# Supplementary material for: A temporal classifier predicts histopathology state and parses acute-chronic phasing in inflammatory bowel disease patients
Source: Commun Biol. 2023 Jan 24;6:95. doi: 10.1038/s42003-023-04469-y (PMC9873918; doi:10.1038/s42003-023-04469-y)
Supplement: Supplementary file 4 — Supplementary Data 1 [file 42003_2023_4469_MOESM4_ESM.csv]

	Sample	Umi.count	Umi.proportion	Read.count	Read.proportion	CDR3.nucleotide.sequence	CDR3.amino.acid.sequence	V.gene	J.gene	D.gene	V.end	J.start	D5.end	D3.end	VD.insertions	DJ.insertions	Total.insertions	mouse_id	model	tissue	bio_region	ctrl_disease	location	day	hit_rest	total_RNA_ug	RIN	seq_batch	iso_batch	Edema	Inflamm	GlandLoss	Erosion	Hyperplasia	HistoScore	PMN_perc	Neutro_score	Muco_thick	Lympho_aggre_count	Lympho_aggre_size	Pathoscore	bodyW_start_g	bodyW_sacri_g	bodyW_change_perc	colon_weight_g	colon_length_cm	colon_weight_length_g_cm
1	DJ_1_1_WC	95	0.0339164584077115	95	0.0339164584077115	TGTGCTCTATGGTACAGCAACCATTGGGTGTTC	CALWYSNHWVF	IGLV1	IGLJ1		25	24	-1	-1	-1	-1	-1	DJ_1_1	DSS	Colon	WC	C	Janssen	5	control	82.5	9.7	N	L	0	0	0	0	0	0	0	0	200	0.33	50	0	17.59	17.54	-0.284	0.14	7	0.02
2	DJ_1_1_WC	84	0.0299892895394502	84	0.0299892895394502	TGTCAGCAATATTATAGCTATCCGTACACGTTC	CQQYYSYPYTF	IGKV8-30	IGKJ2		23	23	-1	-1	-1	-1	-1	DJ_1_1	DSS	Colon	WC	C	Janssen	5	control	82.5	9.7	N	L	0	0	0	0	0	0	0	0	200	0.33	50	0	17.59	17.54	-0.284	0.14	7	0.02
3	DJ_1_1_WC	70	0.0249910746162085	70	0.0249910746162085	TGCCAGCAGTGGAGTAGTAACCCACCCATGCTCACGTTC	CQQWSSNPPMLTF	IGKV4-59, IGKV4-68, IGKV4-73, IGKV4-71, IGKV4-72	IGKJ5		30	29	-1	-1	-1	-1	-1	DJ_1_1	DSS	Colon	WC	C	Janssen	5	control	82.5	9.7	N	L	0	0	0	0	0	0	0	0	200	0.33	50	0	17.59	17.54	-0.284	0.14	7	0.02
4	DJ_1_1_WC	59	0.0210639057479472	59	0.0210639057479472	TGTCAGCAATATAACAGCTATCCATTCACGTTC	CQQYNSYPFTF	IGKV6-15	IGKJ4		23	23	-1	-1	-1	-1	-1	DJ_1_1	DSS	Colon	WC	C	Janssen	5	control	82.5	9.7	N	L	0	0	0	0	0	0	0	0	200	0.33	50	0	17.59	17.54	-0.284	0.14	7	0.02
5	DJ_1_1_WC	57	0.0203498750446269	57	0.0203498750446269	TGCCAGCAGTGGAGTGGTTACCCATTCACGTTC	CQQWSGYPFTF	IGKV4-58, IGKV4-51	IGKJ2		28	26	-1	-1	-1	-1	-1	DJ_1_1	DSS	Colon	WC	C	Janssen	5	control	82.5	9.7	N	L	0	0	0	0	0	0	0	0	200	0.33	50	0	17.59	17.54	-0.284	0.14	7	0.02
6	DJ_1_1_WC	53	0.0189218136379864	53	0.0189218136379864	TGTCTACAGCATGGTGAGAGCCCGTACACGTTC	CLQHGESPYTF	IGKV14-126	IGKJ2		23	23	-1	-1	-1	-1	-1	DJ_1_1	DSS	Colon	WC	C	Janssen	5	control	82.5	9.7	N	L	0	0	0	0	0	0	0	0	200	0.33	50	0	17.59	17.54	-0.284	0.14	7	0.02
7	DJ_1_1_WC	53	0.0189218136379864	53	0.0189218136379864	TGCCAGCAGTGGAGTAGTAACCCGCTCACGTTC	CQQWSSNPLTF	IGKV4-59, IGKV4-68, IGKV4-72, IGKV4-73, IGKV4-71	IGKJ5		23	22	-1	-1	-1	-1	-1	DJ_1_1	DSS	Colon	WC	C	Janssen	5	control	82.5	9.7	N	L	0	0	0	0	0	0	0	0	200	0.33	50	0	17.59	17.54	-0.284	0.14	7	0.02
8	DJ_1_1_WC	43	0.0153516601213852	43	0.0153516601213852	TGTCAGCAAAGTAGGAAGGTTCCGTACACGTTC	CQQSRKVPYTF	IGKV3-1	IGKJ2		23	23	-1	-1	-1	-1	-1	DJ_1_1	DSS	Colon	WC	C	Janssen	5	control	82.5	9.7	N	L	0	0	0	0	0	0	0	0	200	0.33	50	0	17.59	17.54	-0.284	0.14	7	0.02
9	DJ_1_1_WC	39	0.0139235987147447	39	0.0139235987147447	TGTGCCAGAAACTCAGGCTACAACTTTGACTACTGG	CARNSGYNFDYW	IGHV2-2	IGHJ2	IGHD3-2	11	18	11	18	-1	-1	6	DJ_1_1	DSS	Colon	WC	C	Janssen	5	control	82.5	9.7	N	L	0	0	0	0	0	0	0	0	200	0.33	50	0	17.59	17.54	-0.284	0.14	7	0.02
10	DJ_1_1_WC	30	0.0107104605498036	30	0.0107104605498036	TGTCTACAGTATGATAATCTTCTACGGACGTTC	CLQYDNLLRTF	IGKV19-93	IGKJ1		25	25	-1	-1	-1	-1	-1	DJ_1_1	DSS	Colon	WC	C	Janssen	5	control	82.5	9.7	N	L	0	0	0	0	0	0	0	0	200	0.33	50	0	17.59	17.54	-0.284	0.14	7	0.02
11	DJ_1_1_WC	28	0.0099964298464834	28	0.0099964298464834	TGTCAACAGTATTGGAGTACTCCATTCACGTTC	CQQYWSTPFTF	IGKV13-84, IGKV13-85	IGKJ4		23	23	-1	-1	-1	-1	-1	DJ_1_1	DSS	Colon	WC	C	Janssen	5	control	82.5	9.7	N	L	0	0	0	0	0	0	0	0	200	0.33	50	0	17.59	17.54	-0.284	0.14	7	0.02
12	DJ_1_1_WC	27	0.00963941449482328	27	0.00963941449482328	TGTCAGCAATATTATAGCTATCCTACGTTC	CQQYYSYPTF	IGKV8-30	IGKJ4		27	24	-1	-1	-1	-1	-1	DJ_1_1	DSS	Colon	WC	C	Janssen	5	control	82.5	9.7	N	L	0	0	0	0	0	0	0	0	200	0.33	50	0	17.59	17.54	-0.284	0.14	7	0.02
13	DJ_1_1_WC	26	0.00928239914316316	26	0.00928239914316316	TGTGCAAGAAATGATGGTTACTACCCTTTTGACTACTGG	CARNDGYYPFDYW	IGHV1-62-3	IGHJ2	IGHD2-3	9	27	10	24	-1	-1	17	DJ_1_1	DSS	Colon	WC	C	Janssen	5	control	82.5	9.7	N	L	0	0	0	0	0	0	0	0	200	0.33	50	0	17.59	17.54	-0.284	0.14	7	0.02
14	DJ_1_1_WC	25	0.00892538379150304	25	0.00892538379150304	TGCTCTCAAAGTACACATGTTCCTCCGACGTTC	CSQSTHVPPTF	IGKV1-110	IGKJ1		24	26	-1	-1	-1	-1	1	DJ_1_1	DSS	Colon	WC	C	Janssen	5	control	82.5	9.7	N	L	0	0	0	0	0	0	0	0	200	0.33	50	0	17.59	17.54	-0.284	0.14	7	0.02
15	DJ_1_1_WC	24	0.00856836843984291	24	0.00856836843984291	TGTCAGCAATATAACAGCTATCCGTACACGTTC	CQQYNSYPYTF	IGKV6-15	IGKJ2		23	23	-1	-1	-1	-1	-1	DJ_1_1	DSS	Colon	WC	C	Janssen	5	control	82.5	9.7	N	L	0	0	0	0	0	0	0	0	200	0.33	50	0	17.59	17.54	-0.284	0.14	7	0.02
16	DJ_1_1_WC	24	0.00856836843984291	24	0.00856836843984291	TGTCAACAGTATTGGAGTACTCCGCTCACGTTC	CQQYWSTPLTF	IGKV13-84, IGKV13-85	IGKJ5		23	22	-1	-1	-1	-1	-1	DJ_1_1	DSS	Colon	WC	C	Janssen	5	control	82.5	9.7	N	L	0	0	0	0	0	0	0	0	200	0.33	50	0	17.59	17.54	-0.284	0.14	7	0.02
17	DJ_1_1_WC	23	0.00821135308818279	23	0.00821135308818279	TGCTTTCAAGGTTCACATGTTCCTCCGACGTTC	CFQGSHVPPTF	IGKV1-117	IGKJ1		24	26	-1	-1	-1	-1	1	DJ_1_1	DSS	Colon	WC	C	Janssen	5	control	82.5	9.7	N	L	0	0	0	0	0	0	0	0	200	0.33	50	0	17.59	17.54	-0.284	0.14	7	0.02
18	DJ_1_1_WC	22	0.00785433773652267	22	0.00785433773652267	TGTGCAAGATCAGGGCCCTCTGGAGGCTTTGACTACTGG	CARSGPSGGFDYW	IGHV1-62-3	IGHJ2	IGHD5-8, IGHD6-1, IGHD5-7	11	26	16	25	-1	-1	14	DJ_1_1	DSS	Colon	WC	C	Janssen	5	control	82.5	9.7	N	L	0	0	0	0	0	0	0	0	200	0.33	50	0	17.59	17.54	-0.284	0.14	7	0.02
19	DJ_1_1_WC	22	0.00785433773652267	22	0.00785433773652267	TGTCAACATTTTTGGGGTACTCCGTACACGTTC	CQHFWGTPYTF	IGKV12-46	IGKJ2		23	23	-1	-1	-1	-1	-1	DJ_1_1	DSS	Colon	WC	C	Janssen	5	control	82.5	9.7	N	L	0	0	0	0	0	0	0	0	200	0.33	50	0	17.59	17.54	-0.284	0.14	7	0.02
20	DJ_1_1_WC	21	0.00749732238486255	21	0.00749732238486255	TGCCAGCAGTGGAGTAGTAACCCACCCACGTTC	CQQWSSNPPTF	IGKV4-59, IGKV4-68, IGKV4-71, IGKV4-73, IGKV4-72	IGKJ5		28	26	-1	-1	-1	-1	-1	DJ_1_1	DSS	Colon	WC	C	Janssen	5	control	82.5	9.7	N	L	0	0	0	0	0	0	0	0	200	0.33	50	0	17.59	17.54	-0.284	0.14	7	0.02
21	DJ_1_1_WC	20	0.00714030703320243	20	0.00714030703320243	TGTCAACAAAGTAATAGCTGGCCGTACACGTTC	CQQSNSWPYTF	IGKV5-48	IGKJ2		23	23	-1	-1	-1	-1	-1	DJ_1_1	DSS	Colon	WC	C	Janssen	5	control	82.5	9.7	N	L	0	0	0	0	0	0	0	0	200	0.33	50	0	17.59	17.54	-0.284	0.14	7	0.02
22	DJ_1_1_WC	20	0.00714030703320243	20	0.00714030703320243	TGTCAACAAAGCAATAGCTGGCCGTACACGTTC	CQQSNSWPYTF	IGKV5-48	IGKJ2		23	23	-1	-1	-1	-1	-1	DJ_1_1	DSS	Colon	WC	C	Janssen	5	control	82.5	9.7	N	L	0	0	0	0	0	0	0	0	200	0.33	50	0	17.59	17.54	-0.284	0.14	7	0.02
23	DJ_1_1_WC	20	0.00714030703320243	20	0.00714030703320243	TGTGCAAGGGAGGGTTACGGGTTTGACTACTGG	CAREGYGFDYW	IGHV1-62-3	IGHJ2	IGHD2-7, IGHD2-3	8	21	12	19	-1	-1	12	DJ_1_1	DSS	Colon	WC	C	Janssen	5	control	82.5	9.7	N	L	0	0	0	0	0	0	0	0	200	0.33	50	0	17.59	17.54	-0.284	0.14	7	0.02
24	DJ_1_1_WC	20	0.00714030703320243	20	0.00714030703320243	TGCAAGCAATCTTATAATCTGCTCACGTTC	CKQSYNLLTF	IGKV8-21	IGKJ5		20	20	-1	-1	-1	-1	-1	DJ_1_1	DSS	Colon	WC	C	Janssen	5	control	82.5	9.7	N	L	0	0	0	0	0	0	0	0	200	0.33	50	0	17.59	17.54	-0.284	0.14	7	0.02
25	DJ_1_1_WC	18	0.00642627632988218	18	0.00642627632988218	TGTACAAGAATGGCCCAATTTATTACTACGGTAGTAGACTACTTTGACTACTGG	CTRMAQFITTVVDYFDYW	IGHV1-62-3, IGHV1-63	IGHJ2	IGHD1-1	9	32	16	32	-1	-1	22	DJ_1_1	DSS	Colon	WC	C	Janssen	5	control	82.5	9.7	N	L	0	0	0	0	0	0	0	0	200	0.33	50	0	17.59	17.54	-0.284	0.14	7	0.02
26	DJ_1_1_WC	18	0.00642627632988218	18	0.00642627632988218	TGTCAGCAACATTATAGCACTCCGTGGACGTTC	CQQHYSTPWTF	IGKV6-25	IGKJ1		23	22	-1	-1	-1	-1	-1	DJ_1_1	DSS	Colon	WC	C	Janssen	5	control	82.5	9.7	N	L	0	0	0	0	0	0	0	0	200	0.33	50	0	17.59	17.54	-0.284	0.14	7	0.02
27	DJ_1_1_WC	18	0.00642627632988218	18	0.00642627632988218	TGTCAACATCATTATGGTTCTCCTCCGACGTTC	CQHHYGSPPTF	IGKV12-44	IGKJ1		27	26	-1	-1	-1	-1	-1	DJ_1_1	DSS	Colon	WC	C	Janssen	5	control	82.5	9.7	N	L	0	0	0	0	0	0	0	0	200	0.33	50	0	17.59	17.54	-0.284	0.14	7	0.02
28	DJ_1_1_WC	18	0.00642627632988218	18	0.00642627632988218	TGTCAACAGTGGAGTAGTTACCCACTCACGTTC	CQQWSSYPLTF	IGKV4-53	IGKJ2		28	26	-1	-1	-1	-1	-1	DJ_1_1	DSS	Colon	WC	C	Janssen	5	control	82.5	9.7	N	L	0	0	0	0	0	0	0	0	200	0.33	50	0	17.59	17.54	-0.284	0.14	7	0.02
29	DJ_1_1_WC	16	0.00571224562656194	16	0.00571224562656194	TGTCAACATTTTTGGAGTACTCCGTGGACGTTC	CQHFWSTPWTF	IGKV12-41	IGKJ1		23	22	-1	-1	-1	-1	-1	DJ_1_1	DSS	Colon	WC	C	Janssen	5	control	82.5	9.7	N	L	0	0	0	0	0	0	0	0	200	0.33	50	0	17.59	17.54	-0.284	0.14	7	0.02
30	DJ_1_1_WC	16	0.00571224562656194	16	0.00571224562656194	TGTCAACAAAGTAATACCTGGCCGTACACGTTC	CQQSNTWPYTF	IGKV5-48	IGKJ2		23	23	-1	-1	-1	-1	-1	DJ_1_1	DSS	Colon	WC	C	Janssen	5	control	82.5	9.7	N	L	0	0	0	0	0	0	0	0	200	0.33	50	0	17.59	17.54	-0.284	0.14	7	0.02
31	DJ_1_1_WC	15	0.00535523027490182	15	0.00535523027490182	TGTGCAAGATGGCTAACTGGGACGTACTGGTACTTCGATGTCTGG	CARWLTGTYWYFDVW	IGHV1-62-3	IGHJ1	IGHD4-1	10	24	11	24	-1	-1	13	DJ_1_1	DSS	Colon	WC	C	Janssen	5	control	82.5	9.7	N	L	0	0	0	0	0	0	0	0	200	0.33	50	0	17.59	17.54	-0.284	0.14	7	0.02
32	DJ_1_1_WC	15	0.00535523027490182	15	0.00535523027490182	TGTGCAAGGCCGGGGAGTAAGGGGTACTTCGATGTCTGG	CARPGSKGYFDVW	IGHV5-9	IGHJ1	IGHD3-1, IGHD2-3, IGHD2-5	8	22	8	13	-1	-1	13	DJ_1_1	DSS	Colon	WC	C	Janssen	5	control	82.5	9.7	N	L	0	0	0	0	0	0	0	0	200	0.33	50	0	17.59	17.54	-0.284	0.14	7	0.02
33	DJ_1_1_WC	15	0.00535523027490182	15	0.00535523027490182	TGTCAGAATGATCATAGTTATCCGTACACGTTC	CQNDHSYPYTF	IGKV8-19	IGKJ2		23	23	-1	-1	-1	-1	-1	DJ_1_1	DSS	Colon	WC	C	Janssen	5	control	82.5	9.7	N	L	0	0	0	0	0	0	0	0	200	0.33	50	0	17.59	17.54	-0.284	0.14	7	0.02
34	DJ_1_1_WC	15	0.00535523027490182	15	0.00535523027490182	TGTCAACATTTTTGGGGTACTCCGCTCACGTTC	CQHFWGTPLTF	IGKV12-46	IGKJ5		23	22	-1	-1	-1	-1	-1	DJ_1_1	DSS	Colon	WC	C	Janssen	5	control	82.5	9.7	N	L	0	0	0	0	0	0	0	0	200	0.33	50	0	17.59	17.54	-0.284	0.14	7	0.02
35	DJ_1_1_WC	14	0.0049982149232417	14	0.0049982149232417	TGTATGAGATATGGGGGTTACTACTTTGACTACTGG	CMRYGGYYFDYW	IGHV11-2	IGHJ2		12	18	-1	-1	-1	-1	5	DJ_1_1	DSS	Colon	WC	C	Janssen	5	control	82.5	9.7	N	L	0	0	0	0	0	0	0	0	200	0.33	50	0	17.59	17.54	-0.284	0.14	7	0.02
36	DJ_1_1_WC	13	0.00464119957158158	13	0.00464119957158158	TGTGCAAGAAACTACTATGGTAACCTTGACTACTGG	CARNYYGNLDYW	IGHV1-84	IGHJ2	IGHD2-8, IGHD2-7	9	22	11	22	-1	-1	12	DJ_1_1	DSS	Colon	WC	C	Janssen	5	control	82.5	9.7	N	L	0	0	0	0	0	0	0	0	200	0.33	50	0	17.59	17.54	-0.284	0.14	7	0.02
37	DJ_1_1_WC	13	0.00464119957158158	13	0.00464119957158158	TGTCAACATCATTATGGTACTCCGCTCACGTTC	CQHHYGTPLTF	IGKV12-44	IGKJ5		23	22	-1	-1	-1	-1	-1	DJ_1_1	DSS	Colon	WC	C	Janssen	5	control	82.5	9.7	N	L	0	0	0	0	0	0	0	0	200	0.33	50	0	17.59	17.54	-0.284	0.14	7	0.02
38	DJ_1_1_WC	12	0.00428418421992146	12	0.00428418421992146	TGTGCAAGAGGCTACGGTAGTTACTACTTTGACTACTGG	CARGYGSYYFDYW	IGHV9-2, IGHV9-3	IGHJ2	IGHD3-2, IGHD3-1, IGHD1-1	9	16	9	16	-1	-1	6	DJ_1_1	DSS	Colon	WC	C	Janssen	5	control	82.5	9.7	N	L	0	0	0	0	0	0	0	0	200	0.33	50	0	17.59	17.54	-0.284	0.14	7	0.02
39	DJ_1_1_WC	12	0.00428418421992146	12	0.00428418421992146	TGTCAGCAATATTATAGCTATCCTCCCACGTTC	CQQYYSYPPTF	IGKV8-30	IGKJ5		26	26	-1	-1	-1	-1	-1	DJ_1_1	DSS	Colon	WC	C	Janssen	5	control	82.5	9.7	N	L	0	0	0	0	0	0	0	0	200	0.33	50	0	17.59	17.54	-0.284	0.14	7	0.02
40	DJ_1_1_WC	12	0.00428418421992146	12	0.00428418421992146	TGTCAGCAATATTATAGCTATCCGCTCACGTTC	CQQYYSYPLTF	IGKV8-30	IGKJ5		23	22	-1	-1	-1	-1	-1	DJ_1_1	DSS	Colon	WC	C	Janssen	5	control	82.5	9.7	N	L	0	0	0	0	0	0	0	0	200	0.33	50	0	17.59	17.54	-0.284	0.14	7	0.02
41	DJ_1_1_WC	12	0.00428418421992146	12	0.00428418421992146	TGTCAGCAATATAGCAGCTATCCTCTCACGTTC	CQQYSSYPLTF	IGKV6-23	IGKJ5		26	24	-1	-1	-1	-1	-1	DJ_1_1	DSS	Colon	WC	C	Janssen	5	control	82.5	9.7	N	L	0	0	0	0	0	0	0	0	200	0.33	50	0	17.59	17.54	-0.284	0.14	7	0.02
42	DJ_1_1_WC	12	0.00428418421992146	12	0.00428418421992146	TGTCAGAATGATCATAGTTCTCCGTACACGTTC	CQNDHSSPYTF	IGKV8-19	IGKJ2		23	23	-1	-1	-1	-1	-1	DJ_1_1	DSS	Colon	WC	C	Janssen	5	control	82.5	9.7	N	L	0	0	0	0	0	0	0	0	200	0.33	50	0	17.59	17.54	-0.284	0.14	7	0.02
43	DJ_1_1_WC	12	0.00428418421992146	12	0.00428418421992146	TGTGCTCTATGGTACAGCAACCACTGGGTGTTC	CALWYSNHWVF	IGLV1	IGLJ1		23	17	-1	-1	-1	-1	-1	DJ_1_1	DSS	Colon	WC	C	Janssen	5	control	82.5	9.7	N	L	0	0	0	0	0	0	0	0	200	0.33	50	0	17.59	17.54	-0.284	0.14	7	0.02
44	DJ_1_1_WC	12	0.00428418421992146	12	0.00428418421992146	TGTATGCAACATCTAGAATATCCGCTCACGTTC	CMQHLEYPLTF	IGKV2-137	IGKJ5		23	22	-1	-1	-1	-1	-1	DJ_1_1	DSS	Colon	WC	C	Janssen	5	control	82.5	9.7	N	L	0	0	0	0	0	0	0	0	200	0.33	50	0	17.59	17.54	-0.284	0.14	7	0.02
45	DJ_1_1_WC	12	0.00428418421992146	12	0.00428418421992146	TGCTGGCAAGGTACACATTTTCCGTACACGTTC	CWQGTHFPYTF	IGKV1-135	IGKJ2		23	23	-1	-1	-1	-1	-1	DJ_1_1	DSS	Colon	WC	C	Janssen	5	control	82.5	9.7	N	L	0	0	0	0	0	0	0	0	200	0.33	50	0	17.59	17.54	-0.284	0.14	7	0.02
46	DJ_1_1_WC	12	0.00428418421992146	12	0.00428418421992146	TGCCAGCAGTACAGTGGTTACCCATTCACGTTC	CQQYSGYPFTF	IGKV4-62, IGKV4-57-1, IGKV4-78, IGKV4-83	IGKJ4		28	23	-1	-1	-1	-1	-1	DJ_1_1	DSS	Colon	WC	C	Janssen	5	control	82.5	9.7	N	L	0	0	0	0	0	0	0	0	200	0.33	50	0	17.59	17.54	-0.284	0.14	7	0.02
47	DJ_1_1_WC	12	0.00428418421992146	12	0.00428418421992146	TGCCAACAGGGTAATACGCTTCCGTGGACGTTC	CQQGNTLPWTF	IGKV10-96	IGKJ1		23	22	-1	-1	-1	-1	-1	DJ_1_1	DSS	Colon	WC	C	Janssen	5	control	82.5	9.7	N	L	0	0	0	0	0	0	0	0	200	0.33	50	0	17.59	17.54	-0.284	0.14	7	0.02
48	DJ_1_1_WC	11	0.00392716886826134	11	0.00392716886826134	TGTGCAAGAAGCAATTACTACGGTAGTAGCGCTGCATATACTATGGACCACTGG	CARSNYYGSSAAYTMDHW	IGHV1-84, IGHV1-62-3	IGHJ4	IGHD1-1	9	36	13	30	-1	-1	26	DJ_1_1	DSS	Colon	WC	C	Janssen	5	control	82.5	9.7	N	L	0	0	0	0	0	0	0	0	200	0.33	50	0	17.59	17.54	-0.284	0.14	7	0.02
49	DJ_1_1_WC	11	0.00392716886826134	11	0.00392716886826134	TGTGCAAGAATGAACTATGGTAACTACTACTTTGACTACTGG	CARMNYGNYYFDYW	IGHV9-2, IGHV9-3	IGHJ2	IGHD2-8	9	24	13	24	-1	-1	14	DJ_1_1	DSS	Colon	WC	C	Janssen	5	control	82.5	9.7	N	L	0	0	0	0	0	0	0	0	200	0.33	50	0	17.59	17.54	-0.284	0.14	7	0.02
50	DJ_1_1_WC	11	0.00392716886826134	11	0.00392716886826134	TGTGCAAGATCTCTACAAACTACCTGGTTTGCTTACTGG	CARSLQTTWFAYW	IGHV1-84, IGHV1-58, IGHV1-62-3	IGHJ3	IGHD2-5, IGHD2-6, IGHD2-8	12	22	17	22	-1	-1	9	DJ_1_1	DSS	Colon	WC	C	Janssen	5	control	82.5	9.7	N	L	0	0	0	0	0	0	0	0	200	0.33	50	0	17.59	17.54	-0.284	0.14	7	0.02
51	DJ_1_1_WC	11	0.00392716886826134	11	0.00392716886826134	TGTCAGCAGTATAGTAAGCTTCCGTGGACGTTC	CQQYSKLPWTF	IGKV10-94, IGKV10-95	IGKJ1		23	22	-1	-1	-1	-1	-1	DJ_1_1	DSS	Colon	WC	C	Janssen	5	control	82.5	9.7	N	L	0	0	0	0	0	0	0	0	200	0.33	50	0	17.59	17.54	-0.284	0.14	7	0.02
52	DJ_1_1_WC	11	0.00392716886826134	11	0.00392716886826134	TGTCAACATTTTTGGAGTACTCCGCTCACGTTC	CQHFWSTPLTF	IGKV12-41	IGKJ5		23	22	-1	-1	-1	-1	-1	DJ_1_1	DSS	Colon	WC	C	Janssen	5	control	82.5	9.7	N	L	0	0	0	0	0	0	0	0	200	0.33	50	0	17.59	17.54	-0.284	0.14	7	0.02
53	DJ_1_1_WC	11	0.00392716886826134	11	0.00392716886826134	TGTGCACAGTTTTACAGCTATCCTCTCACGTTC	CAQFYSYPLTF	IGKV7-33	IGKJ5		26	24	-1	-1	-1	-1	-1	DJ_1_1	DSS	Colon	WC	C	Janssen	5	control	82.5	9.7	N	L	0	0	0	0	0	0	0	0	200	0.33	50	0	17.59	17.54	-0.284	0.14	7	0.02
54	DJ_1_1_WC	10	0.00357015351660121	10	0.00357015351660121	TGTGCAAGATTGGGCTATTACTACGGTAGTGTTTACTGG	CARLGYYYGSVYW	IGHV1-62-3	IGHJ3	IGHD1-1	10	29	15	29	-1	-1	18	DJ_1_1	DSS	Colon	WC	C	Janssen	5	control	82.5	9.7	N	L	0	0	0	0	0	0	0	0	200	0.33	50	0	17.59	17.54	-0.284	0.14	7	0.02
55	DJ_1_1_WC	10	0.00357015351660121	10	0.00357015351660121	TGTCTACAGTATGATGAGTTTCCTCTCACGTTC	CLQYDEFPLTF	IGKV14-111	IGKJ5		25	24	-1	-1	-1	-1	-1	DJ_1_1	DSS	Colon	WC	C	Janssen	5	control	82.5	9.7	N	L	0	0	0	0	0	0	0	0	200	0.33	50	0	17.59	17.54	-0.284	0.14	7	0.02
56	DJ_1_1_WC	10	0.00357015351660121	10	0.00357015351660121	TGTCAGCAAAGGAGTAGTTACCCGCTCACGTTC	CQQRSSYPLTF	IGKV4-90	IGKJ5		23	22	-1	-1	-1	-1	-1	DJ_1_1	DSS	Colon	WC	C	Janssen	5	control	82.5	9.7	N	L	0	0	0	0	0	0	0	0	200	0.33	50	0	17.59	17.54	-0.284	0.14	7	0.02
57	DJ_1_1_WC	10	0.00357015351660121	10	0.00357015351660121	TGCTTTCAAGGTTCACATGTTCCTCGGACGTTC	CFQGSHVPRTF	IGKV1-117	IGKJ1		28	25	-1	-1	-1	-1	-1	DJ_1_1	DSS	Colon	WC	C	Janssen	5	control	82.5	9.7	N	L	0	0	0	0	0	0	0	0	200	0.33	50	0	17.59	17.54	-0.284	0.14	7	0.02
58	DJ_1_1_WC	10	0.00357015351660121	10	0.00357015351660121	TGCCAACAGGGTAATACGCTTCCTCGGACGTTC	CQQGNTLPRTF	IGKV10-96	IGKJ1		28	25	-1	-1	-1	-1	-1	DJ_1_1	DSS	Colon	WC	C	Janssen	5	control	82.5	9.7	N	L	0	0	0	0	0	0	0	0	200	0.33	50	0	17.59	17.54	-0.284	0.14	7	0.02
59	DJ_1_1_WC	10	0.00357015351660121	10	0.00357015351660121	TGTCTACAATATGCTAGTTATCCCACGTTC	CLQYASYPTF	IGKV9-124, IGKV9-120	IGKJ2		23	23	-1	-1	-1	-1	-1	DJ_1_1	DSS	Colon	WC	C	Janssen	5	control	82.5	9.7	N	L	0	0	0	0	0	0	0	0	200	0.33	50	0	17.59	17.54	-0.284	0.14	7	0.02
60	DJ_1_1_WC	9	0.00321313816494109	9	0.00321313816494109	TGTGCAAGAAGGGACTGGGACGTCGACTTTGACTACTGG	CARRDWDVDFDYW	IGHV1-84, IGHV1-62-3	IGHJ2	IGHD4-1	9	25	13	24	-1	-1	15	DJ_1_1	DSS	Colon	WC	C	Janssen	5	control	82.5	9.7	N	L	0	0	0	0	0	0	0	0	200	0.33	50	0	17.59	17.54	-0.284	0.14	7	0.02
61	DJ_1_1_WC	9	0.00321313816494109	9	0.00321313816494109	TGTGCCAGTGGTAGTAGCTACTGGTTTGCTTACTGG	CASGSSYWFAYW	IGHV2-2	IGHJ3	IGHD1-1	8	20	9	20	-1	-1	11	DJ_1_1	DSS	Colon	WC	C	Janssen	5	control	82.5	9.7	N	L	0	0	0	0	0	0	0	0	200	0.33	50	0	17.59	17.54	-0.284	0.14	7	0.02
62	DJ_1_1_WC	9	0.00321313816494109	9	0.00321313816494109	TGTTTTCAGGGGAGTGGGTACCCACTCACGTTC	CFQGSGYPLTF	IGKV4-63	IGKJ2		28	26	-1	-1	-1	-1	-1	DJ_1_1	DSS	Colon	WC	C	Janssen	5	control	82.5	9.7	N	L	0	0	0	0	0	0	0	0	200	0.33	50	0	17.59	17.54	-0.284	0.14	7	0.02
63	DJ_1_1_WC	9	0.00321313816494109	9	0.00321313816494109	TGTCTACAATATGCTAGTTCTCCGTGGACGTTC	CLQYASSPWTF	IGKV9-120, IGKV9-124	IGKJ1		23	22	-1	-1	-1	-1	-1	DJ_1_1	DSS	Colon	WC	C	Janssen	5	control	82.5	9.7	N	L	0	0	0	0	0	0	0	0	200	0.33	50	0	17.59	17.54	-0.284	0.14	7	0.02
64	DJ_1_1_WC	9	0.00321313816494109	9	0.00321313816494109	TGTCAGCAATATAACACCTATCCGCTCACGTTC	CQQYNTYPLTF	IGKV6-15	IGKJ5		26	22	-1	-1	-1	-1	-1	DJ_1_1	DSS	Colon	WC	C	Janssen	5	control	82.5	9.7	N	L	0	0	0	0	0	0	0	0	200	0.33	50	0	17.59	17.54	-0.284	0.14	7	0.02
65	DJ_1_1_WC	9	0.00321313816494109	9	0.00321313816494109	TGTCAGCAAAGTAGGAAGGTTCCTTGGACGTTC	CQQSRKVPWTF	IGKV3-1	IGKJ1		28	24	-1	-1	-1	-1	-1	DJ_1_1	DSS	Colon	WC	C	Janssen	5	control	82.5	9.7	N	L	0	0	0	0	0	0	0	0	200	0.33	50	0	17.59	17.54	-0.284	0.14	7	0.02
66	DJ_1_1_WC	9	0.00321313816494109	9	0.00321313816494109	TGTCAACAGAGTAACCGCTGGCCTCTCACGTTC	CQQSNRWPLTF	IGKV5-43, IGKV5-45	IGKJ5		25	24	-1	-1	-1	-1	-1	DJ_1_1	DSS	Colon	WC	C	Janssen	5	control	82.5	9.7	N	L	0	0	0	0	0	0	0	0	200	0.33	50	0	17.59	17.54	-0.284	0.14	7	0.02
67	DJ_1_1_WC	9	0.00321313816494109	9	0.00321313816494109	TGTCAAAATGGTCACAGCTTTCCTCTCACGTTC	CQNGHSFPLTF	IGKV5-39	IGKJ5		25	24	-1	-1	-1	-1	-1	DJ_1_1	DSS	Colon	WC	C	Janssen	5	control	82.5	9.7	N	L	0	0	0	0	0	0	0	0	200	0.33	50	0	17.59	17.54	-0.284	0.14	7	0.02
68	DJ_1_1_WC	8	0.00285612281328097	8	0.00285612281328097	TGTGCAAGAGACTATGGTAACTACGAACGCTACTTTGACTACTGG	CARDYGNYERYFDYW	IGHV9-3, IGHV9-2	IGHJ2	IGHD2-8	9	29	10	25	-1	-1	19	DJ_1_1	DSS	Colon	WC	C	Janssen	5	control	82.5	9.7	N	L	0	0	0	0	0	0	0	0	200	0.33	50	0	17.59	17.54	-0.284	0.14	7	0.02
69	DJ_1_1_WC	8	0.00285612281328097	8	0.00285612281328097	TGTGCAAGATGGGGTGATTACGACGATGCTATGGACTACTGG	CARWGDYDDAMDYW	IGHV1-62-3	IGHJ4	IGHD2-4	10	22	14	22	-1	-1	11	DJ_1_1	DSS	Colon	WC	C	Janssen	5	control	82.5	9.7	N	L	0	0	0	0	0	0	0	0	200	0.33	50	0	17.59	17.54	-0.284	0.14	7	0.02
70	DJ_1_1_WC	8	0.00285612281328097	8	0.00285612281328097	TGTTTGCAAAGTGATAACATGCCTCTCACGTTC	CLQSDNMPLTF	IGKV17-127, IGKV17-121	IGKJ5		26	24	-1	-1	-1	-1	-1	DJ_1_1	DSS	Colon	WC	C	Janssen	5	control	82.5	9.7	N	L	0	0	0	0	0	0	0	0	200	0.33	50	0	17.59	17.54	-0.284	0.14	7	0.02
71	DJ_1_1_WC	8	0.00285612281328097	8	0.00285612281328097	TGTATGCAACATCTAGAATATCCGTACACGTTC	CMQHLEYPYTF	IGKV2-137	IGKJ2		23	23	-1	-1	-1	-1	-1	DJ_1_1	DSS	Colon	WC	C	Janssen	5	control	82.5	9.7	N	L	0	0	0	0	0	0	0	0	200	0.33	50	0	17.59	17.54	-0.284	0.14	7	0.02
72	DJ_1_1_WC	8	0.00285612281328097	8	0.00285612281328097	TGCTCTCAAAGTACACATGTTCCGTGGACGTTC	CSQSTHVPWTF	IGKV1-110	IGKJ1		23	22	-1	-1	-1	-1	-1	DJ_1_1	DSS	Colon	WC	C	Janssen	5	control	82.5	9.7	N	L	0	0	0	0	0	0	0	0	200	0.33	50	0	17.59	17.54	-0.284	0.14	7	0.02
73	DJ_1_1_WC	8	0.00285612281328097	8	0.00285612281328097	TGCCAACAGGGTAATACGCTTCCTCCGACGTTC	CQQGNTLPPTF	IGKV10-96	IGKJ1		24	26	-1	-1	-1	-1	1	DJ_1_1	DSS	Colon	WC	C	Janssen	5	control	82.5	9.7	N	L	0	0	0	0	0	0	0	0	200	0.33	50	0	17.59	17.54	-0.284	0.14	7	0.02
74	DJ_1_1_WC	8	0.00285612281328097	8	0.00285612281328097	TGTGCTCTATGGTACAGCAACCATTTATTTTC	CALWY~QPFIF	IGLV1	IGLJ3		26	23	-1	-1	-1	-1	-1	DJ_1_1	DSS	Colon	WC	C	Janssen	5	control	82.5	9.7	N	L	0	0	0	0	0	0	0	0	200	0.33	50	0	17.59	17.54	-0.284	0.14	7	0.02
75	DJ_1_1_WC	7	0.00249910746162085	7	0.00249910746162085	TGTGCAAGATTCCGCTTTAGTAATTATTTTGACTACTGG	CARFRFSNYFDYW	IGHV1-84, IGHV1-62-3, IGHV1-58	IGHJ2		10	17	-1	-1	-1	-1	6	DJ_1_1	DSS	Colon	WC	C	Janssen	5	control	82.5	9.7	N	L	0	0	0	0	0	0	0	0	200	0.33	50	0	17.59	17.54	-0.284	0.14	7	0.02
76	DJ_1_1_WC	7	0.00249910746162085	7	0.00249910746162085	TGTCTACAATATGCTAGTTCTCCGTACACGTTC	CLQYASSPYTF	IGKV9-120, IGKV9-124	IGKJ2		23	23	-1	-1	-1	-1	-1	DJ_1_1	DSS	Colon	WC	C	Janssen	5	control	82.5	9.7	N	L	0	0	0	0	0	0	0	0	200	0.33	50	0	17.59	17.54	-0.284	0.14	7	0.02
77	DJ_1_1_WC	7	0.00249910746162085	7	0.00249910746162085	TGTCAACATCATTATACTTCTCCTCCGACGTTC	CQHHYTSPPTF	IGKV12-44	IGKJ1		27	26	-1	-1	-1	-1	-1	DJ_1_1	DSS	Colon	WC	C	Janssen	5	control	82.5	9.7	N	L	0	0	0	0	0	0	0	0	200	0.33	50	0	17.59	17.54	-0.284	0.14	7	0.02
78	DJ_1_1_WC	7	0.00249910746162085	7	0.00249910746162085	TGTCAACAGAGTAACAGCTGGCCTCTCACGTTC	CQQSNSWPLTF	IGKV5-43, IGKV5-45	IGKJ5		25	24	-1	-1	-1	-1	-1	DJ_1_1	DSS	Colon	WC	C	Janssen	5	control	82.5	9.7	N	L	0	0	0	0	0	0	0	0	200	0.33	50	0	17.59	17.54	-0.284	0.14	7	0.02
79	DJ_1_1_WC	7	0.00249910746162085	7	0.00249910746162085	TGTCAACAAAGTAATAGCTGGCCAACCACGTTC	CQQSNSWPTTF	IGKV5-48	IGKJ2		26	26	-1	-1	-1	-1	-1	DJ_1_1	DSS	Colon	WC	C	Janssen	5	control	82.5	9.7	N	L	0	0	0	0	0	0	0	0	200	0.33	50	0	17.59	17.54	-0.284	0.14	7	0.02
80	DJ_1_1_WC	7	0.00249910746162085	7	0.00249910746162085	TGTCAACAAAGTAATAGCTGGCCAACGTCGTTC	CQQSNSWPTSF	IGKV5-48	IGKJ1		28	28	-1	-1	-1	-1	-1	DJ_1_1	DSS	Colon	WC	C	Janssen	5	control	82.5	9.7	N	L	0	0	0	0	0	0	0	0	200	0.33	50	0	17.59	17.54	-0.284	0.14	7	0.02
81	DJ_1_1_WC	7	0.00249910746162085	7	0.00249910746162085	TGCTTTCAAGGTTCACATGTTCCGTACACGTTC	CFQGSHVPYTF	IGKV1-117	IGKJ2		23	23	-1	-1	-1	-1	-1	DJ_1_1	DSS	Colon	WC	C	Janssen	5	control	82.5	9.7	N	L	0	0	0	0	0	0	0	0	200	0.33	50	0	17.59	17.54	-0.284	0.14	7	0.02
82	DJ_1_1_WC	7	0.00249910746162085	7	0.00249910746162085	TGCTCTCAAAGTACACATGTTCCTCGGACGTTC	CSQSTHVPRTF	IGKV1-110	IGKJ1		28	25	-1	-1	-1	-1	-1	DJ_1_1	DSS	Colon	WC	C	Janssen	5	control	82.5	9.7	N	L	0	0	0	0	0	0	0	0	200	0.33	50	0	17.59	17.54	-0.284	0.14	7	0.02
83	DJ_1_1_WC	7	0.00249910746162085	7	0.00249910746162085	TGCTCTCAAAGTACACATGTTCCGTACACGTTC	CSQSTHVPYTF	IGKV1-110	IGKJ2		23	23	-1	-1	-1	-1	-1	DJ_1_1	DSS	Colon	WC	C	Janssen	5	control	82.5	9.7	N	L	0	0	0	0	0	0	0	0	200	0.33	50	0	17.59	17.54	-0.284	0.14	7	0.02
84	DJ_1_1_WC	7	0.00249910746162085	7	0.00249910746162085	TGCCAGCAGTGGAGTAGTTACCCACCCACGTTC	CQQWSSYPPTF	IGKV4-55	IGKJ2		28	26	-1	-1	-1	-1	-1	DJ_1_1	DSS	Colon	WC	C	Janssen	5	control	82.5	9.7	N	L	0	0	0	0	0	0	0	0	200	0.33	50	0	17.59	17.54	-0.284	0.14	7	0.02
85	DJ_1_1_WC	7	0.00249910746162085	7	0.00249910746162085	TGTCTACAGTATGATAATCTGTGGACGTTC	CLQYDNLWTF	IGKV19-93	IGKJ1		20	20	-1	-1	-1	-1	-1	DJ_1_1	DSS	Colon	WC	C	Janssen	5	control	82.5	9.7	N	L	0	0	0	0	0	0	0	0	200	0.33	50	0	17.59	17.54	-0.284	0.14	7	0.02
86	DJ_1_1_WC	7	0.00249910746162085	7	0.00249910746162085	TGTGCGCGCCACTGGTACTTCGATGTCTGG	CARHWYFDVW	IGHV1-62-3	IGHJ1		5	7	-1	-1	-1	-1	1	DJ_1_1	DSS	Colon	WC	C	Janssen	5	control	82.5	9.7	N	L	0	0	0	0	0	0	0	0	200	0.33	50	0	17.59	17.54	-0.284	0.14	7	0.02
87	DJ_1_1_WC	6	0.00214209210996073	6	0.00214209210996073	TGTGCAAGAAGATCTGGGAGTAACGGGTACTTCGATGTCTGG	CARRSGSNGYFDVW	IGHV1-58	IGHJ1	IGHD4-1, IGHD2-3, IGHD2-4	9	22	13	19	-1	-1	12	DJ_1_1	DSS	Colon	WC	C	Janssen	5	control	82.5	9.7	N	L	0	0	0	0	0	0	0	0	200	0.33	50	0	17.59	17.54	-0.284	0.14	7	0.02
88	DJ_1_1_WC	6	0.00214209210996073	6	0.00214209210996073	TGTGTGAGAGAGAGGGGTAGCTCCTACTTTGACTCCTGG	CVRERGSSYFDSW	IGHV10-1	IGHJ2	IGHD5-8, IGHD6-1, IGHD5-7	9	16	10	15	-1	-1	6	DJ_1_1	DSS	Colon	WC	C	Janssen	5	control	82.5	9.7	N	L	0	0	0	0	0	0	0	0	200	0.33	50	0	17.59	17.54	-0.284	0.14	7	0.02
89	DJ_1_1_WC	6	0.00214209210996073	6	0.00214209210996073	TGTGCAAGATTCCGCTATAGTAACTACTTTGACTACTGG	CARFRYSNYFDYW	IGHV1-62-3	IGHJ2		10	17	-1	-1	-1	-1	6	DJ_1_1	DSS	Colon	WC	C	Janssen	5	control	82.5	9.7	N	L	0	0	0	0	0	0	0	0	200	0.33	50	0	17.59	17.54	-0.284	0.14	7	0.02
90	DJ_1_1_WC	6	0.00214209210996073	6	0.00214209210996073	TGTCTACAGCATAGTTATTTCCCGTACACGTTC	CLQHSYFPYTF	IGKV11-125	IGKJ2		23	23	-1	-1	-1	-1	-1	DJ_1_1	DSS	Colon	WC	C	Janssen	5	control	82.5	9.7	N	L	0	0	0	0	0	0	0	0	200	0.33	50	0	17.59	17.54	-0.284	0.14	7	0.02
91	DJ_1_1_WC	6	0.00214209210996073	6	0.00214209210996073	TGTCTACAATATGCTAGTTCTCCGCTCACGTTC	CLQYASSPLTF	IGKV9-120, IGKV9-129	IGKJ5		23	22	-1	-1	-1	-1	-1	DJ_1_1	DSS	Colon	WC	C	Janssen	5	control	82.5	9.7	N	L	0	0	0	0	0	0	0	0	200	0.33	50	0	17.59	17.54	-0.284	0.14	7	0.02
92	DJ_1_1_WC	6	0.00214209210996073	6	0.00214209210996073	TGTCTACAATATGCTAGTTATCCGTGGACGTTC	CLQYASYPWTF	IGKV9-124	IGKJ1		23	22	-1	-1	-1	-1	-1	DJ_1_1	DSS	Colon	WC	C	Janssen	5	control	82.5	9.7	N	L	0	0	0	0	0	0	0	0	200	0.33	50	0	17.59	17.54	-0.284	0.14	7	0.02
93	DJ_1_1_WC	6	0.00214209210996073	6	0.00214209210996073	TGTCAGCAACATTATGGTACTCCGTACACGTTC	CQQHYGTPYTF	IGKV6-17	IGKJ2		23	23	-1	-1	-1	-1	-1	DJ_1_1	DSS	Colon	WC	C	Janssen	5	control	82.5	9.7	N	L	0	0	0	0	0	0	0	0	200	0.33	50	0	17.59	17.54	-0.284	0.14	7	0.02
94	DJ_1_1_WC	6	0.00214209210996073	6	0.00214209210996073	TGTCAGCAACATTATAGTACTCCGCTCACGTTC	CQQHYSTPLTF	IGKV6-17	IGKJ5		23	22	-1	-1	-1	-1	-1	DJ_1_1	DSS	Colon	WC	C	Janssen	5	control	82.5	9.7	N	L	0	0	0	0	0	0	0	0	200	0.33	50	0	17.59	17.54	-0.284	0.14	7	0.02
95	DJ_1_1_WC	6	0.00214209210996073	6	0.00214209210996073	TGTCAGCAACATTATAGCACTCCGCTCACGTTC	CQQHYSTPLTF	IGKV8-24	IGKJ5		23	22	-1	-1	-1	-1	-1	DJ_1_1	DSS	Colon	WC	C	Janssen	5	control	82.5	9.7	N	L	0	0	0	0	0	0	0	0	200	0.33	50	0	17.59	17.54	-0.284	0.14	7	0.02
96	DJ_1_1_WC	6	0.00214209210996073	6	0.00214209210996073	TGTCAACATCATTATGGTACTCCGTACACGTTC	CQHHYGTPYTF	IGKV12-44	IGKJ2		23	23	-1	-1	-1	-1	-1	DJ_1_1	DSS	Colon	WC	C	Janssen	5	control	82.5	9.7	N	L	0	0	0	0	0	0	0	0	200	0.33	50	0	17.59	17.54	-0.284	0.14	7	0.02
97	DJ_1_1_WC	6	0.00214209210996073	6	0.00214209210996073	TGTCAACAGCATAATGAATACCCGCTCACGTTC	CQQHNEYPLTF	IGKV16-104	IGKJ5		31	22	-1	-1	-1	-1	-1	DJ_1_1	DSS	Colon	WC	C	Janssen	5	control	82.5	9.7	N	L	0	0	0	0	0	0	0	0	200	0.33	50	0	17.59	17.54	-0.284	0.14	7	0.02
98	DJ_1_1_WC	6	0.00214209210996073	6	0.00214209210996073	TGTCAACAGAGTAACAGCTGGCCTCACACGTTC	CQQSNSWPHTF	IGKV5-43, IGKV5-45	IGKJ2		26	25	-1	-1	-1	-1	-1	DJ_1_1	DSS	Colon	WC	C	Janssen	5	control	82.5	9.7	N	L	0	0	0	0	0	0	0	0	200	0.33	50	0	17.59	17.54	-0.284	0.14	7	0.02
99	DJ_1_1_WC	6	0.00214209210996073	6	0.00214209210996073	TGTGCAAGACATTACGACCACTTTGACTACTGG	CARHYDHFDYW	IGHV3-3	IGHJ2		12	16	-1	-1	-1	-1	3	DJ_1_1	DSS	Colon	WC	C	Janssen	5	control	82.5	9.7	N	L	0	0	0	0	0	0	0	0	200	0.33	50	0	17.59	17.54	-0.284	0.14	7	0.02
100	DJ_1_1_WC	6	0.00214209210996073	6	0.00214209210996073	TGTGCAAGAGAGGGTAACTACTTTGACTACTGG	CAREGNYFDYW	IGHV1-62-3	IGHJ2		9	16	-1	-1	-1	-1	6	DJ_1_1	DSS	Colon	WC	C	Janssen	5	control	82.5	9.7	N	L	0	0	0	0	0	0	0	0	200	0.33	50	0	17.59	17.54	-0.284	0.14	7	0.02
101	DJ_1_1_WC	6	0.00214209210996073	6	0.00214209210996073	TGTGGACAGAGTTACAGCTATCCGCTCACGTTC	CGQSYSYPLTF	IGKV6-20, IGKV6-29	IGKJ5		23	22	-1	-1	-1	-1	-1	DJ_1_1	DSS	Colon	WC	C	Janssen	5	control	82.5	9.7	N	L	0	0	0	0	0	0	0	0	200	0.33	50	0	17.59	17.54	-0.284	0.14	7	0.02
102	DJ_1_1_WC	6	0.00214209210996073	6	0.00214209210996073	TGCCAGCAGTGGAGTAGTTACCCATTCACGTTC	CQQWSSYPFTF	IGKV4-55	IGKJ4		24	23	-1	-1	-1	-1	-1	DJ_1_1	DSS	Colon	WC	C	Janssen	5	control	82.5	9.7	N	L	0	0	0	0	0	0	0	0	200	0.33	50	0	17.59	17.54	-0.284	0.14	7	0.02
103	DJ_1_1_WC	6	0.00214209210996073	6	0.00214209210996073	TGTCAGAATGATCATAGTTATCCCACGTTC	CQNDHSYPTF	IGKV8-19	IGKJ2		23	23	-1	-1	-1	-1	-1	DJ_1_1	DSS	Colon	WC	C	Janssen	5	control	82.5	9.7	N	L	0	0	0	0	0	0	0	0	200	0.33	50	0	17.59	17.54	-0.284	0.14	7	0.02
104	DJ_1_1_WC	6	0.00214209210996073	6	0.00214209210996073	TGTGTGAGACAGGGTGATTTTGCTTACTGG	CVRQGDFAYW	IGHV10-1, IGHV10-3	IGHJ3		9	18	-1	-1	-1	-1	8	DJ_1_1	DSS	Colon	WC	C	Janssen	5	control	82.5	9.7	N	L	0	0	0	0	0	0	0	0	200	0.33	50	0	17.59	17.54	-0.284	0.14	7	0.02
105	DJ_1_1_WC	5	0.00178507675830061	5	0.00178507675830061	TGTGCAAGGAGGGCTTCTATTACTACGGTAGTAGCTGACTGGTACTTCGATGTCTGG	CARRASITTVVADWYFDVW	IGHV5-9	IGHJ1	IGHD1-1	8	29	17	29	-1	-1	20	DJ_1_1	DSS	Colon	WC	C	Janssen	5	control	82.5	9.7	N	L	0	0	0	0	0	0	0	0	200	0.33	50	0	17.59	17.54	-0.284	0.14	7	0.02
106	DJ_1_1_WC	5	0.00178507675830061	5	0.00178507675830061	TGTGCAAGAAAGGGAGCCGGTAGTAGGACGGGGTACTACTTTGACTACTGG	CARKGAGSRTGYYFDYW	IGHV1-62-3	IGHJ2	IGHD1-1	9	32	17	26	-1	-1	22	DJ_1_1	DSS	Colon	WC	C	Janssen	5	control	82.5	9.7	N	L	0	0	0	0	0	0	0	0	200	0.33	50	0	17.59	17.54	-0.284	0.14	7	0.02
107	DJ_1_1_WC	5	0.00178507675830061	5	0.00178507675830061	TGTGCAAGATTGGGCTATTACTACGGTGGTGCTTACTGG	CARLGYYYGGAYW	IGHV1-62-3	IGHJ3	IGHD1-1	10	29	15	27	-1	-1	18	DJ_1_1	DSS	Colon	WC	C	Janssen	5	control	82.5	9.7	N	L	0	0	0	0	0	0	0	0	200	0.33	50	0	17.59	17.54	-0.284	0.14	7	0.02
108	DJ_1_1_WC	5	0.00178507675830061	5	0.00178507675830061	TGTGCAAGAGGAGAGAACTACGGGTACTTTGACTACTGG	CARGENYGYFDYW	IGHV1-62-3, IGHV1-84	IGHJ2	IGHD2-5, IGHD1-1, IGHD2-6	9	24	15	22	-1	-1	14	DJ_1_1	DSS	Colon	WC	C	Janssen	5	control	82.5	9.7	N	L	0	0	0	0	0	0	0	0	200	0.33	50	0	17.59	17.54	-0.284	0.14	7	0.02
109	DJ_1_1_WC	5	0.00178507675830061	5	0.00178507675830061	TGTGCAAGAGACTACGGTGGTTCCCGGTTTGCTTACTGG	CARDYGGSRFAYW	IGHV1-58, IGHV1-84	IGHJ3	IGHD1-1	9	22	10	21	-1	-1	12	DJ_1_1	DSS	Colon	WC	C	Janssen	5	control	82.5	9.7	N	L	0	0	0	0	0	0	0	0	200	0.33	50	0	17.59	17.54	-0.284	0.14	7	0.02
110	DJ_1_1_WC	5	0.00178507675830061	5	0.00178507675830061	TGTGCAAGAAGGGGGGATTACTATGCTATGGACTACTGG	CARRGDYYAMDYW	IGHV9-2, IGHV9-3	IGHJ4		9	16	-1	-1	-1	-1	6	DJ_1_1	DSS	Colon	WC	C	Janssen	5	control	82.5	9.7	N	L	0	0	0	0	0	0	0	0	200	0.33	50	0	17.59	17.54	-0.284	0.14	7	0.02
111	DJ_1_1_WC	5	0.00178507675830061	5	0.00178507675830061	TGTACAAGATGGACTTGGTTACGATACTTTGACTACTGG	CTRWTWLRYFDYW	IGHV1-62-3	IGHJ2	IGHD2-7	10	24	12	24	-1	-1	13	DJ_1_1	DSS	Colon	WC	C	Janssen	5	control	82.5	9.7	N	L	0	0	0	0	0	0	0	0	200	0.33	50	0	17.59	17.54	-0.284	0.14	7	0.02
112	DJ_1_1_WC	5	0.00178507675830061	5	0.00178507675830061	TGTCAGCAACATTATAGTACTCCTCCGTGGACGTTC	CQQHYSTPPWTF	IGKV6-17	IGKJ1		27	25	-1	-1	-1	-1	-1	DJ_1_1	DSS	Colon	WC	C	Janssen	5	control	82.5	9.7	N	L	0	0	0	0	0	0	0	0	200	0.33	50	0	17.59	17.54	-0.284	0.14	7	0.02
113	DJ_1_1_WC	5	0.00178507675830061	5	0.00178507675830061	TGCTCTCAAAGTACACATGTTCCTCCATTCACGTTC	CSQSTHVPPFTF	IGKV1-110	IGKJ4		24	26	-1	-1	-1	-1	1	DJ_1_1	DSS	Colon	WC	C	Janssen	5	control	82.5	9.7	N	L	0	0	0	0	0	0	0	0	200	0.33	50	0	17.59	17.54	-0.284	0.14	7	0.02
114	DJ_1_1_WC	5	0.00178507675830061	5	0.00178507675830061	TGTCAGCACAGTAGGGAGCTTCCGTGGACGTTC	CQHSRELPWTF	IGKV3-12	IGKJ1		23	22	-1	-1	-1	-1	-1	DJ_1_1	DSS	Colon	WC	C	Janssen	5	control	82.5	9.7	N	L	0	0	0	0	0	0	0	0	200	0.33	50	0	17.59	17.54	-0.284	0.14	7	0.02
115	DJ_1_1_WC	5	0.00178507675830061	5	0.00178507675830061	TGTCAGCAGCATTTACACATTCCTCGGACGTTC	CQQHLHIPRTF	IGKV8-16	IGKJ1		28	25	-1	-1	-1	-1	-1	DJ_1_1	DSS	Colon	WC	C	Janssen	5	control	82.5	9.7	N	L	0	0	0	0	0	0	0	0	200	0.33	50	0	17.59	17.54	-0.284	0.14	7	0.02
116	DJ_1_1_WC	5	0.00178507675830061	5	0.00178507675830061	TGTCAGCAATATAACACCTATCCGTACACGTTC	CQQYNTYPYTF	IGKV6-15	IGKJ2		23	23	-1	-1	-1	-1	-1	DJ_1_1	DSS	Colon	WC	C	Janssen	5	control	82.5	9.7	N	L	0	0	0	0	0	0	0	0	200	0.33	50	0	17.59	17.54	-0.284	0.14	7	0.02
117	DJ_1_1_WC	5	0.00178507675830061	5	0.00178507675830061	TGTCAGCAACATTATAGTACTCCGTACACGTTC	CQQHYSTPYTF	IGKV6-17	IGKJ2		23	23	-1	-1	-1	-1	-1	DJ_1_1	DSS	Colon	WC	C	Janssen	5	control	82.5	9.7	N	L	0	0	0	0	0	0	0	0	200	0.33	50	0	17.59	17.54	-0.284	0.14	7	0.02
118	DJ_1_1_WC	5	0.00178507675830061	5	0.00178507675830061	TGTCAGCAACATTATAATACTCCGCTCACGTTC	CQQHYNTPLTF	IGKV6-17	IGKJ5		23	22	-1	-1	-1	-1	-1	DJ_1_1	DSS	Colon	WC	C	Janssen	5	control	82.5	9.7	N	L	0	0	0	0	0	0	0	0	200	0.33	50	0	17.59	17.54	-0.284	0.14	7	0.02
119	DJ_1_1_WC	5	0.00178507675830061	5	0.00178507675830061	TGTCAGAATGATCATAGTTTTCCGTTCACGTTC	CQNDHSFPFTF	IGKV8-19	IGKJ2		23	23	-1	-1	-1	-1	-1	DJ_1_1	DSS	Colon	WC	C	Janssen	5	control	82.5	9.7	N	L	0	0	0	0	0	0	0	0	200	0.33	50	0	17.59	17.54	-0.284	0.14	7	0.02
120	DJ_1_1_WC	5	0.00178507675830061	5	0.00178507675830061	TGTCAACATTTTTGGAGTGCTCCGTGGACGTTC	CQHFWSAPWTF	IGKV12-41, IGKV12-46	IGKJ1		23	22	-1	-1	-1	-1	-1	DJ_1_1	DSS	Colon	WC	C	Janssen	5	control	82.5	9.7	N	L	0	0	0	0	0	0	0	0	200	0.33	50	0	17.59	17.54	-0.284	0.14	7	0.02
121	DJ_1_1_WC	5	0.00178507675830061	5	0.00178507675830061	TGTCAACATCATTATGGTACTCCGTGGACGTTC	CQHHYGTPWTF	IGKV12-44	IGKJ1		23	22	-1	-1	-1	-1	-1	DJ_1_1	DSS	Colon	WC	C	Janssen	5	control	82.5	9.7	N	L	0	0	0	0	0	0	0	0	200	0.33	50	0	17.59	17.54	-0.284	0.14	7	0.02
122	DJ_1_1_WC	5	0.00178507675830061	5	0.00178507675830061	TGTCAAAATGTGTTAAGTACTCCTCACACGTTC	CQNVLSTPHTF	IGKV12-89	IGKJ2		25	25	-1	-1	-1	-1	-1	DJ_1_1	DSS	Colon	WC	C	Janssen	5	control	82.5	9.7	N	L	0	0	0	0	0	0	0	0	200	0.33	50	0	17.59	17.54	-0.284	0.14	7	0.02
123	DJ_1_1_WC	5	0.00178507675830061	5	0.00178507675830061	TGTCAAAATGGTCACAGCTTTCCATTCACGTTC	CQNGHSFPFTF	IGKV5-39	IGKJ4		23	23	-1	-1	-1	-1	-1	DJ_1_1	DSS	Colon	WC	C	Janssen	5	control	82.5	9.7	N	L	0	0	0	0	0	0	0	0	200	0.33	50	0	17.59	17.54	-0.284	0.14	7	0.02
124	DJ_1_1_WC	5	0.00178507675830061	5	0.00178507675830061	TGTGTACAGTTTGCTCAGTTTCCGCTCACGTTC	CVQFAQFPLTF	IGKV14-100	IGKJ5		23	22	-1	-1	-1	-1	-1	DJ_1_1	DSS	Colon	WC	C	Janssen	5	control	82.5	9.7	N	L	0	0	0	0	0	0	0	0	200	0.33	50	0	17.59	17.54	-0.284	0.14	7	0.02
125	DJ_1_1_WC	5	0.00178507675830061	5	0.00178507675830061	TGTGCTCTATGGTTCAGCAACCATTGGGTGTTC	CALWFSNHWVF	IGLV1	IGLJ1		25	24	-1	-1	-1	-1	-1	DJ_1_1	DSS	Colon	WC	C	Janssen	5	control	82.5	9.7	N	L	0	0	0	0	0	0	0	0	200	0.33	50	0	17.59	17.54	-0.284	0.14	7	0.02
126	DJ_1_1_WC	5	0.00178507675830061	5	0.00178507675830061	TGTGCTCTATGGTACAGCACCCATTATGTTTTC	CALWYSTHYVF	IGLV2	IGLJ2		26	22	-1	-1	-1	-1	-1	DJ_1_1	DSS	Colon	WC	C	Janssen	5	control	82.5	9.7	N	L	0	0	0	0	0	0	0	0	200	0.33	50	0	17.59	17.54	-0.284	0.14	7	0.02
127	DJ_1_1_WC	5	0.00178507675830061	5	0.00178507675830061	TGTGCTCAAAATCTAGAACTTCCGTACACGTTC	CAQNLELPYTF	IGKV2-109	IGKJ2		23	23	-1	-1	-1	-1	-1	DJ_1_1	DSS	Colon	WC	C	Janssen	5	control	82.5	9.7	N	L	0	0	0	0	0	0	0	0	200	0.33	50	0	17.59	17.54	-0.284	0.14	7	0.02
128	DJ_1_1_WC	5	0.00178507675830061	5	0.00178507675830061	TGTGCAAGGGAGAATTACGGGTTTGACTACTGG	CARENYGFDYW	IGHV1-62-3	IGHJ2	IGHD2-4	8	21	13	19	-1	-1	12	DJ_1_1	DSS	Colon	WC	C	Janssen	5	control	82.5	9.7	N	L	0	0	0	0	0	0	0	0	200	0.33	50	0	17.59	17.54	-0.284	0.14	7	0.02
129	DJ_1_1_WC	5	0.00178507675830061	5	0.00178507675830061	TGCTTTCAAGGTTCACATGTTCCGTGGACGTTC	CFQGSHVPWTF	IGKV1-117	IGKJ1		23	22	-1	-1	-1	-1	-1	DJ_1_1	DSS	Colon	WC	C	Janssen	5	control	82.5	9.7	N	L	0	0	0	0	0	0	0	0	200	0.33	50	0	17.59	17.54	-0.284	0.14	7	0.02
130	DJ_1_1_WC	5	0.00178507675830061	5	0.00178507675830061	TGCTTTCAAGGTTCACATGTTCCGCTCACGTTC	CFQGSHVPLTF	IGKV1-117	IGKJ5		23	22	-1	-1	-1	-1	-1	DJ_1_1	DSS	Colon	WC	C	Janssen	5	control	82.5	9.7	N	L	0	0	0	0	0	0	0	0	200	0.33	50	0	17.59	17.54	-0.284	0.14	7	0.02
131	DJ_1_1_WC	5	0.00178507675830061	5	0.00178507675830061	TGCTCTCAAAGTACACATGTTCCATTCACGTTC	CSQSTHVPFTF	IGKV1-110	IGKJ4		23	23	-1	-1	-1	-1	-1	DJ_1_1	DSS	Colon	WC	C	Janssen	5	control	82.5	9.7	N	L	0	0	0	0	0	0	0	0	200	0.33	50	0	17.59	17.54	-0.284	0.14	7	0.02
132	DJ_1_1_WC	5	0.00178507675830061	5	0.00178507675830061	TGCCAGCAGTGGAGTAGTAACCCGTGGACGTTC	CQQWSSNPWTF	IGKV4-72, IGKV4-59, IGKV4-68	IGKJ1		23	22	-1	-1	-1	-1	-1	DJ_1_1	DSS	Colon	WC	C	Janssen	5	control	82.5	9.7	N	L	0	0	0	0	0	0	0	0	200	0.33	50	0	17.59	17.54	-0.284	0.14	7	0.02
133	DJ_1_1_WC	5	0.00178507675830061	5	0.00178507675830061	TGCCAGCAGTGGAGTAGTAACCCATTCACGTTC	CQQWSSNPFTF	IGKV4-72, IGKV4-59, IGKV4-68	IGKJ4		24	23	-1	-1	-1	-1	-1	DJ_1_1	DSS	Colon	WC	C	Janssen	5	control	82.5	9.7	N	L	0	0	0	0	0	0	0	0	200	0.33	50	0	17.59	17.54	-0.284	0.14	7	0.02
134	DJ_1_1_WC	5	0.00178507675830061	5	0.00178507675830061	TGCCAGCAGTACAGTGGTTACCCACTCACGTTC	CQQYSGYPLTF	IGKV4-57-1, IGKV4-62	IGKJ2		26	26	-1	-1	-1	-1	-1	DJ_1_1	DSS	Colon	WC	C	Janssen	5	control	82.5	9.7	N	L	0	0	0	0	0	0	0	0	200	0.33	50	0	17.59	17.54	-0.284	0.14	7	0.02
135	DJ_1_1_WC	4	0.00142806140664049	4	0.00142806140664049	TGTGTGAGACATGGGGATTTTTTTTATTACTACGGTAGTAGCCCGTTTGCTTACTGG	CVRHGDFFYYYGSSPFAYW	IGHV10-1, IGHV10-3	IGHJ3	IGHD1-1	9	44	22	42	-1	-1	34	DJ_1_1	DSS	Colon	WC	C	Janssen	5	control	82.5	9.7	N	L	0	0	0	0	0	0	0	0	200	0.33	50	0	17.59	17.54	-0.284	0.14	7	0.02
136	DJ_1_1_WC	4	0.00142806140664049	4	0.00142806140664049	TGTGCAAGAAGCTATTACTACGGTAGTAGCGCTGCATATACTATGGACTACTGG	CARSYYYGSSAAYTMDYW	IGHV1-62-3, IGHV1-84, IGHV1-58	IGHJ4	IGHD1-1	9	36	12	30	-1	-1	26	DJ_1_1	DSS	Colon	WC	C	Janssen	5	control	82.5	9.7	N	L	0	0	0	0	0	0	0	0	200	0.33	50	0	17.59	17.54	-0.284	0.14	7	0.02
137	DJ_1_1_WC	4	0.00142806140664049	4	0.00142806140664049	TGTGCAAGAAGCTATTACTACGGTAGTAGCGCTGCACATACTATGGACTACTGG	CARSYYYGSSAAHTMDYW	IGHV1-84, IGHV1-62-3	IGHJ4	IGHD1-1	9	37	12	30	-1	-1	27	DJ_1_1	DSS	Colon	WC	C	Janssen	5	control	82.5	9.7	N	L	0	0	0	0	0	0	0	0	200	0.33	50	0	17.59	17.54	-0.284	0.14	7	0.02
138	DJ_1_1_WC	4	0.00142806140664049	4	0.00142806140664049	TGTGCAAGATACTATGATTACGACGACGGGCACTACTTTGATTACTGG	CARYYDYDDGHYFDYW	IGHV1-62-3, IGHV1-58	IGHJ2	IGHD2-4	10	31	10	28	-1	-1	20	DJ_1_1	DSS	Colon	WC	C	Janssen	5	control	82.5	9.7	N	L	0	0	0	0	0	0	0	0	200	0.33	50	0	17.59	17.54	-0.284	0.14	7	0.02
139	DJ_1_1_WC	4	0.00142806140664049	4	0.00142806140664049	TGTGCAAGAGATTACTACGGTAGTAGCTACTGGTACTTCGATGTCTGG	CARDYYGSSYWYFDVW	IGHV7-1	IGHJ1	IGHD1-1	12	21	12	21	-1	-1	8	DJ_1_1	DSS	Colon	WC	C	Janssen	5	control	82.5	9.7	N	L	0	0	0	0	0	0	0	0	200	0.33	50	0	17.59	17.54	-0.284	0.14	7	0.02
140	DJ_1_1_WC	4	0.00142806140664049	4	0.00142806140664049	TGTGCAAGAAGATTTATTACTACGGTAGTAGCCCCCTTTGACTACTGG	CARRFITTVVAPFDYW	IGHV1-62-3	IGHJ2	IGHD1-1	9	35	11	32	-1	-1	25	DJ_1_1	DSS	Colon	WC	C	Janssen	5	control	82.5	9.7	N	L	0	0	0	0	0	0	0	0	200	0.33	50	0	17.59	17.54	-0.284	0.14	7	0.02
141	DJ_1_1_WC	4	0.00142806140664049	4	0.00142806140664049	TGTGCAAGAAAGGATTACTACGGTAGGGTCTGGTTCTTCGATGTCTGG	CARKDYYGRVWFFDVW	IGHV1-84	IGHJ1	IGHD1-1	9	29	13	26	-1	-1	19	DJ_1_1	DSS	Colon	WC	C	Janssen	5	control	82.5	9.7	N	L	0	0	0	0	0	0	0	0	200	0.33	50	0	17.59	17.54	-0.284	0.14	7	0.02
142	DJ_1_1_WC	4	0.00142806140664049	4	0.00142806140664049	TGTGCAAGAGACTATGGTAAATCGTACTGGTACTTCGATGTCTGG	CARDYGKSYWYFDVW	IGHV1-62-3, IGHV1-84, IGHV1-58	IGHJ1	IGHD2-8	9	24	10	20	-1	-1	14	DJ_1_1	DSS	Colon	WC	C	Janssen	5	control	82.5	9.7	N	L	0	0	0	0	0	0	0	0	200	0.33	50	0	17.59	17.54	-0.284	0.14	7	0.02
143	DJ_1_1_WC	4	0.00142806140664049	4	0.00142806140664049	TGTGCGGATGGTTACTACTTTCCCGCCTGGTTTGCTTACTGG	CADGYYFPAWFAYW	IGHV1-62-3	IGHJ3	IGHD2-3	5	24	6	18	-1	-1	18	DJ_1_1	DSS	Colon	WC	C	Janssen	5	control	82.5	9.7	N	L	0	0	0	0	0	0	0	0	200	0.33	50	0	17.59	17.54	-0.284	0.14	7	0.02
144	DJ_1_1_WC	4	0.00142806140664049	4	0.00142806140664049	TGTGCAAGGAGAAGGGATTACGACGTCTACTTTGACTACTGG	CARRRDYDVYFDYW	IGHV1-84	IGHJ2	IGHD2-4	8	26	15	26	-1	-1	17	DJ_1_1	DSS	Colon	WC	C	Janssen	5	control	82.5	9.7	N	L	0	0	0	0	0	0	0	0	200	0.33	50	0	17.59	17.54	-0.284	0.14	7	0.02
145	DJ_1_1_WC	4	0.00142806140664049	4	0.00142806140664049	TGTGCAAGAAGAAGGGATTACGACGTCTACTTTGACTACTGG	CARRRDYDVYFDYW	IGHV1-62-3, IGHV1-84	IGHJ2	IGHD2-4	9	26	15	26	-1	-1	16	DJ_1_1	DSS	Colon	WC	C	Janssen	5	control	82.5	9.7	N	L	0	0	0	0	0	0	0	0	200	0.33	50	0	17.59	17.54	-0.284	0.14	7	0.02
146	DJ_1_1_WC	4	0.00142806140664049	4	0.00142806140664049	TGTGTGAGAGCGGGCTGGGACGCCTACTTTGACTACTGG	CVRAGWDAYFDYW	IGHV10-3, IGHV10-1	IGHJ2	IGHD4-1	10	23	14	22	-1	-1	12	DJ_1_1	DSS	Colon	WC	C	Janssen	5	control	82.5	9.7	N	L	0	0	0	0	0	0	0	0	200	0.33	50	0	17.59	17.54	-0.284	0.14	7	0.02
147	DJ_1_1_WC	4	0.00142806140664049	4	0.00142806140664049	TGTGCAATCTACTATGATTACGACGGGTTTGCTTACTGG	CAIYYDYDGFAYW	IGHV14-2	IGHJ3	IGHD2-4	11	25	11	25	-1	-1	13	DJ_1_1	DSS	Colon	WC	C	Janssen	5	control	82.5	9.7	N	L	0	0	0	0	0	0	0	0	200	0.33	50	0	17.59	17.54	-0.284	0.14	7	0.02
148	DJ_1_1_WC	4	0.00142806140664049	4	0.00142806140664049	TGTGCAAGAGAGGGGGGCAACTCCTGGTTTGCTTACTGG	CAREGGNSWFAYW	IGHV1-58	IGHJ3		9	22	-1	-1	-1	-1	12	DJ_1_1	DSS	Colon	WC	C	Janssen	5	control	82.5	9.7	N	L	0	0	0	0	0	0	0	0	200	0.33	50	0	17.59	17.54	-0.284	0.14	7	0.02
149	DJ_1_1_WC	4	0.00142806140664049	4	0.00142806140664049	TGTCAGCACAGTTGGGAGATTCCTCCCACGTTC	CQHSWEIPPTF	IGKV3-7	IGKJ2		26	26	-1	-1	-1	-1	-1	DJ_1_1	DSS	Colon	WC	C	Janssen	5	control	82.5	9.7	N	L	0	0	0	0	0	0	0	0	200	0.33	50	0	17.59	17.54	-0.284	0.14	7	0.02
150	DJ_1_1_WC	4	0.00142806140664049	4	0.00142806140664049	TGTCAGCAATATAACGGCTATCCATTCACGTTC	CQQYNGYPFTF	IGKV6-15	IGKJ4		23	23	-1	-1	-1	-1	-1	DJ_1_1	DSS	Colon	WC	C	Janssen	5	control	82.5	9.7	N	L	0	0	0	0	0	0	0	0	200	0.33	50	0	17.59	17.54	-0.284	0.14	7	0.02
151	DJ_1_1_WC	4	0.00142806140664049	4	0.00142806140664049	TGTCAGCAATATAACAGCTATCCTCTCACGTTC	CQQYNSYPLTF	IGKV6-15	IGKJ2		26	26	-1	-1	-1	-1	-1	DJ_1_1	DSS	Colon	WC	C	Janssen	5	control	82.5	9.7	N	L	0	0	0	0	0	0	0	0	200	0.33	50	0	17.59	17.54	-0.284	0.14	7	0.02
152	DJ_1_1_WC	4	0.00142806140664049	4	0.00142806140664049	TGTCAGCAATATAACAACTATCCGTACACGTTC	CQQYNNYPYTF	IGKV6-15	IGKJ2		23	23	-1	-1	-1	-1	-1	DJ_1_1	DSS	Colon	WC	C	Janssen	5	control	82.5	9.7	N	L	0	0	0	0	0	0	0	0	200	0.33	50	0	17.59	17.54	-0.284	0.14	7	0.02
153	DJ_1_1_WC	4	0.00142806140664049	4	0.00142806140664049	TGTCAGCAACATTATAGTACTCCATTCACGTTC	CQQHYSTPFTF	IGKV6-17, IGKV6-25	IGKJ4		23	23	-1	-1	-1	-1	-1	DJ_1_1	DSS	Colon	WC	C	Janssen	5	control	82.5	9.7	N	L	0	0	0	0	0	0	0	0	200	0.33	50	0	17.59	17.54	-0.284	0.14	7	0.02
154	DJ_1_1_WC	4	0.00142806140664049	4	0.00142806140664049	TGTCAGCAAAGTAAGGAGGTTCCTCCGACGTTC	CQQSKEVPPTF	IGKV3-2	IGKJ1		27	26	-1	-1	-1	-1	-1	DJ_1_1	DSS	Colon	WC	C	Janssen	5	control	82.5	9.7	N	L	0	0	0	0	0	0	0	0	200	0.33	50	0	17.59	17.54	-0.284	0.14	7	0.02
155	DJ_1_1_WC	4	0.00142806140664049	4	0.00142806140664049	TGTCAACAGTATTGGAGTACTCCGTACACGTTC	CQQYWSTPYTF	IGKV13-84, IGKV13-85	IGKJ2		23	23	-1	-1	-1	-1	-1	DJ_1_1	DSS	Colon	WC	C	Janssen	5	control	82.5	9.7	N	L	0	0	0	0	0	0	0	0	200	0.33	50	0	17.59	17.54	-0.284	0.14	7	0.02
156	DJ_1_1_WC	4	0.00142806140664049	4	0.00142806140664049	TGTCAACAGAGTAACAGCTGGCCTCAGACGTTC	CQQSNSWPQTF	IGKV5-43, IGKV5-45	IGKJ1		26	26	-1	-1	-1	-1	-1	DJ_1_1	DSS	Colon	WC	C	Janssen	5	control	82.5	9.7	N	L	0	0	0	0	0	0	0	0	200	0.33	50	0	17.59	17.54	-0.284	0.14	7	0.02
157	DJ_1_1_WC	4	0.00142806140664049	4	0.00142806140664049	TGTCAACAAAGTAATAGCTGGCCGCTCACGTTC	CQQSNSWPLTF	IGKV5-48	IGKJ5		23	22	-1	-1	-1	-1	-1	DJ_1_1	DSS	Colon	WC	C	Janssen	5	control	82.5	9.7	N	L	0	0	0	0	0	0	0	0	200	0.33	50	0	17.59	17.54	-0.284	0.14	7	0.02
158	DJ_1_1_WC	4	0.00142806140664049	4	0.00142806140664049	TGTCAAAATGGTCACAGCTTTCCGCTCACGTTC	CQNGHSFPLTF	IGKV5-39	IGKJ5		23	22	-1	-1	-1	-1	-1	DJ_1_1	DSS	Colon	WC	C	Janssen	5	control	82.5	9.7	N	L	0	0	0	0	0	0	0	0	200	0.33	50	0	17.59	17.54	-0.284	0.14	7	0.02
159	DJ_1_1_WC	4	0.00142806140664049	4	0.00142806140664049	TGTGCTCTATGGTACAGCAACCATTTGGTGTTC	CALWYSNHLVF	IGLV1	IGLJ1		26	26	-1	-1	-1	-1	-1	DJ_1_1	DSS	Colon	WC	C	Janssen	5	control	82.5	9.7	N	L	0	0	0	0	0	0	0	0	200	0.33	50	0	17.59	17.54	-0.284	0.14	7	0.02
160	DJ_1_1_WC	4	0.00142806140664049	4	0.00142806140664049	TGTGCACAGTTTTACAGCTATCCGCTCACGTTC	CAQFYSYPLTF	IGKV7-33	IGKJ5		26	22	-1	-1	-1	-1	-1	DJ_1_1	DSS	Colon	WC	C	Janssen	5	control	82.5	9.7	N	L	0	0	0	0	0	0	0	0	200	0.33	50	0	17.59	17.54	-0.284	0.14	7	0.02
161	DJ_1_1_WC	4	0.00142806140664049	4	0.00142806140664049	TGTGCAAGATCCCCGTACTACTTTGACTACTGG	CARSPYYFDYW	IGHV1-84	IGHJ2		11	14	-1	-1	-1	-1	2	DJ_1_1	DSS	Colon	WC	C	Janssen	5	control	82.5	9.7	N	L	0	0	0	0	0	0	0	0	200	0.33	50	0	17.59	17.54	-0.284	0.14	7	0.02
162	DJ_1_1_WC	4	0.00142806140664049	4	0.00142806140664049	TGTGGACAGAGTTACAACTATCCGTACACGTTC	CGQSYNYPYTF	IGKV6-20	IGKJ2		23	23	-1	-1	-1	-1	-1	DJ_1_1	DSS	Colon	WC	C	Janssen	5	control	82.5	9.7	N	L	0	0	0	0	0	0	0	0	200	0.33	50	0	17.59	17.54	-0.284	0.14	7	0.02
163	DJ_1_1_WC	4	0.00142806140664049	4	0.00142806140664049	TGCTTCCAGAGTAACTATCTTCCGTACACGTTC	CFQSNYLPYTF	IGKV1-99	IGKJ2		23	23	-1	-1	-1	-1	-1	DJ_1_1	DSS	Colon	WC	C	Janssen	5	control	82.5	9.7	N	L	0	0	0	0	0	0	0	0	200	0.33	50	0	17.59	17.54	-0.284	0.14	7	0.02
164	DJ_1_1_WC	4	0.00142806140664049	4	0.00142806140664049	TGCCATCAGTGGAGTAGTTATCCATGGACGTTC	CHQWSSYPWTF	IGKV4-80	IGKJ1		28	24	-1	-1	-1	-1	-1	DJ_1_1	DSS	Colon	WC	C	Janssen	5	control	82.5	9.7	N	L	0	0	0	0	0	0	0	0	200	0.33	50	0	17.59	17.54	-0.284	0.14	7	0.02
165	DJ_1_1_WC	4	0.00142806140664049	4	0.00142806140664049	TGCCAGCAGTGGAATTATCCTCTGTACACGTTC	CQQWNYPLYTF	IGKV4-86	IGKJ2		23	22	-1	-1	-1	-1	-1	DJ_1_1	DSS	Colon	WC	C	Janssen	5	control	82.5	9.7	N	L	0	0	0	0	0	0	0	0	200	0.33	50	0	17.59	17.54	-0.284	0.14	7	0.02
166	DJ_1_1_WC	4	0.00142806140664049	4	0.00142806140664049	TGCCAGCAATATAGCAGGTTTCCATACACGTTC	CQQYSRFPYTF	IGKV6-13	IGKJ2		23	24	-1	-1	-1	-1	0	DJ_1_1	DSS	Colon	WC	C	Janssen	5	control	82.5	9.7	N	L	0	0	0	0	0	0	0	0	200	0.33	50	0	17.59	17.54	-0.284	0.14	7	0.02
167	DJ_1_1_WC	4	0.00142806140664049	4	0.00142806140664049	TGCCAGCAATATAGCAGATTTCCATACACGTTC	CQQYSRFPYTF	IGKV6-13	IGKJ2		23	24	-1	-1	-1	-1	0	DJ_1_1	DSS	Colon	WC	C	Janssen	5	control	82.5	9.7	N	L	0	0	0	0	0	0	0	0	200	0.33	50	0	17.59	17.54	-0.284	0.14	7	0.02
168	DJ_1_1_WC	4	0.00142806140664049	4	0.00142806140664049	TGCCAACAGGATGGTACGCTTCCGTACACGTTC	CQQDGTLPYTF	IGKV10-96	IGKJ2		23	23	-1	-1	-1	-1	-1	DJ_1_1	DSS	Colon	WC	C	Janssen	5	control	82.5	9.7	N	L	0	0	0	0	0	0	0	0	200	0.33	50	0	17.59	17.54	-0.284	0.14	7	0.02
169	DJ_1_1_WC	4	0.00142806140664049	4	0.00142806140664049	TGTTTGCAAAGTGATAACATGCCTCACGTTC	CLQSDN~TCLTF	IGKV17-127, IGKV17-121	IGKJ5		25	22	-1	-1	-1	-1	-1	DJ_1_1	DSS	Colon	WC	C	Janssen	5	control	82.5	9.7	N	L	0	0	0	0	0	0	0	0	200	0.33	50	0	17.59	17.54	-0.284	0.14	7	0.02
170	DJ_1_1_WC	4	0.00142806140664049	4	0.00142806140664049	TGTGCAAGAGGTTACTTTGACTACTGG	CARGYFDYW	IGHV1-58	IGHJ2		9	12	-1	-1	-1	-1	2	DJ_1_1	DSS	Colon	WC	C	Janssen	5	control	82.5	9.7	N	L	0	0	0	0	0	0	0	0	200	0.33	50	0	17.59	17.54	-0.284	0.14	7	0.02
171	DJ_1_1_WC	3	0.00107104605498036	3	0.00107104605498036	TGTGCAAGCTATTACTACGGTAGTAGCTCATATTACTATGCTATGGACTACTGG	CASYYYGSSSYYYAMDYW	IGHV1-62-3	IGHJ4		26	29	-1	-1	-1	-1	2	DJ_1_1	DSS	Colon	WC	C	Janssen	5	control	82.5	9.7	N	L	0	0	0	0	0	0	0	0	200	0.33	50	0	17.59	17.54	-0.284	0.14	7	0.02
172	DJ_1_1_WC	3	0.00107104605498036	3	0.00107104605498036	TGTGCAAGAAGGGATTACTACGGTAGTAGCTACGACTGGTACTTCGATGTCTGG	CARRDYYGSSYDWYFDVW	IGHV1-62-3, IGHV1-63	IGHJ1	IGHD1-1	9	34	13	34	-1	-1	24	DJ_1_1	DSS	Colon	WC	C	Janssen	5	control	82.5	9.7	N	L	0	0	0	0	0	0	0	0	200	0.33	50	0	17.59	17.54	-0.284	0.14	7	0.02
173	DJ_1_1_WC	3	0.00107104605498036	3	0.00107104605498036	TGTGCAAGAAACGCCTACTATAGTAACTACGTCTACTGGTACTTCGATGTCTGG	CARNAYYSNYVYWYFDVW	IGHV1-62-3	IGHJ1	IGHD2-5, IGHD2-6	9	32	12	32	-1	-1	22	DJ_1_1	DSS	Colon	WC	C	Janssen	5	control	82.5	9.7	N	L	0	0	0	0	0	0	0	0	200	0.33	50	0	17.59	17.54	-0.284	0.14	7	0.02
174	DJ_1_1_WC	3	0.00107104605498036	3	0.00107104605498036	TGTGCAAGGAGGGACTATGGTTACGACGGGGCCTGGTTTGCTTACTGG	CARRDYGYDGAWFAYW	IGHV9-2, IGHV9-3	IGHJ3	IGHD2-7	8	29	13	28	-1	-1	20	DJ_1_1	DSS	Colon	WC	C	Janssen	5	control	82.5	9.7	N	L	0	0	0	0	0	0	0	0	200	0.33	50	0	17.59	17.54	-0.284	0.14	7	0.02
175	DJ_1_1_WC	3	0.00107104605498036	3	0.00107104605498036	TGTGCAAGAGGGGCCTACTATAGTAACTACCTGCCCTTTGCTTACTGG	CARGAYYSNYLPFAYW	IGHV3-3	IGHJ3	IGHD2-5, IGHD2-6	10	36	11	30	-1	-1	25	DJ_1_1	DSS	Colon	WC	C	Janssen	5	control	82.5	9.7	N	L	0	0	0	0	0	0	0	0	200	0.33	50	0	17.59	17.54	-0.284	0.14	7	0.02
176	DJ_1_1_WC	3	0.00107104605498036	3	0.00107104605498036	TGTGCAAGAAACTCCTACTATGATTACGGGGGGTACTTCGATGTCTGG	CARNSYYDYGGYFDVW	IGHV1-62-3	IGHJ1	IGHD2-4	9	31	14	28	-1	-1	21	DJ_1_1	DSS	Colon	WC	C	Janssen	5	control	82.5	9.7	N	L	0	0	0	0	0	0	0	0	200	0.33	50	0	17.59	17.54	-0.284	0.14	7	0.02
177	DJ_1_1_WC	3	0.00107104605498036	3	0.00107104605498036	TGTGCAAGATACTACTACGGTAGAGAGTACTACTTTGCCTACTGG	CARYYYGREYYFAYW	IGHV1-63	IGHJ2	IGHD1-1	10	25	12	23	-1	-1	14	DJ_1_1	DSS	Colon	WC	C	Janssen	5	control	82.5	9.7	N	L	0	0	0	0	0	0	0	0	200	0.33	50	0	17.59	17.54	-0.284	0.14	7	0.02
178	DJ_1_1_WC	3	0.00107104605498036	3	0.00107104605498036	TGTGCAAGATACTACTACGGTAGAGAGTACTACTTTGACTACTGG	CARYYYGREYYFDYW	IGHV1-63	IGHJ2	IGHD1-1	10	25	12	23	-1	-1	14	DJ_1_1	DSS	Colon	WC	C	Janssen	5	control	82.5	9.7	N	L	0	0	0	0	0	0	0	0	200	0.33	50	0	17.59	17.54	-0.284	0.14	7	0.02
179	DJ_1_1_WC	3	0.00107104605498036	3	0.00107104605498036	TGTGCAAGACTCTATAGTAACTACGGCTGGTACTTCGATGTCTGG	CARLYSNYGWYFDVW	IGHV5-2	IGHJ1	IGHD2-5, IGHD2-6	10	26	11	25	-1	-1	15	DJ_1_1	DSS	Colon	WC	C	Janssen	5	control	82.5	9.7	N	L	0	0	0	0	0	0	0	0	200	0.33	50	0	17.59	17.54	-0.284	0.14	7	0.02
180	DJ_1_1_WC	3	0.00107104605498036	3	0.00107104605498036	TGTGCAAGAGGACCTTATGATTACGACTGGTACTTCGATGTCTGG	CARGPYDYDWYFDVW	IGHV1-62-3	IGHJ1	IGHD2-4	9	25	15	25	-1	-1	15	DJ_1_1	DSS	Colon	WC	C	Janssen	5	control	82.5	9.7	N	L	0	0	0	0	0	0	0	0	200	0.33	50	0	17.59	17.54	-0.284	0.14	7	0.02
181	DJ_1_1_WC	3	0.00107104605498036	3	0.00107104605498036	TGTGCAAGAACCTCTTACTTCTATGGGTACTACTTTGACTACTGG	CARTSYFYGYYFDYW	IGHV1-62-3, IGHV14-2	IGHJ2	IGHD2-7, IGHD2-8, IGHD2-3	9	26	17	26	-1	-1	16	DJ_1_1	DSS	Colon	WC	C	Janssen	5	control	82.5	9.7	N	L	0	0	0	0	0	0	0	0	200	0.33	50	0	17.59	17.54	-0.284	0.14	7	0.02
182	DJ_1_1_WC	3	0.00107104605498036	3	0.00107104605498036	TGTGCAAGAAACTACGGTAGTAGCTGGGGGGCTATGGACTACTGG	CARNYGSSWGAMDYW	IGHV1-62-3	IGHJ4	IGHD1-1	9	30	10	25	-1	-1	20	DJ_1_1	DSS	Colon	WC	C	Janssen	5	control	82.5	9.7	N	L	0	0	0	0	0	0	0	0	200	0.33	50	0	17.59	17.54	-0.284	0.14	7	0.02
183	DJ_1_1_WC	3	0.00107104605498036	3	0.00107104605498036	TGTGCAAGATCCGGGACCTACTACTACTACTTTGACTACTGG	CARSGTYYYYFDYW	IGHV1-84, IGHV1-58	IGHJ2	IGHD5-5, IGHD5-6, IGHD5-2	11	21	15	21	-1	-1	9	DJ_1_1	DSS	Colon	WC	C	Janssen	5	control	82.5	9.7	N	L	0	0	0	0	0	0	0	0	200	0.33	50	0	17.59	17.54	-0.284	0.14	7	0.02
184	DJ_1_1_WC	3	0.00107104605498036	3	0.00107104605498036	TGTGCAAGATATTTCTATGGTTACTACTACTTTGACTACTGG	CARYFYGYYYFDYW	IGHV7-3	IGHJ2		18	21	-1	-1	-1	-1	2	DJ_1_1	DSS	Colon	WC	C	Janssen	5	control	82.5	9.7	N	L	0	0	0	0	0	0	0	0	200	0.33	50	0	17.59	17.54	-0.284	0.14	7	0.02
185	DJ_1_1_WC	3	0.00107104605498036	3	0.00107104605498036	TGTGCAAGATATTTCTATGGTAACTACTACTTTGACTACTGG	CARYFYGNYYFDYW	IGHV7-3	IGHJ2	IGHD2-8	18	24	18	24	-1	-1	5	DJ_1_1	DSS	Colon	WC	C	Janssen	5	control	82.5	9.7	N	L	0	0	0	0	0	0	0	0	200	0.33	50	0	17.59	17.54	-0.284	0.14	7	0.02
186	DJ_1_1_WC	3	0.00107104605498036	3	0.00107104605498036	TGTGCAAGAGGCTTTATTACTACGGCTTACTTTGACTACTGG	CARGFITTAYFDYW	IGHV1-62-3	IGHJ2	IGHD1-1	9	27	12	25	-1	-1	17	DJ_1_1	DSS	Colon	WC	C	Janssen	5	control	82.5	9.7	N	L	0	0	0	0	0	0	0	0	200	0.33	50	0	17.59	17.54	-0.284	0.14	7	0.02
187	DJ_1_1_WC	3	0.00107104605498036	3	0.00107104605498036	TGTGCAAGAGGGGTCTATGATTACGACTGGTTTGCTTACTGG	CARGVYDYDWFAYW	IGHV9-2, IGHV9-3	IGHJ3	IGHD2-4	9	26	14	26	-1	-1	16	DJ_1_1	DSS	Colon	WC	C	Janssen	5	control	82.5	9.7	N	L	0	0	0	0	0	0	0	0	200	0.33	50	0	17.59	17.54	-0.284	0.14	7	0.02
188	DJ_1_1_WC	3	0.00107104605498036	3	0.00107104605498036	TGTGCAAGAAGATCTGGGAGTTACGGGTACTTCGATGTCTGG	CARRSGSYGYFDVW	IGHV1-58	IGHJ1	IGHD2-3, IGHD2-4, IGHD2-7	9	18	9	15	-1	-1	8	DJ_1_1	DSS	Colon	WC	C	Janssen	5	control	82.5	9.7	N	L	0	0	0	0	0	0	0	0	200	0.33	50	0	17.59	17.54	-0.284	0.14	7	0.02
189	DJ_1_1_WC	3	0.00107104605498036	3	0.00107104605498036	TGTGTGAGAGAGAGGGGTAACTCCTACTTTGACTACTGG	CVRERGNSYFDYW	IGHV10-3, IGHV10-1	IGHJ2	IGHD2-8, IGHD2-5, IGHD2-6	11	23	15	22	-1	-1	11	DJ_1_1	DSS	Colon	WC	C	Janssen	5	control	82.5	9.7	N	L	0	0	0	0	0	0	0	0	200	0.33	50	0	17.59	17.54	-0.284	0.14	7	0.02
190	DJ_1_1_WC	3	0.00107104605498036	3	0.00107104605498036	TGTGCAAGATCCTACGACGTGGGGTACTTCGATGTCTGG	CARSYDVGYFDVW	IGHV10-1	IGHJ1	IGHD2-4, IGHD2-7	11	22	12	20	-1	-1	10	DJ_1_1	DSS	Colon	WC	C	Janssen	5	control	82.5	9.7	N	L	0	0	0	0	0	0	0	0	200	0.33	50	0	17.59	17.54	-0.284	0.14	7	0.02
191	DJ_1_1_WC	3	0.00107104605498036	3	0.00107104605498036	TGTGCAAGATCGGGGGACGGGGGTTACTTTGACTACTGG	CARSGDGGYFDYW	IGHV1-84, IGHV1-58, IGHV1-62-3	IGHJ2	IGHD4-1	11	24	13	19	-1	-1	12	DJ_1_1	DSS	Colon	WC	C	Janssen	5	control	82.5	9.7	N	L	0	0	0	0	0	0	0	0	200	0.33	50	0	17.59	17.54	-0.284	0.14	7	0.02
192	DJ_1_1_WC	3	0.00107104605498036	3	0.00107104605498036	TGTGCAAGACGGGAACTTTTTGCCTGGTTTGCTTACTGG	CARRELFAWFAYW	IGHV7-3	IGHJ3		9	21	-1	-1	-1	-1	11	DJ_1_1	DSS	Colon	WC	C	Janssen	5	control	82.5	9.7	N	L	0	0	0	0	0	0	0	0	200	0.33	50	0	17.59	17.54	-0.284	0.14	7	0.02
193	DJ_1_1_WC	3	0.00107104605498036	3	0.00107104605498036	TGTGCAAGAGGGTCTTATTACTACGGTTGTAGCTACTGG	CARGSYYYGCSYW	IGHV1-62-3	IGHJ2		9	15	-1	-1	-1	-1	5	DJ_1_1	DSS	Colon	WC	C	Janssen	5	control	82.5	9.7	N	L	0	0	0	0	0	0	0	0	200	0.33	50	0	17.59	17.54	-0.284	0.14	7	0.02
194	DJ_1_1_WC	3	0.00107104605498036	3	0.00107104605498036	TGTACTTACTACGGTAGTTCCTATGCTATGGACTACTGG	CTYYGSSYAMDYW	IGHV1-62-3	IGHJ4	IGHD1-1	3	17	5	17	-1	-1	13	DJ_1_1	DSS	Colon	WC	C	Janssen	5	control	82.5	9.7	N	L	0	0	0	0	0	0	0	0	200	0.33	50	0	17.59	17.54	-0.284	0.14	7	0.02
195	DJ_1_1_WC	3	0.00107104605498036	3	0.00107104605498036	TGTCAACAAAGTAATAGCTGGCCAACGCTCACGTTC	CQQSNSWPTLTF	IGKV5-48	IGKJ5		27	25	-1	-1	-1	-1	-1	DJ_1_1	DSS	Colon	WC	C	Janssen	5	control	82.5	9.7	N	L	0	0	0	0	0	0	0	0	200	0.33	50	0	17.59	17.54	-0.284	0.14	7	0.02
196	DJ_1_1_WC	3	0.00107104605498036	3	0.00107104605498036	TGTGCTAAGGGCCAGAGCTGGGGGTTTGCTTACTGG	CAKGQSWGFAYW	IGHV2-2	IGHJ3	IGHD3-2, IGHD3-1	5	22	10	20	-1	-1	16	DJ_1_1	DSS	Colon	WC	C	Janssen	5	control	82.5	9.7	N	L	0	0	0	0	0	0	0	0	200	0.33	50	0	17.59	17.54	-0.284	0.14	7	0.02
197	DJ_1_1_WC	3	0.00107104605498036	3	0.00107104605498036	TGTGCAAGAACTGGGACGGCCCTGTTTGCTTACTGG	CARTGTALFAYW	IGHV1-62-3, IGHV1-58, IGHV1-63	IGHJ3	IGHD4-1	12	20	12	18	-1	-1	7	DJ_1_1	DSS	Colon	WC	C	Janssen	5	control	82.5	9.7	N	L	0	0	0	0	0	0	0	0	200	0.33	50	0	17.59	17.54	-0.284	0.14	7	0.02
198	DJ_1_1_WC	3	0.00107104605498036	3	0.00107104605498036	TGTGCAAGAAAGAAAATACTAGGTTTTGACTACTGG	CARKKILGFDYW	IGHV1-62-3, IGHV1-58, IGHV1-63, IGHV1-84	IGHJ2	IGHD5-5, IGHD5-6, IGHD5-2	9	24	16	24	-1	-1	14	DJ_1_1	DSS	Colon	WC	C	Janssen	5	control	82.5	9.7	N	L	0	0	0	0	0	0	0	0	200	0.33	50	0	17.59	17.54	-0.284	0.14	7	0.02
199	DJ_1_1_WC	3	0.00107104605498036	3	0.00107104605498036	TGCCAACAGGGTAATACGCTTCCTCCGTGGACGTTC	CQQGNTLPPWTF	IGKV10-96	IGKJ1		24	25	-1	-1	-1	-1	0	DJ_1_1	DSS	Colon	WC	C	Janssen	5	control	82.5	9.7	N	L	0	0	0	0	0	0	0	0	200	0.33	50	0	17.59	17.54	-0.284	0.14	7	0.02
200	DJ_1_1_WC	3	0.00107104605498036	3	0.00107104605498036	TGTCAGCAATATTATACCTATCCTCCCACGTTC	CQQYYTYPPTF	IGKV8-30	IGKJ5		26	26	-1	-1	-1	-1	-1	DJ_1_1	DSS	Colon	WC	C	Janssen	5	control	82.5	9.7	N	L	0	0	0	0	0	0	0	0	200	0.33	50	0	17.59	17.54	-0.284	0.14	7	0.02
201	DJ_1_1_WC	3	0.00107104605498036	3	0.00107104605498036	TGTCAGCAATATAGCAGCTATCCTCTGACGTTC	CQQYSSYPLTF	IGKV6-23	IGKJ1		26	26	-1	-1	-1	-1	-1	DJ_1_1	DSS	Colon	WC	C	Janssen	5	control	82.5	9.7	N	L	0	0	0	0	0	0	0	0	200	0.33	50	0	17.59	17.54	-0.284	0.14	7	0.02
202	DJ_1_1_WC	3	0.00107104605498036	3	0.00107104605498036	TGTCAGCAATATAGCAGCTATCCGTACACGTTC	CQQYSSYPYTF	IGKV6-23	IGKJ2		23	23	-1	-1	-1	-1	-1	DJ_1_1	DSS	Colon	WC	C	Janssen	5	control	82.5	9.7	N	L	0	0	0	0	0	0	0	0	200	0.33	50	0	17.59	17.54	-0.284	0.14	7	0.02
203	DJ_1_1_WC	3	0.00107104605498036	3	0.00107104605498036	TGTCAGCAATATAGCAGCTATCCATTCACGTTC	CQQYSSYPFTF	IGKV6-23	IGKJ4		23	23	-1	-1	-1	-1	-1	DJ_1_1	DSS	Colon	WC	C	Janssen	5	control	82.5	9.7	N	L	0	0	0	0	0	0	0	0	200	0.33	50	0	17.59	17.54	-0.284	0.14	7	0.02
204	DJ_1_1_WC	3	0.00107104605498036	3	0.00107104605498036	TGTCAGCAATATAACAGCTATCCTTACACGTTC	CQQYNSYPYTF	IGKV6-15	IGKJ2		24	24	-1	-1	-1	-1	-1	DJ_1_1	DSS	Colon	WC	C	Janssen	5	control	82.5	9.7	N	L	0	0	0	0	0	0	0	0	200	0.33	50	0	17.59	17.54	-0.284	0.14	7	0.02
205	DJ_1_1_WC	3	0.00107104605498036	3	0.00107104605498036	TGTCAGCAACATTATAGCACTCCTCTCACGTTC	CQQHYSTPLTF	IGKV8-24	IGKJ5		25	24	-1	-1	-1	-1	-1	DJ_1_1	DSS	Colon	WC	C	Janssen	5	control	82.5	9.7	N	L	0	0	0	0	0	0	0	0	200	0.33	50	0	17.59	17.54	-0.284	0.14	7	0.02
206	DJ_1_1_WC	3	0.00107104605498036	3	0.00107104605498036	TGTCAGCAAAGTAAGGAGGTTCCGTGGACGTTC	CQQSKEVPWTF	IGKV3-2	IGKJ1		23	22	-1	-1	-1	-1	-1	DJ_1_1	DSS	Colon	WC	C	Janssen	5	control	82.5	9.7	N	L	0	0	0	0	0	0	0	0	200	0.33	50	0	17.59	17.54	-0.284	0.14	7	0.02
207	DJ_1_1_WC	3	0.00107104605498036	3	0.00107104605498036	TGTCAGCAAAATAATGAGGATCCGTGGACGTTC	CQQNNEDPWTF	IGKV3-10	IGKJ1		23	22	-1	-1	-1	-1	-1	DJ_1_1	DSS	Colon	WC	C	Janssen	5	control	82.5	9.7	N	L	0	0	0	0	0	0	0	0	200	0.33	50	0	17.59	17.54	-0.284	0.14	7	0.02
208	DJ_1_1_WC	3	0.00107104605498036	3	0.00107104605498036	TGTCAGAATGATCATAGTTATCCGCTCACGTTC	CQNDHSYPLTF	IGKV8-19	IGKJ5		23	22	-1	-1	-1	-1	-1	DJ_1_1	DSS	Colon	WC	C	Janssen	5	control	82.5	9.7	N	L	0	0	0	0	0	0	0	0	200	0.33	50	0	17.59	17.54	-0.284	0.14	7	0.02
209	DJ_1_1_WC	3	0.00107104605498036	3	0.00107104605498036	TGTCAACATTTTTGGGGTACTCCTCCGACGTTC	CQHFWGTPPTF	IGKV12-46	IGKJ1		27	26	-1	-1	-1	-1	-1	DJ_1_1	DSS	Colon	WC	C	Janssen	5	control	82.5	9.7	N	L	0	0	0	0	0	0	0	0	200	0.33	50	0	17.59	17.54	-0.284	0.14	7	0.02
210	DJ_1_1_WC	3	0.00107104605498036	3	0.00107104605498036	TGTCAACATTTTTGGGGTACTCCGTGGACGTTC	CQHFWGTPWTF	IGKV12-46	IGKJ1		23	22	-1	-1	-1	-1	-1	DJ_1_1	DSS	Colon	WC	C	Janssen	5	control	82.5	9.7	N	L	0	0	0	0	0	0	0	0	200	0.33	50	0	17.59	17.54	-0.284	0.14	7	0.02
211	DJ_1_1_WC	3	0.00107104605498036	3	0.00107104605498036	TGTCAACAGGGTCAAAGTTATCCGTGGACGTTC	CQQGQSYPWTF	IGKV15-103	IGKJ1		23	22	-1	-1	-1	-1	-1	DJ_1_1	DSS	Colon	WC	C	Janssen	5	control	82.5	9.7	N	L	0	0	0	0	0	0	0	0	200	0.33	50	0	17.59	17.54	-0.284	0.14	7	0.02
212	DJ_1_1_WC	3	0.00107104605498036	3	0.00107104605498036	TGTCAACAGAGTCACAGCTGGCCTCATACGTTC	CQQSHSWPHTF	IGKV5-43, IGKV5-45	IGKJ2		27	27	-1	-1	-1	-1	-1	DJ_1_1	DSS	Colon	WC	C	Janssen	5	control	82.5	9.7	N	L	0	0	0	0	0	0	0	0	200	0.33	50	0	17.59	17.54	-0.284	0.14	7	0.02
213	DJ_1_1_WC	3	0.00107104605498036	3	0.00107104605498036	TGTCAACAGAGTAACAACTGGCCTCACACGTTC	CQQSNNWPHTF	IGKV5-43, IGKV5-45	IGKJ2		26	25	-1	-1	-1	-1	-1	DJ_1_1	DSS	Colon	WC	C	Janssen	5	control	82.5	9.7	N	L	0	0	0	0	0	0	0	0	200	0.33	50	0	17.59	17.54	-0.284	0.14	7	0.02
214	DJ_1_1_WC	3	0.00107104605498036	3	0.00107104605498036	TGTCAACAAAGTAATACCTGGCCAAACACGTTC	CQQSNTWPNTF	IGKV5-48	IGKJ2		25	25	-1	-1	-1	-1	-1	DJ_1_1	DSS	Colon	WC	C	Janssen	5	control	82.5	9.7	N	L	0	0	0	0	0	0	0	0	200	0.33	50	0	17.59	17.54	-0.284	0.14	7	0.02
215	DJ_1_1_WC	3	0.00107104605498036	3	0.00107104605498036	TGTCAACAAAGTAATAGTTGGCCGTACACGTTC	CQQSNSWPYTF	IGKV5-48	IGKJ2		23	23	-1	-1	-1	-1	-1	DJ_1_1	DSS	Colon	WC	C	Janssen	5	control	82.5	9.7	N	L	0	0	0	0	0	0	0	0	200	0.33	50	0	17.59	17.54	-0.284	0.14	7	0.02
216	DJ_1_1_WC	3	0.00107104605498036	3	0.00107104605498036	TGTCAACAAAGTAATAGCTGGCCAACTACGTTC	CQQSNSWPTTF	IGKV5-48	IGKJ5		26	27	-1	-1	-1	-1	0	DJ_1_1	DSS	Colon	WC	C	Janssen	5	control	82.5	9.7	N	L	0	0	0	0	0	0	0	0	200	0.33	50	0	17.59	17.54	-0.284	0.14	7	0.02
217	DJ_1_1_WC	3	0.00107104605498036	3	0.00107104605498036	TGTGTACAGTATGCTCAGTTTCCGTGGACGTTC	CVQYAQFPWTF	IGKV14-100	IGKJ1		23	22	-1	-1	-1	-1	-1	DJ_1_1	DSS	Colon	WC	C	Janssen	5	control	82.5	9.7	N	L	0	0	0	0	0	0	0	0	200	0.33	50	0	17.59	17.54	-0.284	0.14	7	0.02
218	DJ_1_1_WC	3	0.00107104605498036	3	0.00107104605498036	TGTGCTCTATGGTACAGCAACCTTTGGGTGTTC	CALWYSNLWVF	IGLV1	IGLJ1		25	24	-1	-1	-1	-1	-1	DJ_1_1	DSS	Colon	WC	C	Janssen	5	control	82.5	9.7	N	L	0	0	0	0	0	0	0	0	200	0.33	50	0	17.59	17.54	-0.284	0.14	7	0.02
219	DJ_1_1_WC	3	0.00107104605498036	3	0.00107104605498036	TGTACTTCAGGGGATTACGTCTTTGCTTACTGG	CTSGDYVFAYW	IGHV14-4, IGHV14-2	IGHJ3	IGHD2-4	9	21	12	19	-1	-1	11	DJ_1_1	DSS	Colon	WC	C	Janssen	5	control	82.5	9.7	N	L	0	0	0	0	0	0	0	0	200	0.33	50	0	17.59	17.54	-0.284	0.14	7	0.02
220	DJ_1_1_WC	3	0.00107104605498036	3	0.00107104605498036	TGCTGGCAAGGTACACATTTTCCTCAGACGTTC	CWQGTHFPQTF	IGKV1-135	IGKJ1		26	26	-1	-1	-1	-1	-1	DJ_1_1	DSS	Colon	WC	C	Janssen	5	control	82.5	9.7	N	L	0	0	0	0	0	0	0	0	200	0.33	50	0	17.59	17.54	-0.284	0.14	7	0.02
221	DJ_1_1_WC	3	0.00107104605498036	3	0.00107104605498036	TGCCTCCAAGTTACACATGTCCCGTGGACGTTC	CLQVTHVPWTF	IGKV1-122	IGKJ1		23	18	-1	-1	-1	-1	-1	DJ_1_1	DSS	Colon	WC	C	Janssen	5	control	82.5	9.7	N	L	0	0	0	0	0	0	0	0	200	0.33	50	0	17.59	17.54	-0.284	0.14	7	0.02
222	DJ_1_1_WC	3	0.00107104605498036	3	0.00107104605498036	TGCCAGCAGTGGAGTAGTAACCCGTACACGTTC	CQQWSSNPYTF	IGKV4-72, IGKV4-59, IGKV4-68	IGKJ2		23	23	-1	-1	-1	-1	-1	DJ_1_1	DSS	Colon	WC	C	Janssen	5	control	82.5	9.7	N	L	0	0	0	0	0	0	0	0	200	0.33	50	0	17.59	17.54	-0.284	0.14	7	0.02
223	DJ_1_1_WC	3	0.00107104605498036	3	0.00107104605498036	TGCCAGCAGTACAGTGGTTACCCGTACACGTTC	CQQYSGYPYTF	IGKV4-57-1, IGKV4-62, IGKV4-83, IGKV4-78	IGKJ2		23	23	-1	-1	-1	-1	-1	DJ_1_1	DSS	Colon	WC	C	Janssen	5	control	82.5	9.7	N	L	0	0	0	0	0	0	0	0	200	0.33	50	0	17.59	17.54	-0.284	0.14	7	0.02
224	DJ_1_1_WC	3	0.00107104605498036	3	0.00107104605498036	TGCCAGCAGTACAGTGGTTACCCATACACGTTC	CQQYSGYPYTF	IGKV4-62, IGKV4-78	IGKJ2		28	24	-1	-1	-1	-1	-1	DJ_1_1	DSS	Colon	WC	C	Janssen	5	control	82.5	9.7	N	L	0	0	0	0	0	0	0	0	200	0.33	50	0	17.59	17.54	-0.284	0.14	7	0.02
225	DJ_1_1_WC	3	0.00107104605498036	3	0.00107104605498036	TGCCAACAGGGTAATACGCTTCCGTACACGTTC	CQQGNTLPYTF	IGKV10-96	IGKJ2		23	23	-1	-1	-1	-1	-1	DJ_1_1	DSS	Colon	WC	C	Janssen	5	control	82.5	9.7	N	L	0	0	0	0	0	0	0	0	200	0.33	50	0	17.59	17.54	-0.284	0.14	7	0.02
226	DJ_1_1_WC	3	0.00107104605498036	3	0.00107104605498036	TGCCAACAGGATAATACGCTTCCGTTCACGTTC	CQQDNTLPFTF	IGKV10-96	IGKJ2		23	23	-1	-1	-1	-1	-1	DJ_1_1	DSS	Colon	WC	C	Janssen	5	control	82.5	9.7	N	L	0	0	0	0	0	0	0	0	200	0.33	50	0	17.59	17.54	-0.284	0.14	7	0.02
227	DJ_1_1_WC	3	0.00107104605498036	3	0.00107104605498036	TGTCTACAGCATGGTGAGAGCCCTCCACGTTC	CLQHG~EPSTF	IGKV14-126	IGKJ4		26	25	-1	-1	-1	-1	-1	DJ_1_1	DSS	Colon	WC	C	Janssen	5	control	82.5	9.7	N	L	0	0	0	0	0	0	0	0	200	0.33	50	0	17.59	17.54	-0.284	0.14	7	0.02
228	DJ_1_1_WC	3	0.00107104605498036	3	0.00107104605498036	TGTCAAAATGGTCACAGCTTTCCTCACGTTC	CQNGHS~AFLTF	IGKV5-39	IGKJ5		25	22	-1	-1	-1	-1	-1	DJ_1_1	DSS	Colon	WC	C	Janssen	5	control	82.5	9.7	N	L	0	0	0	0	0	0	0	0	200	0.33	50	0	17.59	17.54	-0.284	0.14	7	0.02
229	DJ_1_1_WC	3	0.00107104605498036	3	0.00107104605498036	TGTCATCAATACCTCTCCTCGTACACGTTC	CHQYLSSYTF	IGKV8-27	IGKJ2		21	20	-1	-1	-1	-1	-1	DJ_1_1	DSS	Colon	WC	C	Janssen	5	control	82.5	9.7	N	L	0	0	0	0	0	0	0	0	200	0.33	50	0	17.59	17.54	-0.284	0.14	7	0.02
230	DJ_1_1_WC	3	0.00107104605498036	3	0.00107104605498036	TGTCATCAATACCTCTCCTCGCGGACGTTC	CHQYLSSRTF	IGKV8-27	IGKJ1		23	15	-1	-1	-1	-1	-1	DJ_1_1	DSS	Colon	WC	C	Janssen	5	control	82.5	9.7	N	L	0	0	0	0	0	0	0	0	200	0.33	50	0	17.59	17.54	-0.284	0.14	7	0.02
231	DJ_1_1_WC	3	0.00107104605498036	3	0.00107104605498036	TGTCAACATTTTTGGGGTACTTGGACGTTC	CQHFWGTWTF	IGKV12-46	IGKJ1		21	18	-1	-1	-1	-1	-1	DJ_1_1	DSS	Colon	WC	C	Janssen	5	control	82.5	9.7	N	L	0	0	0	0	0	0	0	0	200	0.33	50	0	17.59	17.54	-0.284	0.14	7	0.02
232	DJ_1_1_WC	3	0.00107104605498036	3	0.00107104605498036	TGTCAACAGAGTAACAGCTGGCCCACGTTC	CQQSNSWPTF	IGKV5-43, IGKV5-45	IGKJ4		23	23	-1	-1	-1	-1	-1	DJ_1_1	DSS	Colon	WC	C	Janssen	5	control	82.5	9.7	N	L	0	0	0	0	0	0	0	0	200	0.33	50	0	17.59	17.54	-0.284	0.14	7	0.02
233	DJ_1_1_WC	3	0.00107104605498036	3	0.00107104605498036	TGTGCAAGTCCGACCTGGTTTGCTTACTGG	CASPTWFAYW	IGHV1-62-3	IGHJ3		8	13	-1	-1	-1	-1	4	DJ_1_1	DSS	Colon	WC	C	Janssen	5	control	82.5	9.7	N	L	0	0	0	0	0	0	0	0	200	0.33	50	0	17.59	17.54	-0.284	0.14	7	0.02
234	DJ_1_1_WC	3	0.00107104605498036	3	0.00107104605498036	TGTGCAAGAGACTATGCCTTTGACTACTGG	CARDYAFDYW	IGHV1-58, IGHV1-62-3, IGHV1-84, IGHV1-63	IGHJ2	IGHD2-4, IGHD2-7, IGHD2-8	9	17	10	16	-1	-1	7	DJ_1_1	DSS	Colon	WC	C	Janssen	5	control	82.5	9.7	N	L	0	0	0	0	0	0	0	0	200	0.33	50	0	17.59	17.54	-0.284	0.14	7	0.02
235	DJ_1_1_WC	3	0.00107104605498036	3	0.00107104605498036	TGTGCAAAGGAGAACTTTGACTACTGG	CAKENFDYW	IGHV3-3	IGHJ2		5	13	-1	-1	-1	-1	7	DJ_1_1	DSS	Colon	WC	C	Janssen	5	control	82.5	9.7	N	L	0	0	0	0	0	0	0	0	200	0.33	50	0	17.59	17.54	-0.284	0.14	7	0.02
236	DJ_1_1_WC	2	0.000714030703320243	2	0.000714030703320243	TGTACTACGAACTACGGTAGTAGCTACCGATATTACTATGCTATGGACTACTGG	CTTNYGSSYRYYYAMDYW	IGHV14-4	IGHJ4	IGHD1-1	8	29	10	27	-1	-1	20	DJ_1_1	DSS	Colon	WC	C	Janssen	5	control	82.5	9.7	N	L	0	0	0	0	0	0	0	0	200	0.33	50	0	17.59	17.54	-0.284	0.14	7	0.02
237	DJ_1_1_WC	2	0.000714030703320243	2	0.000714030703320243	TGTGCAAGGGGGGGCTTTTACTATAGTAAGCGGGACTACTTTGACTACTGG	CARGGFYYSKRDYFDYW	IGHV1-62-3	IGHJ2	IGHD2-5, IGHD2-6	8	34	17	31	-1	-1	25	DJ_1_1	DSS	Colon	WC	C	Janssen	5	control	82.5	9.7	N	L	0	0	0	0	0	0	0	0	200	0.33	50	0	17.59	17.54	-0.284	0.14	7	0.02
238	DJ_1_1_WC	2	0.000714030703320243	2	0.000714030703320243	TGTGCAAGAGACAATTACTACGGTAGTAGCTACTGGTACCTCGATGTCTGG	CARDNYYGSSYWYLDVW	IGHV1-62-3	IGHJ1	IGHD1-1	9	24	13	24	-1	-1	14	DJ_1_1	DSS	Colon	WC	C	Janssen	5	control	82.5	9.7	N	L	0	0	0	0	0	0	0	0	200	0.33	50	0	17.59	17.54	-0.284	0.14	7	0.02
239	DJ_1_1_WC	2	0.000714030703320243	2	0.000714030703320243	TGTGTGAGACATGGATCGGGGGATTACGGCTCCTGGTTTGCTTACTGG	CVRHGSGDYGSWFAYW	IGHV10-1, IGHV10-3	IGHJ3	IGHD2-4	9	31	21	28	-1	-1	21	DJ_1_1	DSS	Colon	WC	C	Janssen	5	control	82.5	9.7	N	L	0	0	0	0	0	0	0	0	200	0.33	50	0	17.59	17.54	-0.284	0.14	7	0.02
240	DJ_1_1_WC	2	0.000714030703320243	2	0.000714030703320243	TGTGCAAGACATGGCTATGATGGTTACTTGTACTACTTTAACTACTGG	CARHGYDGYLYYFNYW	IGHV5-2	IGHJ2	IGHD2-3	16	29	16	28	-1	-1	12	DJ_1_1	DSS	Colon	WC	C	Janssen	5	control	82.5	9.7	N	L	0	0	0	0	0	0	0	0	200	0.33	50	0	17.59	17.54	-0.284	0.14	7	0.02
241	DJ_1_1_WC	2	0.000714030703320243	2	0.000714030703320243	TGTGCAAGAGGGGGCTACGGTAGTAGCTGGGGGTACTTCGATGTCTGG	CARGGYGSSWGYFDVW	IGHV1-62-3, IGHV1-84	IGHJ1	IGHD3-1, IGHD3-2, IGHD1-1	9	21	11	19	-1	-1	11	DJ_1_1	DSS	Colon	WC	C	Janssen	5	control	82.5	9.7	N	L	0	0	0	0	0	0	0	0	200	0.33	50	0	17.59	17.54	-0.284	0.14	7	0.02
242	DJ_1_1_WC	2	0.000714030703320243	2	0.000714030703320243	TGTGCAAGAAACTATGGTAACTACGTCCACTATGTTCTGGACTACTGG	CARNYGNYVHYVLDYW	IGHV1-58	IGHJ4	IGHD2-8	9	28	10	26	-1	-1	18	DJ_1_1	DSS	Colon	WC	C	Janssen	5	control	82.5	9.7	N	L	0	0	0	0	0	0	0	0	200	0.33	50	0	17.59	17.54	-0.284	0.14	7	0.02
243	DJ_1_1_WC	2	0.000714030703320243	2	0.000714030703320243	TGTGCAAGAAACTATGGTAACTACGTCCACTATGCTATGGACTACTGG	CARNYGNYVHYAMDYW	IGHV1-62-3, IGHV1-58, IGHV1-63	IGHJ4	IGHD2-8	9	28	10	26	-1	-1	18	DJ_1_1	DSS	Colon	WC	C	Janssen	5	control	82.5	9.7	N	L	0	0	0	0	0	0	0	0	200	0.33	50	0	17.59	17.54	-0.284	0.14	7	0.02
244	DJ_1_1_WC	2	0.000714030703320243	2	0.000714030703320243	TGTGCAAGAAAGGATTACTTCGGCAGGGTCTGGTTCTTCGATGTCTGG	CARKDYFGRVWFFDVW	IGHV1-84	IGHJ1	IGHD1-1	9	29	13	26	-1	-1	19	DJ_1_1	DSS	Colon	WC	C	Janssen	5	control	82.5	9.7	N	L	0	0	0	0	0	0	0	0	200	0.33	50	0	17.59	17.54	-0.284	0.14	7	0.02
245	DJ_1_1_WC	2	0.000714030703320243	2	0.000714030703320243	TGTGCTAGACCTATTATTACGGTAGACTATGCTATGGACTACTGG	CARPIITVDYAMDYW	IGHV14-2	IGHJ4	IGHD1-1	13	25	13	25	-1	-1	11	DJ_1_1	DSS	Colon	WC	C	Janssen	5	control	82.5	9.7	N	L	0	0	0	0	0	0	0	0	200	0.33	50	0	17.59	17.54	-0.284	0.14	7	0.02
246	DJ_1_1_WC	2	0.000714030703320243	2	0.000714030703320243	TGTGCTAGACCTATTACTACGGTAGACTATGCTATGGACTACTGG	CARPITTVDYAMDYW	IGHV14-2, IGHV14-3	IGHJ4	IGHD1-1	13	25	13	25	-1	-1	11	DJ_1_1	DSS	Colon	WC	C	Janssen	5	control	82.5	9.7	N	L	0	0	0	0	0	0	0	0	200	0.33	50	0	17.59	17.54	-0.284	0.14	7	0.02
247	DJ_1_1_WC	2	0.000714030703320243	2	0.000714030703320243	TGTGCCAGACAAGATGGTTACTACTACTGGTACTTCGATGTCTGG	CARQDGYYYWYFDVW	IGHV2-2	IGHJ1	IGHD2-3	9	23	12	23	-1	-1	13	DJ_1_1	DSS	Colon	WC	C	Janssen	5	control	82.5	9.7	N	L	0	0	0	0	0	0	0	0	200	0.33	50	0	17.59	17.54	-0.284	0.14	7	0.02
248	DJ_1_1_WC	2	0.000714030703320243	2	0.000714030703320243	TGTGCAAGCTGGGGCTACGGTAGTAGCTACGGGTTTGCTTACTGG	CASWGYGSSYGFAYW	IGHV1-84	IGHJ3	IGHD1-1	8	31	14	31	-1	-1	22	DJ_1_1	DSS	Colon	WC	C	Janssen	5	control	82.5	9.7	N	L	0	0	0	0	0	0	0	0	200	0.33	50	0	17.59	17.54	-0.284	0.14	7	0.02
249	DJ_1_1_WC	2	0.000714030703320243	2	0.000714030703320243	TGTGCAAGACGGGTGGTACTACGGTCCTGGTACTTCGATGTCTGG	CARRVVLRSWYFDVW	IGHV1-62-3, IGHV1-84	IGHJ1	IGHD1-1	9	26	16	25	-1	-1	16	DJ_1_1	DSS	Colon	WC	C	Janssen	5	control	82.5	9.7	N	L	0	0	0	0	0	0	0	0	200	0.33	50	0	17.59	17.54	-0.284	0.14	7	0.02
250	DJ_1_1_WC	2	0.000714030703320243	2	0.000714030703320243	TGTGCAAGAGGCTACTATAGTAACTCCTATGCTATGGACTACTGG	CARGYYSNSYAMDYW	IGHV1-62-3, IGHV1-58	IGHJ4	IGHD2-5, IGHD2-6	9	26	11	25	-1	-1	16	DJ_1_1	DSS	Colon	WC	C	Janssen	5	control	82.5	9.7	N	L	0	0	0	0	0	0	0	0	200	0.33	50	0	17.59	17.54	-0.284	0.14	7	0.02
251	DJ_1_1_WC	2	0.000714030703320243	2	0.000714030703320243	TGTGCAAGAGGATACTACGGTGGTAGCTATGCTATGGACTACTGG	CARGYYGGSYAMDYW	IGHV1-62-3	IGHJ4	IGHD1-1	9	26	12	26	-1	-1	16	DJ_1_1	DSS	Colon	WC	C	Janssen	5	control	82.5	9.7	N	L	0	0	0	0	0	0	0	0	200	0.33	50	0	17.59	17.54	-0.284	0.14	7	0.02
252	DJ_1_1_WC	2	0.000714030703320243	2	0.000714030703320243	TGTGCAAGAGACTATGGTAATTATGTTTACTACTTTGACTACTGG	CARDYGNYVYYFDYW	IGHV9-2, IGHV9-3	IGHJ2	IGHD2-8	9	27	10	26	-1	-1	17	DJ_1_1	DSS	Colon	WC	C	Janssen	5	control	82.5	9.7	N	L	0	0	0	0	0	0	0	0	200	0.33	50	0	17.59	17.54	-0.284	0.14	7	0.02
253	DJ_1_1_WC	2	0.000714030703320243	2	0.000714030703320243	TGTGCAAAAGGCGACTACTATAGTAACTACTACTTTGACTACTGG	CAKGDYYSNYYFDYW	IGHV1-62-3, IGHV1-84	IGHJ2	IGHD2-5, IGHD2-6	7	27	14	27	-1	-1	19	DJ_1_1	DSS	Colon	WC	C	Janssen	5	control	82.5	9.7	N	L	0	0	0	0	0	0	0	0	200	0.33	50	0	17.59	17.54	-0.284	0.14	7	0.02
254	DJ_1_1_WC	2	0.000714030703320243	2	0.000714030703320243	TGTGCAAGGGATGGTAACTACGGAGCCTGGTTTGCTTACTGG	CARDGNYGAWFAYW	IGHV1-84	IGHJ3	IGHD2-8, IGHD2-3	8	24	10	22	-1	-1	15	DJ_1_1	DSS	Colon	WC	C	Janssen	5	control	82.5	9.7	N	L	0	0	0	0	0	0	0	0	200	0.33	50	0	17.59	17.54	-0.284	0.14	7	0.02
255	DJ_1_1_WC	2	0.000714030703320243	2	0.000714030703320243	TGTGCAAGATCTTCTGGGGATTACTATGCTATGGACTACTGG	CARSSGDYYAMDYW	IGHV9-2, IGHV9-3	IGHJ4	IGHD4-1	13	19	13	18	-1	-1	5	DJ_1_1	DSS	Colon	WC	C	Janssen	5	control	82.5	9.7	N	L	0	0	0	0	0	0	0	0	200	0.33	50	0	17.59	17.54	-0.284	0.14	7	0.02
256	DJ_1_1_WC	2	0.000714030703320243	2	0.000714030703320243	TGTGCAAGACGATATTACAGGGACTATACTATGGACTACTGG	CARRYYRDYTMDYW	IGHV1-62-3, IGHV1-63	IGHJ4	IGHD1-1	9	22	12	18	-1	-1	12	DJ_1_1	DSS	Colon	WC	C	Janssen	5	control	82.5	9.7	N	L	0	0	0	0	0	0	0	0	200	0.33	50	0	17.59	17.54	-0.284	0.14	7	0.02
257	DJ_1_1_WC	2	0.000714030703320243	2	0.000714030703320243	TGTGCAAGACACGGGGTAATTGGGCCTTACTTTGACTACTGG	CARHGVIGPYFDYW	IGHV1-84	IGHJ2	IGHD4-1, IGHD2-4, IGHD2-5	9	27	16	24	-1	-1	17	DJ_1_1	DSS	Colon	WC	C	Janssen	5	control	82.5	9.7	N	L	0	0	0	0	0	0	0	0	200	0.33	50	0	17.59	17.54	-0.284	0.14	7	0.02
258	DJ_1_1_WC	2	0.000714030703320243	2	0.000714030703320243	TGTTCAAGATTCCGCTTTAGTAACTACTTTGACTACTGG	CSRFRFSNYFDYW	IGHV1-62-3, IGHV1-58, IGHV1-63	IGHJ2		10	17	-1	-1	-1	-1	6	DJ_1_1	DSS	Colon	WC	C	Janssen	5	control	82.5	9.7	N	L	0	0	0	0	0	0	0	0	200	0.33	50	0	17.59	17.54	-0.284	0.14	7	0.02
259	DJ_1_1_WC	2	0.000714030703320243	2	0.000714030703320243	TGTGCACGAGAGGGGGGTAACTCCTGGTTTGCTTACTGG	CAREGGNSWFAYW	IGHV1-84	IGHJ3	IGHD2-8, IGHD2-5, IGHD2-6	9	22	15	22	-1	-1	12	DJ_1_1	DSS	Colon	WC	C	Janssen	5	control	82.5	9.7	N	L	0	0	0	0	0	0	0	0	200	0.33	50	0	17.59	17.54	-0.284	0.14	7	0.02
260	DJ_1_1_WC	2	0.000714030703320243	2	0.000714030703320243	TGTGCAAGAGGGGCTTATTACTACGGTAGTAGCTACTGG	CARGAYYYGSSYW	IGHV1-62-3, IGHV1-84	IGHJ2	IGHD1-1	9	32	14	32	-1	-1	22	DJ_1_1	DSS	Colon	WC	C	Janssen	5	control	82.5	9.7	N	L	0	0	0	0	0	0	0	0	200	0.33	50	0	17.59	17.54	-0.284	0.14	7	0.02
261	DJ_1_1_WC	2	0.000714030703320243	2	0.000714030703320243	TGTGCAAGAGAGGGGGGTAACTCCTGGTTTGCTTACTGG	CAREGGNSWFAYW	IGHV1-62-3, IGHV1-58, IGHV1-63, IGHV1-84	IGHJ3	IGHD2-8, IGHD2-5, IGHD2-6	9	22	15	22	-1	-1	12	DJ_1_1	DSS	Colon	WC	C	Janssen	5	control	82.5	9.7	N	L	0	0	0	0	0	0	0	0	200	0.33	50	0	17.59	17.54	-0.284	0.14	7	0.02
262	DJ_1_1_WC	2	0.000714030703320243	2	0.000714030703320243	TGTACTTACTACGGTAGTAGCTATGTTATGGACTACTGG	CTYYGSSYVMDYW	IGHV1-62-3	IGHJ4	IGHD1-1	3	20	5	20	-1	-1	16	DJ_1_1	DSS	Colon	WC	C	Janssen	5	control	82.5	9.7	N	L	0	0	0	0	0	0	0	0	200	0.33	50	0	17.59	17.54	-0.284	0.14	7	0.02
263	DJ_1_1_WC	2	0.000714030703320243	2	0.000714030703320243	TGTACTTACTACGGTAGTAGCTATGCTATGGACTACTGG	CTYYGSSYAMDYW	IGHV1-62-3	IGHJ4	IGHD1-1	3	20	5	20	-1	-1	16	DJ_1_1	DSS	Colon	WC	C	Janssen	5	control	82.5	9.7	N	L	0	0	0	0	0	0	0	0	200	0.33	50	0	17.59	17.54	-0.284	0.14	7	0.02
264	DJ_1_1_WC	2	0.000714030703320243	2	0.000714030703320243	TGTACTTACAACGGTAGTAATTATGTTATGTACTACTGG	CTYNGSNYVMYYW	IGHV1-62-3	IGHJ4	IGHD1-1	3	21	5	19	-1	-1	17	DJ_1_1	DSS	Colon	WC	C	Janssen	5	control	82.5	9.7	N	L	0	0	0	0	0	0	0	0	200	0.33	50	0	17.59	17.54	-0.284	0.14	7	0.02
265	DJ_1_1_WC	2	0.000714030703320243	2	0.000714030703320243	TGCCAGCAGTTTACTAGTTCCCCGTACATGTACACGTTC	CQQFTSSPYMYTF	IGKV4-50	IGKJ2		30	23	-1	-1	-1	-1	-1	DJ_1_1	DSS	Colon	WC	C	Janssen	5	control	82.5	9.7	N	L	0	0	0	0	0	0	0	0	200	0.33	50	0	17.59	17.54	-0.284	0.14	7	0.02
266	DJ_1_1_WC	2	0.000714030703320243	2	0.000714030703320243	TGTTCAAGAACTGGGACGGCCCTGTTTGCTTACTGG	CSRTGTALFAYW	IGHV1-62-3, IGHV1-58	IGHJ3	IGHD4-1	12	20	12	18	-1	-1	7	DJ_1_1	DSS	Colon	WC	C	Janssen	5	control	82.5	9.7	N	L	0	0	0	0	0	0	0	0	200	0.33	50	0	17.59	17.54	-0.284	0.14	7	0.02
267	DJ_1_1_WC	2	0.000714030703320243	2	0.000714030703320243	TGTCAACAAAGTAATAGCTGGCCAATGTACACGTTC	CQQSNSWPMYTF	IGKV5-48	IGKJ2		28	24	-1	-1	-1	-1	-1	DJ_1_1	DSS	Colon	WC	C	Janssen	5	control	82.5	9.7	N	L	0	0	0	0	0	0	0	0	200	0.33	50	0	17.59	17.54	-0.284	0.14	7	0.02
268	DJ_1_1_WC	2	0.000714030703320243	2	0.000714030703320243	TGTGTGGCTGGGACGGGGTACTACTTTGACTACTGG	CVAGTGYYFDYW	IGHV1-62-3	IGHJ2	IGHD4-1	4	17	7	15	-1	-1	12	DJ_1_1	DSS	Colon	WC	C	Janssen	5	control	82.5	9.7	N	L	0	0	0	0	0	0	0	0	200	0.33	50	0	17.59	17.54	-0.284	0.14	7	0.02
269	DJ_1_1_WC	2	0.000714030703320243	2	0.000714030703320243	TGTGTGGCTGGGACGGGATATTACTTTGACTACTGG	CVAGTGYYFDYW	IGHV1-62-3, IGHV1-84	IGHJ2	IGHD4-1	4	18	7	15	-1	-1	13	DJ_1_1	DSS	Colon	WC	C	Janssen	5	control	82.5	9.7	N	L	0	0	0	0	0	0	0	0	200	0.33	50	0	17.59	17.54	-0.284	0.14	7	0.02
270	DJ_1_1_WC	2	0.000714030703320243	2	0.000714030703320243	TGTGCTAGATCGGGGGGCAGCTCAGGCTTTTACTGG	CARSGGSSGFYW	IGHV14-3	IGHJ2	IGHD3-2	11	30	17	28	-1	-1	18	DJ_1_1	DSS	Colon	WC	C	Janssen	5	control	82.5	9.7	N	L	0	0	0	0	0	0	0	0	200	0.33	50	0	17.59	17.54	-0.284	0.14	7	0.02
271	DJ_1_1_WC	2	0.000714030703320243	2	0.000714030703320243	TGTGCAAGATCCGTTACTGAGGGGTTTGCTTACTGG	CARSVTEGFAYW	IGHV1-62-3	IGHJ3	IGHD2-3, IGHD2-5, IGHD2-6	11	22	12	18	-1	-1	10	DJ_1_1	DSS	Colon	WC	C	Janssen	5	control	82.5	9.7	N	L	0	0	0	0	0	0	0	0	200	0.33	50	0	17.59	17.54	-0.284	0.14	7	0.02
272	DJ_1_1_WC	2	0.000714030703320243	2	0.000714030703320243	TGTGCAAGATACTACGGTAGTAGCTTTGACTACTGG	CARYYGSSFDYW	IGHV1-62-3, IGHV1-84, IGHV1-58	IGHJ2	IGHD2-3, IGHD2-5, IGHD1-1	10	16	10	16	-1	-1	5	DJ_1_1	DSS	Colon	WC	C	Janssen	5	control	82.5	9.7	N	L	0	0	0	0	0	0	0	0	200	0.33	50	0	17.59	17.54	-0.284	0.14	7	0.02
273	DJ_1_1_WC	2	0.000714030703320243	2	0.000714030703320243	TGTGCAAGAAAGGGGATACTAGGTTTTGACTACTGG	CARKGILGFDYW	IGHV1-62-3	IGHJ2	IGHD5-5, IGHD5-6, IGHD5-2	9	24	16	24	-1	-1	14	DJ_1_1	DSS	Colon	WC	C	Janssen	5	control	82.5	9.7	N	L	0	0	0	0	0	0	0	0	200	0.33	50	0	17.59	17.54	-0.284	0.14	7	0.02
274	DJ_1_1_WC	2	0.000714030703320243	2	0.000714030703320243	TGCTTTCAAGGTTCACATGTTCCTCCGTACACGTTC	CFQGSHVPPYTF	IGKV1-117	IGKJ2		24	26	-1	-1	-1	-1	1	DJ_1_1	DSS	Colon	WC	C	Janssen	5	control	82.5	9.7	N	L	0	0	0	0	0	0	0	0	200	0.33	50	0	17.59	17.54	-0.284	0.14	7	0.02
275	DJ_1_1_WC	2	0.000714030703320243	2	0.000714030703320243	TGTGCTCTATGGTACAGCAACCATTTTTATTTTC	CALWY~TIFIF	IGLV1	IGLJ3		26	25	-1	-1	-1	-1	-1	DJ_1_1	DSS	Colon	WC	C	Janssen	5	control	82.5	9.7	N	L	0	0	0	0	0	0	0	0	200	0.33	50	0	17.59	17.54	-0.284	0.14	7	0.02
276	DJ_1_1_WC	2	0.000714030703320243	2	0.000714030703320243	TGCTTTCAAGGTTCACATGTTCCTCCGGACGTTC	CFQGS~FLRTF	IGKV1-117	IGKJ1		24	26	-1	-1	-1	-1	1	DJ_1_1	DSS	Colon	WC	C	Janssen	5	control	82.5	9.7	N	L	0	0	0	0	0	0	0	0	200	0.33	50	0	17.59	17.54	-0.284	0.14	7	0.02
277	DJ_1_1_WC	2	0.000714030703320243	2	0.000714030703320243	TGTTTGCACAGTGATAACATGCCGCTCACGTTC	CLHSDNMPLTF	IGKV17-127, IGKV17-121	IGKJ5		26	22	-1	-1	-1	-1	-1	DJ_1_1	DSS	Colon	WC	C	Janssen	5	control	82.5	9.7	N	L	0	0	0	0	0	0	0	0	200	0.33	50	0	17.59	17.54	-0.284	0.14	7	0.02
278	DJ_1_1_WC	2	0.000714030703320243	2	0.000714030703320243	TGTTTGCAAAGTGATAACTTGCCGTACACGTTC	CLQSDNLPYTF	IGKV17-121, IGKV17-127	IGKJ2		23	23	-1	-1	-1	-1	-1	DJ_1_1	DSS	Colon	WC	C	Janssen	5	control	82.5	9.7	N	L	0	0	0	0	0	0	0	0	200	0.33	50	0	17.59	17.54	-0.284	0.14	7	0.02
279	DJ_1_1_WC	2	0.000714030703320243	2	0.000714030703320243	TGTTTGCAAAGTGATAACATGCCGCTCACGTTC	CLQSDNMPLTF	IGKV17-127, IGKV17-121	IGKJ5		26	22	-1	-1	-1	-1	-1	DJ_1_1	DSS	Colon	WC	C	Janssen	5	control	82.5	9.7	N	L	0	0	0	0	0	0	0	0	200	0.33	50	0	17.59	17.54	-0.284	0.14	7	0.02
280	DJ_1_1_WC	2	0.000714030703320243	2	0.000714030703320243	TGTCTACAGTATGATGAGTTTCCTTCCACGTTC	CLQYDEFPSTF	IGKV14-111	IGKJ5		24	26	-1	-1	-1	-1	1	DJ_1_1	DSS	Colon	WC	C	Janssen	5	control	82.5	9.7	N	L	0	0	0	0	0	0	0	0	200	0.33	50	0	17.59	17.54	-0.284	0.14	7	0.02
281	DJ_1_1_WC	2	0.000714030703320243	2	0.000714030703320243	TGTCTACAGCGTAGTGCGTATCCGTGGACGTTC	CLQRSAYPWTF	IGKV9-123	IGKJ1		23	22	-1	-1	-1	-1	-1	DJ_1_1	DSS	Colon	WC	C	Janssen	5	control	82.5	9.7	N	L	0	0	0	0	0	0	0	0	200	0.33	50	0	17.59	17.54	-0.284	0.14	7	0.02
282	DJ_1_1_WC	2	0.000714030703320243	2	0.000714030703320243	TGTCTACAATATGCTCGTTCTCCGTACACGTTC	CLQYARSPYTF	IGKV9-120	IGKJ2		23	23	-1	-1	-1	-1	-1	DJ_1_1	DSS	Colon	WC	C	Janssen	5	control	82.5	9.7	N	L	0	0	0	0	0	0	0	0	200	0.33	50	0	17.59	17.54	-0.284	0.14	7	0.02
283	DJ_1_1_WC	2	0.000714030703320243	2	0.000714030703320243	TGTCAGCACAGTTGGGAGCTTCCGTGGACGTTC	CQHSWELPWTF	IGKV3-12, IGKV3-7	IGKJ1		23	22	-1	-1	-1	-1	-1	DJ_1_1	DSS	Colon	WC	C	Janssen	5	control	82.5	9.7	N	L	0	0	0	0	0	0	0	0	200	0.33	50	0	17.59	17.54	-0.284	0.14	7	0.02
284	DJ_1_1_WC	2	0.000714030703320243	2	0.000714030703320243	TGTCAGCACAGTTGGGAGATTCCGTACACGTTC	CQHSWEIPYTF	IGKV3-7	IGKJ2		23	23	-1	-1	-1	-1	-1	DJ_1_1	DSS	Colon	WC	C	Janssen	5	control	82.5	9.7	N	L	0	0	0	0	0	0	0	0	200	0.33	50	0	17.59	17.54	-0.284	0.14	7	0.02
285	DJ_1_1_WC	2	0.000714030703320243	2	0.000714030703320243	TGTCAGCACAGTAGGGAGCTTCCGCTCACGTTC	CQHSRELPLTF	IGKV3-12	IGKJ5		23	22	-1	-1	-1	-1	-1	DJ_1_1	DSS	Colon	WC	C	Janssen	5	control	82.5	9.7	N	L	0	0	0	0	0	0	0	0	200	0.33	50	0	17.59	17.54	-0.284	0.14	7	0.02
286	DJ_1_1_WC	2	0.000714030703320243	2	0.000714030703320243	TGTCAGCAGTATAGTAAGCTTCCATTCACGTTC	CQQYSKLPFTF	IGKV10-94, IGKV10-95	IGKJ4		23	23	-1	-1	-1	-1	-1	DJ_1_1	DSS	Colon	WC	C	Janssen	5	control	82.5	9.7	N	L	0	0	0	0	0	0	0	0	200	0.33	50	0	17.59	17.54	-0.284	0.14	7	0.02
287	DJ_1_1_WC	2	0.000714030703320243	2	0.000714030703320243	TGTCAGCAGTATAACAGCTATCCGTACACGTTC	CQQYNSYPYTF	IGKV6-15	IGKJ2		23	23	-1	-1	-1	-1	-1	DJ_1_1	DSS	Colon	WC	C	Janssen	5	control	82.5	9.7	N	L	0	0	0	0	0	0	0	0	200	0.33	50	0	17.59	17.54	-0.284	0.14	7	0.02
288	DJ_1_1_WC	2	0.000714030703320243	2	0.000714030703320243	TGTCAGCAGGATTATAGCTCTCCGTACACGTTC	CQQDYSSPYTF	IGKV6-32	IGKJ2		23	23	-1	-1	-1	-1	-1	DJ_1_1	DSS	Colon	WC	C	Janssen	5	control	82.5	9.7	N	L	0	0	0	0	0	0	0	0	200	0.33	50	0	17.59	17.54	-0.284	0.14	7	0.02
289	DJ_1_1_WC	2	0.000714030703320243	2	0.000714030703320243	TGTCAGCAATATTATAGCTATCCTCCCACGTTT	CQQYYSYPPTF	IGKV8-30	IGKJ2		26	26	-1	-1	-1	-1	-1	DJ_1_1	DSS	Colon	WC	C	Janssen	5	control	82.5	9.7	N	L	0	0	0	0	0	0	0	0	200	0.33	50	0	17.59	17.54	-0.284	0.14	7	0.02
290	DJ_1_1_WC	2	0.000714030703320243	2	0.000714030703320243	TGTCAGCAATATAGCAGATATCCTCTCACGTTC	CQQYSRYPLTF	IGKV6-23, IGKV6-15	IGKJ4		26	25	-1	-1	-1	-1	-1	DJ_1_1	DSS	Colon	WC	C	Janssen	5	control	82.5	9.7	N	L	0	0	0	0	0	0	0	0	200	0.33	50	0	17.59	17.54	-0.284	0.14	7	0.02
291	DJ_1_1_WC	2	0.000714030703320243	2	0.000714030703320243	TGTCAGCAATATAACATCTATCCATTCACGTTC	CQQYNIYPFTF	IGKV6-15	IGKJ4		23	23	-1	-1	-1	-1	-1	DJ_1_1	DSS	Colon	WC	C	Janssen	5	control	82.5	9.7	N	L	0	0	0	0	0	0	0	0	200	0.33	50	0	17.59	17.54	-0.284	0.14	7	0.02
292	DJ_1_1_WC	2	0.000714030703320243	2	0.000714030703320243	TGTCAGCAATATAACAGCTCTCCTCTCACGTTC	CQQYNSSPLTF	IGKV6-15	IGKJ5		26	24	-1	-1	-1	-1	-1	DJ_1_1	DSS	Colon	WC	C	Janssen	5	control	82.5	9.7	N	L	0	0	0	0	0	0	0	0	200	0.33	50	0	17.59	17.54	-0.284	0.14	7	0.02
293	DJ_1_1_WC	2	0.000714030703320243	2	0.000714030703320243	TGTCAGCAATATAACAGCTCTCCGTACACGTTC	CQQYNSSPYTF	IGKV6-15	IGKJ2		23	23	-1	-1	-1	-1	-1	DJ_1_1	DSS	Colon	WC	C	Janssen	5	control	82.5	9.7	N	L	0	0	0	0	0	0	0	0	200	0.33	50	0	17.59	17.54	-0.284	0.14	7	0.02
294	DJ_1_1_WC	2	0.000714030703320243	2	0.000714030703320243	TGTCAGCAATACTATACCTATATTCCCACGTTC	CQQYYTYIPTF	IGKV8-30	IGKJ5		21	26	-1	-1	-1	-1	4	DJ_1_1	DSS	Colon	WC	C	Janssen	5	control	82.5	9.7	N	L	0	0	0	0	0	0	0	0	200	0.33	50	0	17.59	17.54	-0.284	0.14	7	0.02
295	DJ_1_1_WC	2	0.000714030703320243	2	0.000714030703320243	TGTCAGCAACATTATACTACTCCGTACACGTTC	CQQHYTTPYTF	IGKV6-17	IGKJ2		23	23	-1	-1	-1	-1	-1	DJ_1_1	DSS	Colon	WC	C	Janssen	5	control	82.5	9.7	N	L	0	0	0	0	0	0	0	0	200	0.33	50	0	17.59	17.54	-0.284	0.14	7	0.02
296	DJ_1_1_WC	2	0.000714030703320243	2	0.000714030703320243	TGTCAGCAACATTATAGTACTCCGTGGACGTTC	CQQHYSTPWTF	IGKV6-17, IGKV6-25	IGKJ1		23	22	-1	-1	-1	-1	-1	DJ_1_1	DSS	Colon	WC	C	Janssen	5	control	82.5	9.7	N	L	0	0	0	0	0	0	0	0	200	0.33	50	0	17.59	17.54	-0.284	0.14	7	0.02
297	DJ_1_1_WC	2	0.000714030703320243	2	0.000714030703320243	TGTCAGCAACATTATAGCACTCCGTACACGTTC	CQQHYSTPYTF	IGKV8-24	IGKJ2		23	23	-1	-1	-1	-1	-1	DJ_1_1	DSS	Colon	WC	C	Janssen	5	control	82.5	9.7	N	L	0	0	0	0	0	0	0	0	200	0.33	50	0	17.59	17.54	-0.284	0.14	7	0.02
298	DJ_1_1_WC	2	0.000714030703320243	2	0.000714030703320243	TGTCAGCAACATTATAGCACTACGTGGACGTTC	CQQHYSTTWTF	IGKV6-25	IGKJ1		21	21	-1	-1	-1	-1	-1	DJ_1_1	DSS	Colon	WC	C	Janssen	5	control	82.5	9.7	N	L	0	0	0	0	0	0	0	0	200	0.33	50	0	17.59	17.54	-0.284	0.14	7	0.02
299	DJ_1_1_WC	2	0.000714030703320243	2	0.000714030703320243	TGTCAGCAAAGTAGGAAGGTTCCTTCGACGTTC	CQQSRKVPSTF	IGKV3-1	IGKJ1		28	26	-1	-1	-1	-1	-1	DJ_1_1	DSS	Colon	WC	C	Janssen	5	control	82.5	9.7	N	L	0	0	0	0	0	0	0	0	200	0.33	50	0	17.59	17.54	-0.284	0.14	7	0.02
300	DJ_1_1_WC	2	0.000714030703320243	2	0.000714030703320243	TGTCAGCAAAGTAATGAGGATCCGTACACGTTC	CQQSNEDPYTF	IGKV3-4, IGKV3-5, IGKV3-10, IGKV3-3	IGKJ2		23	23	-1	-1	-1	-1	-1	DJ_1_1	DSS	Colon	WC	C	Janssen	5	control	82.5	9.7	N	L	0	0	0	0	0	0	0	0	200	0.33	50	0	17.59	17.54	-0.284	0.14	7	0.02
301	DJ_1_1_WC	2	0.000714030703320243	2	0.000714030703320243	TGTCAGAATGATTATAGTTATCCATTCACGTTC	CQNDYSYPFTF	IGKV8-19	IGKJ4		23	23	-1	-1	-1	-1	-1	DJ_1_1	DSS	Colon	WC	C	Janssen	5	control	82.5	9.7	N	L	0	0	0	0	0	0	0	0	200	0.33	50	0	17.59	17.54	-0.284	0.14	7	0.02
302	DJ_1_1_WC	2	0.000714030703320243	2	0.000714030703320243	TGTCAACATTTTTGGGGTACTCCATTCACGTTC	CQHFWGTPFTF	IGKV12-46	IGKJ4		23	23	-1	-1	-1	-1	-1	DJ_1_1	DSS	Colon	WC	C	Janssen	5	control	82.5	9.7	N	L	0	0	0	0	0	0	0	0	200	0.33	50	0	17.59	17.54	-0.284	0.14	7	0.02
303	DJ_1_1_WC	2	0.000714030703320243	2	0.000714030703320243	TGTCAACATTTTTGGAATACTCCGTGGACGTTC	CQHFWNTPWTF	IGKV12-41, IGKV12-46	IGKJ1		23	22	-1	-1	-1	-1	-1	DJ_1_1	DSS	Colon	WC	C	Janssen	5	control	82.5	9.7	N	L	0	0	0	0	0	0	0	0	200	0.33	50	0	17.59	17.54	-0.284	0.14	7	0.02
304	DJ_1_1_WC	2	0.000714030703320243	2	0.000714030703320243	TGTCAACATCATTTTGGTACTCCGCTCACGTTC	CQHHFGTPLTF	IGKV12-44	IGKJ5		23	22	-1	-1	-1	-1	-1	DJ_1_1	DSS	Colon	WC	C	Janssen	5	control	82.5	9.7	N	L	0	0	0	0	0	0	0	0	200	0.33	50	0	17.59	17.54	-0.284	0.14	7	0.02
305	DJ_1_1_WC	2	0.000714030703320243	2	0.000714030703320243	TGTCAACATCATTATGGTATTCCGCTCACGTTC	CQHHYGIPLTF	IGKV12-44	IGKJ5		23	22	-1	-1	-1	-1	-1	DJ_1_1	DSS	Colon	WC	C	Janssen	5	control	82.5	9.7	N	L	0	0	0	0	0	0	0	0	200	0.33	50	0	17.59	17.54	-0.284	0.14	7	0.02
306	DJ_1_1_WC	2	0.000714030703320243	2	0.000714030703320243	TGTCAACAGTGGAGTAGTTACCCGCTCACGTTC	CQQWSSYPLTF	IGKV4-53	IGKJ5		28	22	-1	-1	-1	-1	-1	DJ_1_1	DSS	Colon	WC	C	Janssen	5	control	82.5	9.7	N	L	0	0	0	0	0	0	0	0	200	0.33	50	0	17.59	17.54	-0.284	0.14	7	0.02
307	DJ_1_1_WC	2	0.000714030703320243	2	0.000714030703320243	TGTCAACAGTATTGGAGTACTCCGTGGACGTTC	CQQYWSTPWTF	IGKV13-84, IGKV13-85	IGKJ1		23	22	-1	-1	-1	-1	-1	DJ_1_1	DSS	Colon	WC	C	Janssen	5	control	82.5	9.7	N	L	0	0	0	0	0	0	0	0	200	0.33	50	0	17.59	17.54	-0.284	0.14	7	0.02
308	DJ_1_1_WC	2	0.000714030703320243	2	0.000714030703320243	TGTCAACAGGGTCAAAGTTATCCTCTGACGTTC	CQQGQSYPLTF	IGKV15-103	IGKJ1		26	26	-1	-1	-1	-1	-1	DJ_1_1	DSS	Colon	WC	C	Janssen	5	control	82.5	9.7	N	L	0	0	0	0	0	0	0	0	200	0.33	50	0	17.59	17.54	-0.284	0.14	7	0.02
309	DJ_1_1_WC	2	0.000714030703320243	2	0.000714030703320243	TGTCAACAGGGTCAAAGTTATCCGTACACGTTC	CQQGQSYPYTF	IGKV15-103	IGKJ2		23	23	-1	-1	-1	-1	-1	DJ_1_1	DSS	Colon	WC	C	Janssen	5	control	82.5	9.7	N	L	0	0	0	0	0	0	0	0	200	0.33	50	0	17.59	17.54	-0.284	0.14	7	0.02
310	DJ_1_1_WC	2	0.000714030703320243	2	0.000714030703320243	TGTCAACAGAGTACCAGCTGGCCATTCACGTTC	CQQSTSWPFTF	IGKV5-43, IGKV5-45	IGKJ4		23	23	-1	-1	-1	-1	-1	DJ_1_1	DSS	Colon	WC	C	Janssen	5	control	82.5	9.7	N	L	0	0	0	0	0	0	0	0	200	0.33	50	0	17.59	17.54	-0.284	0.14	7	0.02
311	DJ_1_1_WC	2	0.000714030703320243	2	0.000714030703320243	TGTCAACAACTTTACAGTACTCCGTGGACGTTC	CQQLYSTPWTF	IGKV12-98	IGKJ1		23	22	-1	-1	-1	-1	-1	DJ_1_1	DSS	Colon	WC	C	Janssen	5	control	82.5	9.7	N	L	0	0	0	0	0	0	0	0	200	0.33	50	0	17.59	17.54	-0.284	0.14	7	0.02
312	DJ_1_1_WC	2	0.000714030703320243	2	0.000714030703320243	TGTCAACAAAGTAATAGCTGGCCATTCACGTTC	CQQSNSWPFTF	IGKV5-48	IGKJ4		24	23	-1	-1	-1	-1	-1	DJ_1_1	DSS	Colon	WC	C	Janssen	5	control	82.5	9.7	N	L	0	0	0	0	0	0	0	0	200	0.33	50	0	17.59	17.54	-0.284	0.14	7	0.02
313	DJ_1_1_WC	2	0.000714030703320243	2	0.000714030703320243	TGTCAAAATGGTCACAGCTTTCCTCGGACGTTC	CQNGHSFPRTF	IGKV5-39	IGKJ1		28	25	-1	-1	-1	-1	-1	DJ_1_1	DSS	Colon	WC	C	Janssen	5	control	82.5	9.7	N	L	0	0	0	0	0	0	0	0	200	0.33	50	0	17.59	17.54	-0.284	0.14	7	0.02
314	DJ_1_1_WC	2	0.000714030703320243	2	0.000714030703320243	TGTGCTCTATGGTACAGCAACCGCTGGGTGTTC	CALWYSNRWVF	IGLV1	IGLJ1		22	22	-1	-1	-1	-1	-1	DJ_1_1	DSS	Colon	WC	C	Janssen	5	control	82.5	9.7	N	L	0	0	0	0	0	0	0	0	200	0.33	50	0	17.59	17.54	-0.284	0.14	7	0.02
315	DJ_1_1_WC	2	0.000714030703320243	2	0.000714030703320243	TGTGCAAGCTATGGTAACTGGTTTGCTTACTGG	CASYGNWFAYW	IGHV9-2, IGHV9-3	IGHJ3	IGHD2-8	8	17	8	17	-1	-1	8	DJ_1_1	DSS	Colon	WC	C	Janssen	5	control	82.5	9.7	N	L	0	0	0	0	0	0	0	0	200	0.33	50	0	17.59	17.54	-0.284	0.14	7	0.02
316	DJ_1_1_WC	2	0.000714030703320243	2	0.000714030703320243	TGTGCAAGGTATAGTAACTACTTTGACTACTGG	CARYSNYFDYW	IGHV5-9	IGHJ2		8	11	-1	-1	-1	-1	2	DJ_1_1	DSS	Colon	WC	C	Janssen	5	control	82.5	9.7	N	L	0	0	0	0	0	0	0	0	200	0.33	50	0	17.59	17.54	-0.284	0.14	7	0.02
317	DJ_1_1_WC	2	0.000714030703320243	2	0.000714030703320243	TGTGCAAGGGAAAATTACGGGTTTGACTACTGG	CARENYGFDYW	IGHV1-62-3, IGHV1-58	IGHJ2	IGHD2-4	8	21	13	19	-1	-1	12	DJ_1_1	DSS	Colon	WC	C	Janssen	5	control	82.5	9.7	N	L	0	0	0	0	0	0	0	0	200	0.33	50	0	17.59	17.54	-0.284	0.14	7	0.02
318	DJ_1_1_WC	2	0.000714030703320243	2	0.000714030703320243	TGTGCAAGATCCCCTGATGGTTACCACTACTGG	CARSPDGYHYW	IGHV1-62-3	IGHJ2	IGHD2-3	11	25	14	24	-1	-1	13	DJ_1_1	DSS	Colon	WC	C	Janssen	5	control	82.5	9.7	N	L	0	0	0	0	0	0	0	0	200	0.33	50	0	17.59	17.54	-0.284	0.14	7	0.02
319	DJ_1_1_WC	2	0.000714030703320243	2	0.000714030703320243	TGTGCAAGAGTGAACTGGGACTTGGGCTACTGG	CARVNWDLGYW	IGHV9-2, IGHV9-3	IGHJ2	IGHD4-1	9	19	12	19	-1	-1	9	DJ_1_1	DSS	Colon	WC	C	Janssen	5	control	82.5	9.7	N	L	0	0	0	0	0	0	0	0	200	0.33	50	0	17.59	17.54	-0.284	0.14	7	0.02
320	DJ_1_1_WC	2	0.000714030703320243	2	0.000714030703320243	TGTGCAAGAGGGAGGTACTGGTTTGCTTACTGG	CARGRYWFAYW	IGHV3-3	IGHJ3	IGHD5-5, IGHD5-6, IGHD5-2	10	17	12	17	-1	-1	6	DJ_1_1	DSS	Colon	WC	C	Janssen	5	control	82.5	9.7	N	L	0	0	0	0	0	0	0	0	200	0.33	50	0	17.59	17.54	-0.284	0.14	7	0.02
321	DJ_1_1_WC	2	0.000714030703320243	2	0.000714030703320243	TGTGCAAGAGATGGTTACTACTTTGACTACTGG	CARDGYYFDYW	IGHV1-84, IGHV1-58	IGHJ2	IGHD2-3	9	15	9	15	-1	-1	5	DJ_1_1	DSS	Colon	WC	C	Janssen	5	control	82.5	9.7	N	L	0	0	0	0	0	0	0	0	200	0.33	50	0	17.59	17.54	-0.284	0.14	7	0.02
322	DJ_1_1_WC	2	0.000714030703320243	2	0.000714030703320243	TGTGCAAGAAGCGATTACGCGTTTGCTTACTGG	CARSDYAFAYW	IGHV1-84	IGHJ3	IGHD2-4	9	20	12	19	-1	-1	10	DJ_1_1	DSS	Colon	WC	C	Janssen	5	control	82.5	9.7	N	L	0	0	0	0	0	0	0	0	200	0.33	50	0	17.59	17.54	-0.284	0.14	7	0.02
323	DJ_1_1_WC	2	0.000714030703320243	2	0.000714030703320243	TGTATGCAACATCTAGAATATCCTTTCACGTTC	CMQHLEYPFTF	IGKV2-137	IGKJ4		26	24	-1	-1	-1	-1	-1	DJ_1_1	DSS	Colon	WC	C	Janssen	5	control	82.5	9.7	N	L	0	0	0	0	0	0	0	0	200	0.33	50	0	17.59	17.54	-0.284	0.14	7	0.02
324	DJ_1_1_WC	2	0.000714030703320243	2	0.000714030703320243	TGTAAACAGGCTTATGACGTTCCGTACACGTTC	CKQAYDVPYTF	IGKV12-38	IGKJ2		23	23	-1	-1	-1	-1	-1	DJ_1_1	DSS	Colon	WC	C	Janssen	5	control	82.5	9.7	N	L	0	0	0	0	0	0	0	0	200	0.33	50	0	17.59	17.54	-0.284	0.14	7	0.02
325	DJ_1_1_WC	2	0.000714030703320243	2	0.000714030703320243	TGCTTTCAGGGTTCACATGCTCCTCCGACGTTC	CFQGSHAPPTF	IGKV1-117	IGKJ1		24	26	-1	-1	-1	-1	1	DJ_1_1	DSS	Colon	WC	C	Janssen	5	control	82.5	9.7	N	L	0	0	0	0	0	0	0	0	200	0.33	50	0	17.59	17.54	-0.284	0.14	7	0.02
326	DJ_1_1_WC	2	0.000714030703320243	2	0.000714030703320243	TGCTTTCAAGGTTCACATGTTCCATTCACGTTC	CFQGSHVPFTF	IGKV1-117	IGKJ4		23	23	-1	-1	-1	-1	-1	DJ_1_1	DSS	Colon	WC	C	Janssen	5	control	82.5	9.7	N	L	0	0	0	0	0	0	0	0	200	0.33	50	0	17.59	17.54	-0.284	0.14	7	0.02
327	DJ_1_1_WC	2	0.000714030703320243	2	0.000714030703320243	TGCTTACAAGGTACACATCAGCCTCCGACGTTC	CLQGTHQPPTF	IGKV1-88	IGKJ1		27	26	-1	-1	-1	-1	-1	DJ_1_1	DSS	Colon	WC	C	Janssen	5	control	82.5	9.7	N	L	0	0	0	0	0	0	0	0	200	0.33	50	0	17.59	17.54	-0.284	0.14	7	0.02
328	DJ_1_1_WC	2	0.000714030703320243	2	0.000714030703320243	TGCTCTCAAAGTACACATGTCCCTCCGACGTTC	CSQSTHVPPTF	IGKV1-110	IGKJ1		24	26	-1	-1	-1	-1	1	DJ_1_1	DSS	Colon	WC	C	Janssen	5	control	82.5	9.7	N	L	0	0	0	0	0	0	0	0	200	0.33	50	0	17.59	17.54	-0.284	0.14	7	0.02
329	DJ_1_1_WC	2	0.000714030703320243	2	0.000714030703320243	TGCTGGCAAGGTACACATTTTCCTCGGACGTTC	CWQGTHFPRTF	IGKV1-135	IGKJ1		25	25	-1	-1	-1	-1	-1	DJ_1_1	DSS	Colon	WC	C	Janssen	5	control	82.5	9.7	N	L	0	0	0	0	0	0	0	0	200	0.33	50	0	17.59	17.54	-0.284	0.14	7	0.02
330	DJ_1_1_WC	2	0.000714030703320243	2	0.000714030703320243	TGCTGGCAAGGTACACATTTTCCATTCACGTTC	CWQGTHFPFTF	IGKV1-135	IGKJ4		23	23	-1	-1	-1	-1	-1	DJ_1_1	DSS	Colon	WC	C	Janssen	5	control	82.5	9.7	N	L	0	0	0	0	0	0	0	0	200	0.33	50	0	17.59	17.54	-0.284	0.14	7	0.02
331	DJ_1_1_WC	2	0.000714030703320243	2	0.000714030703320243	TGCCACCAGTATCATCGTTCCCCACGGACGTTC	CHQYHRSPRTF	IGKV4-74	IGKJ1		25	25	-1	-1	-1	-1	-1	DJ_1_1	DSS	Colon	WC	C	Janssen	5	control	82.5	9.7	N	L	0	0	0	0	0	0	0	0	200	0.33	50	0	17.59	17.54	-0.284	0.14	7	0.02
332	DJ_1_1_WC	2	0.000714030703320243	2	0.000714030703320243	TGCCAGCAGTTTACTAGTTCCCCGTACACGTTC	CQQFTSSPYTF	IGKV4-50	IGKJ2		23	23	-1	-1	-1	-1	-1	DJ_1_1	DSS	Colon	WC	C	Janssen	5	control	82.5	9.7	N	L	0	0	0	0	0	0	0	0	200	0.33	50	0	17.59	17.54	-0.284	0.14	7	0.02
333	DJ_1_1_WC	2	0.000714030703320243	2	0.000714030703320243	TGCCAGCAGTGGAGTAGTTACCCGTGGACGTTC	CQQWSSYPWTF	IGKV4-55, IGKV4-59, IGKV4-68, IGKV4-71, IGKV4-73	IGKJ1		23	22	-1	-1	-1	-1	-1	DJ_1_1	DSS	Colon	WC	C	Janssen	5	control	82.5	9.7	N	L	0	0	0	0	0	0	0	0	200	0.33	50	0	17.59	17.54	-0.284	0.14	7	0.02
334	DJ_1_1_WC	2	0.000714030703320243	2	0.000714030703320243	TGCCAGCAGTGGAGTAGTTACCCGCTCACGTTC	CQQWSSYPLTF	IGKV4-55, IGKV4-59, IGKV4-68	IGKJ5		23	22	-1	-1	-1	-1	-1	DJ_1_1	DSS	Colon	WC	C	Janssen	5	control	82.5	9.7	N	L	0	0	0	0	0	0	0	0	200	0.33	50	0	17.59	17.54	-0.284	0.14	7	0.02
335	DJ_1_1_WC	2	0.000714030703320243	2	0.000714030703320243	TGCCAGCAGTGGAGTAGTAATCCGCTCACGTTC	CQQWSSNPLTF	IGKV4-72, IGKV4-59, IGKV4-68, IGKV4-71	IGKJ5		23	22	-1	-1	-1	-1	-1	DJ_1_1	DSS	Colon	WC	C	Janssen	5	control	82.5	9.7	N	L	0	0	0	0	0	0	0	0	200	0.33	50	0	17.59	17.54	-0.284	0.14	7	0.02
336	DJ_1_1_WC	2	0.000714030703320243	2	0.000714030703320243	TGCCAGCAGTGGAGTAGTAACCCACTCACGTTC	CQQWSSNPLTF	IGKV4-59, IGKV4-68, IGKV4-72, IGKV4-73	IGKJ5		28	24	-1	-1	-1	-1	-1	DJ_1_1	DSS	Colon	WC	C	Janssen	5	control	82.5	9.7	N	L	0	0	0	0	0	0	0	0	200	0.33	50	0	17.59	17.54	-0.284	0.14	7	0.02
337	DJ_1_1_WC	2	0.000714030703320243	2	0.000714030703320243	TGCCAGCAGTGGAGTAATTACCCACCCACGTTC	CQQWSNYPPTF	IGKV4-55, IGKV4-57	IGKJ2		28	26	-1	-1	-1	-1	-1	DJ_1_1	DSS	Colon	WC	C	Janssen	5	control	82.5	9.7	N	L	0	0	0	0	0	0	0	0	200	0.33	50	0	17.59	17.54	-0.284	0.14	7	0.02
338	DJ_1_1_WC	2	0.000714030703320243	2	0.000714030703320243	TGCCAGCAGTGGAGTAATAACCCGCTCACGTTC	CQQWSNNPLTF	IGKV4-59, IGKV4-68, IGKV4-71, IGKV4-73, IGKV4-72	IGKJ5		23	22	-1	-1	-1	-1	-1	DJ_1_1	DSS	Colon	WC	C	Janssen	5	control	82.5	9.7	N	L	0	0	0	0	0	0	0	0	200	0.33	50	0	17.59	17.54	-0.284	0.14	7	0.02
339	DJ_1_1_WC	2	0.000714030703320243	2	0.000714030703320243	TGCCAGCAGTGGAATAGTAACCCGCTCACGTTC	CQQWNSNPLTF	IGKV4-59, IGKV4-68, IGKV4-71, IGKV4-72, IGKV4-73	IGKJ5		23	22	-1	-1	-1	-1	-1	DJ_1_1	DSS	Colon	WC	C	Janssen	5	control	82.5	9.7	N	L	0	0	0	0	0	0	0	0	200	0.33	50	0	17.59	17.54	-0.284	0.14	7	0.02
340	DJ_1_1_WC	2	0.000714030703320243	2	0.000714030703320243	TGCCAGCAGTATCATAGTTACCCACTCACGTTC	CQQYHSYPLTF	IGKV4-61, IGKV4-54	IGKJ5		28	24	-1	-1	-1	-1	-1	DJ_1_1	DSS	Colon	WC	C	Janssen	5	control	82.5	9.7	N	L	0	0	0	0	0	0	0	0	200	0.33	50	0	17.59	17.54	-0.284	0.14	7	0.02
341	DJ_1_1_WC	2	0.000714030703320243	2	0.000714030703320243	TGCCAGCAGTACAGTGGTTACCCACTAACGTTC	CQQYSGYPLTF	IGKV4-62, IGKV4-78	IGKJ2		24	27	-1	-1	-1	-1	2	DJ_1_1	DSS	Colon	WC	C	Janssen	5	control	82.5	9.7	N	L	0	0	0	0	0	0	0	0	200	0.33	50	0	17.59	17.54	-0.284	0.14	7	0.02
342	DJ_1_1_WC	2	0.000714030703320243	2	0.000714030703320243	TGCCAGCAGGGTAGTAGTATACCATTCACGTTC	CQQGSSIPFTF	IGKV4-91	IGKJ4		24	23	-1	-1	-1	-1	-1	DJ_1_1	DSS	Colon	WC	C	Janssen	5	control	82.5	9.7	N	L	0	0	0	0	0	0	0	0	200	0.33	50	0	17.59	17.54	-0.284	0.14	7	0.02
343	DJ_1_1_WC	2	0.000714030703320243	2	0.000714030703320243	TGCCAGCAATATAGCAGGTATCCGTACACGTTC	CQQYSRYPYTF	IGKV6-13	IGKJ2		23	23	-1	-1	-1	-1	-1	DJ_1_1	DSS	Colon	WC	C	Janssen	5	control	82.5	9.7	N	L	0	0	0	0	0	0	0	0	200	0.33	50	0	17.59	17.54	-0.284	0.14	7	0.02
344	DJ_1_1_WC	2	0.000714030703320243	2	0.000714030703320243	TGCCAGCAAAGGAGTAGTTACCCGCTCACGTTC	CQQRSSYPLTF	IGKV4-57	IGKJ5		23	22	-1	-1	-1	-1	-1	DJ_1_1	DSS	Colon	WC	C	Janssen	5	control	82.5	9.7	N	L	0	0	0	0	0	0	0	0	200	0.33	50	0	17.59	17.54	-0.284	0.14	7	0.02
345	DJ_1_1_WC	2	0.000714030703320243	2	0.000714030703320243	TGCCAGCAAAGGAGTAGTTACCCATTCACGTTC	CQQRSSYPFTF	IGKV4-57, IGKV4-55	IGKJ4		24	23	-1	-1	-1	-1	-1	DJ_1_1	DSS	Colon	WC	C	Janssen	5	control	82.5	9.7	N	L	0	0	0	0	0	0	0	0	200	0.33	50	0	17.59	17.54	-0.284	0.14	7	0.02
346	DJ_1_1_WC	2	0.000714030703320243	2	0.000714030703320243	TGCCAGCAAAGGAGTAATTACCCGTACACGTTC	CQQRSNYPYTF	IGKV4-57, IGKV4-55	IGKJ2		23	23	-1	-1	-1	-1	-1	DJ_1_1	DSS	Colon	WC	C	Janssen	5	control	82.5	9.7	N	L	0	0	0	0	0	0	0	0	200	0.33	50	0	17.59	17.54	-0.284	0.14	7	0.02
347	DJ_1_1_WC	2	0.000714030703320243	2	0.000714030703320243	TGCCAACAGGGTAATACGCTTCCATTCACGTTC	CQQGNTLPFTF	IGKV10-96	IGKJ4		23	23	-1	-1	-1	-1	-1	DJ_1_1	DSS	Colon	WC	C	Janssen	5	control	82.5	9.7	N	L	0	0	0	0	0	0	0	0	200	0.33	50	0	17.59	17.54	-0.284	0.14	7	0.02
348	DJ_1_1_WC	2	0.000714030703320243	2	0.000714030703320243	TGCCAACAGGGTAAAACGCTTCCTCCGACGTTC	CQQGKTLPPTF	IGKV10-96	IGKJ1		24	26	-1	-1	-1	-1	1	DJ_1_1	DSS	Colon	WC	C	Janssen	5	control	82.5	9.7	N	L	0	0	0	0	0	0	0	0	200	0.33	50	0	17.59	17.54	-0.284	0.14	7	0.02
349	DJ_1_1_WC	2	0.000714030703320243	2	0.000714030703320243	TGCGTGCAAGGTACACATTTTCCTCGGACGTTC	CVQGTHFPRTF	IGKV1-133, IGKV1-131	IGKJ1		25	25	-1	-1	-1	-1	-1	DJ_1_1	DSS	Colon	WC	C	Janssen	5	control	82.5	9.7	N	L	0	0	0	0	0	0	0	0	200	0.33	50	0	17.59	17.54	-0.284	0.14	7	0.02
350	DJ_1_1_WC	2	0.000714030703320243	2	0.000714030703320243	TGCAAGCAATCTTATAATCTTATGTACACGTTC	CKQSYNLMYTF	IGKV8-21	IGKJ2		21	21	-1	-1	-1	-1	-1	DJ_1_1	DSS	Colon	WC	C	Janssen	5	control	82.5	9.7	N	L	0	0	0	0	0	0	0	0	200	0.33	50	0	17.59	17.54	-0.284	0.14	7	0.02
351	DJ_1_1_WC	2	0.000714030703320243	2	0.000714030703320243	TGTTCTAACTCTGCCTGGTTTGCTTACTGG	CSNSAWFAYW	IGHV1-62-3, IGHV1-84	IGHJ3	IGHD4-1	3	12	4	10	-1	-1	8	DJ_1_1	DSS	Colon	WC	C	Janssen	5	control	82.5	9.7	N	L	0	0	0	0	0	0	0	0	200	0.33	50	0	17.59	17.54	-0.284	0.14	7	0.02
352	DJ_1_1_WC	2	0.000714030703320243	2	0.000714030703320243	TGTCAGAATGATCATAGTTATCACACGTTC	CQNDHSYHTF	IGKV8-19	IGKJ2		22	22	-1	-1	-1	-1	-1	DJ_1_1	DSS	Colon	WC	C	Janssen	5	control	82.5	9.7	N	L	0	0	0	0	0	0	0	0	200	0.33	50	0	17.59	17.54	-0.284	0.14	7	0.02
353	DJ_1_1_WC	2	0.000714030703320243	2	0.000714030703320243	TGTGCAAGATATCACTACTTTGACTACTGG	CARYHYFDYW	IGHV1-62-3, IGHV1-58	IGHJ2		10	13	-1	-1	-1	-1	2	DJ_1_1	DSS	Colon	WC	C	Janssen	5	control	82.5	9.7	N	L	0	0	0	0	0	0	0	0	200	0.33	50	0	17.59	17.54	-0.284	0.14	7	0.02
354	DJ_1_1_WC	2	0.000714030703320243	2	0.000714030703320243	TGTGCAAGAGAGAGGGCGTTTGCTTACTGG	CARERAFAYW	IGHV1-62-3, IGHV1-84, IGHV1-58	IGHJ3	IGHD5-8, IGHD6-1, IGHD5-7	9	17	10	15	-1	-1	7	DJ_1_1	DSS	Colon	WC	C	Janssen	5	control	82.5	9.7	N	L	0	0	0	0	0	0	0	0	200	0.33	50	0	17.59	17.54	-0.284	0.14	7	0.02
355	DJ_1_1_WC	2	0.000714030703320243	2	0.000714030703320243	TGTGCAAGAAACTATGCTATGGACTACTGG	CARNYAMDYW	IGHV1-63	IGHJ4		9	10	-1	-1	-1	-1	0	DJ_1_1	DSS	Colon	WC	C	Janssen	5	control	82.5	9.7	N	L	0	0	0	0	0	0	0	0	200	0.33	50	0	17.59	17.54	-0.284	0.14	7	0.02
356	DJ_1_1_WC	2	0.000714030703320243	2	0.000714030703320243	TGCCATCAGCGGAGTAGTTCGTGGACGTTC	CHQRSSSWTF	IGKV4-69, IGKV4-70	IGKJ1		19	19	-1	-1	-1	-1	-1	DJ_1_1	DSS	Colon	WC	C	Janssen	5	control	82.5	9.7	N	L	0	0	0	0	0	0	0	0	200	0.33	50	0	17.59	17.54	-0.284	0.14	7	0.02
357	DJ_1_1_WC	2	0.000714030703320243	2	0.000714030703320243	TGCCAGCACTGGAGTAGTAACCTCACGTTC	CQHWSSNLTF	IGKV4-59, IGKV4-68, IGKV4-71, IGKV4-72, IGKV4-73	IGKJ4		26	22	-1	-1	-1	-1	-1	DJ_1_1	DSS	Colon	WC	C	Janssen	5	control	82.5	9.7	N	L	0	0	0	0	0	0	0	0	200	0.33	50	0	17.59	17.54	-0.284	0.14	7	0.02
358	DJ_1_1_WC	2	0.000714030703320243	2	0.000714030703320243	TGTGTAAGAGGTTACTTTGACTACTGG	CVRGYFDYW	IGHV1-58, IGHV1-62-3	IGHJ2		9	12	-1	-1	-1	-1	2	DJ_1_1	DSS	Colon	WC	C	Janssen	5	control	82.5	9.7	N	L	0	0	0	0	0	0	0	0	200	0.33	50	0	17.59	17.54	-0.284	0.14	7	0.02
359	DJ_1_1_WC	2	0.000714030703320243	2	0.000714030703320243	TGTGCAAGACGAGACTGGGACTACTGG	CARRDWDYW	IGHV1-58, IGHV1-84	IGHJ2	IGHD6-2	9	18	10	16	-1	-1	8	DJ_1_1	DSS	Colon	WC	C	Janssen	5	control	82.5	9.7	N	L	0	0	0	0	0	0	0	0	200	0.33	50	0	17.59	17.54	-0.284	0.14	7	0.02
360	DJ_1_1_WC	2	0.000714030703320243	2	0.000714030703320243	TGTGCAACCTCTTTTGCTTACTGG	CATSFAYW	IGHV14-2	IGHJ3	IGHD5-8, IGHD6-1, IGHD5-7	5	12	7	12	-1	-1	6	DJ_1_1	DSS	Colon	WC	C	Janssen	5	control	82.5	9.7	N	L	0	0	0	0	0	0	0	0	200	0.33	50	0	17.59	17.54	-0.284	0.14	7	0.02
361	DJ_1_1_WC	2	0.000714030703320243	2	0.000714030703320243	TGTGCAAGTTGGTGGGGCTACTGG	CASWWGYW	IGHV3-3	IGHJ2		8	17	-1	-1	-1	-1	8	DJ_1_1	DSS	Colon	WC	C	Janssen	5	control	82.5	9.7	N	L	0	0	0	0	0	0	0	0	200	0.33	50	0	17.59	17.54	-0.284	0.14	7	0.02
362	DJ_1_1_WC	2	0.000714030703320243	2	0.000714030703320243	TGTGCAAGATCGGCGAACTACTGG	CARSANYW	IGHV1-62-3	IGHJ2		11	16	-1	-1	-1	-1	4	DJ_1_1	DSS	Colon	WC	C	Janssen	5	control	82.5	9.7	N	L	0	0	0	0	0	0	0	0	200	0.33	50	0	17.59	17.54	-0.284	0.14	7	0.02
363	DJ_1_1_WC	2	0.000714030703320243	2	0.000714030703320243	TGCATCTGGGTCTTTGACTACTGG	CIWVFDYW	IGHV10-1, IGHV7-1	IGHJ2	IGHD4-1	2	11	5	10	-1	-1	8	DJ_1_1	DSS	Colon	WC	C	Janssen	5	control	82.5	9.7	N	L	0	0	0	0	0	0	0	0	200	0.33	50	0	17.59	17.54	-0.284	0.14	7	0.02
364	DJ_1_1_WC	2	0.000714030703320243	2	0.000714030703320243	TGTGCAAGACCAGACTACTGG	CARPDYW	IGHV1-62-3, IGHV1-63	IGHJ2		9	12	-1	-1	-1	-1	2	DJ_1_1	DSS	Colon	WC	C	Janssen	5	control	82.5	9.7	N	L	0	0	0	0	0	0	0	0	200	0.33	50	0	17.59	17.54	-0.284	0.14	7	0.02
365	DJ_1_1_WC	1	0.000357015351660121	1	0.000357015351660121	TGTGCAAGAGGGGGGATTTTTATTACTACGGTAGTAGCTACGAAGTACTTCGATGTCTGG	CARGGIFITTVVATKYFDVW	IGHV1-62-3	IGHJ1	IGHD1-1	9	32	18	32	-1	-1	22	DJ_1_1	DSS	Colon	WC	C	Janssen	5	control	82.5	9.7	N	L	0	0	0	0	0	0	0	0	200	0.33	50	0	17.59	17.54	-0.284	0.14	7	0.02
366	DJ_1_1_WC	1	0.000357015351660121	1	0.000357015351660121	TGTGCAAGAGGATTCCCTCTTAATTACTACGGTAGTAGCTCCTATGCTATGGACTACTGG	CARGFPLNYYGSSSYAMDYW	IGHV1-62-3, IGHV1-58	IGHJ4	IGHD1-1	9	41	19	40	-1	-1	31	DJ_1_1	DSS	Colon	WC	C	Janssen	5	control	82.5	9.7	N	L	0	0	0	0	0	0	0	0	200	0.33	50	0	17.59	17.54	-0.284	0.14	7	0.02
367	DJ_1_1_WC	1	0.000357015351660121	1	0.000357015351660121	TGTGCAAGAGAGCCCCCCAGCTTTCGTAGTAACTACGTATACTGGTACTTCGATGTCTGG	CAREPPSFRSNYVYWYFDVW	IGHV11-2, IGHV5-9	IGHJ1	IGHD2-5, IGHD2-6, IGHD1-1	3	39	26	39	-1	-1	35	DJ_1_1	DSS	Colon	WC	C	Janssen	5	control	82.5	9.7	N	L	0	0	0	0	0	0	0	0	200	0.33	50	0	17.59	17.54	-0.284	0.14	7	0.02
368	DJ_1_1_WC	1	0.000357015351660121	1	0.000357015351660121	TGTGCAAGAGAGGGGGGGTTTATTACTACGGTCAGTTCTCCGTCCTACTTTGACTACTGG	CAREGGFITTVSSPSYFDYW	IGHV7-2, IGHV7-3	IGHJ2	IGHD1-1	11	41	18	36	-1	-1	29	DJ_1_1	DSS	Colon	WC	C	Janssen	5	control	82.5	9.7	N	L	0	0	0	0	0	0	0	0	200	0.33	50	0	17.59	17.54	-0.284	0.14	7	0.02
369	DJ_1_1_WC	1	0.000357015351660121	1	0.000357015351660121	TGCGCTCTCTCGGAACTTTACCCTTATCGGAGGGATACCGCTACCGACAAACTCGTCTTT	CALSELYPYRRDTATDKLVF	TRAV15-2-DV6-2, TRAV15D-2-DV6D-2, TRAV15N-2, TRAV15-2-DV6-2, TRAV15D-2-DV6D-2	TRDJ1		17	39	-1	-1	-1	-1	21	DJ_1_1	DSS	Colon	WC	C	Janssen	5	control	82.5	9.7	N	L	0	0	0	0	0	0	0	0	200	0.33	50	0	17.59	17.54	-0.284	0.14	7	0.02
370	DJ_1_1_WC	1	0.000357015351660121	1	0.000357015351660121	TGTGCAAGAGGGGCATTCATTACTACGGTAGTAGCTAAAGGGTACTTTGACTACTGG	CARGAFITTVVAKGYFDYW	IGHV1-62-3, IGHV1-58, IGHV14-2, IGHV14-4	IGHJ2	IGHD1-1	9	42	14	37	-1	-1	32	DJ_1_1	DSS	Colon	WC	C	Janssen	5	control	82.5	9.7	N	L	0	0	0	0	0	0	0	0	200	0.33	50	0	17.59	17.54	-0.284	0.14	7	0.02
371	DJ_1_1_WC	1	0.000357015351660121	1	0.000357015351660121	TGTGCGAGAAGCTATTACTACGGTAGTAGCGCTGCACATACTATGGACTACTGG	CARSYYYGSSAAHTMDYW	IGHV1-62-3, IGHV1-84, IGHV1-58	IGHJ4	IGHD1-1	9	37	12	30	-1	-1	27	DJ_1_1	DSS	Colon	WC	C	Janssen	5	control	82.5	9.7	N	L	0	0	0	0	0	0	0	0	200	0.33	50	0	17.59	17.54	-0.284	0.14	7	0.02
372	DJ_1_1_WC	1	0.000357015351660121	1	0.000357015351660121	TGTGCAAGATCCGCCCATTACTACGGTAGTAGCCCCTATGCTATGGACTACTGG	CARSAHYYGSSPYAMDYW	IGHV1-58, IGHV1-84	IGHJ4	IGHD1-1	11	35	16	33	-1	-1	23	DJ_1_1	DSS	Colon	WC	C	Janssen	5	control	82.5	9.7	N	L	0	0	0	0	0	0	0	0	200	0.33	50	0	17.59	17.54	-0.284	0.14	7	0.02
373	DJ_1_1_WC	1	0.000357015351660121	1	0.000357015351660121	TGTGCAAGATCGGGATACTACGGTAGTAGCTCTTACTGGTACTTCGATGTCTGG	CARSGYYGSSSYWYFDVW	IGHV1-62-3, IGHV1-84	IGHJ1	IGHD1-1	11	33	15	31	-1	-1	21	DJ_1_1	DSS	Colon	WC	C	Janssen	5	control	82.5	9.7	N	L	0	0	0	0	0	0	0	0	200	0.33	50	0	17.59	17.54	-0.284	0.14	7	0.02
374	DJ_1_1_WC	1	0.000357015351660121	1	0.000357015351660121	TGTGCAAGAGGGGTTACTACGGTAGTAGCTACAGGACGGTACTTCGATGTCTGG	CARGVTTVVATGRYFDVW	IGHV1-62-3	IGHJ1	IGHD1-1	9	37	13	32	-1	-1	27	DJ_1_1	DSS	Colon	WC	C	Janssen	5	control	82.5	9.7	N	L	0	0	0	0	0	0	0	0	200	0.33	50	0	17.59	17.54	-0.284	0.14	7	0.02
375	DJ_1_1_WC	1	0.000357015351660121	1	0.000357015351660121	TGTGCAAGAGGAGGCATCTACTATGGTAACCCCTCCTATGCTATGGACTACTGG	CARGGIYYGNPSYAMDYW	IGHV1-62-3, IGHV1-84, IGHV1-58	IGHJ4	IGHD2-8	9	35	15	30	-1	-1	25	DJ_1_1	DSS	Colon	WC	C	Janssen	5	control	82.5	9.7	N	L	0	0	0	0	0	0	0	0	200	0.33	50	0	17.59	17.54	-0.284	0.14	7	0.02
376	DJ_1_1_WC	1	0.000357015351660121	1	0.000357015351660121	TGTGCAAGAAGCTCTTACTACGGTAGTAGCGCTGCATATACTATGGACTACTGG	CARSSYYGSSAAYTMDYW	IGHV1-84, IGHV1-62-3	IGHJ4	IGHD1-1	9	36	14	30	-1	-1	26	DJ_1_1	DSS	Colon	WC	C	Janssen	5	control	82.5	9.7	N	L	0	0	0	0	0	0	0	0	200	0.33	50	0	17.59	17.54	-0.284	0.14	7	0.02
377	DJ_1_1_WC	1	0.000357015351660121	1	0.000357015351660121	TGTACAAGTCTACAAATCTCCTATAGTAACTACTTTTATGCTATGGACTACTGG	CTSLQISYSNYFYAMDYW	IGHV1-62-3	IGHJ4		11	22	-1	-1	-1	-1	10	DJ_1_1	DSS	Colon	WC	C	Janssen	5	control	82.5	9.7	N	L	0	0	0	0	0	0	0	0	200	0.33	50	0	17.59	17.54	-0.284	0.14	7	0.02
378	DJ_1_1_WC	1	0.000357015351660121	1	0.000357015351660121	TGTACAAGAATGGCCCAATTTAGTACTACGGTAGTAGACTACTTTGACTACTGG	CTRMAQFSTTVVDYFDYW	IGHV1-62-3, IGHV1-63	IGHJ2	IGHD1-1	9	32	16	32	-1	-1	22	DJ_1_1	DSS	Colon	WC	C	Janssen	5	control	82.5	9.7	N	L	0	0	0	0	0	0	0	0	200	0.33	50	0	17.59	17.54	-0.284	0.14	7	0.02
379	DJ_1_1_WC	1	0.000357015351660121	1	0.000357015351660121	TGTGCCAGAACCGTACTCTCCTACGGTAGTAGCTACTACTTTGACTACTGG	CARTVLSYGSSYYFDYW	IGHV2-2	IGHJ2	IGHD1-1, IGHD5-5, IGHD5-6	10	27	20	27	-1	-1	16	DJ_1_1	DSS	Colon	WC	C	Janssen	5	control	82.5	9.7	N	L	0	0	0	0	0	0	0	0	200	0.33	50	0	17.59	17.54	-0.284	0.14	7	0.02
380	DJ_1_1_WC	1	0.000357015351660121	1	0.000357015351660121	TGTGCAAGATTGGTTTATTACTACGCTAGTAGCTACTATTTTGACTACTGG	CARLVYYYASSYYFDYW	IGHV1-62-3	IGHJ2	IGHD1-1	10	27	13	25	-1	-1	16	DJ_1_1	DSS	Colon	WC	C	Janssen	5	control	82.5	9.7	N	L	0	0	0	0	0	0	0	0	200	0.33	50	0	17.59	17.54	-0.284	0.14	7	0.02
381	DJ_1_1_WC	1	0.000357015351660121	1	0.000357015351660121	TGTGCAAGATTGGTTTATTACTACGGTAGTAGCTACTATTTTGACTACTGG	CARLVYYYGSSYYFDYW	IGHV1-62-3	IGHJ2	IGHD1-1	10	27	13	27	-1	-1	16	DJ_1_1	DSS	Colon	WC	C	Janssen	5	control	82.5	9.7	N	L	0	0	0	0	0	0	0	0	200	0.33	50	0	17.59	17.54	-0.284	0.14	7	0.02
382	DJ_1_1_WC	1	0.000357015351660121	1	0.000357015351660121	TGTGCAAGATCAGGCTATGATGGTTACTACGAGGGGGCTATGGACTACTGG	CARSGYDGYYEGAMDYW	IGHV1-62-3, IGHV1-58, IGHV1-63	IGHJ4	IGHD2-3	11	36	14	31	-1	-1	24	DJ_1_1	DSS	Colon	WC	C	Janssen	5	control	82.5	9.7	N	L	0	0	0	0	0	0	0	0	200	0.33	50	0	17.59	17.54	-0.284	0.14	7	0.02
383	DJ_1_1_WC	1	0.000357015351660121	1	0.000357015351660121	TGTGCAAGACCCCATTACTACGGTAGTAGCTACTGGTACTTCGATGTCTGG	CARPHYYGSSYWYFDVW	IGHV5-2, IGHV5-9	IGHJ1	IGHD1-1	10	24	13	24	-1	-1	13	DJ_1_1	DSS	Colon	WC	C	Janssen	5	control	82.5	9.7	N	L	0	0	0	0	0	0	0	0	200	0.33	50	0	17.59	17.54	-0.284	0.14	7	0.02
384	DJ_1_1_WC	1	0.000357015351660121	1	0.000357015351660121	TGTGCAAGAGAGGGATTGTATGATAACTACGTAGCCTGGTTTGCTTACTGG	CAREGLYDNYVAWFAYW	IGHV1-62-3, IGHV1-58	IGHJ3	IGHD2-8	9	33	18	33	-1	-1	23	DJ_1_1	DSS	Colon	WC	C	Janssen	5	control	82.5	9.7	N	L	0	0	0	0	0	0	0	0	200	0.33	50	0	17.59	17.54	-0.284	0.14	7	0.02
385	DJ_1_1_WC	1	0.000357015351660121	1	0.000357015351660121	TGTGCAAGAACCTATTACTACGGTAGTAGGAGTTATGCTATGGACTACTGG	CARTYYYGSRSYAMDYW	IGHV9-2, IGHV9-3	IGHJ4	IGHD1-1	9	33	12	29	-1	-1	23	DJ_1_1	DSS	Colon	WC	C	Janssen	5	control	82.5	9.7	N	L	0	0	0	0	0	0	0	0	200	0.33	50	0	17.59	17.54	-0.284	0.14	7	0.02
386	DJ_1_1_WC	1	0.000357015351660121	1	0.000357015351660121	TGTTCCTACGGCTAAAGGGGGGATAGCTCAGGTTTTCACAAGGTATTT	CSYG*RGDSSGFHKVF	TCRG-V4	TRGJ1		17	22	-1	-1	-1	-1	4	DJ_1_1	DSS	Colon	WC	C	Janssen	5	control	82.5	9.7	N	L	0	0	0	0	0	0	0	0	200	0.33	50	0	17.59	17.54	-0.284	0.14	7	0.02
387	DJ_1_1_WC	1	0.000357015351660121	1	0.000357015351660121	TGTGCCCTTATTACTACGGTAGTGAGCTACTGGTACTTCGATGTCTGG	CALITTVVSYWYFDVW	IGHV1-62-3	IGHJ1	IGHD1-1	5	20	7	20	-1	-1	14	DJ_1_1	DSS	Colon	WC	C	Janssen	5	control	82.5	9.7	N	L	0	0	0	0	0	0	0	0	200	0.33	50	0	17.59	17.54	-0.284	0.14	7	0.02
388	DJ_1_1_WC	1	0.000357015351660121	1	0.000357015351660121	TGTGCCAAATCAACTCACTACGGTAGTAGCTACTACTTTGACTACTGG	CAKSTHYGSSYYFDYW	IGHV2-2	IGHJ2	IGHD1-1	7	24	16	24	-1	-1	16	DJ_1_1	DSS	Colon	WC	C	Janssen	5	control	82.5	9.7	N	L	0	0	0	0	0	0	0	0	200	0.33	50	0	17.59	17.54	-0.284	0.14	7	0.02
389	DJ_1_1_WC	1	0.000357015351660121	1	0.000357015351660121	TGTGCCAAAGAGTCCTACTACGGTAGTGGCCACTACTTTGACTACTGG	CAKESYYGSGHYFDYW	IGHV2-2	IGHJ2	IGHD1-1	7	31	15	30	-1	-1	23	DJ_1_1	DSS	Colon	WC	C	Janssen	5	control	82.5	9.7	N	L	0	0	0	0	0	0	0	0	200	0.33	50	0	17.59	17.54	-0.284	0.14	7	0.02
390	DJ_1_1_WC	1	0.000357015351660121	1	0.000357015351660121	TGTGCATCGAGTTATTACTACGGTAGTAGGTGGTACTTCGATGTCTGG	CASSYYYGSRWYFDVW	IGHV1-62-3	IGHJ1	IGHD1-1	6	30	11	29	-1	-1	23	DJ_1_1	DSS	Colon	WC	C	Janssen	5	control	82.5	9.7	N	L	0	0	0	0	0	0	0	0	200	0.33	50	0	17.59	17.54	-0.284	0.14	7	0.02
391	DJ_1_1_WC	1	0.000357015351660121	1	0.000357015351660121	TGTGCAAGGCGTTACTACGGTAGTAGCCCGTACTACTTTGACTACTGG	CARRYYGSSPYYFDYW	IGHV5-9, IGHV5-2	IGHJ2	IGHD1-1	8	29	11	27	-1	-1	20	DJ_1_1	DSS	Colon	WC	C	Janssen	5	control	82.5	9.7	N	L	0	0	0	0	0	0	0	0	200	0.33	50	0	17.59	17.54	-0.284	0.14	7	0.02
392	DJ_1_1_WC	1	0.000357015351660121	1	0.000357015351660121	TGTGCAAGGGGGGGTCTCTACTATGGTAACTACGGGTTTGCTTACTGG	CARGGLYYGNYGFAYW	IGHV1-58, IGHV1-62-3, IGHV1-84	IGHJ3	IGHD2-8	8	34	16	34	-1	-1	25	DJ_1_1	DSS	Colon	WC	C	Janssen	5	control	82.5	9.7	N	L	0	0	0	0	0	0	0	0	200	0.33	50	0	17.59	17.54	-0.284	0.14	7	0.02
393	DJ_1_1_WC	1	0.000357015351660121	1	0.000357015351660121	TGTGCAAGATTCTCAGGCTACCCTCATTACTATGCTATGGACTACTGG	CARFSGYPHYYAMDYW	IGHV1-62-3, IGHV1-84	IGHJ4	IGHD3-2	10	25	11	21	-1	-1	14	DJ_1_1	DSS	Colon	WC	C	Janssen	5	control	82.5	9.7	N	L	0	0	0	0	0	0	0	0	200	0.33	50	0	17.59	17.54	-0.284	0.14	7	0.02
394	DJ_1_1_WC	1	0.000357015351660121	1	0.000357015351660121	TGTGCAAGATGTTATGGTAACTCCGGTACGGGGGCTATGGACTACTGG	CARCYGNSGTGAMDYW	IGHV9-2, IGHV9-3	IGHJ4	IGHD2-8	13	33	13	25	-1	-1	19	DJ_1_1	DSS	Colon	WC	C	Janssen	5	control	82.5	9.7	N	L	0	0	0	0	0	0	0	0	200	0.33	50	0	17.59	17.54	-0.284	0.14	7	0.02
395	DJ_1_1_WC	1	0.000357015351660121	1	0.000357015351660121	TGTGCAAGATGGAGAATCGGTGGTTACTATGACTACTTTGACTACTGG	CARWRIGGYYDYFDYW	IGHV1-62-3, IGHV1-58, IGHV1-63	IGHJ2	IGHD2-3, IGHD2-5, IGHD2-6	10	31	20	29	-1	-1	20	DJ_1_1	DSS	Colon	WC	C	Janssen	5	control	82.5	9.7	N	L	0	0	0	0	0	0	0	0	200	0.33	50	0	17.59	17.54	-0.284	0.14	7	0.02
396	DJ_1_1_WC	1	0.000357015351660121	1	0.000357015351660121	TGTGCAAGATACGTCTACTATGGTTACCTCTATGCTATGGACTACTGG	CARYVYYGYLYAMDYW	IGHV9-2, IGHV9-3	IGHJ4	IGHD2-7	10	29	13	27	-1	-1	18	DJ_1_1	DSS	Colon	WC	C	Janssen	5	control	82.5	9.7	N	L	0	0	0	0	0	0	0	0	200	0.33	50	0	17.59	17.54	-0.284	0.14	7	0.02
397	DJ_1_1_WC	1	0.000357015351660121	1	0.000357015351660121	TGTGCAAGATACGGGGATGGTTACTACGAGAACTACTTTGACTACTGG	CARYGDGYYENYFDYW	IGHV1-84, IGHV1-62-3	IGHJ2	IGHD2-3	10	28	15	28	-1	-1	17	DJ_1_1	DSS	Colon	WC	C	Janssen	5	control	82.5	9.7	N	L	0	0	0	0	0	0	0	0	200	0.33	50	0	17.59	17.54	-0.284	0.14	7	0.02
398	DJ_1_1_WC	1	0.000357015351660121	1	0.000357015351660121	TGTGCAAGAGGGGCCTACTATAATAACTACCTGCCCTTTGCTTACTGG	CARGAYYNNYLPFAYW	IGHV3-3	IGHJ3	IGHD2-5, IGHD2-6	10	36	11	30	-1	-1	25	DJ_1_1	DSS	Colon	WC	C	Janssen	5	control	82.5	9.7	N	L	0	0	0	0	0	0	0	0	200	0.33	50	0	17.59	17.54	-0.284	0.14	7	0.02
399	DJ_1_1_WC	1	0.000357015351660121	1	0.000357015351660121	TGTGCAAGAAACTATGGTAACTACGTCCACTATGCTTTGGACTACTGG	CARNYGNYVHYALDYW	IGHV1-62-3	IGHJ4	IGHD2-8	9	28	10	26	-1	-1	18	DJ_1_1	DSS	Colon	WC	C	Janssen	5	control	82.5	9.7	N	L	0	0	0	0	0	0	0	0	200	0.33	50	0	17.59	17.54	-0.284	0.14	7	0.02
400	DJ_1_1_WC	1	0.000357015351660121	1	0.000357015351660121	TGTGCAAGAGAGGGAATTACTACGGTAGTAGCTCTTTTGCTTACTGG	CAREGITT~SSSFAYW	IGHV1-62-3, IGHV1-63	IGHJ3	IGHD1-1	9	35	15	33	-1	-1	25	DJ_1_1	DSS	Colon	WC	C	Janssen	5	control	82.5	9.7	N	L	0	0	0	0	0	0	0	0	200	0.33	50	0	17.59	17.54	-0.284	0.14	7	0.02
401	DJ_1_1_WC	1	0.000357015351660121	1	0.000357015351660121	TGTGCCAGCAGCCAGGACTGGGGGGGAAGGGCTGAGCAGTTCTTC	CASSQDWGGRAEQFF	TRBV13-3	TRBJ2-1	TRBD2	11	30	11	26	-1	-1	18	DJ_1_1	DSS	Colon	WC	C	Janssen	5	control	82.5	9.7	N	L	0	0	0	0	0	0	0	0	200	0.33	50	0	17.59	17.54	-0.284	0.14	7	0.02
402	DJ_1_1_WC	1	0.000357015351660121	1	0.000357015351660121	TGTGCAAGGTACTACTACGGTAGAGAGTACTACTTTGGCTACTGG	CARYYYGREYYFGYW	IGHV1-63	IGHJ2	IGHD1-1	8	25	9	23	-1	-1	16	DJ_1_1	DSS	Colon	WC	C	Janssen	5	control	82.5	9.7	N	L	0	0	0	0	0	0	0	0	200	0.33	50	0	17.59	17.54	-0.284	0.14	7	0.02
403	DJ_1_1_WC	1	0.000357015351660121	1	0.000357015351660121	TGTGCAAGGCGGGGACGTCACTTTTACTATGCTATGGACTACTGG	CARRGRHFYYAMDYW	IGHV5-9, IGHV5-2	IGHJ4	IGHD4-1	8	23	11	19	-1	-1	14	DJ_1_1	DSS	Colon	WC	C	Janssen	5	control	82.5	9.7	N	L	0	0	0	0	0	0	0	0	200	0.33	50	0	17.59	17.54	-0.284	0.14	7	0.02
404	DJ_1_1_WC	1	0.000357015351660121	1	0.000357015351660121	TGTGCAAGGGGCTACTATAGTAACTCCTATGCTATGGACTACTGG	CARGYYSNSYAMDYW	IGHV1-62-3, IGHV1-63	IGHJ4	IGHD2-5, IGHD2-6	8	26	8	25	-1	-1	17	DJ_1_1	DSS	Colon	WC	C	Janssen	5	control	82.5	9.7	N	L	0	0	0	0	0	0	0	0	200	0.33	50	0	17.59	17.54	-0.284	0.14	7	0.02
405	DJ_1_1_WC	1	0.000357015351660121	1	0.000357015351660121	TGTGCAAGGATTACTACGGTAGTAGACTGGTACTTCGATGTCTGG	CARITTVVDWYFDVW	IGHV1-62-3	IGHJ1	IGHD1-1	8	20	9	20	-1	-1	11	DJ_1_1	DSS	Colon	WC	C	Janssen	5	control	82.5	9.7	N	L	0	0	0	0	0	0	0	0	200	0.33	50	0	17.59	17.54	-0.284	0.14	7	0.02
406	DJ_1_1_WC	1	0.000357015351660121	1	0.000357015351660121	TGTGCAAGATCGGAGACAGCTCAGGCTACGCCTCTTGACTACTGG	CARSETAQATPLDYW	IGHV1-84	IGHJ2	IGHD3-2	11	34	13	30	-1	-1	22	DJ_1_1	DSS	Colon	WC	C	Janssen	5	control	82.5	9.7	N	L	0	0	0	0	0	0	0	0	200	0.33	50	0	17.59	17.54	-0.284	0.14	7	0.02
407	DJ_1_1_WC	1	0.000357015351660121	1	0.000357015351660121	TGTGCAAGATCAGAGGGCTACTATGATTACGATGGGGACTACTGG	CARSEGYYDYDGDYW	IGHV1-62-3	IGHJ2	IGHD2-4	11	36	17	32	-1	-1	24	DJ_1_1	DSS	Colon	WC	C	Janssen	5	control	82.5	9.7	N	L	0	0	0	0	0	0	0	0	200	0.33	50	0	17.59	17.54	-0.284	0.14	7	0.02
408	DJ_1_1_WC	1	0.000357015351660121	1	0.000357015351660121	TGTGCAAGATACTACTACGGTAGAGAGTACTACTTTGGCTACTGG	CARYYYGREYYFGYW	IGHV1-63	IGHJ2	IGHD1-1	10	25	12	23	-1	-1	14	DJ_1_1	DSS	Colon	WC	C	Janssen	5	control	82.5	9.7	N	L	0	0	0	0	0	0	0	0	200	0.33	50	0	17.59	17.54	-0.284	0.14	7	0.02
409	DJ_1_1_WC	1	0.000357015351660121	1	0.000357015351660121	TGTGCAAGATACTACGGTTACGACTTCAACTGGTTTGCTTACTGG	CARYYGYDFNWFAYW	IGHV1-62-3, IGHV1-84	IGHJ3	IGHD2-7	10	29	10	27	-1	-1	18	DJ_1_1	DSS	Colon	WC	C	Janssen	5	control	82.5	9.7	N	L	0	0	0	0	0	0	0	0	200	0.33	50	0	17.59	17.54	-0.284	0.14	7	0.02
410	DJ_1_1_WC	1	0.000357015351660121	1	0.000357015351660121	TGTGCAAGAGTCTATAGTAACTACTTGTACTACTTTGACTACTGG	CARVYSNYLYYFDYW	IGHV1-62-3, IGHV1-84	IGHJ2	IGHD2-5, IGHD2-6	13	26	13	24	-1	-1	12	DJ_1_1	DSS	Colon	WC	C	Janssen	5	control	82.5	9.7	N	L	0	0	0	0	0	0	0	0	200	0.33	50	0	17.59	17.54	-0.284	0.14	7	0.02
411	DJ_1_1_WC	1	0.000357015351660121	1	0.000357015351660121	TGTGCAAGAGGCTATGATGGTTATTACGCCTACTTTGACTACTGG	CARGYDGYYAYFDYW	IGHV1-62-3, IGHV1-84, IGHV1-58	IGHJ2	IGHD2-3	9	29	11	28	-1	-1	19	DJ_1_1	DSS	Colon	WC	C	Janssen	5	control	82.5	9.7	N	L	0	0	0	0	0	0	0	0	200	0.33	50	0	17.59	17.54	-0.284	0.14	7	0.02
412	DJ_1_1_WC	1	0.000357015351660121	1	0.000357015351660121	TGTGCAAGAGGGCTATGGTTACATTACTATGCTATGGACTACTGG	CARGLWLHYYAMDYW	IGHV1-62-3, IGHV1-63	IGHJ4	IGHD2-7	9	22	12	22	-1	-1	12	DJ_1_1	DSS	Colon	WC	C	Janssen	5	control	82.5	9.7	N	L	0	0	0	0	0	0	0	0	200	0.33	50	0	17.59	17.54	-0.284	0.14	7	0.02
413	DJ_1_1_WC	1	0.000357015351660121	1	0.000357015351660121	TGTGCAAGAGGGGGCGGTAGTAGCTTCGGCTGGTTTGCTTACTGG	CARGGGSSFGWFAYW	IGHV1-62-3	IGHJ3	IGHD1-1	9	29	14	28	-1	-1	19	DJ_1_1	DSS	Colon	WC	C	Janssen	5	control	82.5	9.7	N	L	0	0	0	0	0	0	0	0	200	0.33	50	0	17.59	17.54	-0.284	0.14	7	0.02
414	DJ_1_1_WC	1	0.000357015351660121	1	0.000357015351660121	TGTGCAAGAGGATACTACGGTGGTACCTATGCTATGAACTACTGG	CARGYYGGTYAMNYW	IGHV1-62-3, IGHV1-58, IGHV1-63	IGHJ4	IGHD1-1	9	26	12	25	-1	-1	16	DJ_1_1	DSS	Colon	WC	C	Janssen	5	control	82.5	9.7	N	L	0	0	0	0	0	0	0	0	200	0.33	50	0	17.59	17.54	-0.284	0.14	7	0.02
415	DJ_1_1_WC	1	0.000357015351660121	1	0.000357015351660121	TGTGCAAGAGGATACTACGGTGGTAGTTATGCTATGGACTACTGG	CARGYYGGSYAMDYW	IGHV1-62-3, IGHV1-63, IGHV1-84	IGHJ4	IGHD1-1	9	27	12	26	-1	-1	17	DJ_1_1	DSS	Colon	WC	C	Janssen	5	control	82.5	9.7	N	L	0	0	0	0	0	0	0	0	200	0.33	50	0	17.59	17.54	-0.284	0.14	7	0.02
416	DJ_1_1_WC	1	0.000357015351660121	1	0.000357015351660121	TGTGCAAGAGATGGTAACTACGTTGGGTATGCTATGGACTACTGG	CARDGNYVGYAMDYW	IGHV3-3	IGHJ4	IGHD2-8, IGHD2-5, IGHD2-6	12	27	12	23	-1	-1	14	DJ_1_1	DSS	Colon	WC	C	Janssen	5	control	82.5	9.7	N	L	0	0	0	0	0	0	0	0	200	0.33	50	0	17.59	17.54	-0.284	0.14	7	0.02
417	DJ_1_1_WC	1	0.000357015351660121	1	0.000357015351660121	TGTGCAAGAGACTATGGTAACTATCTGTACTACTTTGACTCCTAG	CARDYGNYLYYFDS*	IGHV9-2, IGHV9-3	IGHJ2	IGHD2-8	9	26	10	23	-1	-1	16	DJ_1_1	DSS	Colon	WC	C	Janssen	5	control	82.5	9.7	N	L	0	0	0	0	0	0	0	0	200	0.33	50	0	17.59	17.54	-0.284	0.14	7	0.02
418	DJ_1_1_WC	1	0.000357015351660121	1	0.000357015351660121	TGTGGTGTGGGTGATACAATTAAGGAACAATTTGTGTATGTTTTC	CGVGDTIKEQFVYVF	IGLV3	IGLJ2		38	36	-1	-1	-1	-1	-1	DJ_1_1	DSS	Colon	WC	C	Janssen	5	control	82.5	9.7	N	L	0	0	0	0	0	0	0	0	200	0.33	50	0	17.59	17.54	-0.284	0.14	7	0.02
419	DJ_1_1_WC	1	0.000357015351660121	1	0.000357015351660121	TGTGTGAGAGCCCCCATTTATTCGTATGCTATGGACTACTGG	CVRAPIYSYAMDYW	IGHV10-3, IGHV10-1	IGHJ4		10	18	-1	-1	-1	-1	7	DJ_1_1	DSS	Colon	WC	C	Janssen	5	control	82.5	9.7	N	L	0	0	0	0	0	0	0	0	200	0.33	50	0	17.59	17.54	-0.284	0.14	7	0.02
420	DJ_1_1_WC	1	0.000357015351660121	1	0.000357015351660121	TGTGTGAGAGCCCCCATTTACTCGTATGCTATGGACTACTGG	CVRAPIYSYAMDYW	IGHV10-3, IGHV10-1	IGHJ4	IGHD5-1, IGHD4-1	10	24	18	24	-1	-1	13	DJ_1_1	DSS	Colon	WC	C	Janssen	5	control	82.5	9.7	N	L	0	0	0	0	0	0	0	0	200	0.33	50	0	17.59	17.54	-0.284	0.14	7	0.02
421	DJ_1_1_WC	1	0.000357015351660121	1	0.000357015351660121	TGTGCCAGCGGTGATGCCGACAGTCAAAACACCTTGTACTTT	CASGDADSQNTLYF	TRBV13-2	TRBJ2-4		17	18	-1	-1	-1	-1	0	DJ_1_1	DSS	Colon	WC	C	Janssen	5	control	82.5	9.7	N	L	0	0	0	0	0	0	0	0	200	0.33	50	0	17.59	17.54	-0.284	0.14	7	0.02
422	DJ_1_1_WC	1	0.000357015351660121	1	0.000357015351660121	TGTGCCAGCAGTATCTGGGGGGTCACCGGGCAGCTCTACTTT	CASSIWGVTGQLYF	TRBV19	TRBJ2-2	TRBD2	14	23	14	22	-1	-1	8	DJ_1_1	DSS	Colon	WC	C	Janssen	5	control	82.5	9.7	N	L	0	0	0	0	0	0	0	0	200	0.33	50	0	17.59	17.54	-0.284	0.14	7	0.02
423	DJ_1_1_WC	1	0.000357015351660121	1	0.000357015351660121	TGTGCAATAGGTAGTAGCTACCTTGCCTGGTTTGCTTACTGG	CAIGSSYLAWFAYW	IGHV1-62-3, IGHV1-84	IGHJ3	IGHD1-1, IGHD5-5	7	24	9	21	-1	-1	16	DJ_1_1	DSS	Colon	WC	C	Janssen	5	control	82.5	9.7	N	L	0	0	0	0	0	0	0	0	200	0.33	50	0	17.59	17.54	-0.284	0.14	7	0.02
424	DJ_1_1_WC	1	0.000357015351660121	1	0.000357015351660121	TGTGCAAGGCTACTATGGCCCAACTGGTACTTCGATGTCTGG	CARLLWPNWYFDVW	IGHV5-9, IGHV5-2	IGHJ1	IGHD2-7, IGHD2-8, IGHD2-4	8	22	9	18	-1	-1	13	DJ_1_1	DSS	Colon	WC	C	Janssen	5	control	82.5	9.7	N	L	0	0	0	0	0	0	0	0	200	0.33	50	0	17.59	17.54	-0.284	0.14	7	0.02
425	DJ_1_1_WC	1	0.000357015351660121	1	0.000357015351660121	TGTGCAAGGGGGCTCTACGGTAGTGGCCCTTTTGACTACTGG	CARGLYGSGPFDYW	IGHV1-62-3	IGHJ2	IGHD1-1	8	30	14	27	-1	-1	21	DJ_1_1	DSS	Colon	WC	C	Janssen	5	control	82.5	9.7	N	L	0	0	0	0	0	0	0	0	200	0.33	50	0	17.59	17.54	-0.284	0.14	7	0.02
426	DJ_1_1_WC	1	0.000357015351660121	1	0.000357015351660121	TGTGCAAGGGGGCACTACGGTAGTAGCCCTTTTGACTACTGG	CARGHYGSSPFDYW	IGHV1-62-3	IGHJ2	IGHD1-1	8	30	13	27	-1	-1	21	DJ_1_1	DSS	Colon	WC	C	Janssen	5	control	82.5	9.7	N	L	0	0	0	0	0	0	0	0	200	0.33	50	0	17.59	17.54	-0.284	0.14	7	0.02
427	DJ_1_1_WC	1	0.000357015351660121	1	0.000357015351660121	TGTGCAAGGAGGGGTAAAGATTACTATGCTATGGACTACTGG	CARRGKDYYAMDYW	IGHV5-9	IGHJ4		8	16	-1	-1	-1	-1	7	DJ_1_1	DSS	Colon	WC	C	Janssen	5	control	82.5	9.7	N	L	0	0	0	0	0	0	0	0	200	0.33	50	0	17.59	17.54	-0.284	0.14	7	0.02
428	DJ_1_1_WC	1	0.000357015351660121	1	0.000357015351660121	TGTGCAAGATCCTCTCCTTATTACTACGGCTTTGACTACTGG	CARSSPYYYGFDYW	IGHV1-58, IGHV1-84	IGHJ2	IGHD1-1	11	29	17	29	-1	-1	17	DJ_1_1	DSS	Colon	WC	C	Janssen	5	control	82.5	9.7	N	L	0	0	0	0	0	0	0	0	200	0.33	50	0	17.59	17.54	-0.284	0.14	7	0.02
429	DJ_1_1_WC	1	0.000357015351660121	1	0.000357015351660121	TGTGCAAGATCCTACTATAGTAACTACTACTTTGACTACTGG	CARSYYSNYYFDYW	IGHV1-62-3, IGHV1-84	IGHJ2		23	24	-1	-1	-1	-1	0	DJ_1_1	DSS	Colon	WC	C	Janssen	5	control	82.5	9.7	N	L	0	0	0	0	0	0	0	0	200	0.33	50	0	17.59	17.54	-0.284	0.14	7	0.02
430	DJ_1_1_WC	1	0.000357015351660121	1	0.000357015351660121	TGTGCAAGATGGGGTAGTAACTACGGTTTGTTTGCTTACTGG	CARWGSNYGLFAYW	IGHV1-58	IGHJ3	IGHD2-5, IGHD2-6, IGHD1-1	10	29	14	25	-1	-1	18	DJ_1_1	DSS	Colon	WC	C	Janssen	5	control	82.5	9.7	N	L	0	0	0	0	0	0	0	0	200	0.33	50	0	17.59	17.54	-0.284	0.14	7	0.02
431	DJ_1_1_WC	1	0.000357015351660121	1	0.000357015351660121	TGTGCAAGATGGGACTACGGTAGTAGAGGGGGAAACTACTGG	CARWDYGSRGGNYW	IGHV1-62-3	IGHJ2	IGHD1-1	10	34	13	26	-1	-1	23	DJ_1_1	DSS	Colon	WC	C	Janssen	5	control	82.5	9.7	N	L	0	0	0	0	0	0	0	0	200	0.33	50	0	17.59	17.54	-0.284	0.14	7	0.02
432	DJ_1_1_WC	1	0.000357015351660121	1	0.000357015351660121	TGTGCAAGATATTTCTATGGTCACTACTACTTTGACTACTGG	CARYFYGHYYFDYW	IGHV7-3, IGHV7-2	IGHJ2		18	24	-1	-1	-1	-1	5	DJ_1_1	DSS	Colon	WC	C	Janssen	5	control	82.5	9.7	N	L	0	0	0	0	0	0	0	0	200	0.33	50	0	17.59	17.54	-0.284	0.14	7	0.02
433	DJ_1_1_WC	1	0.000357015351660121	1	0.000357015351660121	TGTGCAAGATATTCGGGTAACTACTATGCTATGGACTACTGG	CARYSGNYYAMDYW	IGHV1-62-3	IGHJ4	IGHD2-8	13	21	15	21	-1	-1	7	DJ_1_1	DSS	Colon	WC	C	Janssen	5	control	82.5	9.7	N	L	0	0	0	0	0	0	0	0	200	0.33	50	0	17.59	17.54	-0.284	0.14	7	0.02
434	DJ_1_1_WC	1	0.000357015351660121	1	0.000357015351660121	TGTGCAAGATATGCGGGTAACTACTATGCTATGGACTACTGG	CARYAGNYYAMDYW	IGHV1-62-3, IGHV1-58, IGHV1-63	IGHJ4	IGHD2-8	10	21	15	21	-1	-1	10	DJ_1_1	DSS	Colon	WC	C	Janssen	5	control	82.5	9.7	N	L	0	0	0	0	0	0	0	0	200	0.33	50	0	17.59	17.54	-0.284	0.14	7	0.02
435	DJ_1_1_WC	1	0.000357015351660121	1	0.000357015351660121	TGTGCAAGATATAGTAACTACGGGGGGTACTTCGATGTCTGG	CARYSNYGGYFDVW	IGHV1-62-3, IGHV1-84	IGHJ1	IGHD2-5, IGHD2-6	10	25	10	22	-1	-1	14	DJ_1_1	DSS	Colon	WC	C	Janssen	5	control	82.5	9.7	N	L	0	0	0	0	0	0	0	0	200	0.33	50	0	17.59	17.54	-0.284	0.14	7	0.02
436	DJ_1_1_WC	1	0.000357015351660121	1	0.000357015351660121	TGTGCAAGATACTATGGTAACTACGAAGAGTTTGCTTACTGG	CARYYGNYEEFAYW	IGHV1-62-3, IGHV1-84, IGHV1-58	IGHJ3	IGHD2-8	10	29	10	28	-1	-1	18	DJ_1_1	DSS	Colon	WC	C	Janssen	5	control	82.5	9.7	N	L	0	0	0	0	0	0	0	0	200	0.33	50	0	17.59	17.54	-0.284	0.14	7	0.02
437	DJ_1_1_WC	1	0.000357015351660121	1	0.000357015351660121	TGTGCAAGATACTATAGTAACTACTATGCTATGGACTACTGG	CARYYSNYYAMDYW	IGHV5-2, IGHV7-3, IGHV10-1, IGHV10-3, IGHV5-9	IGHJ4		9	13	-1	-1	-1	-1	3	DJ_1_1	DSS	Colon	WC	C	Janssen	5	control	82.5	9.7	N	L	0	0	0	0	0	0	0	0	200	0.33	50	0	17.59	17.54	-0.284	0.14	7	0.02
438	DJ_1_1_WC	1	0.000357015351660121	1	0.000357015351660121	TGTGCAAGACCCAGACAGCTCAGGCTACCGTTTGCTTACTGG	CARPRQLRLPFAYW	IGHV1-63	IGHJ3	IGHD3-2	9	29	12	28	-1	-1	19	DJ_1_1	DSS	Colon	WC	C	Janssen	5	control	82.5	9.7	N	L	0	0	0	0	0	0	0	0	200	0.33	50	0	17.59	17.54	-0.284	0.14	7	0.02
439	DJ_1_1_WC	1	0.000357015351660121	1	0.000357015351660121	TGTGCAAGACGGTATTACAGGGACTATGCTATGGACTACTGG	CARRYYRDYAMDYW	IGHV1-62-3	IGHJ4	IGHD5-6, IGHD5-2, IGHD5-3	9	22	10	16	-1	-1	12	DJ_1_1	DSS	Colon	WC	C	Janssen	5	control	82.5	9.7	N	L	0	0	0	0	0	0	0	0	200	0.33	50	0	17.59	17.54	-0.284	0.14	7	0.02
440	DJ_1_1_WC	1	0.000357015351660121	1	0.000357015351660121	TGTGCAAGACGGGACTACGGTAGTAGTTACGGTAAATACTGG	CARRDYGSSYGKYW	IGHV1-62-3	IGHJ2	IGHD1-1	9	36	13	31	-1	-1	26	DJ_1_1	DSS	Colon	WC	C	Janssen	5	control	82.5	9.7	N	L	0	0	0	0	0	0	0	0	200	0.33	50	0	17.59	17.54	-0.284	0.14	7	0.02
441	DJ_1_1_WC	1	0.000357015351660121	1	0.000357015351660121	TGTGCAAGAGGGGGATGGTTAGCCTATGCTATGGACTACTGG	CARGGWLAYAMDYW	IGHV3-3	IGHJ4	IGHD2-3, IGHD2-7	10	23	13	21	-1	-1	12	DJ_1_1	DSS	Colon	WC	C	Janssen	5	control	82.5	9.7	N	L	0	0	0	0	0	0	0	0	200	0.33	50	0	17.59	17.54	-0.284	0.14	7	0.02
442	DJ_1_1_WC	1	0.000357015351660121	1	0.000357015351660121	TGTGCAAGAGGATGGGGTAACTACGTCCACTTTGACTACTGG	CARGWGNYVHFDYW	IGHV3-3	IGHJ2	IGHD2-8, IGHD2-5, IGHD2-6	10	28	15	26	-1	-1	17	DJ_1_1	DSS	Colon	WC	C	Janssen	5	control	82.5	9.7	N	L	0	0	0	0	0	0	0	0	200	0.33	50	0	17.59	17.54	-0.284	0.14	7	0.02
443	DJ_1_1_WC	1	0.000357015351660121	1	0.000357015351660121	TGTGCAAGAGGAATGGGTTACCCGAACTACTTTGACTACTGG	CARGMGYPNYFDYW	IGHV1-62-3, IGHV1-84, IGHV1-58	IGHJ2	IGHD2-3, IGHD2-7, IGHD2-8	9	25	15	21	-1	-1	15	DJ_1_1	DSS	Colon	WC	C	Janssen	5	control	82.5	9.7	N	L	0	0	0	0	0	0	0	0	200	0.33	50	0	17.59	17.54	-0.284	0.14	7	0.02
444	DJ_1_1_WC	1	0.000357015351660121	1	0.000357015351660121	TGTGCAAGAGATTACTACGGTAGTAGCTACTGTGACTACTGG	CARDYYGSSYCDYW	IGHV1-58, IGHV1-62-3, IGHV1-84, IGHV1-63	IGHJ2	IGHD1-1, IGHD2-3	9	19	10	19	-1	-1	9	DJ_1_1	DSS	Colon	WC	C	Janssen	5	control	82.5	9.7	N	L	0	0	0	0	0	0	0	0	200	0.33	50	0	17.59	17.54	-0.284	0.14	7	0.02
445	DJ_1_1_WC	1	0.000357015351660121	1	0.000357015351660121	TGTGCAAGAGATCTTTTCTATTACTATGCTATGGACTACTGG	CARDLFYYYAMDYW	IGHV10-3	IGHJ4		14	18	-1	-1	-1	-1	3	DJ_1_1	DSS	Colon	WC	C	Janssen	5	control	82.5	9.7	N	L	0	0	0	0	0	0	0	0	200	0.33	50	0	17.59	17.54	-0.284	0.14	7	0.02
446	DJ_1_1_WC	1	0.000357015351660121	1	0.000357015351660121	TGTGCAAGAAGGGTCTACTATGATTACTACTTTGACTACTGG	CARRVYYDYYFDYW	IGHV1-62-3, IGHV1-84	IGHJ2	IGHD2-4	9	24	13	24	-1	-1	14	DJ_1_1	DSS	Colon	WC	C	Janssen	5	control	82.5	9.7	N	L	0	0	0	0	0	0	0	0	200	0.33	50	0	17.59	17.54	-0.284	0.14	7	0.02
447	DJ_1_1_WC	1	0.000357015351660121	1	0.000357015351660121	TGTGCAAGAAGATCTGGGAGTCACGGGTACTTCGATGTCTGG	CARRSGSHGYFDVW	IGHV1-58	IGHJ1	IGHD4-1, IGHD2-3, IGHD2-4	9	22	13	22	-1	-1	12	DJ_1_1	DSS	Colon	WC	C	Janssen	5	control	82.5	9.7	N	L	0	0	0	0	0	0	0	0	200	0.33	50	0	17.59	17.54	-0.284	0.14	7	0.02
448	DJ_1_1_WC	1	0.000357015351660121	1	0.000357015351660121	TGTGCAAGAAGATCTGGGAGTAACGGGTATTTCGATGTCTGG	CARRSGSNGYFDVW	IGHV1-58	IGHJ1	IGHD4-1, IGHD2-3, IGHD2-4	9	22	13	19	-1	-1	12	DJ_1_1	DSS	Colon	WC	C	Janssen	5	control	82.5	9.7	N	L	0	0	0	0	0	0	0	0	200	0.33	50	0	17.59	17.54	-0.284	0.14	7	0.02
449	DJ_1_1_WC	1	0.000357015351660121	1	0.000357015351660121	TGTGGTGTTGGGCCTATTACTACAGGCTGGTTTGCTTACTGG	CGVGPITTGWFAYW	IGHV1-62-3, IGHV1-84	IGHJ3	IGHD1-1	4	22	14	22	-1	-1	17	DJ_1_1	DSS	Colon	WC	C	Janssen	5	control	82.5	9.7	N	L	0	0	0	0	0	0	0	0	200	0.33	50	0	17.59	17.54	-0.284	0.14	7	0.02
450	DJ_1_1_WC	1	0.000357015351660121	1	0.000357015351660121	TGTGTAAGAAGGACTACTATAGTAACTACGTGACTACTGG	CVRRTT~*LRDYW	IGHV1-62-3, IGHV14-2, IGHV14-4	IGHJ2	IGHD2-5, IGHD2-6	9	19	9	19	-1	-1	9	DJ_1_1	DSS	Colon	WC	C	Janssen	5	control	82.5	9.7	N	L	0	0	0	0	0	0	0	0	200	0.33	50	0	17.59	17.54	-0.284	0.14	7	0.02
451	DJ_1_1_WC	1	0.000357015351660121	1	0.000357015351660121	TGTTCAGGAGGACTACGGGACTACTTCTTTGACTACTGG	CSGGLRDYFFDYW	IGHV1-84	IGHJ2	IGHD1-1, IGHD5-5, IGHD2-3	9	21	11	18	-1	-1	11	DJ_1_1	DSS	Colon	WC	C	Janssen	5	control	82.5	9.7	N	L	0	0	0	0	0	0	0	0	200	0.33	50	0	17.59	17.54	-0.284	0.14	7	0.02
452	DJ_1_1_WC	1	0.000357015351660121	1	0.000357015351660121	TGTTCAGGAGGACTACGGGACTACTACTTTGACTACTGG	CSGGLRDYYFDYW	IGHV1-84	IGHJ2	IGHD1-1, IGHD5-5, IGHD2-3	9	21	11	18	-1	-1	11	DJ_1_1	DSS	Colon	WC	C	Janssen	5	control	82.5	9.7	N	L	0	0	0	0	0	0	0	0	200	0.33	50	0	17.59	17.54	-0.284	0.14	7	0.02
453	DJ_1_1_WC	1	0.000357015351660121	1	0.000357015351660121	TGTGTCAGAACCTACGGTTACTATCCTATGGACTACTGG	CVRTYGYYPMDYW	IGHV2-2	IGHJ4	IGHD5-5, IGHD5-6, IGHD5-2	10	17	10	16	-1	-1	6	DJ_1_1	DSS	Colon	WC	C	Janssen	5	control	82.5	9.7	N	L	0	0	0	0	0	0	0	0	200	0.33	50	0	17.59	17.54	-0.284	0.14	7	0.02
454	DJ_1_1_WC	1	0.000357015351660121	1	0.000357015351660121	TGTGTGAGACCGGATGATCCCGCCTGGTTTGCTTACTGG	CVRPDDPAWFAYW	IGHV10-1, IGHV10-3	IGHJ3	IGHD2-3, IGHD2-4	9	21	13	18	-1	-1	11	DJ_1_1	DSS	Colon	WC	C	Janssen	5	control	82.5	9.7	N	L	0	0	0	0	0	0	0	0	200	0.33	50	0	17.59	17.54	-0.284	0.14	7	0.02
455	DJ_1_1_WC	1	0.000357015351660121	1	0.000357015351660121	TGTGTGAGAGGGGGTAACTACGATGCTATGGACTACTGG	CVRGGNYDAMDYW	IGHV10-3, IGHV10-1	IGHJ4	IGHD2-8	10	18	12	18	-1	-1	7	DJ_1_1	DSS	Colon	WC	C	Janssen	5	control	82.5	9.7	N	L	0	0	0	0	0	0	0	0	200	0.33	50	0	17.59	17.54	-0.284	0.14	7	0.02
456	DJ_1_1_WC	1	0.000357015351660121	1	0.000357015351660121	TGTGTGAGAGGAGGGTGGGACAGGTACTTCGATGTCTGG	CVRGGWDRYFDVW	IGHV10-3, IGHV10-1	IGHJ1		10	19	-1	-1	-1	-1	8	DJ_1_1	DSS	Colon	WC	C	Janssen	5	control	82.5	9.7	N	L	0	0	0	0	0	0	0	0	200	0.33	50	0	17.59	17.54	-0.284	0.14	7	0.02
457	DJ_1_1_WC	1	0.000357015351660121	1	0.000357015351660121	TGTGCCAGCAGTTTGGGGGGCCAAGACACCCAGTACTTT	CASSLGGQDTQYF	TRBV15	TRBJ2-5	TRBD2	14	20	14	20	-1	-1	5	DJ_1_1	DSS	Colon	WC	C	Janssen	5	control	82.5	9.7	N	L	0	0	0	0	0	0	0	0	200	0.33	50	0	17.59	17.54	-0.284	0.14	7	0.02
458	DJ_1_1_WC	1	0.000357015351660121	1	0.000357015351660121	TGTGCCAGAAAGGGAGATAGTAACCCGTTTGCTTACTGG	CARKGDSNPFAYW	IGHV2-2	IGHJ3	IGHD2-3, IGHD2-5, IGHD2-6	11	26	17	25	-1	-1	14	DJ_1_1	DSS	Colon	WC	C	Janssen	5	control	82.5	9.7	N	L	0	0	0	0	0	0	0	0	200	0.33	50	0	17.59	17.54	-0.284	0.14	7	0.02
459	DJ_1_1_WC	1	0.000357015351660121	1	0.000357015351660121	TGTGCGCTGGCACGTCCCAACTGGTACTTCGATGTCTGG	CALARPNWYFDVW	IGHV1-58	IGHJ1	IGHD4-1	5	19	6	19	-1	-1	13	DJ_1_1	DSS	Colon	WC	C	Janssen	5	control	82.5	9.7	N	L	0	0	0	0	0	0	0	0	200	0.33	50	0	17.59	17.54	-0.284	0.14	7	0.02
460	DJ_1_1_WC	1	0.000357015351660121	1	0.000357015351660121	TGTGCAACTACGGGATTCTTCTATGCTATGGACTACTGG	CATTGFFYAMDYW	IGHV1-58, IGHV1-62-3, IGHV1-63	IGHJ4	IGHD1-1	7	20	7	13	-1	-1	12	DJ_1_1	DSS	Colon	WC	C	Janssen	5	control	82.5	9.7	N	L	0	0	0	0	0	0	0	0	200	0.33	50	0	17.59	17.54	-0.284	0.14	7	0.02
461	DJ_1_1_WC	1	0.000357015351660121	1	0.000357015351660121	TGTGCAAGTGAGGGACTATGGGATGCTATGGACTACTGG	CASEGLWDAMDYW	IGHV1-84, IGHV1-58, IGHV1-62-3	IGHJ4	IGHD2-7, IGHD2-8, IGHD2-4	8	22	14	21	-1	-1	13	DJ_1_1	DSS	Colon	WC	C	Janssen	5	control	82.5	9.7	N	L	0	0	0	0	0	0	0	0	200	0.33	50	0	17.59	17.54	-0.284	0.14	7	0.02
462	DJ_1_1_WC	1	0.000357015351660121	1	0.000357015351660121	TGTGCAAGGGGGGACTACGCCAGTGGGAGGGCCTCCTGG	CARGDYASGRASW	IGHV1-62-3, IGHV1-58, IGHV1-63	IGHJ2	IGHD5-5, IGHD2-3, IGHD2-5	8	32	12	18	-1	-1	23	DJ_1_1	DSS	Colon	WC	C	Janssen	5	control	82.5	9.7	N	L	0	0	0	0	0	0	0	0	200	0.33	50	0	17.59	17.54	-0.284	0.14	7	0.02
463	DJ_1_1_WC	1	0.000357015351660121	1	0.000357015351660121	TGTGCAAGGAACTGGGACCGGGGGCCTATGGACTACTGG	CARNWDRGPMDYW	IGHV1-62-3, IGHV1-84	IGHJ4	IGHD4-1	8	25	9	18	-1	-1	16	DJ_1_1	DSS	Colon	WC	C	Janssen	5	control	82.5	9.7	N	L	0	0	0	0	0	0	0	0	200	0.33	50	0	17.59	17.54	-0.284	0.14	7	0.02
464	DJ_1_1_WC	1	0.000357015351660121	1	0.000357015351660121	TGTGCAAGATTTGATGGTTACTACGGGTTTGACTACTGG	CARFDGYYGFDYW	IGHV9-2, IGHV9-3	IGHJ2	IGHD2-3	13	27	13	25	-1	-1	13	DJ_1_1	DSS	Colon	WC	C	Janssen	5	control	82.5	9.7	N	L	0	0	0	0	0	0	0	0	200	0.33	50	0	17.59	17.54	-0.284	0.14	7	0.02
465	DJ_1_1_WC	1	0.000357015351660121	1	0.000357015351660121	TGTGCAAGATTCTACCTTAACTGGTACTTCGATGTCTGG	CARFYLNWYFDVW	IGHV1-62-3, IGHV1-84	IGHJ1	IGHD5-5, IGHD1-1	10	19	11	17	-1	-1	8	DJ_1_1	DSS	Colon	WC	C	Janssen	5	control	82.5	9.7	N	L	0	0	0	0	0	0	0	0	200	0.33	50	0	17.59	17.54	-0.284	0.14	7	0.02
466	DJ_1_1_WC	1	0.000357015351660121	1	0.000357015351660121	TGTGCAAGATGCTACTACGGTAGTACCTTTGACTACTGG	CARCYYGSTFDYW	IGHV1-62-3	IGHJ2	IGHD1-1, IGHD2-3	10	19	10	18	-1	-1	8	DJ_1_1	DSS	Colon	WC	C	Janssen	5	control	82.5	9.7	N	L	0	0	0	0	0	0	0	0	200	0.33	50	0	17.59	17.54	-0.284	0.14	7	0.02
467	DJ_1_1_WC	1	0.000357015351660121	1	0.000357015351660121	TGTGCAAGATGGCGAGGGTACTATGCTATGGACTACTGG	CARWRGYYAMDYW	IGHV3-3	IGHJ4		9	18	-1	-1	-1	-1	8	DJ_1_1	DSS	Colon	WC	C	Janssen	5	control	82.5	9.7	N	L	0	0	0	0	0	0	0	0	200	0.33	50	0	17.59	17.54	-0.284	0.14	7	0.02
468	DJ_1_1_WC	1	0.000357015351660121	1	0.000357015351660121	TGTGCAAGATGGGAGCAGCTCAGGCTACAGGCCTACTGG	CARWEQLRLQAYW	IGHV9-2, IGHV9-3	IGHJ2	IGHD3-2	10	32	15	28	-1	-1	21	DJ_1_1	DSS	Colon	WC	C	Janssen	5	control	82.5	9.7	N	L	0	0	0	0	0	0	0	0	200	0.33	50	0	17.59	17.54	-0.284	0.14	7	0.02
469	DJ_1_1_WC	1	0.000357015351660121	1	0.000357015351660121	TGTGCAAGACGTGCAGGTCAGGCCCCTTTTGACTACTGG	CARRAGQAPFDYW	IGHV9-2, IGHV9-3	IGHJ2	IGHD3-2	15	27	17	23	-1	-1	11	DJ_1_1	DSS	Colon	WC	C	Janssen	5	control	82.5	9.7	N	L	0	0	0	0	0	0	0	0	200	0.33	50	0	17.59	17.54	-0.284	0.14	7	0.02
470	DJ_1_1_WC	1	0.000357015351660121	1	0.000357015351660121	TGTGCAAGACGAGGTGGGACGGGGTACTTTGACTACTGG	CARRGGTGYFDYW	IGHV1-58	IGHJ2	IGHD4-1	9	24	14	21	-1	-1	14	DJ_1_1	DSS	Colon	WC	C	Janssen	5	control	82.5	9.7	N	L	0	0	0	0	0	0	0	0	200	0.33	50	0	17.59	17.54	-0.284	0.14	7	0.02
471	DJ_1_1_WC	1	0.000357015351660121	1	0.000357015351660121	TGTGCAAGAGGTAACTTTTACTATGCTATGGACTACTGG	CARGNFYYAMDYW	IGHV2-2	IGHJ4		9	10	-1	-1	-1	-1	0	DJ_1_1	DSS	Colon	WC	C	Janssen	5	control	82.5	9.7	N	L	0	0	0	0	0	0	0	0	200	0.33	50	0	17.59	17.54	-0.284	0.14	7	0.02
472	DJ_1_1_WC	1	0.000357015351660121	1	0.000357015351660121	TGTGCAAGAGGGTCTTATTACTACGGTAGTAGCTACTGG	CARGSYYYGSSYW	IGHV1-62-3	IGHJ2	IGHD1-1	9	32	14	32	-1	-1	22	DJ_1_1	DSS	Colon	WC	C	Janssen	5	control	82.5	9.7	N	L	0	0	0	0	0	0	0	0	200	0.33	50	0	17.59	17.54	-0.284	0.14	7	0.02
473	DJ_1_1_WC	1	0.000357015351660121	1	0.000357015351660121	TGTGCAAGAGGGGCTTATTACTACGGTAGTACCTACTGG	CARGAYYYGSTYW	IGHV1-62-3, IGHV1-84	IGHJ2	IGHD1-1	9	32	14	31	-1	-1	22	DJ_1_1	DSS	Colon	WC	C	Janssen	5	control	82.5	9.7	N	L	0	0	0	0	0	0	0	0	200	0.33	50	0	17.59	17.54	-0.284	0.14	7	0.02
474	DJ_1_1_WC	1	0.000357015351660121	1	0.000357015351660121	TGTGCAAGAGGGGGACTGGCGTACTACTTTGACTACTGG	CARGGLAYYFDYW	IGHV1-84, IGHV1-58, IGHV1-62-3	IGHJ2	IGHD4-1	9	20	14	19	-1	-1	10	DJ_1_1	DSS	Colon	WC	C	Janssen	5	control	82.5	9.7	N	L	0	0	0	0	0	0	0	0	200	0.33	50	0	17.59	17.54	-0.284	0.14	7	0.02
475	DJ_1_1_WC	1	0.000357015351660121	1	0.000357015351660121	TGTGCAAGAGGATGGTTACTACGAGGTATGGACTACTGG	CARGWLLRGMDYW	IGHV3-3, IGHV10-1, IGHV10-3	IGHJ4	IGHD2-3	10	26	10	23	-1	-1	15	DJ_1_1	DSS	Colon	WC	C	Janssen	5	control	82.5	9.7	N	L	0	0	0	0	0	0	0	0	200	0.33	50	0	17.59	17.54	-0.284	0.14	7	0.02
476	DJ_1_1_WC	1	0.000357015351660121	1	0.000357015351660121	TGTGCAAGAGGATACGGTAGTTACTACTTTGACTACTGG	CARGYGSYYFDYW	IGHV9-2, IGHV9-3	IGHJ2		9	16	-1	-1	-1	-1	6	DJ_1_1	DSS	Colon	WC	C	Janssen	5	control	82.5	9.7	N	L	0	0	0	0	0	0	0	0	200	0.33	50	0	17.59	17.54	-0.284	0.14	7	0.02
477	DJ_1_1_WC	1	0.000357015351660121	1	0.000357015351660121	TGTGCAAGAGGACTACGGGACTACTACTTTGACTTCTGG	CARGLRDYYFDFW	IGHV1-84, IGHV1-62-3	IGHJ2	IGHD1-1, IGHD5-5, IGHD2-3	9	21	11	18	-1	-1	11	DJ_1_1	DSS	Colon	WC	C	Janssen	5	control	82.5	9.7	N	L	0	0	0	0	0	0	0	0	200	0.33	50	0	17.59	17.54	-0.284	0.14	7	0.02
478	DJ_1_1_WC	1	0.000357015351660121	1	0.000357015351660121	TGTGCAAGAGGACCACTGGGTGGCTGGTTTGCTTACTGG	CARGPLGGWFAYW	IGHV3-3	IGHJ3	IGHD4-1	10	23	14	20	-1	-1	12	DJ_1_1	DSS	Colon	WC	C	Janssen	5	control	82.5	9.7	N	L	0	0	0	0	0	0	0	0	200	0.33	50	0	17.59	17.54	-0.284	0.14	7	0.02
479	DJ_1_1_WC	1	0.000357015351660121	1	0.000357015351660121	TGTGCAAGAGATGGTTACTACTGGTACTTCGATGTCTGG	CARDGYYWYFDVW	IGHV7-1	IGHJ1		13	17	-1	-1	-1	-1	3	DJ_1_1	DSS	Colon	WC	C	Janssen	5	control	82.5	9.7	N	L	0	0	0	0	0	0	0	0	200	0.33	50	0	17.59	17.54	-0.284	0.14	7	0.02
480	DJ_1_1_WC	1	0.000357015351660121	1	0.000357015351660121	TGTGCAAGAGATAATGGTTACTATGCTATGGACTACTGG	CARDNGYYAMDYW	IGHV1-62-3, IGHV1-63	IGHJ4		9	17	-1	-1	-1	-1	7	DJ_1_1	DSS	Colon	WC	C	Janssen	5	control	82.5	9.7	N	L	0	0	0	0	0	0	0	0	200	0.33	50	0	17.59	17.54	-0.284	0.14	7	0.02
481	DJ_1_1_WC	1	0.000357015351660121	1	0.000357015351660121	TGTGCAAGAGAGGATAGTAGGTGGTACTTCGATGTCTGG	CAREDSRWYFDVW	IGHV1-84, IGHV1-58, IGHV1-62-3	IGHJ1	IGHD2-5, IGHD2-6, IGHD2-4	9	21	13	21	-1	-1	11	DJ_1_1	DSS	Colon	WC	C	Janssen	5	control	82.5	9.7	N	L	0	0	0	0	0	0	0	0	200	0.33	50	0	17.59	17.54	-0.284	0.14	7	0.02
482	DJ_1_1_WC	1	0.000357015351660121	1	0.000357015351660121	TGTGCAAGAAGGGACTACTACTATGCTATGGACTACTGG	CARRDYYYAMDYW	IGHV1-58	IGHJ4	IGHD4-1	9	15	10	15	-1	-1	5	DJ_1_1	DSS	Colon	WC	C	Janssen	5	control	82.5	9.7	N	L	0	0	0	0	0	0	0	0	200	0.33	50	0	17.59	17.54	-0.284	0.14	7	0.02
483	DJ_1_1_WC	1	0.000357015351660121	1	0.000357015351660121	TGTGCAAGAAGAATCCAATACGGTACTATGGACTATTGG	CARRIQYGTMDYW	IGHV1-62-3, IGHV1-84	IGHJ4	IGHD1-1	9	25	18	25	-1	-1	15	DJ_1_1	DSS	Colon	WC	C	Janssen	5	control	82.5	9.7	N	L	0	0	0	0	0	0	0	0	200	0.33	50	0	17.59	17.54	-0.284	0.14	7	0.02
484	DJ_1_1_WC	1	0.000357015351660121	1	0.000357015351660121	TGTATTTACTACGGTAGTAGCTATGCTATGGACTACTGG	CIYYGSSYAMDYW	IGHV1-62-3	IGHJ4	IGHD1-1	3	20	5	20	-1	-1	16	DJ_1_1	DSS	Colon	WC	C	Janssen	5	control	82.5	9.7	N	L	0	0	0	0	0	0	0	0	200	0.33	50	0	17.59	17.54	-0.284	0.14	7	0.02
485	DJ_1_1_WC	1	0.000357015351660121	1	0.000357015351660121	TGTACTTACTACGGTAGTAGCTATGCTATGGACTATTGG	CTYYGSSYAMDYW	IGHV1-62-3	IGHJ4	IGHD1-1	3	20	5	20	-1	-1	16	DJ_1_1	DSS	Colon	WC	C	Janssen	5	control	82.5	9.7	N	L	0	0	0	0	0	0	0	0	200	0.33	50	0	17.59	17.54	-0.284	0.14	7	0.02
486	DJ_1_1_WC	1	0.000357015351660121	1	0.000357015351660121	TGTACAAGAGGACTACGGGACTACTTCTTTGACTACTGG	CTRGLRDYFFDYW	IGHV1-84	IGHJ2	IGHD1-1, IGHD5-5, IGHD2-3	9	21	11	18	-1	-1	11	DJ_1_1	DSS	Colon	WC	C	Janssen	5	control	82.5	9.7	N	L	0	0	0	0	0	0	0	0	200	0.33	50	0	17.59	17.54	-0.284	0.14	7	0.02
487	DJ_1_1_WC	1	0.000357015351660121	1	0.000357015351660121	TGTACAAGAGATTTATTACTACGGTACTTCGATGTCTGG	CTRDLLLRYFDVW	IGHV1-63	IGHJ1	IGHD1-1	9	18	10	18	-1	-1	8	DJ_1_1	DSS	Colon	WC	C	Janssen	5	control	82.5	9.7	N	L	0	0	0	0	0	0	0	0	200	0.33	50	0	17.59	17.54	-0.284	0.14	7	0.02
488	DJ_1_1_WC	1	0.000357015351660121	1	0.000357015351660121	TGCCAGCAGTGGAGTAGTAGTTCACCCGTGCTCACGTTC	CQQWSSSSPVLTF	IGKV4-59, IGKV4-68, IGKV4-71, IGKV4-73, IGKV4-55	IGKJ5		19	29	-1	-1	-1	-1	9	DJ_1_1	DSS	Colon	WC	C	Janssen	5	control	82.5	9.7	N	L	0	0	0	0	0	0	0	0	200	0.33	50	0	17.59	17.54	-0.284	0.14	7	0.02
489	DJ_1_1_WC	1	0.000357015351660121	1	0.000357015351660121	TGCCAGCAGTGGAATAGTAATCCACCCATGCTCACGTTC	CQQWNSNPPMLTF	IGKV4-59, IGKV4-68, IGKV4-71, IGKV4-72, IGKV4-73	IGKJ5		30	29	-1	-1	-1	-1	-1	DJ_1_1	DSS	Colon	WC	C	Janssen	5	control	82.5	9.7	N	L	0	0	0	0	0	0	0	0	200	0.33	50	0	17.59	17.54	-0.284	0.14	7	0.02
490	DJ_1_1_WC	1	0.000357015351660121	1	0.000357015351660121	TGTCTACAATATGTTAGTTCTCCTCCGTGGACGTTC	CLQYVSSPPWTF	IGKV9-120, IGKV9-124, IGKV9-129	IGKJ1		24	25	-1	-1	-1	-1	0	DJ_1_1	DSS	Colon	WC	C	Janssen	5	control	82.5	9.7	N	L	0	0	0	0	0	0	0	0	200	0.33	50	0	17.59	17.54	-0.284	0.14	7	0.02
491	DJ_1_1_WC	1	0.000357015351660121	1	0.000357015351660121	TGTCAGAATGATTATAGTTATCTCATGTACACGTTC	CQNDYSYLMYTF	IGKV8-19	IGKJ2		22	23	-1	-1	-1	-1	0	DJ_1_1	DSS	Colon	WC	C	Janssen	5	control	82.5	9.7	N	L	0	0	0	0	0	0	0	0	200	0.33	50	0	17.59	17.54	-0.284	0.14	7	0.02
492	DJ_1_1_WC	1	0.000357015351660121	1	0.000357015351660121	TGTCAGAATGATTATAGTTATCCTCCGTACACGTTC	CQNDYSYPPYTF	IGKV8-19	IGKJ2		27	26	-1	-1	-1	-1	-1	DJ_1_1	DSS	Colon	WC	C	Janssen	5	control	82.5	9.7	N	L	0	0	0	0	0	0	0	0	200	0.33	50	0	17.59	17.54	-0.284	0.14	7	0.02
493	DJ_1_1_WC	1	0.000357015351660121	1	0.000357015351660121	TGTCAACATTTTTGGGGTACTCCCATGTACACGTTC	CQHFWGTPMYTF	IGKV12-46, IGKV12-41	IGKJ2		23	23	-1	-1	-1	-1	-1	DJ_1_1	DSS	Colon	WC	C	Janssen	5	control	82.5	9.7	N	L	0	0	0	0	0	0	0	0	200	0.33	50	0	17.59	17.54	-0.284	0.14	7	0.02
494	DJ_1_1_WC	1	0.000357015351660121	1	0.000357015351660121	TGTCAACAAAGTAATAGCTGGCCGACGTTCACGTTC	CQQSNSWPTFTF	IGKV5-48	IGKJ4		29	27	-1	-1	-1	-1	-1	DJ_1_1	DSS	Colon	WC	C	Janssen	5	control	82.5	9.7	N	L	0	0	0	0	0	0	0	0	200	0.33	50	0	17.59	17.54	-0.284	0.14	7	0.02
495	DJ_1_1_WC	1	0.000357015351660121	1	0.000357015351660121	TGTGTGAGACAAGACGGAGGAGGGTTTGCTTACTGG	CVRQDGGGFAYW	IGHV10-1, IGHV10-3	IGHJ3		9	22	-1	-1	-1	-1	12	DJ_1_1	DSS	Colon	WC	C	Janssen	5	control	82.5	9.7	N	L	0	0	0	0	0	0	0	0	200	0.33	50	0	17.59	17.54	-0.284	0.14	7	0.02
496	DJ_1_1_WC	1	0.000357015351660121	1	0.000357015351660121	TGTGTGAGAAGGACTACGGATGCTATGGACTACTGG	CVRRTTDAMDYW	IGHV10-3	IGHJ4	IGHD1-1, IGHD5-5, IGHD2-3	9	19	12	19	-1	-1	9	DJ_1_1	DSS	Colon	WC	C	Janssen	5	control	82.5	9.7	N	L	0	0	0	0	0	0	0	0	200	0.33	50	0	17.59	17.54	-0.284	0.14	7	0.02
497	DJ_1_1_WC	1	0.000357015351660121	1	0.000357015351660121	TGTGCTCGAGGGGGCTACTGGGGCTTTGACTACTGG	CARGGYWGFDYW	IGHV1-62-3, IGHV1-84, IGHV1-58	IGHJ2	IGHD3-1, IGHD4-1, IGHD3-2	5	23	11	18	-1	-1	17	DJ_1_1	DSS	Colon	WC	C	Janssen	5	control	82.5	9.7	N	L	0	0	0	0	0	0	0	0	200	0.33	50	0	17.59	17.54	-0.284	0.14	7	0.02
498	DJ_1_1_WC	1	0.000357015351660121	1	0.000357015351660121	TGTGCTAGAGGCTACTATGGTAACTTTGACTACTGG	CARGYYGNFDYW	IGHV14-3	IGHJ2	IGHD2-8, IGHD2-7	9	22	11	22	-1	-1	12	DJ_1_1	DSS	Colon	WC	C	Janssen	5	control	82.5	9.7	N	L	0	0	0	0	0	0	0	0	200	0.33	50	0	17.59	17.54	-0.284	0.14	7	0.02
499	DJ_1_1_WC	1	0.000357015351660121	1	0.000357015351660121	TGTGCTAGAGAAAGTAACTACGAGGTTGACTACTGG	CARESNYEVDYW	IGHV14-3, IGHV14-2, IGHV14-4	IGHJ2		9	10	-1	-1	-1	-1	0	DJ_1_1	DSS	Colon	WC	C	Janssen	5	control	82.5	9.7	N	L	0	0	0	0	0	0	0	0	200	0.33	50	0	17.59	17.54	-0.284	0.14	7	0.02
500	DJ_1_1_WC	1	0.000357015351660121	1	0.000357015351660121	TGTGCAATGATGTACTATGATTACGACGTGTATTGG	CAMMYYDYDVYW	IGHV1-62-3	IGHJ2	IGHD2-4	11	30	12	29	-1	-1	18	DJ_1_1	DSS	Colon	WC	C	Janssen	5	control	82.5	9.7	N	L	0	0	0	0	0	0	0	0	200	0.33	50	0	17.59	17.54	-0.284	0.14	7	0.02
501	DJ_1_1_WC	1	0.000357015351660121	1	0.000357015351660121	TGTGCAATAAAGGGGATACTAGGTTTTGACTACTGG	CAIKGILGFDYW	IGHV1-62-3, IGHV1-63	IGHJ2	IGHD5-5, IGHD5-6, IGHD5-2	7	24	16	24	-1	-1	16	DJ_1_1	DSS	Colon	WC	C	Janssen	5	control	82.5	9.7	N	L	0	0	0	0	0	0	0	0	200	0.33	50	0	17.59	17.54	-0.284	0.14	7	0.02
502	DJ_1_1_WC	1	0.000357015351660121	1	0.000357015351660121	TGTGCAAGTCACTGGGACGAGGTTTTTGCTTACTGG	CASHWDEVFAYW	IGHV3-3	IGHJ3	IGHD4-1	8	24	10	19	-1	-1	15	DJ_1_1	DSS	Colon	WC	C	Janssen	5	control	82.5	9.7	N	L	0	0	0	0	0	0	0	0	200	0.33	50	0	17.59	17.54	-0.284	0.14	7	0.02
503	DJ_1_1_WC	1	0.000357015351660121	1	0.000357015351660121	TGTGCAAGGTGGGGGTCCGGTCCCTTTGACTACTGG	CARWGSGPFDYW	IGHV3-3	IGHJ2	IGHD5-8, IGHD6-2, IGHD6-1	8	23	16	21	-1	-1	14	DJ_1_1	DSS	Colon	WC	C	Janssen	5	control	82.5	9.7	N	L	0	0	0	0	0	0	0	0	200	0.33	50	0	17.59	17.54	-0.284	0.14	7	0.02
504	DJ_1_1_WC	1	0.000357015351660121	1	0.000357015351660121	TGTGCAAGGCCCCATTACTATGCTATGGACTACTGG	CARPHYYAMDYW	IGHV5-9	IGHJ4		8	13	-1	-1	-1	-1	4	DJ_1_1	DSS	Colon	WC	C	Janssen	5	control	82.5	9.7	N	L	0	0	0	0	0	0	0	0	200	0.33	50	0	17.59	17.54	-0.284	0.14	7	0.02
505	DJ_1_1_WC	1	0.000357015351660121	1	0.000357015351660121	TGTGCAAGGGACTATAGTAACTACTTTGACTACTGG	CARDYSNYFDYW	IGHV5-9, IGHV5-2	IGHJ2	IGHD5-5, IGHD6-2	8	14	9	14	-1	-1	5	DJ_1_1	DSS	Colon	WC	C	Janssen	5	control	82.5	9.7	N	L	0	0	0	0	0	0	0	0	200	0.33	50	0	17.59	17.54	-0.284	0.14	7	0.02
506	DJ_1_1_WC	1	0.000357015351660121	1	0.000357015351660121	TGTGCAAGATGGGGTGGGACGGGTGTTGACTACTGG	CARWGGTGVDYW	IGHV1-62-3	IGHJ2	IGHD4-1	10	25	14	21	-1	-1	14	DJ_1_1	DSS	Colon	WC	C	Janssen	5	control	82.5	9.7	N	L	0	0	0	0	0	0	0	0	200	0.33	50	0	17.59	17.54	-0.284	0.14	7	0.02
507	DJ_1_1_WC	1	0.000357015351660121	1	0.000357015351660121	TGTGCAAGATGGGGCAACTGGGACGGGGCTTACTGG	CARWGNWDGAYW	IGHV1-62-3, IGHV1-63	IGHJ3	IGHD4-1	10	27	15	25	-1	-1	16	DJ_1_1	DSS	Colon	WC	C	Janssen	5	control	82.5	9.7	N	L	0	0	0	0	0	0	0	0	200	0.33	50	0	17.59	17.54	-0.284	0.14	7	0.02
508	DJ_1_1_WC	1	0.000357015351660121	1	0.000357015351660121	TGTGCAAGATATGGTAACTACTACTTTGACTACTGG	CARYGNYYFDYW	IGHV1-62-3	IGHJ2	IGHD2-8	10	18	10	18	-1	-1	7	DJ_1_1	DSS	Colon	WC	C	Janssen	5	control	82.5	9.7	N	L	0	0	0	0	0	0	0	0	200	0.33	50	0	17.59	17.54	-0.284	0.14	7	0.02
509	DJ_1_1_WC	1	0.000357015351660121	1	0.000357015351660121	TGTGCAAGATATGAACGGTACTACTTTGACTACTGG	CARYERYYFDYW	IGHV7-3	IGHJ2		12	17	-1	-1	-1	-1	4	DJ_1_1	DSS	Colon	WC	C	Janssen	5	control	82.5	9.7	N	L	0	0	0	0	0	0	0	0	200	0.33	50	0	17.59	17.54	-0.284	0.14	7	0.02
510	DJ_1_1_WC	1	0.000357015351660121	1	0.000357015351660121	TGTGCAAGACCTTGGGACGAGGGGTTTGCTTACTGG	CARPWDEGFAYW	IGHV1-62-3, IGHV1-63	IGHJ3	IGHD4-1	14	22	14	19	-1	-1	7	DJ_1_1	DSS	Colon	WC	C	Janssen	5	control	82.5	9.7	N	L	0	0	0	0	0	0	0	0	200	0.33	50	0	17.59	17.54	-0.284	0.14	7	0.02
511	DJ_1_1_WC	1	0.000357015351660121	1	0.000357015351660121	TGTGCAAGACGGGGTTTCGAGGGGTTTGCTTACTGG	CARRGFEGFAYW	IGHV1-62-3, IGHV1-84	IGHJ3	IGHD5-6, IGHD5-2, IGHD5-3	9	22	12	20	-1	-1	12	DJ_1_1	DSS	Colon	WC	C	Janssen	5	control	82.5	9.7	N	L	0	0	0	0	0	0	0	0	200	0.33	50	0	17.59	17.54	-0.284	0.14	7	0.02
512	DJ_1_1_WC	1	0.000357015351660121	1	0.000357015351660121	TGTGCAAGACGGGGTTACGAGGGGTTTGCTTACTGG	CARRGYEGFAYW	IGHV1-62-3, IGHV1-84	IGHJ3	IGHD2-7	9	22	12	20	-1	-1	12	DJ_1_1	DSS	Colon	WC	C	Janssen	5	control	82.5	9.7	N	L	0	0	0	0	0	0	0	0	200	0.33	50	0	17.59	17.54	-0.284	0.14	7	0.02
513	DJ_1_1_WC	1	0.000357015351660121	1	0.000357015351660121	TGTGCAAGACACGAAGAAGAGGCTTTTGCTTACTGG	CARHEEEAFAYW	IGHV1-84	IGHJ3	IGHD5-8, IGHD6-1, IGHD5-7	9	24	17	24	-1	-1	14	DJ_1_1	DSS	Colon	WC	C	Janssen	5	control	82.5	9.7	N	L	0	0	0	0	0	0	0	0	200	0.33	50	0	17.59	17.54	-0.284	0.14	7	0.02
514	DJ_1_1_WC	1	0.000357015351660121	1	0.000357015351660121	TGTGCAAGAGCTAACTGGGACTGGTTTGCTTACTGG	CARANWDWFAYW	IGHV3-3	IGHJ3		10	8	-1	-1	-1	-1	-1	DJ_1_1	DSS	Colon	WC	C	Janssen	5	control	82.5	9.7	N	L	0	0	0	0	0	0	0	0	200	0.33	50	0	17.59	17.54	-0.284	0.14	7	0.02
515	DJ_1_1_WC	1	0.000357015351660121	1	0.000357015351660121	TGTGCAAGAGGCTGGGACGGGTACTTCGATGTCTGG	CARGWDGYFDVW	IGHV1-84	IGHJ1	IGHD4-1	9	16	11	16	-1	-1	6	DJ_1_1	DSS	Colon	WC	C	Janssen	5	control	82.5	9.7	N	L	0	0	0	0	0	0	0	0	200	0.33	50	0	17.59	17.54	-0.284	0.14	7	0.02
516	DJ_1_1_WC	1	0.000357015351660121	1	0.000357015351660121	TGTGCAAGAGGGAGTCCTTACTACTTTGACTACTGG	CARGSPYYFDYW	IGHV9-2, IGHV9-3	IGHJ2	IGHD4-1	9	18	9	17	-1	-1	8	DJ_1_1	DSS	Colon	WC	C	Janssen	5	control	82.5	9.7	N	L	0	0	0	0	0	0	0	0	200	0.33	50	0	17.59	17.54	-0.284	0.14	7	0.02
517	DJ_1_1_WC	1	0.000357015351660121	1	0.000357015351660121	TGTGCAAGAGGAAAGTATGATCCGTTTGCTTACTGG	CARGKYDPFAYW	IGHV1-62-3, IGHV1-58, IGHV1-63	IGHJ3	IGHD2-3, IGHD2-4, IGHD2-7	9	23	15	21	-1	-1	13	DJ_1_1	DSS	Colon	WC	C	Janssen	5	control	82.5	9.7	N	L	0	0	0	0	0	0	0	0	200	0.33	50	0	17.59	17.54	-0.284	0.14	7	0.02
518	DJ_1_1_WC	1	0.000357015351660121	1	0.000357015351660121	TGTGCAAGAGATACTACGGTAGAGGTTGACTACTGG	CARDTTVEVDYW	IGHV1-58, IGHV1-62-3, IGHV1-84, IGHV1-63	IGHJ2	IGHD1-1	9	25	11	22	-1	-1	15	DJ_1_1	DSS	Colon	WC	C	Janssen	5	control	82.5	9.7	N	L	0	0	0	0	0	0	0	0	200	0.33	50	0	17.59	17.54	-0.284	0.14	7	0.02
519	DJ_1_1_WC	1	0.000357015351660121	1	0.000357015351660121	TGTGCAAGAGAGAGGTACTGGTACTTCGATGTCTGG	CARERYWYFDVW	IGHV1-84, IGHV1-62-3	IGHJ1		9	12	-1	-1	-1	-1	2	DJ_1_1	DSS	Colon	WC	C	Janssen	5	control	82.5	9.7	N	L	0	0	0	0	0	0	0	0	200	0.33	50	0	17.59	17.54	-0.284	0.14	7	0.02
520	DJ_1_1_WC	1	0.000357015351660121	1	0.000357015351660121	TGTGCAAGAAAGGTGATATTAGGTTTTGACTACTGG	CARKVILGFDYW	IGHV1-62-3	IGHJ2	IGHD2-5, IGHD2-6, IGHD5-5	9	24	15	23	-1	-1	14	DJ_1_1	DSS	Colon	WC	C	Janssen	5	control	82.5	9.7	N	L	0	0	0	0	0	0	0	0	200	0.33	50	0	17.59	17.54	-0.284	0.14	7	0.02
521	DJ_1_1_WC	1	0.000357015351660121	1	0.000357015351660121	TGTGCAAGAAAGGTGATACTAGGTTTTGACTACTGG	CARKVILGFDYW	IGHV1-62-3, IGHV1-58, IGHV1-63	IGHJ2	IGHD5-5, IGHD5-6, IGHD5-2	9	24	16	24	-1	-1	14	DJ_1_1	DSS	Colon	WC	C	Janssen	5	control	82.5	9.7	N	L	0	0	0	0	0	0	0	0	200	0.33	50	0	17.59	17.54	-0.284	0.14	7	0.02
522	DJ_1_1_WC	1	0.000357015351660121	1	0.000357015351660121	TGTGCAAAGCGGTTCTTTAATGCTATGGACTACTGG	CAKRFFNAMDYW	IGHV1-62-3, IGHV1-58, IGHV1-63	IGHJ4	IGHD5-8, IGHD6-2, IGHD6-1	7	19	9	14	-1	-1	11	DJ_1_1	DSS	Colon	WC	C	Janssen	5	control	82.5	9.7	N	L	0	0	0	0	0	0	0	0	200	0.33	50	0	17.59	17.54	-0.284	0.14	7	0.02
523	DJ_1_1_WC	1	0.000357015351660121	1	0.000357015351660121	TGTGCAAAGCGGTACTTTAATGCTATGGACTACTGG	CAKRYFNAMDYW	IGHV1-62-3, IGHV1-63	IGHJ4	IGHD5-1	7	19	10	16	-1	-1	11	DJ_1_1	DSS	Colon	WC	C	Janssen	5	control	82.5	9.7	N	L	0	0	0	0	0	0	0	0	200	0.33	50	0	17.59	17.54	-0.284	0.14	7	0.02
524	DJ_1_1_WC	1	0.000357015351660121	1	0.000357015351660121	TGTGCAAAGCGGCTCTTTAATGCTATGGACTACTGG	CAKRLFNAMDYW	IGHV1-62-3, IGHV1-58, IGHV1-63	IGHJ4		7	19	-1	-1	-1	-1	11	DJ_1_1	DSS	Colon	WC	C	Janssen	5	control	82.5	9.7	N	L	0	0	0	0	0	0	0	0	200	0.33	50	0	17.59	17.54	-0.284	0.14	7	0.02
525	DJ_1_1_WC	1	0.000357015351660121	1	0.000357015351660121	TGTGCAAAGGGGGATTACGACGCCCTTGCTTACTGG	CAKGDYDALAYW	IGHV9-2, IGHV9-3	IGHJ3	IGHD2-4	7	25	12	22	-1	-1	17	DJ_1_1	DSS	Colon	WC	C	Janssen	5	control	82.5	9.7	N	L	0	0	0	0	0	0	0	0	200	0.33	50	0	17.59	17.54	-0.284	0.14	7	0.02
526	DJ_1_1_WC	1	0.000357015351660121	1	0.000357015351660121	TGTACTAAGGGCCAGAGCTGGGGGTTTGCTTACTGG	CTKGQSWGFAYW	IGHV2-2	IGHJ3	IGHD3-2, IGHD3-1	3	22	10	20	-1	-1	18	DJ_1_1	DSS	Colon	WC	C	Janssen	5	control	82.5	9.7	N	L	0	0	0	0	0	0	0	0	200	0.33	50	0	17.59	17.54	-0.284	0.14	7	0.02
527	DJ_1_1_WC	1	0.000357015351660121	1	0.000357015351660121	TGCCAACAGGGTAATACGCTTCCTCCGCTCACGTTC	CQQGNTLPPLTF	IGKV10-96	IGKJ5		24	25	-1	-1	-1	-1	0	DJ_1_1	DSS	Colon	WC	C	Janssen	5	control	82.5	9.7	N	L	0	0	0	0	0	0	0	0	200	0.33	50	0	17.59	17.54	-0.284	0.14	7	0.02
528	DJ_1_1_WC	1	0.000357015351660121	1	0.000357015351660121	TGTCAGCACAGTAGGGAGCTTCCTCTACACGTTC	CQHSR~FLYTF	IGKV3-12	IGKJ2		25	25	-1	-1	-1	-1	-1	DJ_1_1	DSS	Colon	WC	C	Janssen	5	control	82.5	9.7	N	L	0	0	0	0	0	0	0	0	200	0.33	50	0	17.59	17.54	-0.284	0.14	7	0.02
529	DJ_1_1_WC	1	0.000357015351660121	1	0.000357015351660121	TCTTTGCAAAGTGATAACTTGCCGTACACGTTC	SLQSDNLPYTF	IGKV17-121, IGKV17-127	IGKJ2		23	23	-1	-1	-1	-1	-1	DJ_1_1	DSS	Colon	WC	C	Janssen	5	control	82.5	9.7	N	L	0	0	0	0	0	0	0	0	200	0.33	50	0	17.59	17.54	-0.284	0.14	7	0.02
530	DJ_1_1_WC	1	0.000357015351660121	1	0.000357015351660121	TCCTCTCAAAGTACACATGTTCCTCCGACGTTC	SSQSTHVPPTF	IGKV1-110	IGKJ1		24	26	-1	-1	-1	-1	1	DJ_1_1	DSS	Colon	WC	C	Janssen	5	control	82.5	9.7	N	L	0	0	0	0	0	0	0	0	200	0.33	50	0	17.59	17.54	-0.284	0.14	7	0.02
531	DJ_1_1_WC	1	0.000357015351660121	1	0.000357015351660121	TGTTTGCAAAGTGATAACATGCCGTACACGTTC	CLQSDNMPYTF	IGKV17-127, IGKV17-121, IGKV17-134	IGKJ2		23	23	-1	-1	-1	-1	-1	DJ_1_1	DSS	Colon	WC	C	Janssen	5	control	82.5	9.7	N	L	0	0	0	0	0	0	0	0	200	0.33	50	0	17.59	17.54	-0.284	0.14	7	0.02
532	DJ_1_1_WC	1	0.000357015351660121	1	0.000357015351660121	TGTTCCTACTATGGTAACTACGTGGCTTACTGG	CSYYGNYVAYW	IGHV1-62-3, IGHV1-63, IGHV1-58, IGHV1-84, IGHV14-4	IGHJ3	IGHD2-8, IGHD2-5, IGHD2-6	3	24	5	23	-1	-1	20	DJ_1_1	DSS	Colon	WC	C	Janssen	5	control	82.5	9.7	N	L	0	0	0	0	0	0	0	0	200	0.33	50	0	17.59	17.54	-0.284	0.14	7	0.02
533	DJ_1_1_WC	1	0.000357015351660121	1	0.000357015351660121	TGTCTGCAGTATGATGAGTTTCCTCTCACGTTC	CLQYDEFPLTF	IGKV14-111	IGKJ5		25	24	-1	-1	-1	-1	-1	DJ_1_1	DSS	Colon	WC	C	Janssen	5	control	82.5	9.7	N	L	0	0	0	0	0	0	0	0	200	0.33	50	0	17.59	17.54	-0.284	0.14	7	0.02
534	DJ_1_1_WC	1	0.000357015351660121	1	0.000357015351660121	TGTCTGCAACATTGGAATTATCCTCTCACGTTC	CLQHWNYPLTF	IGKV6-14	IGKJ5		26	24	-1	-1	-1	-1	-1	DJ_1_1	DSS	Colon	WC	C	Janssen	5	control	82.5	9.7	N	L	0	0	0	0	0	0	0	0	200	0.33	50	0	17.59	17.54	-0.284	0.14	7	0.02
535	DJ_1_1_WC	1	0.000357015351660121	1	0.000357015351660121	TGTCTACACCATGGTGAGAGCCCTCGGACGTTC	CLHHGESPRTF	IGKV14-126	IGKJ1		28	25	-1	-1	-1	-1	-1	DJ_1_1	DSS	Colon	WC	C	Janssen	5	control	82.5	9.7	N	L	0	0	0	0	0	0	0	0	200	0.33	50	0	17.59	17.54	-0.284	0.14	7	0.02
536	DJ_1_1_WC	1	0.000357015351660121	1	0.000357015351660121	TGTCTACAGTATGATGAGTTTCCGTGGACGTTC	CLQYDEFPWTF	IGKV14-111	IGKJ1		23	22	-1	-1	-1	-1	-1	DJ_1_1	DSS	Colon	WC	C	Janssen	5	control	82.5	9.7	N	L	0	0	0	0	0	0	0	0	200	0.33	50	0	17.59	17.54	-0.284	0.14	7	0.02
537	DJ_1_1_WC	1	0.000357015351660121	1	0.000357015351660121	TGTCTACAGTATGATGAGTTTCCGCTCACGTTC	CLQYDEFPLTF	IGKV14-111	IGKJ5		23	22	-1	-1	-1	-1	-1	DJ_1_1	DSS	Colon	WC	C	Janssen	5	control	82.5	9.7	N	L	0	0	0	0	0	0	0	0	200	0.33	50	0	17.59	17.54	-0.284	0.14	7	0.02
538	DJ_1_1_WC	1	0.000357015351660121	1	0.000357015351660121	TGTCTACAGTATGATGAGTTTCCATTCACGTTC	CLQYDEFPFTF	IGKV14-111	IGKJ4		23	23	-1	-1	-1	-1	-1	DJ_1_1	DSS	Colon	WC	C	Janssen	5	control	82.5	9.7	N	L	0	0	0	0	0	0	0	0	200	0.33	50	0	17.59	17.54	-0.284	0.14	7	0.02
539	DJ_1_1_WC	1	0.000357015351660121	1	0.000357015351660121	TGTCTACAGTATGATGAGCTTCCGTACACGTTC	CLQYDELPYTF	IGKV14-111	IGKJ2		23	23	-1	-1	-1	-1	-1	DJ_1_1	DSS	Colon	WC	C	Janssen	5	control	82.5	9.7	N	L	0	0	0	0	0	0	0	0	200	0.33	50	0	17.59	17.54	-0.284	0.14	7	0.02
540	DJ_1_1_WC	1	0.000357015351660121	1	0.000357015351660121	TGTCTACAATATGCTAGTTCTCCGTATACGTTC	CLQYASSPYTF	IGKV9-120, IGKV9-129, IGKV9-124	IGKJ2		23	23	-1	-1	-1	-1	-1	DJ_1_1	DSS	Colon	WC	C	Janssen	5	control	82.5	9.7	N	L	0	0	0	0	0	0	0	0	200	0.33	50	0	17.59	17.54	-0.284	0.14	7	0.02
541	DJ_1_1_WC	1	0.000357015351660121	1	0.000357015351660121	TGTCTACAATATGCTAGTTATCCTCTCACGTTC	CLQYASYPLTF	IGKV9-124, IGKV9-129	IGKJ5		24	24	-1	-1	-1	-1	-1	DJ_1_1	DSS	Colon	WC	C	Janssen	5	control	82.5	9.7	N	L	0	0	0	0	0	0	0	0	200	0.33	50	0	17.59	17.54	-0.284	0.14	7	0.02
542	DJ_1_1_WC	1	0.000357015351660121	1	0.000357015351660121	TGTCTACAATATGCTAGTTATCCATTCACGCTC	CLQYASYPFTL	IGKV9-124, IGKV9-129	IGKJ4		23	23	-1	-1	-1	-1	-1	DJ_1_1	DSS	Colon	WC	C	Janssen	5	control	82.5	9.7	N	L	0	0	0	0	0	0	0	0	200	0.33	50	0	17.59	17.54	-0.284	0.14	7	0.02
543	DJ_1_1_WC	1	0.000357015351660121	1	0.000357015351660121	TGTCGGCACAGTTGGGAGCTTCCGTGGACGTTC	CRHSWELPWTF	IGKV3-12, IGKV3-7	IGKJ1		23	22	-1	-1	-1	-1	-1	DJ_1_1	DSS	Colon	WC	C	Janssen	5	control	82.5	9.7	N	L	0	0	0	0	0	0	0	0	200	0.33	50	0	17.59	17.54	-0.284	0.14	7	0.02
544	DJ_1_1_WC	1	0.000357015351660121	1	0.000357015351660121	TGTCAGCCACATTATAGTACTCCGTGGACGTTC	CQPHYSTPWTF	IGKV6-17	IGKJ1		23	22	-1	-1	-1	-1	-1	DJ_1_1	DSS	Colon	WC	C	Janssen	5	control	82.5	9.7	N	L	0	0	0	0	0	0	0	0	200	0.33	50	0	17.59	17.54	-0.284	0.14	7	0.02
545	DJ_1_1_WC	1	0.000357015351660121	1	0.000357015351660121	TGTCAGCCACATTATAGTACTCCGCTCACGTTC	CQPHYSTPLTF	IGKV6-17	IGKJ5		23	22	-1	-1	-1	-1	-1	DJ_1_1	DSS	Colon	WC	C	Janssen	5	control	82.5	9.7	N	L	0	0	0	0	0	0	0	0	200	0.33	50	0	17.59	17.54	-0.284	0.14	7	0.02
546	DJ_1_1_WC	1	0.000357015351660121	1	0.000357015351660121	TGTCAGCACAGTTGGGAGATTCCTCTCACGTTC	CQHSWEIPLTF	IGKV3-7	IGKJ5		25	24	-1	-1	-1	-1	-1	DJ_1_1	DSS	Colon	WC	C	Janssen	5	control	82.5	9.7	N	L	0	0	0	0	0	0	0	0	200	0.33	50	0	17.59	17.54	-0.284	0.14	7	0.02
547	DJ_1_1_WC	1	0.000357015351660121	1	0.000357015351660121	TGTCAGCACAGTTGGGAGATTCCGCTCACGTTC	CQHSWEIPLTF	IGKV3-7	IGKJ5		23	22	-1	-1	-1	-1	-1	DJ_1_1	DSS	Colon	WC	C	Janssen	5	control	82.5	9.7	N	L	0	0	0	0	0	0	0	0	200	0.33	50	0	17.59	17.54	-0.284	0.14	7	0.02
548	DJ_1_1_WC	1	0.000357015351660121	1	0.000357015351660121	TGTCAGCACAGTTGGGAACTTCCGTGGACGTTC	CQHSWELPWTF	IGKV3-12, IGKV3-7	IGKJ1		23	22	-1	-1	-1	-1	-1	DJ_1_1	DSS	Colon	WC	C	Janssen	5	control	82.5	9.7	N	L	0	0	0	0	0	0	0	0	200	0.33	50	0	17.59	17.54	-0.284	0.14	7	0.02
549	DJ_1_1_WC	1	0.000357015351660121	1	0.000357015351660121	TGTCAGCACAGTAGGGAGCTTCCGTACACGTTC	CQHSRELPYTF	IGKV3-12	IGKJ2		23	23	-1	-1	-1	-1	-1	DJ_1_1	DSS	Colon	WC	C	Janssen	5	control	82.5	9.7	N	L	0	0	0	0	0	0	0	0	200	0.33	50	0	17.59	17.54	-0.284	0.14	7	0.02
550	DJ_1_1_WC	1	0.000357015351660121	1	0.000357015351660121	TGTCAGCAGTCCTACAGCGCTCCATTCACGTTC	CQQSYSAPFTF	IGKV8-34	IGKJ4		23	23	-1	-1	-1	-1	-1	DJ_1_1	DSS	Colon	WC	C	Janssen	5	control	82.5	9.7	N	L	0	0	0	0	0	0	0	0	200	0.33	50	0	17.59	17.54	-0.284	0.14	7	0.02
551	DJ_1_1_WC	1	0.000357015351660121	1	0.000357015351660121	TGTCAGCAGTATAGTAAGTTTCCGTACACGTTC	CQQYSKFPYTF	IGKV10-94, IGKV10-95	IGKJ2		23	23	-1	-1	-1	-1	-1	DJ_1_1	DSS	Colon	WC	C	Janssen	5	control	82.5	9.7	N	L	0	0	0	0	0	0	0	0	200	0.33	50	0	17.59	17.54	-0.284	0.14	7	0.02
552	DJ_1_1_WC	1	0.000357015351660121	1	0.000357015351660121	TGTCAGCAGTATAGTAAGCTTCCGTACACGTTC	CQQYSKLPYTF	IGKV10-94, IGKV10-95	IGKJ2		23	23	-1	-1	-1	-1	-1	DJ_1_1	DSS	Colon	WC	C	Janssen	5	control	82.5	9.7	N	L	0	0	0	0	0	0	0	0	200	0.33	50	0	17.59	17.54	-0.284	0.14	7	0.02
553	DJ_1_1_WC	1	0.000357015351660121	1	0.000357015351660121	TGTCAGCAGTATAGTAAGCTTCCGCTCACGTTC	CQQYSKLPLTF	IGKV10-94, IGKV10-95	IGKJ5		23	22	-1	-1	-1	-1	-1	DJ_1_1	DSS	Colon	WC	C	Janssen	5	control	82.5	9.7	N	L	0	0	0	0	0	0	0	0	200	0.33	50	0	17.59	17.54	-0.284	0.14	7	0.02
554	DJ_1_1_WC	1	0.000357015351660121	1	0.000357015351660121	TGTCAGCAGTATAACAGTTATCCGTACACGTTC	CQQYNSYPYTF	IGKV6-15	IGKJ2		23	23	-1	-1	-1	-1	-1	DJ_1_1	DSS	Colon	WC	C	Janssen	5	control	82.5	9.7	N	L	0	0	0	0	0	0	0	0	200	0.33	50	0	17.59	17.54	-0.284	0.14	7	0.02
555	DJ_1_1_WC	1	0.000357015351660121	1	0.000357015351660121	TGTCAGCAGCATTTACACATTCCGTGGACGTTC	CQQHLHIPWTF	IGKV8-16	IGKJ1		23	22	-1	-1	-1	-1	-1	DJ_1_1	DSS	Colon	WC	C	Janssen	5	control	82.5	9.7	N	L	0	0	0	0	0	0	0	0	200	0.33	50	0	17.59	17.54	-0.284	0.14	7	0.02
556	DJ_1_1_WC	1	0.000357015351660121	1	0.000357015351660121	TGTCAGCAGGATTATACCTCTCCGTACACGTTC	CQQDYTSPYTF	IGKV6-32	IGKJ2		23	23	-1	-1	-1	-1	-1	DJ_1_1	DSS	Colon	WC	C	Janssen	5	control	82.5	9.7	N	L	0	0	0	0	0	0	0	0	200	0.33	50	0	17.59	17.54	-0.284	0.14	7	0.02
557	DJ_1_1_WC	1	0.000357015351660121	1	0.000357015351660121	TGTCAGCAGGATTATAGCTCTCCTCTCACGTTC	CQQDYSSPLTF	IGKV6-32	IGKJ5		25	24	-1	-1	-1	-1	-1	DJ_1_1	DSS	Colon	WC	C	Janssen	5	control	82.5	9.7	N	L	0	0	0	0	0	0	0	0	200	0.33	50	0	17.59	17.54	-0.284	0.14	7	0.02
558	DJ_1_1_WC	1	0.000357015351660121	1	0.000357015351660121	TGTCAGCAGGATTATAGCTCTCCTCGGACGTTC	CQQDYSSPRTF	IGKV6-32	IGKJ1		28	25	-1	-1	-1	-1	-1	DJ_1_1	DSS	Colon	WC	C	Janssen	5	control	82.5	9.7	N	L	0	0	0	0	0	0	0	0	200	0.33	50	0	17.59	17.54	-0.284	0.14	7	0.02
559	DJ_1_1_WC	1	0.000357015351660121	1	0.000357015351660121	TGTCAGCAATTTAGCAGCTATCCTCTCACGTTC	CQQFSSYPLTF	IGKV6-23	IGKJ5		26	24	-1	-1	-1	-1	-1	DJ_1_1	DSS	Colon	WC	C	Janssen	5	control	82.5	9.7	N	L	0	0	0	0	0	0	0	0	200	0.33	50	0	17.59	17.54	-0.284	0.14	7	0.02
560	DJ_1_1_WC	1	0.000357015351660121	1	0.000357015351660121	TGTCAGCAATTTAGCAGCTATCCTCTGACATTC	CQQFSSYPLTF	IGKV6-23, IGKV6-15	IGKJ1		26	26	-1	-1	-1	-1	-1	DJ_1_1	DSS	Colon	WC	C	Janssen	5	control	82.5	9.7	N	L	0	0	0	0	0	0	0	0	200	0.33	50	0	17.59	17.54	-0.284	0.14	7	0.02
561	DJ_1_1_WC	1	0.000357015351660121	1	0.000357015351660121	TGTCAGCAATATTATAACTATCCTCCCACGTTC	CQQYYNYPPTF	IGKV8-30	IGKJ5		26	26	-1	-1	-1	-1	-1	DJ_1_1	DSS	Colon	WC	C	Janssen	5	control	82.5	9.7	N	L	0	0	0	0	0	0	0	0	200	0.33	50	0	17.59	17.54	-0.284	0.14	7	0.02
562	DJ_1_1_WC	1	0.000357015351660121	1	0.000357015351660121	TGTCAGCAATATCGCAACTATCCGTACACGTTC	CQQYRNYPYTF	IGKV6-23	IGKJ2		23	23	-1	-1	-1	-1	-1	DJ_1_1	DSS	Colon	WC	C	Janssen	5	control	82.5	9.7	N	L	0	0	0	0	0	0	0	0	200	0.33	50	0	17.59	17.54	-0.284	0.14	7	0.02
563	DJ_1_1_WC	1	0.000357015351660121	1	0.000357015351660121	TGTCAGCAATATGACAGCTATCCGTACACGTTC	CQQYDSYPYTF	IGKV6-15	IGKJ2		23	23	-1	-1	-1	-1	-1	DJ_1_1	DSS	Colon	WC	C	Janssen	5	control	82.5	9.7	N	L	0	0	0	0	0	0	0	0	200	0.33	50	0	17.59	17.54	-0.284	0.14	7	0.02
564	DJ_1_1_WC	1	0.000357015351660121	1	0.000357015351660121	TGTCAGCAATATAGTAAGTTTCCGTGGACGTTC	CQQYSKFPWTF	IGKV10-94, IGKV10-95	IGKJ1		23	22	-1	-1	-1	-1	-1	DJ_1_1	DSS	Colon	WC	C	Janssen	5	control	82.5	9.7	N	L	0	0	0	0	0	0	0	0	200	0.33	50	0	17.59	17.54	-0.284	0.14	7	0.02
565	DJ_1_1_WC	1	0.000357015351660121	1	0.000357015351660121	TGTCAGCAATATAGTAAGCTTCCGTGGACGTTC	CQQYSKLPWTF	IGKV10-94, IGKV10-95	IGKJ1		23	22	-1	-1	-1	-1	-1	DJ_1_1	DSS	Colon	WC	C	Janssen	5	control	82.5	9.7	N	L	0	0	0	0	0	0	0	0	200	0.33	50	0	17.59	17.54	-0.284	0.14	7	0.02
566	DJ_1_1_WC	1	0.000357015351660121	1	0.000357015351660121	TGTCAGCAATATAGCAGCTATCCATTCACTTTC	CQQYSSYPFTF	IGKV6-23	IGKJ4		23	23	-1	-1	-1	-1	-1	DJ_1_1	DSS	Colon	WC	C	Janssen	5	control	82.5	9.7	N	L	0	0	0	0	0	0	0	0	200	0.33	50	0	17.59	17.54	-0.284	0.14	7	0.02
567	DJ_1_1_WC	1	0.000357015351660121	1	0.000357015351660121	TGTCAGCAATATAGCAGATATCCTCTCACATTC	CQQYSRYPLTF	IGKV6-23, IGKV6-15	IGKJ4		26	25	-1	-1	-1	-1	-1	DJ_1_1	DSS	Colon	WC	C	Janssen	5	control	82.5	9.7	N	L	0	0	0	0	0	0	0	0	200	0.33	50	0	17.59	17.54	-0.284	0.14	7	0.02
568	DJ_1_1_WC	1	0.000357015351660121	1	0.000357015351660121	TGTCAGCAATATAGCAACTATCCTCTCACGTTC	CQQYSNYPLTF	IGKV6-23	IGKJ5		26	24	-1	-1	-1	-1	-1	DJ_1_1	DSS	Colon	WC	C	Janssen	5	control	82.5	9.7	N	L	0	0	0	0	0	0	0	0	200	0.33	50	0	17.59	17.54	-0.284	0.14	7	0.02
569	DJ_1_1_WC	1	0.000357015351660121	1	0.000357015351660121	TGTCAGCAATATAACAGTTATCCGTACACGTTC	CQQYNSYPYTF	IGKV6-15	IGKJ2		23	23	-1	-1	-1	-1	-1	DJ_1_1	DSS	Colon	WC	C	Janssen	5	control	82.5	9.7	N	L	0	0	0	0	0	0	0	0	200	0.33	50	0	17.59	17.54	-0.284	0.14	7	0.02
570	DJ_1_1_WC	1	0.000357015351660121	1	0.000357015351660121	TGTCAGCAATATAACAGCTATCCGTACACATTC	CQQYNSYPYTF	IGKV6-15	IGKJ2		23	23	-1	-1	-1	-1	-1	DJ_1_1	DSS	Colon	WC	C	Janssen	5	control	82.5	9.7	N	L	0	0	0	0	0	0	0	0	200	0.33	50	0	17.59	17.54	-0.284	0.14	7	0.02
571	DJ_1_1_WC	1	0.000357015351660121	1	0.000357015351660121	TGTCAGCAATATAACAACTATCCGTTCACGTTC	CQQYNNYPFTF	IGKV6-15, IGKV6-23	IGKJ2		23	23	-1	-1	-1	-1	-1	DJ_1_1	DSS	Colon	WC	C	Janssen	5	control	82.5	9.7	N	L	0	0	0	0	0	0	0	0	200	0.33	50	0	17.59	17.54	-0.284	0.14	7	0.02
572	DJ_1_1_WC	1	0.000357015351660121	1	0.000357015351660121	TGTCAGCAATATAAGAGCTATCCGCTCACGTTC	CQQYKSYPLTF	IGKV6-15, IGKV6-23	IGKJ5		26	22	-1	-1	-1	-1	-1	DJ_1_1	DSS	Colon	WC	C	Janssen	5	control	82.5	9.7	N	L	0	0	0	0	0	0	0	0	200	0.33	50	0	17.59	17.54	-0.284	0.14	7	0.02
573	DJ_1_1_WC	1	0.000357015351660121	1	0.000357015351660121	TGTCAGCAACATTATACTACTCCATTCACGTTC	CQQHYTTPFTF	IGKV6-17	IGKJ4		23	23	-1	-1	-1	-1	-1	DJ_1_1	DSS	Colon	WC	C	Janssen	5	control	82.5	9.7	N	L	0	0	0	0	0	0	0	0	200	0.33	50	0	17.59	17.54	-0.284	0.14	7	0.02
574	DJ_1_1_WC	1	0.000357015351660121	1	0.000357015351660121	TGTCAGCAACATTATACCACTCCGTACACGTTC	CQQHYTTPYTF	IGKV8-24	IGKJ2		23	23	-1	-1	-1	-1	-1	DJ_1_1	DSS	Colon	WC	C	Janssen	5	control	82.5	9.7	N	L	0	0	0	0	0	0	0	0	200	0.33	50	0	17.59	17.54	-0.284	0.14	7	0.02
575	DJ_1_1_WC	1	0.000357015351660121	1	0.000357015351660121	TGTCAGCAACATTATAGTACTCCTCCCACGTTC	CQQHYSTPPTF	IGKV6-17	IGKJ5		26	26	-1	-1	-1	-1	-1	DJ_1_1	DSS	Colon	WC	C	Janssen	5	control	82.5	9.7	N	L	0	0	0	0	0	0	0	0	200	0.33	50	0	17.59	17.54	-0.284	0.14	7	0.02
576	DJ_1_1_WC	1	0.000357015351660121	1	0.000357015351660121	TGTCAGCAACATTATAGTACTCCTCCGACGTTC	CQQHYSTPPTF	IGKV6-17, IGKV6-25	IGKJ1		27	26	-1	-1	-1	-1	-1	DJ_1_1	DSS	Colon	WC	C	Janssen	5	control	82.5	9.7	N	L	0	0	0	0	0	0	0	0	200	0.33	50	0	17.59	17.54	-0.284	0.14	7	0.02
577	DJ_1_1_WC	1	0.000357015351660121	1	0.000357015351660121	TGTCAGCAACATTATAGCACTCCTCCCACGTTC	CQQHYSTPPTF	IGKV6-25, IGKV6-17	IGKJ5		26	26	-1	-1	-1	-1	-1	DJ_1_1	DSS	Colon	WC	C	Janssen	5	control	82.5	9.7	N	L	0	0	0	0	0	0	0	0	200	0.33	50	0	17.59	17.54	-0.284	0.14	7	0.02
578	DJ_1_1_WC	1	0.000357015351660121	1	0.000357015351660121	TGTCAGCAACATTATAGCACTCCGAACACGTTC	CQQHYSTPNTF	IGKV8-24	IGKJ2		23	25	-1	-1	-1	-1	1	DJ_1_1	DSS	Colon	WC	C	Janssen	5	control	82.5	9.7	N	L	0	0	0	0	0	0	0	0	200	0.33	50	0	17.59	17.54	-0.284	0.14	7	0.02
579	DJ_1_1_WC	1	0.000357015351660121	1	0.000357015351660121	TGTCAGCAACATTATAGCACTCCATACACGTTC	CQQHYSTPYTF	IGKV6-25	IGKJ2		23	24	-1	-1	-1	-1	0	DJ_1_1	DSS	Colon	WC	C	Janssen	5	control	82.5	9.7	N	L	0	0	0	0	0	0	0	0	200	0.33	50	0	17.59	17.54	-0.284	0.14	7	0.02
580	DJ_1_1_WC	1	0.000357015351660121	1	0.000357015351660121	TGTCAGCAACATTATAACACTCCGTACACGTTC	CQQHYNTPYTF	IGKV8-24	IGKJ2		23	23	-1	-1	-1	-1	-1	DJ_1_1	DSS	Colon	WC	C	Janssen	5	control	82.5	9.7	N	L	0	0	0	0	0	0	0	0	200	0.33	50	0	17.59	17.54	-0.284	0.14	7	0.02
581	DJ_1_1_WC	1	0.000357015351660121	1	0.000357015351660121	TGTCAGCAACATAGCAGCTATCCGCTCACGTTC	CQQHSSYPLTF	IGKV6-23	IGKJ5		26	22	-1	-1	-1	-1	-1	DJ_1_1	DSS	Colon	WC	C	Janssen	5	control	82.5	9.7	N	L	0	0	0	0	0	0	0	0	200	0.33	50	0	17.59	17.54	-0.284	0.14	7	0.02
582	DJ_1_1_WC	1	0.000357015351660121	1	0.000357015351660121	TGTCAGCAAGATAACAGCTATCCGCTCACGTTC	CQQDNSYPLTF	IGKV6-15	IGKJ5		26	22	-1	-1	-1	-1	-1	DJ_1_1	DSS	Colon	WC	C	Janssen	5	control	82.5	9.7	N	L	0	0	0	0	0	0	0	0	200	0.33	50	0	17.59	17.54	-0.284	0.14	7	0.02
583	DJ_1_1_WC	1	0.000357015351660121	1	0.000357015351660121	TGTCAGCAAAGTAATGAGGATCCTCCGACGTTC	CQQSNEDPPTF	IGKV3-4, IGKV3-3, IGKV3-8	IGKJ1		27	26	-1	-1	-1	-1	-1	DJ_1_1	DSS	Colon	WC	C	Janssen	5	control	82.5	9.7	N	L	0	0	0	0	0	0	0	0	200	0.33	50	0	17.59	17.54	-0.284	0.14	7	0.02
584	DJ_1_1_WC	1	0.000357015351660121	1	0.000357015351660121	TGTCAGCAAAGTAATGAGGATCCGCTCACGTTC	CQQSNEDPLTF	IGKV3-4, IGKV3-3, IGKV3-8	IGKJ5		23	22	-1	-1	-1	-1	-1	DJ_1_1	DSS	Colon	WC	C	Janssen	5	control	82.5	9.7	N	L	0	0	0	0	0	0	0	0	200	0.33	50	0	17.59	17.54	-0.284	0.14	7	0.02
585	DJ_1_1_WC	1	0.000357015351660121	1	0.000357015351660121	TGTCAGCAAAGTAAGGAGGTTCCGTACACGTTC	CQQSKEVPYTF	IGKV3-2	IGKJ2		23	23	-1	-1	-1	-1	-1	DJ_1_1	DSS	Colon	WC	C	Janssen	5	control	82.5	9.7	N	L	0	0	0	0	0	0	0	0	200	0.33	50	0	17.59	17.54	-0.284	0.14	7	0.02
586	DJ_1_1_WC	1	0.000357015351660121	1	0.000357015351660121	TGTCAGAATGATTATAGTTATCCTCTCACGTTC	CQNDYSYPLTF	IGKV8-19	IGKJ5		25	24	-1	-1	-1	-1	-1	DJ_1_1	DSS	Colon	WC	C	Janssen	5	control	82.5	9.7	N	L	0	0	0	0	0	0	0	0	200	0.33	50	0	17.59	17.54	-0.284	0.14	7	0.02
587	DJ_1_1_WC	1	0.000357015351660121	1	0.000357015351660121	TGTCAGAATGATTATAGTTATCCTCCGACGTTC	CQNDYSYPPTF	IGKV8-19	IGKJ2		27	27	-1	-1	-1	-1	-1	DJ_1_1	DSS	Colon	WC	C	Janssen	5	control	82.5	9.7	N	L	0	0	0	0	0	0	0	0	200	0.33	50	0	17.59	17.54	-0.284	0.14	7	0.02
588	DJ_1_1_WC	1	0.000357015351660121	1	0.000357015351660121	TGTCAGAATGATCATAATTCTCCGTACACGTTC	CQNDHNSPYTF	IGKV8-19	IGKJ2		23	23	-1	-1	-1	-1	-1	DJ_1_1	DSS	Colon	WC	C	Janssen	5	control	82.5	9.7	N	L	0	0	0	0	0	0	0	0	200	0.33	50	0	17.59	17.54	-0.284	0.14	7	0.02
589	DJ_1_1_WC	1	0.000357015351660121	1	0.000357015351660121	TGTCAACCTTTCAAAAGTTGGTCATACACGTTC	CQPFKSWSYTF	IGKV18-36	IGKJ2		26	24	-1	-1	-1	-1	-1	DJ_1_1	DSS	Colon	WC	C	Janssen	5	control	82.5	9.7	N	L	0	0	0	0	0	0	0	0	200	0.33	50	0	17.59	17.54	-0.284	0.14	7	0.02
590	DJ_1_1_WC	1	0.000357015351660121	1	0.000357015351660121	TGTCAACATTTTTGGGGTACTCCTCCTACGTTC	CQHFWGTPPTF	IGKV12-46, IGKV12-41	IGKJ5		26	27	-1	-1	-1	-1	0	DJ_1_1	DSS	Colon	WC	C	Janssen	5	control	82.5	9.7	N	L	0	0	0	0	0	0	0	0	200	0.33	50	0	17.59	17.54	-0.284	0.14	7	0.02
591	DJ_1_1_WC	1	0.000357015351660121	1	0.000357015351660121	TGTCAACATTTTTGGGATACTCCGTACACGTTC	CQHFWDTPYTF	IGKV12-46	IGKJ2		23	23	-1	-1	-1	-1	-1	DJ_1_1	DSS	Colon	WC	C	Janssen	5	control	82.5	9.7	N	L	0	0	0	0	0	0	0	0	200	0.33	50	0	17.59	17.54	-0.284	0.14	7	0.02
592	DJ_1_1_WC	1	0.000357015351660121	1	0.000357015351660121	TGTCAACATTTTTGGACTACTCCGTGGACGTTC	CQHFWTTPWTF	IGKV12-41, IGKV12-46	IGKJ1		23	22	-1	-1	-1	-1	-1	DJ_1_1	DSS	Colon	WC	C	Janssen	5	control	82.5	9.7	N	L	0	0	0	0	0	0	0	0	200	0.33	50	0	17.59	17.54	-0.284	0.14	7	0.02
593	DJ_1_1_WC	1	0.000357015351660121	1	0.000357015351660121	TGTCAACATTTTTGGAGTATTCCGTACACGTTC	CQHFWSIPYTF	IGKV12-41, IGKV12-46	IGKJ2		23	23	-1	-1	-1	-1	-1	DJ_1_1	DSS	Colon	WC	C	Janssen	5	control	82.5	9.7	N	L	0	0	0	0	0	0	0	0	200	0.33	50	0	17.59	17.54	-0.284	0.14	7	0.02
594	DJ_1_1_WC	1	0.000357015351660121	1	0.000357015351660121	TGTCAACATTATTGGAGTTCTCCGTACACGTTC	CQHYWSSPYTF	IGKV13-84, IGKV13-85	IGKJ2		23	23	-1	-1	-1	-1	-1	DJ_1_1	DSS	Colon	WC	C	Janssen	5	control	82.5	9.7	N	L	0	0	0	0	0	0	0	0	200	0.33	50	0	17.59	17.54	-0.284	0.14	7	0.02
595	DJ_1_1_WC	1	0.000357015351660121	1	0.000357015351660121	TGTCAACATCATTTTGGTAATACGTGGACGTTC	CQHHFGNTWTF	IGKV12-44	IGKJ1		19	21	-1	-1	-1	-1	1	DJ_1_1	DSS	Colon	WC	C	Janssen	5	control	82.5	9.7	N	L	0	0	0	0	0	0	0	0	200	0.33	50	0	17.59	17.54	-0.284	0.14	7	0.02
596	DJ_1_1_WC	1	0.000357015351660121	1	0.000357015351660121	TGTCAACATCATTATGCTACTCCGTGGACGTTC	CQHHYATPWTF	IGKV12-44	IGKJ1		23	22	-1	-1	-1	-1	-1	DJ_1_1	DSS	Colon	WC	C	Janssen	5	control	82.5	9.7	N	L	0	0	0	0	0	0	0	0	200	0.33	50	0	17.59	17.54	-0.284	0.14	7	0.02
597	DJ_1_1_WC	1	0.000357015351660121	1	0.000357015351660121	TGTCAACATCATTATGGTTCTCCGCTCACGTTC	CQHHYGSPLTF	IGKV12-44	IGKJ5		23	22	-1	-1	-1	-1	-1	DJ_1_1	DSS	Colon	WC	C	Janssen	5	control	82.5	9.7	N	L	0	0	0	0	0	0	0	0	200	0.33	50	0	17.59	17.54	-0.284	0.14	7	0.02
598	DJ_1_1_WC	1	0.000357015351660121	1	0.000357015351660121	TGTCAACATCATTATGGTCCTCCGTGGACGTTC	CQHHYGPPWTF	IGKV12-44	IGKJ1		23	22	-1	-1	-1	-1	-1	DJ_1_1	DSS	Colon	WC	C	Janssen	5	control	82.5	9.7	N	L	0	0	0	0	0	0	0	0	200	0.33	50	0	17.59	17.54	-0.284	0.14	7	0.02
599	DJ_1_1_WC	1	0.000357015351660121	1	0.000357015351660121	TGTCAACATCATTATGGTACTCCTCCGACGTTC	CQHHYGTPPTF	IGKV12-44	IGKJ1		27	26	-1	-1	-1	-1	-1	DJ_1_1	DSS	Colon	WC	C	Janssen	5	control	82.5	9.7	N	L	0	0	0	0	0	0	0	0	200	0.33	50	0	17.59	17.54	-0.284	0.14	7	0.02
600	DJ_1_1_WC	1	0.000357015351660121	1	0.000357015351660121	TGTCAACATCATTATGGTACTCCTCCGACGCTC	CQHHYGTPPTL	IGKV12-44	IGKJ1		27	26	-1	-1	-1	-1	-1	DJ_1_1	DSS	Colon	WC	C	Janssen	5	control	82.5	9.7	N	L	0	0	0	0	0	0	0	0	200	0.33	50	0	17.59	17.54	-0.284	0.14	7	0.02
601	DJ_1_1_WC	1	0.000357015351660121	1	0.000357015351660121	TGTCAACATCATTATGGTACTCCTCGGACGTTC	CQHHYGTPRTF	IGKV12-44	IGKJ1		28	25	-1	-1	-1	-1	-1	DJ_1_1	DSS	Colon	WC	C	Janssen	5	control	82.5	9.7	N	L	0	0	0	0	0	0	0	0	200	0.33	50	0	17.59	17.54	-0.284	0.14	7	0.02
602	DJ_1_1_WC	1	0.000357015351660121	1	0.000357015351660121	TGTCAACATCATTATATTAGTCCTCCGACGTTC	CQHHYISPPTF	IGKV12-44	IGKJ1		27	26	-1	-1	-1	-1	-1	DJ_1_1	DSS	Colon	WC	C	Janssen	5	control	82.5	9.7	N	L	0	0	0	0	0	0	0	0	200	0.33	50	0	17.59	17.54	-0.284	0.14	7	0.02
603	DJ_1_1_WC	1	0.000357015351660121	1	0.000357015351660121	TGTCAACATCATTAAGGTACTCCGCTCACGTTC	CQHH*GTPLTF	IGKV12-44	IGKJ5		23	22	-1	-1	-1	-1	-1	DJ_1_1	DSS	Colon	WC	C	Janssen	5	control	82.5	9.7	N	L	0	0	0	0	0	0	0	0	200	0.33	50	0	17.59	17.54	-0.284	0.14	7	0.02
604	DJ_1_1_WC	1	0.000357015351660121	1	0.000357015351660121	TGTCAACAGTTTTGGAGTATTCCGTACACGTTC	CQQFWSIPYTF	IGKV12-41, IGKV12-46	IGKJ2		23	23	-1	-1	-1	-1	-1	DJ_1_1	DSS	Colon	WC	C	Janssen	5	control	82.5	9.7	N	L	0	0	0	0	0	0	0	0	200	0.33	50	0	17.59	17.54	-0.284	0.14	7	0.02
605	DJ_1_1_WC	1	0.000357015351660121	1	0.000357015351660121	TGTCAACAGTCTTGGAGTATTCCGTGGACGTTC	CQQSWSIPWTF	IGKV13-84, IGKV13-85	IGKJ1		23	22	-1	-1	-1	-1	-1	DJ_1_1	DSS	Colon	WC	C	Janssen	5	control	82.5	9.7	N	L	0	0	0	0	0	0	0	0	200	0.33	50	0	17.59	17.54	-0.284	0.14	7	0.02
606	DJ_1_1_WC	1	0.000357015351660121	1	0.000357015351660121	TGTCAACAGTATTGGAGTTCTCCATTCACGTTC	CQQYWSSPFTF	IGKV13-84, IGKV13-85	IGKJ4		23	23	-1	-1	-1	-1	-1	DJ_1_1	DSS	Colon	WC	C	Janssen	5	control	82.5	9.7	N	L	0	0	0	0	0	0	0	0	200	0.33	50	0	17.59	17.54	-0.284	0.14	7	0.02
607	DJ_1_1_WC	1	0.000357015351660121	1	0.000357015351660121	TGTCAACAGTATTGGAGTGCTCCGCTCACGTTC	CQQYWSAPLTF	IGKV13-84, IGKV13-85	IGKJ5		23	22	-1	-1	-1	-1	-1	DJ_1_1	DSS	Colon	WC	C	Janssen	5	control	82.5	9.7	N	L	0	0	0	0	0	0	0	0	200	0.33	50	0	17.59	17.54	-0.284	0.14	7	0.02
608	DJ_1_1_WC	1	0.000357015351660121	1	0.000357015351660121	TGTCAACAGTATTGGAATTCTCCTCGGACGTTC	CQQYWNSPRTF	IGKV13-84, IGKV13-85	IGKJ1		28	25	-1	-1	-1	-1	-1	DJ_1_1	DSS	Colon	WC	C	Janssen	5	control	82.5	9.7	N	L	0	0	0	0	0	0	0	0	200	0.33	50	0	17.59	17.54	-0.284	0.14	7	0.02
609	DJ_1_1_WC	1	0.000357015351660121	1	0.000357015351660121	TGTCAACAGCATTGGAGTACTCCATTCACGTTC	CQQHWSTPFTF	IGKV13-84, IGKV13-85	IGKJ4		23	23	-1	-1	-1	-1	-1	DJ_1_1	DSS	Colon	WC	C	Janssen	5	control	82.5	9.7	N	L	0	0	0	0	0	0	0	0	200	0.33	50	0	17.59	17.54	-0.284	0.14	7	0.02
610	DJ_1_1_WC	1	0.000357015351660121	1	0.000357015351660121	TGTCAACAGGGTCAAAGTTATCCGCTCACGTTC	CQQGQSYPLTF	IGKV15-103	IGKJ5		26	22	-1	-1	-1	-1	-1	DJ_1_1	DSS	Colon	WC	C	Janssen	5	control	82.5	9.7	N	L	0	0	0	0	0	0	0	0	200	0.33	50	0	17.59	17.54	-0.284	0.14	7	0.02
611	DJ_1_1_WC	1	0.000357015351660121	1	0.000357015351660121	TGTCAACAGGGTAATACGCTTCCTCGGACGTTC	CQQGNTLPRTF	IGKV10-96	IGKJ1		28	25	-1	-1	-1	-1	-1	DJ_1_1	DSS	Colon	WC	C	Janssen	5	control	82.5	9.7	N	L	0	0	0	0	0	0	0	0	200	0.33	50	0	17.59	17.54	-0.284	0.14	7	0.02
612	DJ_1_1_WC	1	0.000357015351660121	1	0.000357015351660121	TGTCAACAGAGTAACACCTGGCCTCTCACGTTC	CQQSNTWPLTF	IGKV5-43, IGKV5-45	IGKJ5		25	24	-1	-1	-1	-1	-1	DJ_1_1	DSS	Colon	WC	C	Janssen	5	control	82.5	9.7	N	L	0	0	0	0	0	0	0	0	200	0.33	50	0	17.59	17.54	-0.284	0.14	7	0.02
613	DJ_1_1_WC	1	0.000357015351660121	1	0.000357015351660121	TGTCAACAGAGTAACAGCTGGCCTCATACGTTC	CQQSNSWPHTF	IGKV5-43, IGKV5-45	IGKJ2		27	27	-1	-1	-1	-1	-1	DJ_1_1	DSS	Colon	WC	C	Janssen	5	control	82.5	9.7	N	L	0	0	0	0	0	0	0	0	200	0.33	50	0	17.59	17.54	-0.284	0.14	7	0.02
614	DJ_1_1_WC	1	0.000357015351660121	1	0.000357015351660121	TGTCAACAGAGTAACAGCTGGCCGTACACGTTC	CQQSNSWPYTF	IGKV5-43, IGKV5-45	IGKJ2		23	23	-1	-1	-1	-1	-1	DJ_1_1	DSS	Colon	WC	C	Janssen	5	control	82.5	9.7	N	L	0	0	0	0	0	0	0	0	200	0.33	50	0	17.59	17.54	-0.284	0.14	7	0.02
615	DJ_1_1_WC	1	0.000357015351660121	1	0.000357015351660121	TGTCAACAGAGTAACAGCTGGCCATTCACGTTC	CQQSNSWPFTF	IGKV5-43, IGKV5-45	IGKJ4		23	23	-1	-1	-1	-1	-1	DJ_1_1	DSS	Colon	WC	C	Janssen	5	control	82.5	9.7	N	L	0	0	0	0	0	0	0	0	200	0.33	50	0	17.59	17.54	-0.284	0.14	7	0.02
616	DJ_1_1_WC	1	0.000357015351660121	1	0.000357015351660121	TGTCAACAGAGTAACAGGTGGCCTCTCACGTTC	CQQSNRWPLTF	IGKV5-43, IGKV5-45	IGKJ5		25	24	-1	-1	-1	-1	-1	DJ_1_1	DSS	Colon	WC	C	Janssen	5	control	82.5	9.7	N	L	0	0	0	0	0	0	0	0	200	0.33	50	0	17.59	17.54	-0.284	0.14	7	0.02
617	DJ_1_1_WC	1	0.000357015351660121	1	0.000357015351660121	TGTCAACAATATAATAGCTATCCGTACACGTTC	CQQYNSYPYTF	IGKV6-15	IGKJ2		23	23	-1	-1	-1	-1	-1	DJ_1_1	DSS	Colon	WC	C	Janssen	5	control	82.5	9.7	N	L	0	0	0	0	0	0	0	0	200	0.33	50	0	17.59	17.54	-0.284	0.14	7	0.02
618	DJ_1_1_WC	1	0.000357015351660121	1	0.000357015351660121	TGTCAACAACTTGTAGAGTATCCGTACACGTTC	CQQLVEYPYTF	IGKV2-112	IGKJ2		23	23	-1	-1	-1	-1	-1	DJ_1_1	DSS	Colon	WC	C	Janssen	5	control	82.5	9.7	N	L	0	0	0	0	0	0	0	0	200	0.33	50	0	17.59	17.54	-0.284	0.14	7	0.02
619	DJ_1_1_WC	1	0.000357015351660121	1	0.000357015351660121	TGTCAACAACTTGTAGAGTATCCGCTCACGTTC	CQQLVEYPLTF	IGKV2-112	IGKJ5		23	22	-1	-1	-1	-1	-1	DJ_1_1	DSS	Colon	WC	C	Janssen	5	control	82.5	9.7	N	L	0	0	0	0	0	0	0	0	200	0.33	50	0	17.59	17.54	-0.284	0.14	7	0.02
620	DJ_1_1_WC	1	0.000357015351660121	1	0.000357015351660121	TGTCAACAACTTGTAGAGTATCCATTCACGTTC	CQQLVEYPFTF	IGKV2-112	IGKJ4		23	23	-1	-1	-1	-1	-1	DJ_1_1	DSS	Colon	WC	C	Janssen	5	control	82.5	9.7	N	L	0	0	0	0	0	0	0	0	200	0.33	50	0	17.59	17.54	-0.284	0.14	7	0.02
621	DJ_1_1_WC	1	0.000357015351660121	1	0.000357015351660121	TGTCAACAACATAATGAATACCCGCTCACGTTC	CQQHNEYPLTF	IGKV16-104	IGKJ5		31	22	-1	-1	-1	-1	-1	DJ_1_1	DSS	Colon	WC	C	Janssen	5	control	82.5	9.7	N	L	0	0	0	0	0	0	0	0	200	0.33	50	0	17.59	17.54	-0.284	0.14	7	0.02
622	DJ_1_1_WC	1	0.000357015351660121	1	0.000357015351660121	TGTCAACAAAGTAATCGCTGGCCAACGTCGTTC	CQQSNRWPTSF	IGKV5-48	IGKJ1		28	28	-1	-1	-1	-1	-1	DJ_1_1	DSS	Colon	WC	C	Janssen	5	control	82.5	9.7	N	L	0	0	0	0	0	0	0	0	200	0.33	50	0	17.59	17.54	-0.284	0.14	7	0.02
623	DJ_1_1_WC	1	0.000357015351660121	1	0.000357015351660121	TGTCAACAAAGTAATGGTTGGCCAACGTCGTTC	CQQSNGWPTSF	IGKV5-48	IGKJ1		28	28	-1	-1	-1	-1	-1	DJ_1_1	DSS	Colon	WC	C	Janssen	5	control	82.5	9.7	N	L	0	0	0	0	0	0	0	0	200	0.33	50	0	17.59	17.54	-0.284	0.14	7	0.02
624	DJ_1_1_WC	1	0.000357015351660121	1	0.000357015351660121	TGTCAACAAAGTAATACCTGGCCAACGTCGTTC	CQQSNTWPTSF	IGKV5-48	IGKJ1		28	28	-1	-1	-1	-1	-1	DJ_1_1	DSS	Colon	WC	C	Janssen	5	control	82.5	9.7	N	L	0	0	0	0	0	0	0	0	200	0.33	50	0	17.59	17.54	-0.284	0.14	7	0.02
625	DJ_1_1_WC	1	0.000357015351660121	1	0.000357015351660121	TGTCAACAAAGTAATAGTTGGCCAACGTCGTTC	CQQSNSWPTSF	IGKV5-48	IGKJ1		28	28	-1	-1	-1	-1	-1	DJ_1_1	DSS	Colon	WC	C	Janssen	5	control	82.5	9.7	N	L	0	0	0	0	0	0	0	0	200	0.33	50	0	17.59	17.54	-0.284	0.14	7	0.02
626	DJ_1_1_WC	1	0.000357015351660121	1	0.000357015351660121	TGTCAACAAAGTAATAGCTGGCCGTGGACGTTC	CQQSNSWPWTF	IGKV5-48	IGKJ1		23	22	-1	-1	-1	-1	-1	DJ_1_1	DSS	Colon	WC	C	Janssen	5	control	82.5	9.7	N	L	0	0	0	0	0	0	0	0	200	0.33	50	0	17.59	17.54	-0.284	0.14	7	0.02
627	DJ_1_1_WC	1	0.000357015351660121	1	0.000357015351660121	TGTCAACAAAGTAATAGCTGGCCAGTCACGTTC	CQQSNSWPVTF	IGKV5-48	IGKJ4		24	25	-1	-1	-1	-1	0	DJ_1_1	DSS	Colon	WC	C	Janssen	5	control	82.5	9.7	N	L	0	0	0	0	0	0	0	0	200	0.33	50	0	17.59	17.54	-0.284	0.14	7	0.02
628	DJ_1_1_WC	1	0.000357015351660121	1	0.000357015351660121	TGTCAACAAAGTAAGGAGGTTCCTCCGACGTTC	CQQSKEVPPTF	IGKV3-2	IGKJ1		27	26	-1	-1	-1	-1	-1	DJ_1_1	DSS	Colon	WC	C	Janssen	5	control	82.5	9.7	N	L	0	0	0	0	0	0	0	0	200	0.33	50	0	17.59	17.54	-0.284	0.14	7	0.02
629	DJ_1_1_WC	1	0.000357015351660121	1	0.000357015351660121	TGTCAAAATGTGTTAAGTACTCCATTCACGTTC	CQNVLSTPFTF	IGKV12-89	IGKJ4		23	23	-1	-1	-1	-1	-1	DJ_1_1	DSS	Colon	WC	C	Janssen	5	control	82.5	9.7	N	L	0	0	0	0	0	0	0	0	200	0.33	50	0	17.59	17.54	-0.284	0.14	7	0.02
630	DJ_1_1_WC	1	0.000357015351660121	1	0.000357015351660121	TGTGTACAGTATGCTCAGTTTCCGTACACGTTC	CVQYAQFPYTF	IGKV14-100	IGKJ2		23	23	-1	-1	-1	-1	-1	DJ_1_1	DSS	Colon	WC	C	Janssen	5	control	82.5	9.7	N	L	0	0	0	0	0	0	0	0	200	0.33	50	0	17.59	17.54	-0.284	0.14	7	0.02
631	DJ_1_1_WC	1	0.000357015351660121	1	0.000357015351660121	TGTGTACAGTATGGTCAGTTTCCGCTCACGTTC	CVQYGQFPLTF	IGKV14-100	IGKJ5		23	22	-1	-1	-1	-1	-1	DJ_1_1	DSS	Colon	WC	C	Janssen	5	control	82.5	9.7	N	L	0	0	0	0	0	0	0	0	200	0.33	50	0	17.59	17.54	-0.284	0.14	7	0.02
632	DJ_1_1_WC	1	0.000357015351660121	1	0.000357015351660121	TGTGTAAGAGAGGGTGGGGCCTTTGACTACTGG	CVREGGAFDYW	IGHV1-62-3, IGHV1-58, IGHV1-63	IGHJ2		9	20	-1	-1	-1	-1	10	DJ_1_1	DSS	Colon	WC	C	Janssen	5	control	82.5	9.7	N	L	0	0	0	0	0	0	0	0	200	0.33	50	0	17.59	17.54	-0.284	0.14	7	0.02
633	DJ_1_1_WC	1	0.000357015351660121	1	0.000357015351660121	TGTGCTCTATGGTACAGCAACCATTTTATTTTC	CALWYSNHFIF	IGLV1	IGLJ3		26	24	-1	-1	-1	-1	-1	DJ_1_1	DSS	Colon	WC	C	Janssen	5	control	82.5	9.7	N	L	0	0	0	0	0	0	0	0	200	0.33	50	0	17.59	17.54	-0.284	0.14	7	0.02
634	DJ_1_1_WC	1	0.000357015351660121	1	0.000357015351660121	TGTGCTCTATGGTACAGCAACCATTTCATTTTC	CALWYSNHFIF	IGLV1	IGLJ3		27	23	-1	-1	-1	-1	-1	DJ_1_1	DSS	Colon	WC	C	Janssen	5	control	82.5	9.7	N	L	0	0	0	0	0	0	0	0	200	0.33	50	0	17.59	17.54	-0.284	0.14	7	0.02
635	DJ_1_1_WC	1	0.000357015351660121	1	0.000357015351660121	TGTGCTCAAAATGTAGAACTTCCGTACACGTTC	CAQNVELPYTF	IGKV2-109	IGKJ2		23	23	-1	-1	-1	-1	-1	DJ_1_1	DSS	Colon	WC	C	Janssen	5	control	82.5	9.7	N	L	0	0	0	0	0	0	0	0	200	0.33	50	0	17.59	17.54	-0.284	0.14	7	0.02
636	DJ_1_1_WC	1	0.000357015351660121	1	0.000357015351660121	TGTGCTAACTATGGTAACAGTATGGACTACTGG	CANYGNSMDYW	IGHV14-2, IGHV14-3, IGHV14-4	IGHJ4	IGHD2-8	7	20	7	18	-1	-1	12	DJ_1_1	DSS	Colon	WC	C	Janssen	5	control	82.5	9.7	N	L	0	0	0	0	0	0	0	0	200	0.33	50	0	17.59	17.54	-0.284	0.14	7	0.02
637	DJ_1_1_WC	1	0.000357015351660121	1	0.000357015351660121	TGTGCAACTTATGGTTACGACTTTGACTACTGG	CATYGYDFDYW	IGHV1-62-3, IGHV1-58, IGHV1-63	IGHJ2	IGHD2-7, IGHD2-8	7	15	9	15	-1	-1	7	DJ_1_1	DSS	Colon	WC	C	Janssen	5	control	82.5	9.7	N	L	0	0	0	0	0	0	0	0	200	0.33	50	0	17.59	17.54	-0.284	0.14	7	0.02
638	DJ_1_1_WC	1	0.000357015351660121	1	0.000357015351660121	TGTGCAAGTTGGGGGTACTACTTTGACTACTGG	CASWGYYFDYW	IGHV1-62-3	IGHJ2		8	14	-1	-1	-1	-1	5	DJ_1_1	DSS	Colon	WC	C	Janssen	5	control	82.5	9.7	N	L	0	0	0	0	0	0	0	0	200	0.33	50	0	17.59	17.54	-0.284	0.14	7	0.02
639	DJ_1_1_WC	1	0.000357015351660121	1	0.000357015351660121	TGTGCAAGCTATGGTTACGACTTTGACTACTGG	CASYGYDFDYW	IGHV1-62-3, IGHV1-63	IGHJ2	IGHD2-7, IGHD2-8	8	15	8	15	-1	-1	6	DJ_1_1	DSS	Colon	WC	C	Janssen	5	control	82.5	9.7	N	L	0	0	0	0	0	0	0	0	200	0.33	50	0	17.59	17.54	-0.284	0.14	7	0.02
640	DJ_1_1_WC	1	0.000357015351660121	1	0.000357015351660121	TGTGCAAGGTATGGTAACTACTTTGACTACTGG	CARYGNYFDYW	IGHV5-9	IGHJ2	IGHD2-8, IGHD2-7	8	16	9	16	-1	-1	7	DJ_1_1	DSS	Colon	WC	C	Janssen	5	control	82.5	9.7	N	L	0	0	0	0	0	0	0	0	200	0.33	50	0	17.59	17.54	-0.284	0.14	7	0.02
641	DJ_1_1_WC	1	0.000357015351660121	1	0.000357015351660121	TGTGCAAGGGATTACGACGGGTTTGACTACTGG	CARDYDGFDYW	IGHV1-58, IGHV1-62-3, IGHV1-84, IGHV1-63	IGHJ2	IGHD2-4	8	21	9	19	-1	-1	12	DJ_1_1	DSS	Colon	WC	C	Janssen	5	control	82.5	9.7	N	L	0	0	0	0	0	0	0	0	200	0.33	50	0	17.59	17.54	-0.284	0.14	7	0.02
642	DJ_1_1_WC	1	0.000357015351660121	1	0.000357015351660121	TGTGCAAGGGAGGGATACGGGTTTGACTACTGG	CAREGYGFDYW	IGHV1-62-3, IGHV1-63, IGHV1-84	IGHJ2	IGHD3-1, IGHD1-1	8	21	11	19	-1	-1	12	DJ_1_1	DSS	Colon	WC	C	Janssen	5	control	82.5	9.7	N	L	0	0	0	0	0	0	0	0	200	0.33	50	0	17.59	17.54	-0.284	0.14	7	0.02
643	DJ_1_1_WC	1	0.000357015351660121	1	0.000357015351660121	TGTGCAAGACATGGTAACTACGTTGACTACTGG	CARHGNYVDYW	IGHV1-84	IGHJ2	IGHD2-8	9	16	10	16	-1	-1	6	DJ_1_1	DSS	Colon	WC	C	Janssen	5	control	82.5	9.7	N	L	0	0	0	0	0	0	0	0	200	0.33	50	0	17.59	17.54	-0.284	0.14	7	0.02
644	DJ_1_1_WC	1	0.000357015351660121	1	0.000357015351660121	TGTGCAAGACAGGGTGGTAACTACGACTACTGG	CARQGGNYDYW	IGHV5-2	IGHJ2	IGHD2-8	11	24	14	24	-1	-1	12	DJ_1_1	DSS	Colon	WC	C	Janssen	5	control	82.5	9.7	N	L	0	0	0	0	0	0	0	0	200	0.33	50	0	17.59	17.54	-0.284	0.14	7	0.02
645	DJ_1_1_WC	1	0.000357015351660121	1	0.000357015351660121	TGTGCAAGACAGAGTAACCGTCTTGACTACTGG	CARQSNRLDYW	IGHV5-2, IGHV5-9	IGHJ2	IGHD2-3	11	22	12	22	-1	-1	10	DJ_1_1	DSS	Colon	WC	C	Janssen	5	control	82.5	9.7	N	L	0	0	0	0	0	0	0	0	200	0.33	50	0	17.59	17.54	-0.284	0.14	7	0.02
646	DJ_1_1_WC	1	0.000357015351660121	1	0.000357015351660121	TGTGCAAGAGGTTTGTACTACTTTGACTACTGG	CARGLYYFDYW	IGHV1-84, IGHV1-62-3	IGHJ2		9	14	-1	-1	-1	-1	4	DJ_1_1	DSS	Colon	WC	C	Janssen	5	control	82.5	9.7	N	L	0	0	0	0	0	0	0	0	200	0.33	50	0	17.59	17.54	-0.284	0.14	7	0.02
647	DJ_1_1_WC	1	0.000357015351660121	1	0.000357015351660121	TGTGCAAGAGGCTGGGAGTACTTTGACTACTGG	CARGWEYFDYW	IGHV1-84	IGHJ2	IGHD4-1	9	18	11	17	-1	-1	8	DJ_1_1	DSS	Colon	WC	C	Janssen	5	control	82.5	9.7	N	L	0	0	0	0	0	0	0	0	200	0.33	50	0	17.59	17.54	-0.284	0.14	7	0.02
648	DJ_1_1_WC	1	0.000357015351660121	1	0.000357015351660121	TGTGCAAGAGGGAGGTACTGGTTTCCTTACTGG	CARGRYWFPYW	IGHV3-3	IGHJ3	IGHD5-5, IGHD5-6, IGHD5-2	10	17	12	17	-1	-1	6	DJ_1_1	DSS	Colon	WC	C	Janssen	5	control	82.5	9.7	N	L	0	0	0	0	0	0	0	0	200	0.33	50	0	17.59	17.54	-0.284	0.14	7	0.02
649	DJ_1_1_WC	1	0.000357015351660121	1	0.000357015351660121	TGTGCAAGAGATTACTATGCTATGGACTACTGG	CARDYYAMDYW	IGHV1-62-3, IGHV1-58, IGHV1-63	IGHJ4		9	10	-1	-1	-1	-1	0	DJ_1_1	DSS	Colon	WC	C	Janssen	5	control	82.5	9.7	N	L	0	0	0	0	0	0	0	0	200	0.33	50	0	17.59	17.54	-0.284	0.14	7	0.02
650	DJ_1_1_WC	1	0.000357015351660121	1	0.000357015351660121	TGTGCAAGAGATCGCTGGTACTTCGATGTCTGG	CARDRWYFDVW	IGHV1-62-3, IGHV1-58, IGHV1-63	IGHJ1		9	14	-1	-1	-1	-1	4	DJ_1_1	DSS	Colon	WC	C	Janssen	5	control	82.5	9.7	N	L	0	0	0	0	0	0	0	0	200	0.33	50	0	17.59	17.54	-0.284	0.14	7	0.02
651	DJ_1_1_WC	1	0.000357015351660121	1	0.000357015351660121	TGTGCAAGAGATCACTGGTACTTCGATGTCTGG	CARDHWYFDVW	IGHV1-62-3, IGHV1-58, IGHV1-63	IGHJ1		9	13	-1	-1	-1	-1	3	DJ_1_1	DSS	Colon	WC	C	Janssen	5	control	82.5	9.7	N	L	0	0	0	0	0	0	0	0	200	0.33	50	0	17.59	17.54	-0.284	0.14	7	0.02
652	DJ_1_1_WC	1	0.000357015351660121	1	0.000357015351660121	TGTGCAAGAGAGGTAACTGGGTTTGACTACTGG	CAREVTGFDYW	IGHV1-62-3, IGHV1-58, IGHV1-63	IGHJ2	IGHD4-1, IGHD2-8	9	21	10	21	-1	-1	11	DJ_1_1	DSS	Colon	WC	C	Janssen	5	control	82.5	9.7	N	L	0	0	0	0	0	0	0	0	200	0.33	50	0	17.59	17.54	-0.284	0.14	7	0.02
653	DJ_1_1_WC	1	0.000357015351660121	1	0.000357015351660121	TGTGCAAGAAACTACGGGTACTTTGACTATTGG	CARNYGYFDYW	IGHV1-84	IGHJ2	IGHD2-5, IGHD1-1, IGHD2-6	9	18	9	16	-1	-1	8	DJ_1_1	DSS	Colon	WC	C	Janssen	5	control	82.5	9.7	N	L	0	0	0	0	0	0	0	0	200	0.33	50	0	17.59	17.54	-0.284	0.14	7	0.02
654	DJ_1_1_WC	1	0.000357015351660121	1	0.000357015351660121	TGTGCAAGAAACTACGGGTACTTTGACTACTGG	CARNYGYFDYW	IGHV1-58, IGHV1-62-3, IGHV1-63, IGHV1-84	IGHJ2	IGHD2-5, IGHD1-1, IGHD2-6	9	18	9	16	-1	-1	8	DJ_1_1	DSS	Colon	WC	C	Janssen	5	control	82.5	9.7	N	L	0	0	0	0	0	0	0	0	200	0.33	50	0	17.59	17.54	-0.284	0.14	7	0.02
655	DJ_1_1_WC	1	0.000357015351660121	1	0.000357015351660121	TGTGGGCAGAGTTACAGCTATCCGTACACGTTC	CGQSYSYPYTF	IGKV6-20	IGKJ2		23	23	-1	-1	-1	-1	-1	DJ_1_1	DSS	Colon	WC	C	Janssen	5	control	82.5	9.7	N	L	0	0	0	0	0	0	0	0	200	0.33	50	0	17.59	17.54	-0.284	0.14	7	0.02
656	DJ_1_1_WC	1	0.000357015351660121	1	0.000357015351660121	TGTGGACAGAGTTACAGACATCCATACACGTTC	CGQSYRHPYTF	IGKV6-20	IGKJ2		23	24	-1	-1	-1	-1	0	DJ_1_1	DSS	Colon	WC	C	Janssen	5	control	82.5	9.7	N	L	0	0	0	0	0	0	0	0	200	0.33	50	0	17.59	17.54	-0.284	0.14	7	0.02
657	DJ_1_1_WC	1	0.000357015351660121	1	0.000357015351660121	TGTATGCAACATCTAGAATATCCATTCACGTTC	CMQHLEYPFTF	IGKV2-137	IGKJ2		26	26	-1	-1	-1	-1	-1	DJ_1_1	DSS	Colon	WC	C	Janssen	5	control	82.5	9.7	N	L	0	0	0	0	0	0	0	0	200	0.33	50	0	17.59	17.54	-0.284	0.14	7	0.02
658	DJ_1_1_WC	1	0.000357015351660121	1	0.000357015351660121	TGTAAGCAGGCTTATGACGTTCCGTACACGTTC	CKQAYDVPYTF	IGKV12-38	IGKJ2		23	23	-1	-1	-1	-1	-1	DJ_1_1	DSS	Colon	WC	C	Janssen	5	control	82.5	9.7	N	L	0	0	0	0	0	0	0	0	200	0.33	50	0	17.59	17.54	-0.284	0.14	7	0.02
659	DJ_1_1_WC	1	0.000357015351660121	1	0.000357015351660121	TGTAAACAGGCTTATGACGTTCCTCGGACGTTC	CKQAYDVPRTF	IGKV12-38	IGKJ1		28	25	-1	-1	-1	-1	-1	DJ_1_1	DSS	Colon	WC	C	Janssen	5	control	82.5	9.7	N	L	0	0	0	0	0	0	0	0	200	0.33	50	0	17.59	17.54	-0.284	0.14	7	0.02
660	DJ_1_1_WC	1	0.000357015351660121	1	0.000357015351660121	TGTAAACAGGCTTATGACGTTCCGTGGACGTTC	CKQAYDVPWTF	IGKV12-38	IGKJ1		23	16	-1	-1	-1	-1	-1	DJ_1_1	DSS	Colon	WC	C	Janssen	5	control	82.5	9.7	N	L	0	0	0	0	0	0	0	0	200	0.33	50	0	17.59	17.54	-0.284	0.14	7	0.02
661	DJ_1_1_WC	1	0.000357015351660121	1	0.000357015351660121	TGCTTTCAAGGTTCACGTGTTCCTCCGACGTTC	CFQGSRVPPTF	IGKV1-117	IGKJ1		24	26	-1	-1	-1	-1	1	DJ_1_1	DSS	Colon	WC	C	Janssen	5	control	82.5	9.7	N	L	0	0	0	0	0	0	0	0	200	0.33	50	0	17.59	17.54	-0.284	0.14	7	0.02
662	DJ_1_1_WC	1	0.000357015351660121	1	0.000357015351660121	TGCTTTCAAGGTTCACATGTTCCTCCCACGTTC	CFQGSHVPPTF	IGKV1-117	IGKJ5		24	26	-1	-1	-1	-1	1	DJ_1_1	DSS	Colon	WC	C	Janssen	5	control	82.5	9.7	N	L	0	0	0	0	0	0	0	0	200	0.33	50	0	17.59	17.54	-0.284	0.14	7	0.02
663	DJ_1_1_WC	1	0.000357015351660121	1	0.000357015351660121	TGCTTTCAAGGTTCACATGTTCCGTTCACGTTC	CFQGSHVPFTF	IGKV1-117	IGKJ2		23	23	-1	-1	-1	-1	-1	DJ_1_1	DSS	Colon	WC	C	Janssen	5	control	82.5	9.7	N	L	0	0	0	0	0	0	0	0	200	0.33	50	0	17.59	17.54	-0.284	0.14	7	0.02
664	DJ_1_1_WC	1	0.000357015351660121	1	0.000357015351660121	TGCTTTCAAAATTCACATGTTCCGTACACGTTC	CFQNSHVPYTF	IGKV1-117, IGKV1-110	IGKJ2		23	23	-1	-1	-1	-1	-1	DJ_1_1	DSS	Colon	WC	C	Janssen	5	control	82.5	9.7	N	L	0	0	0	0	0	0	0	0	200	0.33	50	0	17.59	17.54	-0.284	0.14	7	0.02
665	DJ_1_1_WC	1	0.000357015351660121	1	0.000357015351660121	TGCTCTCAAAGTACACATGTTCCTCCCACGTTC	CSQSTHVPPTF	IGKV1-110	IGKJ4		24	26	-1	-1	-1	-1	1	DJ_1_1	DSS	Colon	WC	C	Janssen	5	control	82.5	9.7	N	L	0	0	0	0	0	0	0	0	200	0.33	50	0	17.59	17.54	-0.284	0.14	7	0.02
666	DJ_1_1_WC	1	0.000357015351660121	1	0.000357015351660121	TGCTCTCAAAGTACACATATTCCTCCCACGTTC	CSQSTHIPPTF	IGKV1-110	IGKJ2		24	26	-1	-1	-1	-1	1	DJ_1_1	DSS	Colon	WC	C	Janssen	5	control	82.5	9.7	N	L	0	0	0	0	0	0	0	0	200	0.33	50	0	17.59	17.54	-0.284	0.14	7	0.02
667	DJ_1_1_WC	1	0.000357015351660121	1	0.000357015351660121	TGCTGGCAAGGTACACATTTTCTTCGGACGTTC	CWQGTHFLRTF	IGKV1-135	IGKJ1		25	25	-1	-1	-1	-1	-1	DJ_1_1	DSS	Colon	WC	C	Janssen	5	control	82.5	9.7	N	L	0	0	0	0	0	0	0	0	200	0.33	50	0	17.59	17.54	-0.284	0.14	7	0.02
668	DJ_1_1_WC	1	0.000357015351660121	1	0.000357015351660121	TGCCTGCAAGTTACACATGTCCCGTGGACGTTC	CLQVTHVPWTF	IGKV1-122	IGKJ1		23	18	-1	-1	-1	-1	-1	DJ_1_1	DSS	Colon	WC	C	Janssen	5	control	82.5	9.7	N	L	0	0	0	0	0	0	0	0	200	0.33	50	0	17.59	17.54	-0.284	0.14	7	0.02
669	DJ_1_1_WC	1	0.000357015351660121	1	0.000357015351660121	TGCCATCAGCGGATTAGTTACCCGTGGACGTTC	CHQRISYPWTF	IGKV4-69, IGKV4-70	IGKJ1		27	22	-1	-1	-1	-1	-1	DJ_1_1	DSS	Colon	WC	C	Janssen	5	control	82.5	9.7	N	L	0	0	0	0	0	0	0	0	200	0.33	50	0	17.59	17.54	-0.284	0.14	7	0.02
670	DJ_1_1_WC	1	0.000357015351660121	1	0.000357015351660121	TGCCATCAGCGGAGTAGTTACCCGTGGACGTTC	CHQRSSYPWTF	IGKV4-70, IGKV4-69	IGKJ1		27	22	-1	-1	-1	-1	-1	DJ_1_1	DSS	Colon	WC	C	Janssen	5	control	82.5	9.7	N	L	0	0	0	0	0	0	0	0	200	0.33	50	0	17.59	17.54	-0.284	0.14	7	0.02
671	DJ_1_1_WC	1	0.000357015351660121	1	0.000357015351660121	TGCCATCAGCGGAGTAGTTACCCATCCACGTTC	CHQRSSYPSTF	IGKV4-69, IGKV4-70	IGKJ5		25	26	-1	-1	-1	-1	0	DJ_1_1	DSS	Colon	WC	C	Janssen	5	control	82.5	9.7	N	L	0	0	0	0	0	0	0	0	200	0.33	50	0	17.59	17.54	-0.284	0.14	7	0.02
672	DJ_1_1_WC	1	0.000357015351660121	1	0.000357015351660121	TGCCATCAGCGGAGTAGTTACCCATGGACGTTC	CHQRSSYPWTF	IGKV4-69, IGKV4-70	IGKJ1		27	24	-1	-1	-1	-1	-1	DJ_1_1	DSS	Colon	WC	C	Janssen	5	control	82.5	9.7	N	L	0	0	0	0	0	0	0	0	200	0.33	50	0	17.59	17.54	-0.284	0.14	7	0.02
673	DJ_1_1_WC	1	0.000357015351660121	1	0.000357015351660121	TGCCACCAGTATCATCGTTCCCCATTCACGTTC	CHQYHRSPFTF	IGKV4-74	IGKJ4		24	23	-1	-1	-1	-1	-1	DJ_1_1	DSS	Colon	WC	C	Janssen	5	control	82.5	9.7	N	L	0	0	0	0	0	0	0	0	200	0.33	50	0	17.59	17.54	-0.284	0.14	7	0.02
674	DJ_1_1_WC	1	0.000357015351660121	1	0.000357015351660121	TGCCACCAAAGGAGTAGTTACCCGTACACGTTC	CHQRSSYPYTF	IGKV4-57, IGKV4-55	IGKJ2		23	23	-1	-1	-1	-1	-1	DJ_1_1	DSS	Colon	WC	C	Janssen	5	control	82.5	9.7	N	L	0	0	0	0	0	0	0	0	200	0.33	50	0	17.59	17.54	-0.284	0.14	7	0.02
675	DJ_1_1_WC	1	0.000357015351660121	1	0.000357015351660121	TGCCAGCAGTTTACTAGTTCCCCATACACGTTC	CQQFTSSPYTF	IGKV4-50	IGKJ2		28	24	-1	-1	-1	-1	-1	DJ_1_1	DSS	Colon	WC	C	Janssen	5	control	82.5	9.7	N	L	0	0	0	0	0	0	0	0	200	0.33	50	0	17.59	17.54	-0.284	0.14	7	0.02
676	DJ_1_1_WC	1	0.000357015351660121	1	0.000357015351660121	TGCCAGCAGTGGAGTAGTTACCCACTCACGTTC	CQQWSSYPLTF	IGKV4-55, IGKV4-57	IGKJ5		28	24	-1	-1	-1	-1	-1	DJ_1_1	DSS	Colon	WC	C	Janssen	5	control	82.5	9.7	N	L	0	0	0	0	0	0	0	0	200	0.33	50	0	17.59	17.54	-0.284	0.14	7	0.02
677	DJ_1_1_WC	1	0.000357015351660121	1	0.000357015351660121	TGCCAGCAGTGGAGTAGTAGCCCACTCACGTTC	CQQWSSSPLTF	IGKV4-59, IGKV4-68, IGKV4-71, IGKV4-72, IGKV4-73	IGKJ5		28	24	-1	-1	-1	-1	-1	DJ_1_1	DSS	Colon	WC	C	Janssen	5	control	82.5	9.7	N	L	0	0	0	0	0	0	0	0	200	0.33	50	0	17.59	17.54	-0.284	0.14	7	0.02
678	DJ_1_1_WC	1	0.000357015351660121	1	0.000357015351660121	TGCCAGCAGTGGAATTATCCTCTGTGGACGTTC	CQQWNYPLWTF	IGKV4-86	IGKJ1		23	23	-1	-1	-1	-1	-1	DJ_1_1	DSS	Colon	WC	C	Janssen	5	control	82.5	9.7	N	L	0	0	0	0	0	0	0	0	200	0.33	50	0	17.59	17.54	-0.284	0.14	7	0.02
679	DJ_1_1_WC	1	0.000357015351660121	1	0.000357015351660121	TGCCAGCAGGGTAGTAGTATACCGTACACGTTC	CQQGSSIPYTF	IGKV4-91	IGKJ2		23	23	-1	-1	-1	-1	-1	DJ_1_1	DSS	Colon	WC	C	Janssen	5	control	82.5	9.7	N	L	0	0	0	0	0	0	0	0	200	0.33	50	0	17.59	17.54	-0.284	0.14	7	0.02
680	DJ_1_1_WC	1	0.000357015351660121	1	0.000357015351660121	TGCCAGCAGGGTAGTAGTATACCGCTCACGTTC	CQQGSSIPLTF	IGKV4-91	IGKJ5		23	22	-1	-1	-1	-1	-1	DJ_1_1	DSS	Colon	WC	C	Janssen	5	control	82.5	9.7	N	L	0	0	0	0	0	0	0	0	200	0.33	50	0	17.59	17.54	-0.284	0.14	7	0.02
681	DJ_1_1_WC	1	0.000357015351660121	1	0.000357015351660121	TGCCAGCAATATAGCAGCTATCCTCTCACGTTC	CQQYSSYPLTF	IGKV6-13, IGKV6-23	IGKJ5		24	24	-1	-1	-1	-1	-1	DJ_1_1	DSS	Colon	WC	C	Janssen	5	control	82.5	9.7	N	L	0	0	0	0	0	0	0	0	200	0.33	50	0	17.59	17.54	-0.284	0.14	7	0.02
682	DJ_1_1_WC	1	0.000357015351660121	1	0.000357015351660121	TGCCAGCAATATAGCAGCTATCCATTCACGTTC	CQQYSSYPFTF	IGKV6-13	IGKJ4		23	23	-1	-1	-1	-1	-1	DJ_1_1	DSS	Colon	WC	C	Janssen	5	control	82.5	9.7	N	L	0	0	0	0	0	0	0	0	200	0.33	50	0	17.59	17.54	-0.284	0.14	7	0.02
683	DJ_1_1_WC	1	0.000357015351660121	1	0.000357015351660121	TGCCAGCAAAGGAGTAGTTCCCCGTACACGTTC	CQQRSSSPYTF	IGKV4-57, IGKV4-55	IGKJ2		23	23	-1	-1	-1	-1	-1	DJ_1_1	DSS	Colon	WC	C	Janssen	5	control	82.5	9.7	N	L	0	0	0	0	0	0	0	0	200	0.33	50	0	17.59	17.54	-0.284	0.14	7	0.02
684	DJ_1_1_WC	1	0.000357015351660121	1	0.000357015351660121	TGCCAGCAAAGGAGTAGTTACCCGTACACGTTC	CQQRSSYPYTF	IGKV4-57	IGKJ2		23	23	-1	-1	-1	-1	-1	DJ_1_1	DSS	Colon	WC	C	Janssen	5	control	82.5	9.7	N	L	0	0	0	0	0	0	0	0	200	0.33	50	0	17.59	17.54	-0.284	0.14	7	0.02
685	DJ_1_1_WC	1	0.000357015351660121	1	0.000357015351660121	TGCCAGCAAAGGAGTAGTTACCCATGGACGTTC	CQQRSSYPWTF	IGKV4-57, IGKV4-55	IGKJ1		24	24	-1	-1	-1	-1	-1	DJ_1_1	DSS	Colon	WC	C	Janssen	5	control	82.5	9.7	N	L	0	0	0	0	0	0	0	0	200	0.33	50	0	17.59	17.54	-0.284	0.14	7	0.02
686	DJ_1_1_WC	1	0.000357015351660121	1	0.000357015351660121	TGCCAGCAAAAGTATAGTTACCCGCTCACGTTC	CQQKYSYPLTF	IGKV4-54, IGKV4-57, IGKV4-61	IGKJ5		23	22	-1	-1	-1	-1	-1	DJ_1_1	DSS	Colon	WC	C	Janssen	5	control	82.5	9.7	N	L	0	0	0	0	0	0	0	0	200	0.33	50	0	17.59	17.54	-0.284	0.14	7	0.02
687	DJ_1_1_WC	1	0.000357015351660121	1	0.000357015351660121	TGCCAACAGGGTGATACGCTTCCTCCGACGTTC	CQQGDTLPPTF	IGKV10-96	IGKJ1		24	26	-1	-1	-1	-1	1	DJ_1_1	DSS	Colon	WC	C	Janssen	5	control	82.5	9.7	N	L	0	0	0	0	0	0	0	0	200	0.33	50	0	17.59	17.54	-0.284	0.14	7	0.02
688	DJ_1_1_WC	1	0.000357015351660121	1	0.000357015351660121	TGCCAACAGGGTAATTCGCTTCCGTACACGTTC	CQQGNSLPYTF	IGKV10-96	IGKJ2		23	23	-1	-1	-1	-1	-1	DJ_1_1	DSS	Colon	WC	C	Janssen	5	control	82.5	9.7	N	L	0	0	0	0	0	0	0	0	200	0.33	50	0	17.59	17.54	-0.284	0.14	7	0.02
689	DJ_1_1_WC	1	0.000357015351660121	1	0.000357015351660121	TGCCAACAGGGTAATACGCTTCCTTACACGTTC	CQQGNTLPYTF	IGKV10-96	IGKJ2		24	24	-1	-1	-1	-1	-1	DJ_1_1	DSS	Colon	WC	C	Janssen	5	control	82.5	9.7	N	L	0	0	0	0	0	0	0	0	200	0.33	50	0	17.59	17.54	-0.284	0.14	7	0.02
690	DJ_1_1_WC	1	0.000357015351660121	1	0.000357015351660121	TGCCAACAGGACAATACGCTTCCGTTCACGTTC	CQQDNTLPFTF	IGKV10-96	IGKJ2		23	23	-1	-1	-1	-1	-1	DJ_1_1	DSS	Colon	WC	C	Janssen	5	control	82.5	9.7	N	L	0	0	0	0	0	0	0	0	200	0.33	50	0	17.59	17.54	-0.284	0.14	7	0.02
691	DJ_1_1_WC	1	0.000357015351660121	1	0.000357015351660121	TGCACAAACTGGGGATCCTGGTTTGCTTACTGG	CTNWGSWFAYW	IGHV7-4	IGHJ3	IGHD4-1	2	16	6	13	-1	-1	13	DJ_1_1	DSS	Colon	WC	C	Janssen	5	control	82.5	9.7	N	L	0	0	0	0	0	0	0	0	200	0.33	50	0	17.59	17.54	-0.284	0.14	7	0.02
692	DJ_1_1_WC	1	0.000357015351660121	1	0.000357015351660121	TGGTTTCAAGGTTCACGTGTTCCTCCGACGTTC	WFQGSRVPPTF	IGKV1-117	IGKJ1		24	26	-1	-1	-1	-1	1	DJ_1_1	DSS	Colon	WC	C	Janssen	5	control	82.5	9.7	N	L	0	0	0	0	0	0	0	0	200	0.33	50	0	17.59	17.54	-0.284	0.14	7	0.02
693	DJ_1_1_WC	1	0.000357015351660121	1	0.000357015351660121	TGTGCTCTAAGGTACAGCAACCATTTATTTCC	CALRY~QPFIS	IGLV1	IGLJ3		26	23	-1	-1	-1	-1	-1	DJ_1_1	DSS	Colon	WC	C	Janssen	5	control	82.5	9.7	N	L	0	0	0	0	0	0	0	0	200	0.33	50	0	17.59	17.54	-0.284	0.14	7	0.02
694	DJ_1_1_WC	1	0.000357015351660121	1	0.000357015351660121	TGTGCTCAAAATCTAGAACTTCCTGGACGTTC	CAQNL~TSWTF	IGKV2-109	IGKJ1		24	23	-1	-1	-1	-1	-1	DJ_1_1	DSS	Colon	WC	C	Janssen	5	control	82.5	9.7	N	L	0	0	0	0	0	0	0	0	200	0.33	50	0	17.59	17.54	-0.284	0.14	7	0.02
695	DJ_1_1_WC	1	0.000357015351660121	1	0.000357015351660121	TGCCAGCAGTGGAATTATCCTCTCTCACGTTC	CQQWN~SSLTF	IGKV4-86	IGKJ5		23	23	-1	-1	-1	-1	-1	DJ_1_1	DSS	Colon	WC	C	Janssen	5	control	82.5	9.7	N	L	0	0	0	0	0	0	0	0	200	0.33	50	0	17.59	17.54	-0.284	0.14	7	0.02
696	DJ_1_1_WC	1	0.000357015351660121	1	0.000357015351660121	TGTCAGCAATAACGGCTATCCATTCACGTTC	CQQ*RL~YPFTF	IGKV6-15, IGKV6-23	IGKJ4		21	21	-1	-1	-1	-1	-1	DJ_1_1	DSS	Colon	WC	C	Janssen	5	control	82.5	9.7	N	L	0	0	0	0	0	0	0	0	200	0.33	50	0	17.59	17.54	-0.284	0.14	7	0.02
697	DJ_1_1_WC	1	0.000357015351660121	1	0.000357015351660121	TGTCAGCAATAACATCTATCCATTCACGTTC	CQQ*HL~YPFTF	IGKV6-15	IGKJ4		21	21	-1	-1	-1	-1	-1	DJ_1_1	DSS	Colon	WC	C	Janssen	5	control	82.5	9.7	N	L	0	0	0	0	0	0	0	0	200	0.33	50	0	17.59	17.54	-0.284	0.14	7	0.02
698	DJ_1_1_WC	1	0.000357015351660121	1	0.000357015351660121	TGTGCTCTATGGTACAGCACCCATGGTGTTC	CALWYS~APMVF	IGLV2	IGLJ1		24	24	-1	-1	-1	-1	-1	DJ_1_1	DSS	Colon	WC	C	Janssen	5	control	82.5	9.7	N	L	0	0	0	0	0	0	0	0	200	0.33	50	0	17.59	17.54	-0.284	0.14	7	0.02
699	DJ_1_1_WC	1	0.000357015351660121	1	0.000357015351660121	TGTGCTCTATGGTACAGCAACCATTATTTTC	CALWYS~ATIIF	IGLV1, IGLV2	IGLJ3		25	23	-1	-1	-1	-1	-1	DJ_1_1	DSS	Colon	WC	C	Janssen	5	control	82.5	9.7	N	L	0	0	0	0	0	0	0	0	200	0.33	50	0	17.59	17.54	-0.284	0.14	7	0.02
700	DJ_1_1_WC	1	0.000357015351660121	1	0.000357015351660121	TGCAAGCAATCTTATAATCTTGCTCACGTTC	CKQSYN~ILLTF	IGKV8-21	IGKJ5		21	21	-1	-1	-1	-1	-1	DJ_1_1	DSS	Colon	WC	C	Janssen	5	control	82.5	9.7	N	L	0	0	0	0	0	0	0	0	200	0.33	50	0	17.59	17.54	-0.284	0.14	7	0.02
701	DJ_1_1_WC	1	0.000357015351660121	1	0.000357015351660121	TGTCTACAGTATGATAGTCTGTACACGTTC	CLQYDSLYTF	IGKV19-93	IGKJ2		20	19	-1	-1	-1	-1	-1	DJ_1_1	DSS	Colon	WC	C	Janssen	5	control	82.5	9.7	N	L	0	0	0	0	0	0	0	0	200	0.33	50	0	17.59	17.54	-0.284	0.14	7	0.02
702	DJ_1_1_WC	1	0.000357015351660121	1	0.000357015351660121	TGTCTACAATATGCTAGTTATCTCACGTTC	CLQYASYLTF	IGKV9-124, IGKV9-120	IGKJ4		22	18	-1	-1	-1	-1	-1	DJ_1_1	DSS	Colon	WC	C	Janssen	5	control	82.5	9.7	N	L	0	0	0	0	0	0	0	0	200	0.33	50	0	17.59	17.54	-0.284	0.14	7	0.02
703	DJ_1_1_WC	1	0.000357015351660121	1	0.000357015351660121	TGTCAGCAATATAGCAGTTATCCCACGTTC	CQQYSSYPTF	IGKV6-23	IGKJ4		23	23	-1	-1	-1	-1	-1	DJ_1_1	DSS	Colon	WC	C	Janssen	5	control	82.5	9.7	N	L	0	0	0	0	0	0	0	0	200	0.33	50	0	17.59	17.54	-0.284	0.14	7	0.02
704	DJ_1_1_WC	1	0.000357015351660121	1	0.000357015351660121	TGTCAGCAATATAGCAGCTATTACACGTTC	CQQYSSYYTF	IGKV6-23	IGKJ2		21	21	-1	-1	-1	-1	-1	DJ_1_1	DSS	Colon	WC	C	Janssen	5	control	82.5	9.7	N	L	0	0	0	0	0	0	0	0	200	0.33	50	0	17.59	17.54	-0.284	0.14	7	0.02
705	DJ_1_1_WC	1	0.000357015351660121	1	0.000357015351660121	TGTCAGCAACATTATAGTAGTTGGACGTTC	CQQHYSSWTF	IGKV6-17	IGKJ1		19	21	-1	-1	-1	-1	1	DJ_1_1	DSS	Colon	WC	C	Janssen	5	control	82.5	9.7	N	L	0	0	0	0	0	0	0	0	200	0.33	50	0	17.59	17.54	-0.284	0.14	7	0.02
706	DJ_1_1_WC	1	0.000357015351660121	1	0.000357015351660121	TGTCAACAGTATTGGAGTACGCTCACGTTC	CQQYWSTLTF	IGKV13-84, IGKV13-85	IGKJ5		20	19	-1	-1	-1	-1	-1	DJ_1_1	DSS	Colon	WC	C	Janssen	5	control	82.5	9.7	N	L	0	0	0	0	0	0	0	0	200	0.33	50	0	17.59	17.54	-0.284	0.14	7	0.02
707	DJ_1_1_WC	1	0.000357015351660121	1	0.000357015351660121	TGTGCGGGGGATTACGACCTTGACTACTGG	CAGDYDLDYW	IGHV1-62-3, IGHV1-84	IGHJ2		5	12	-1	-1	-1	-1	6	DJ_1_1	DSS	Colon	WC	C	Janssen	5	control	82.5	9.7	N	L	0	0	0	0	0	0	0	0	200	0.33	50	0	17.59	17.54	-0.284	0.14	7	0.02
708	DJ_1_1_WC	1	0.000357015351660121	1	0.000357015351660121	TGTGCACTGCTCAGGGGGTTTGCTCACTGG	CALLRGFAHW	IGHV1-62-3	IGHJ3	IGHD3-2	6	16	8	15	-1	-1	9	DJ_1_1	DSS	Colon	WC	C	Janssen	5	control	82.5	9.7	N	L	0	0	0	0	0	0	0	0	200	0.33	50	0	17.59	17.54	-0.284	0.14	7	0.02
709	DJ_1_1_WC	1	0.000357015351660121	1	0.000357015351660121	TGTGCAACTGGGTACTACTTTGACTACTGG	CATGYYFDYW	IGHV1-62-3	IGHJ2		7	11	-1	-1	-1	-1	3	DJ_1_1	DSS	Colon	WC	C	Janssen	5	control	82.5	9.7	N	L	0	0	0	0	0	0	0	0	200	0.33	50	0	17.59	17.54	-0.284	0.14	7	0.02
710	DJ_1_1_WC	1	0.000357015351660121	1	0.000357015351660121	TGTGCAAGTCCGACCTGGTTTTCTTACTGG	CASPTWFSYW	IGHV1-62-3, IGHV1-63	IGHJ3		8	13	-1	-1	-1	-1	4	DJ_1_1	DSS	Colon	WC	C	Janssen	5	control	82.5	9.7	N	L	0	0	0	0	0	0	0	0	200	0.33	50	0	17.59	17.54	-0.284	0.14	7	0.02
711	DJ_1_1_WC	1	0.000357015351660121	1	0.000357015351660121	TGTGCAAGTCCGACCTGGTTTCCTTACTGG	CASPTWFPYW	IGHV1-62-3	IGHJ3		8	13	-1	-1	-1	-1	4	DJ_1_1	DSS	Colon	WC	C	Janssen	5	control	82.5	9.7	N	L	0	0	0	0	0	0	0	0	200	0.33	50	0	17.59	17.54	-0.284	0.14	7	0.02
712	DJ_1_1_WC	1	0.000357015351660121	1	0.000357015351660121	TGTGCAAGTCCGACCTGGTTTACTTACTGG	CASPTWFTYW	IGHV1-62-3	IGHJ3		8	13	-1	-1	-1	-1	4	DJ_1_1	DSS	Colon	WC	C	Janssen	5	control	82.5	9.7	N	L	0	0	0	0	0	0	0	0	200	0.33	50	0	17.59	17.54	-0.284	0.14	7	0.02
713	DJ_1_1_WC	1	0.000357015351660121	1	0.000357015351660121	TGTGCAAGGGGGTACTACTTTGACTATTGG	CARGYYFDYW	IGHV1-62-3, IGHV1-84	IGHJ2		8	11	-1	-1	-1	-1	2	DJ_1_1	DSS	Colon	WC	C	Janssen	5	control	82.5	9.7	N	L	0	0	0	0	0	0	0	0	200	0.33	50	0	17.59	17.54	-0.284	0.14	7	0.02
714	DJ_1_1_WC	1	0.000357015351660121	1	0.000357015351660121	TGTGCAAGGAAGGACCACTTTGACTACTGG	CARKDHFDYW	IGHV1-62-3, IGHV1-63	IGHJ2		8	4	-1	-1	-1	-1	-1	DJ_1_1	DSS	Colon	WC	C	Janssen	5	control	82.5	9.7	N	L	0	0	0	0	0	0	0	0	200	0.33	50	0	17.59	17.54	-0.284	0.14	7	0.02
715	DJ_1_1_WC	1	0.000357015351660121	1	0.000357015351660121	TGTGCAAGATACTGGGACGGTGACTACTGG	CARYWDGDYW	IGHV1-62-3	IGHJ2	IGHD4-1	10	20	10	19	-1	-1	9	DJ_1_1	DSS	Colon	WC	C	Janssen	5	control	82.5	9.7	N	L	0	0	0	0	0	0	0	0	200	0.33	50	0	17.59	17.54	-0.284	0.14	7	0.02
716	DJ_1_1_WC	1	0.000357015351660121	1	0.000357015351660121	TGTGCAAGATACACGGCTTTTGACTACTGG	CARYTAFDYW	IGHV1-62-3, IGHV1-84, IGHV1-58	IGHJ2		10	18	-1	-1	-1	-1	7	DJ_1_1	DSS	Colon	WC	C	Janssen	5	control	82.5	9.7	N	L	0	0	0	0	0	0	0	0	200	0.33	50	0	17.59	17.54	-0.284	0.14	7	0.02
717	DJ_1_1_WC	1	0.000357015351660121	1	0.000357015351660121	TGTGCAAGAGATGGTTACCGCGACTACTGG	CARDGYRDYW	IGHV1-62-3, IGHV1-84, IGHV1-58, IGHV1-63	IGHJ2	IGHD2-3, IGHD2-7	9	21	9	18	-1	-1	11	DJ_1_1	DSS	Colon	WC	C	Janssen	5	control	82.5	9.7	N	L	0	0	0	0	0	0	0	0	200	0.33	50	0	17.59	17.54	-0.284	0.14	7	0.02
718	DJ_1_1_WC	1	0.000357015351660121	1	0.000357015351660121	TGTGCAAGAGACTATAGGCTTGACTACTGG	CARDYRLDYW	IGHV1-62-3	IGHJ2	IGHD2-5, IGHD2-6	9	19	10	17	-1	-1	9	DJ_1_1	DSS	Colon	WC	C	Janssen	5	control	82.5	9.7	N	L	0	0	0	0	0	0	0	0	200	0.33	50	0	17.59	17.54	-0.284	0.14	7	0.02
719	DJ_1_1_WC	1	0.000357015351660121	1	0.000357015351660121	TGCCAGCAGTGGAGTAGTAATTCACCGTTC	CQQWSSNSPF	IGKV4-59, IGKV4-68, IGKV4-71, IGKV4-72, IGKV4-73	IGKJ4		26	19	-1	-1	-1	-1	-1	DJ_1_1	DSS	Colon	WC	C	Janssen	5	control	82.5	9.7	N	L	0	0	0	0	0	0	0	0	200	0.33	50	0	17.59	17.54	-0.284	0.14	7	0.02
720	DJ_1_1_WC	1	0.000357015351660121	1	0.000357015351660121	TGCCAGCAGTGGAGTAGTAACCCACCGTTC	CQQWSSNPPF	IGKV4-59, IGKV4-68, IGKV4-71, IGKV4-72, IGKV4-73	IGKJ4		26	25	-1	-1	-1	-1	-1	DJ_1_1	DSS	Colon	WC	C	Janssen	5	control	82.5	9.7	N	L	0	0	0	0	0	0	0	0	200	0.33	50	0	17.59	17.54	-0.284	0.14	7	0.02
721	DJ_1_1_WC	1	0.000357015351660121	1	0.000357015351660121	TGCCAGCAGTGGAATTATCCTCTCACGTTC	CQQWNYPLTF	IGKV4-86	IGKJ4		23	22	-1	-1	-1	-1	-1	DJ_1_1	DSS	Colon	WC	C	Janssen	5	control	82.5	9.7	N	L	0	0	0	0	0	0	0	0	200	0.33	50	0	17.59	17.54	-0.284	0.14	7	0.02
722	DJ_1_1_WC	1	0.000357015351660121	1	0.000357015351660121	TGCCAGCAGTGGAATTATCCATTCACGTTC	CQQWNYPFTF	IGKV4-86	IGKJ4		20	20	-1	-1	-1	-1	-1	DJ_1_1	DSS	Colon	WC	C	Janssen	5	control	82.5	9.7	N	L	0	0	0	0	0	0	0	0	200	0.33	50	0	17.59	17.54	-0.284	0.14	7	0.02
723	DJ_1_1_WC	1	0.000357015351660121	1	0.000357015351660121	TGCCAACAGGGTAATACGCTGTACACGTTC	CQQGNTLYTF	IGKV10-96	IGKJ2		20	19	-1	-1	-1	-1	-1	DJ_1_1	DSS	Colon	WC	C	Janssen	5	control	82.5	9.7	N	L	0	0	0	0	0	0	0	0	200	0.33	50	0	17.59	17.54	-0.284	0.14	7	0.02
724	DJ_1_1_WC	1	0.000357015351660121	1	0.000357015351660121	TGCACCTATGATTACGACTTTGACTACTGG	CTYDYDFDYW	IGHV10-1	IGHJ2	IGHD2-3, IGHD2-4	2	12	5	12	-1	-1	9	DJ_1_1	DSS	Colon	WC	C	Janssen	5	control	82.5	9.7	N	L	0	0	0	0	0	0	0	0	200	0.33	50	0	17.59	17.54	-0.284	0.14	7	0.02
725	DJ_1_1_WC	1	0.000357015351660121	1	0.000357015351660121	TGCAAGCAATCTTCTAAGCTGCTCACGTTC	CKQSSKLLTF	IGKV8-21	IGKJ5		20	16	-1	-1	-1	-1	-1	DJ_1_1	DSS	Colon	WC	C	Janssen	5	control	82.5	9.7	N	L	0	0	0	0	0	0	0	0	200	0.33	50	0	17.59	17.54	-0.284	0.14	7	0.02
726	DJ_1_1_WC	1	0.000357015351660121	1	0.000357015351660121	TGCAAGCAATCTTATATTCTTCGGACGTTC	CKQSYILRTF	IGKV8-21	IGKJ1		25	22	-1	-1	-1	-1	-1	DJ_1_1	DSS	Colon	WC	C	Janssen	5	control	82.5	9.7	N	L	0	0	0	0	0	0	0	0	200	0.33	50	0	17.59	17.54	-0.284	0.14	7	0.02
727	DJ_1_1_WC	1	0.000357015351660121	1	0.000357015351660121	TGCAAGCAATCTTATAATCTGTGGACGTTC	CKQSYNLWTF	IGKV8-21	IGKJ1		20	20	-1	-1	-1	-1	-1	DJ_1_1	DSS	Colon	WC	C	Janssen	5	control	82.5	9.7	N	L	0	0	0	0	0	0	0	0	200	0.33	50	0	17.59	17.54	-0.284	0.14	7	0.02
728	DJ_1_1_WC	1	0.000357015351660121	1	0.000357015351660121	TGCAAGCAATCTTATAATCTGTACACGTTC	CKQSYNLYTF	IGKV8-21	IGKJ2		20	19	-1	-1	-1	-1	-1	DJ_1_1	DSS	Colon	WC	C	Janssen	5	control	82.5	9.7	N	L	0	0	0	0	0	0	0	0	200	0.33	50	0	17.59	17.54	-0.284	0.14	7	0.02
729	DJ_1_1_WC	1	0.000357015351660121	1	0.000357015351660121	CGCAAGCAATCTTATAATCTGCTCACGTTC	RKQSYNLLTF	IGKV8-21	IGKJ5		20	20	-1	-1	-1	-1	-1	DJ_1_1	DSS	Colon	WC	C	Janssen	5	control	82.5	9.7	N	L	0	0	0	0	0	0	0	0	200	0.33	50	0	17.59	17.54	-0.284	0.14	7	0.02
730	DJ_1_1_WC	1	0.000357015351660121	1	0.000357015351660121	TGCCATCAGTGGAGTAGTTATCCACGTTC	CHQWS~LSTF	IGKV4-80	IGKJ2		24	22	-1	-1	-1	-1	-1	DJ_1_1	DSS	Colon	WC	C	Janssen	5	control	82.5	9.7	N	L	0	0	0	0	0	0	0	0	200	0.33	50	0	17.59	17.54	-0.284	0.14	7	0.02
731	DJ_1_1_WC	1	0.000357015351660121	1	0.000357015351660121	TGTCAGCAATATAGCAGCTTCACGTTC	CQQYSSFTF	IGKV6-23	IGKJ4		19	18	-1	-1	-1	-1	-1	DJ_1_1	DSS	Colon	WC	C	Janssen	5	control	82.5	9.7	N	L	0	0	0	0	0	0	0	0	200	0.33	50	0	17.59	17.54	-0.284	0.14	7	0.02
732	DJ_1_1_WC	1	0.000357015351660121	1	0.000357015351660121	TGTGTCGTTGGTCTCTTTGACTACTGG	CVVGLFDYW	IGHV14-2, IGHV14-4	IGHJ2		4	14	-1	-1	-1	-1	9	DJ_1_1	DSS	Colon	WC	C	Janssen	5	control	82.5	9.7	N	L	0	0	0	0	0	0	0	0	200	0.33	50	0	17.59	17.54	-0.284	0.14	7	0.02
733	DJ_1_1_WC	1	0.000357015351660121	1	0.000357015351660121	TGTGTGAGGGACTACTTTGACTACTGG	CVRDYFDYW	IGHV10-1, IGHV10-3	IGHJ2		8	10	-1	-1	-1	-1	1	DJ_1_1	DSS	Colon	WC	C	Janssen	5	control	82.5	9.7	N	L	0	0	0	0	0	0	0	0	200	0.33	50	0	17.59	17.54	-0.284	0.14	7	0.02
734	DJ_1_1_WC	1	0.000357015351660121	1	0.000357015351660121	TGTGTGAGAGACTACTTTGACTATTGG	CVRDYFDYW	IGHV10-1, IGHV10-3	IGHJ2		9	10	-1	-1	-1	-1	0	DJ_1_1	DSS	Colon	WC	C	Janssen	5	control	82.5	9.7	N	L	0	0	0	0	0	0	0	0	200	0.33	50	0	17.59	17.54	-0.284	0.14	7	0.02
735	DJ_1_1_WC	1	0.000357015351660121	1	0.000357015351660121	TGTGCGAGATATTACTTTGACTACTGG	CARYYFDYW	IGHV9-2, IGHV9-3	IGHJ2		13	9	-1	-1	-1	-1	-1	DJ_1_1	DSS	Colon	WC	C	Janssen	5	control	82.5	9.7	N	L	0	0	0	0	0	0	0	0	200	0.33	50	0	17.59	17.54	-0.284	0.14	7	0.02
736	DJ_1_1_WC	1	0.000357015351660121	1	0.000357015351660121	TGTGCAATATCTGGCTTTGACTACTGG	CAISGFDYW	IGHV1-62-3	IGHJ2		15	14	-1	-1	-1	-1	-1	DJ_1_1	DSS	Colon	WC	C	Janssen	5	control	82.5	9.7	N	L	0	0	0	0	0	0	0	0	200	0.33	50	0	17.59	17.54	-0.284	0.14	7	0.02
737	DJ_1_1_WC	1	0.000357015351660121	1	0.000357015351660121	TGTGCAAGAGGGTTCTTTGACTACTGG	CARGFFDYW	IGHV1-62-3, IGHV1-84	IGHJ2		9	14	-1	-1	-1	-1	4	DJ_1_1	DSS	Colon	WC	C	Janssen	5	control	82.5	9.7	N	L	0	0	0	0	0	0	0	0	200	0.33	50	0	17.59	17.54	-0.284	0.14	7	0.02
738	DJ_1_1_WC	1	0.000357015351660121	1	0.000357015351660121	TGCTTTCAAGGTTCACGTACACGTTC	CFQG~TYTF	IGKV1-117	IGKJ2		16	10	-1	-1	-1	-1	-1	DJ_1_1	DSS	Colon	WC	C	Janssen	5	control	82.5	9.7	N	L	0	0	0	0	0	0	0	0	200	0.33	50	0	17.59	17.54	-0.284	0.14	7	0.02
739	DJ_1_1_WC	1	0.000357015351660121	1	0.000357015351660121	TGTGCAAGCCCGGGGGCTTACTGG	CASPGAYW	IGHV5-2, IGHV10-1, IGHV10-3	IGHJ3		8	15	-1	-1	-1	-1	6	DJ_1_1	DSS	Colon	WC	C	Janssen	5	control	82.5	9.7	N	L	0	0	0	0	0	0	0	0	200	0.33	50	0	17.59	17.54	-0.284	0.14	7	0.02
740	DJ_1_1_WC	1	0.000357015351660121	1	0.000357015351660121	TGTGCAAGAGGCCATGACTACTGG	CARGHDYW	IGHV9-2, IGHV9-3	IGHJ2		9	14	-1	-1	-1	-1	4	DJ_1_1	DSS	Colon	WC	C	Janssen	5	control	82.5	9.7	N	L	0	0	0	0	0	0	0	0	200	0.33	50	0	17.59	17.54	-0.284	0.14	7	0.02
741	DJ_1_1_WC	1	0.000357015351660121	1	0.000357015351660121	TGTGCAAGAAGGGGGGACTACTGG	CARRGDYW	IGHV1-62-3	IGHJ2		9	15	-1	-1	-1	-1	5	DJ_1_1	DSS	Colon	WC	C	Janssen	5	control	82.5	9.7	N	L	0	0	0	0	0	0	0	0	200	0.33	50	0	17.59	17.54	-0.284	0.14	7	0.02
742	DJ_1_1_WC	1	0.000357015351660121	1	0.000357015351660121	TGTGCAAGACCGGACTACTGG	CARPDYW	IGHV1-62-3, IGHV1-58	IGHJ2		9	12	-1	-1	-1	-1	2	DJ_1_1	DSS	Colon	WC	C	Janssen	5	control	82.5	9.7	N	L	0	0	0	0	0	0	0	0	200	0.33	50	0	17.59	17.54	-0.284	0.14	7	0.02
743	DJ_1_1_WC	1	0.000357015351660121	1	0.000357015351660121	TGTGCAAGTGGTGTCTGG	CASGVW	IGHV1-62-3, IGHV1-58, IGHV1-63, IGHV1-84	IGHJ1		8	11	-1	-1	-1	-1	2	DJ_1_1	DSS	Colon	WC	C	Janssen	5	control	82.5	9.7	N	L	0	0	0	0	0	0	0	0	200	0.33	50	0	17.59	17.54	-0.284	0.14	7	0.02
744	DJ_1_11_B	28	0.0355329949238579	28	0.0355329949238579	TGTGCTCTATGGTACAGCAACCATTGGGTGTTC	CALWYSNHWVF	IGLV1	IGLJ1		25	24	-1	-1	-1	-1	-1	DJ_1_11	DSS	Blood	B	C	Janssen	5	control	6.76	8.7	A	A	0	0	0	0	0	0	0	0	200	0.33	200	0	18.95	19.6	3.43	0.176	7.5	0.023
745	DJ_1_11_B	19	0.0241116751269036	19	0.0241116751269036	TGTGCTCTATGGTACAGCACCCATTATGTTTTC	CALWYSTHYVF	IGLV2	IGLJ2		26	22	-1	-1	-1	-1	-1	DJ_1_11	DSS	Blood	B	C	Janssen	5	control	6.76	8.7	A	A	0	0	0	0	0	0	0	0	200	0.33	200	0	18.95	19.6	3.43	0.176	7.5	0.023
746	DJ_1_11_B	12	0.0152284263959391	12	0.0152284263959391	TGTGGTGTGGGTGATACAATTAAGGAACAATTTGTGTATGTTTTC	CGVGDTIKEQFVYVF	IGLV3	IGLJ2		38	36	-1	-1	-1	-1	-1	DJ_1_11	DSS	Blood	B	C	Janssen	5	control	6.76	8.7	A	A	0	0	0	0	0	0	0	0	200	0.33	200	0	18.95	19.6	3.43	0.176	7.5	0.023
747	DJ_1_11_B	11	0.0139593908629442	11	0.0139593908629442	TGTGCTCTATGGTACAGCAACCACTGGGTGTTC	CALWYSNHWVF	IGLV1	IGLJ1		23	17	-1	-1	-1	-1	-1	DJ_1_11	DSS	Blood	B	C	Janssen	5	control	6.76	8.7	A	A	0	0	0	0	0	0	0	0	200	0.33	200	0	18.95	19.6	3.43	0.176	7.5	0.023
748	DJ_1_11_B	7	0.00888324873096447	7	0.00888324873096447	TGTGCTCTATGGTACAGCAACCATTTCGGGTGTTC	CALWYS~PFRVF	IGLV1	IGLJ1		28	27	-1	-1	-1	-1	-1	DJ_1_11	DSS	Blood	B	C	Janssen	5	control	6.76	8.7	A	A	0	0	0	0	0	0	0	0	200	0.33	200	0	18.95	19.6	3.43	0.176	7.5	0.023
749	DJ_1_11_B	6	0.00761421319796954	6	0.00761421319796954	TGTCAGCAATATAACAGCTATCCTCTCACGTTC	CQQYNSYPLTF	IGKV6-15	IGKJ5		26	24	-1	-1	-1	-1	-1	DJ_1_11	DSS	Blood	B	C	Janssen	5	control	6.76	8.7	A	A	0	0	0	0	0	0	0	0	200	0.33	200	0	18.95	19.6	3.43	0.176	7.5	0.023
750	DJ_1_11_B	6	0.00761421319796954	6	0.00761421319796954	TGTCAAAATGGTCACAGCTTTCCATTCACGTTC	CQNGHSFPFTF	IGKV5-39	IGKJ4		23	23	-1	-1	-1	-1	-1	DJ_1_11	DSS	Blood	B	C	Janssen	5	control	6.76	8.7	A	A	0	0	0	0	0	0	0	0	200	0.33	200	0	18.95	19.6	3.43	0.176	7.5	0.023
751	DJ_1_11_B	5	0.00634517766497462	5	0.00634517766497462	TGTGCAAGAGACCCCTATGATTACGACGGGTACTACTTTGACTACTGG	CARDPYDYDGYYFDYW	IGHV3-3	IGHJ2	IGHD2-4	11	29	14	28	-1	-1	17	DJ_1_11	DSS	Blood	B	C	Janssen	5	control	6.76	8.7	A	A	0	0	0	0	0	0	0	0	200	0.33	200	0	18.95	19.6	3.43	0.176	7.5	0.023
752	DJ_1_11_B	5	0.00634517766497462	5	0.00634517766497462	TGTCTACAGTATGATGAGTTTCCGCTCACGTTC	CLQYDEFPLTF	IGKV14-111	IGKJ5		23	22	-1	-1	-1	-1	-1	DJ_1_11	DSS	Blood	B	C	Janssen	5	control	6.76	8.7	A	A	0	0	0	0	0	0	0	0	200	0.33	200	0	18.95	19.6	3.43	0.176	7.5	0.023
753	DJ_1_11_B	5	0.00634517766497462	5	0.00634517766497462	TGTCTACAGCATGGTGAGAGCCCATTCACGTTC	CLQHGESPFTF	IGKV14-126	IGKJ4		23	23	-1	-1	-1	-1	-1	DJ_1_11	DSS	Blood	B	C	Janssen	5	control	6.76	8.7	A	A	0	0	0	0	0	0	0	0	200	0.33	200	0	18.95	19.6	3.43	0.176	7.5	0.023
754	DJ_1_11_B	5	0.00634517766497462	5	0.00634517766497462	TGTCAACAGCATAATGAATACCCGTACACGTTC	CQQHNEYPYTF	IGKV16-104	IGKJ2		27	23	-1	-1	-1	-1	-1	DJ_1_11	DSS	Blood	B	C	Janssen	5	control	6.76	8.7	A	A	0	0	0	0	0	0	0	0	200	0.33	200	0	18.95	19.6	3.43	0.176	7.5	0.023
755	DJ_1_11_B	5	0.00634517766497462	5	0.00634517766497462	TGCTCTCAAAGTACACATGTTCCGTACACGTTC	CSQSTHVPYTF	IGKV1-110	IGKJ2		23	23	-1	-1	-1	-1	-1	DJ_1_11	DSS	Blood	B	C	Janssen	5	control	6.76	8.7	A	A	0	0	0	0	0	0	0	0	200	0.33	200	0	18.95	19.6	3.43	0.176	7.5	0.023
756	DJ_1_11_B	4	0.0050761421319797	4	0.0050761421319797	TGTGCAAGATGGCCCTCTTATTACTACGGTAGTAGCTATAGGGATTACTATGCTATGGACTACTGG	CARWPSYYYGSSYRDYYAMDYW	IGHV9-2, IGHV9-3	IGHJ4	IGHD1-1	10	43	17	38	-1	-1	32	DJ_1_11	DSS	Blood	B	C	Janssen	5	control	6.76	8.7	A	A	0	0	0	0	0	0	0	0	200	0.33	200	0	18.95	19.6	3.43	0.176	7.5	0.023
757	DJ_1_11_B	4	0.0050761421319797	4	0.0050761421319797	TGTGCCAGCTCTCCCCTCCCAGGGGATGGGGCTGAGCAGTTCTTC	CASSPLPGDGAEQFF	TRBV12-1	TRBJ2-1	TRBD2, TRBD1	13	30	13	22	-1	-1	16	DJ_1_11	DSS	Blood	B	C	Janssen	5	control	6.76	8.7	A	A	0	0	0	0	0	0	0	0	200	0.33	200	0	18.95	19.6	3.43	0.176	7.5	0.023
758	DJ_1_11_B	4	0.0050761421319797	4	0.0050761421319797	TGTGCCAGCTCTCTAGACAACAACGAAAGATTATTTTTC	CASSLDNNERLFF	TRBV12-1	TRBJ1-4		17	20	-1	-1	-1	-1	2	DJ_1_11	DSS	Blood	B	C	Janssen	5	control	6.76	8.7	A	A	0	0	0	0	0	0	0	0	200	0.33	200	0	18.95	19.6	3.43	0.176	7.5	0.023
759	DJ_1_11_B	4	0.0050761421319797	4	0.0050761421319797	TGTGCCAGAGATCGAGGAGGCTACTTTGACTACTGG	CARDRGGYFDYW	IGHV2-2	IGHJ2		12	20	-1	-1	-1	-1	7	DJ_1_11	DSS	Blood	B	C	Janssen	5	control	6.76	8.7	A	A	0	0	0	0	0	0	0	0	200	0.33	200	0	18.95	19.6	3.43	0.176	7.5	0.023
760	DJ_1_11_B	4	0.0050761421319797	4	0.0050761421319797	TGTCAGCAATATAACAGCTATCCGTACACGTTC	CQQYNSYPYTF	IGKV6-15, IGKV6-23	IGKJ2		23	23	-1	-1	-1	-1	-1	DJ_1_11	DSS	Blood	B	C	Janssen	5	control	6.76	8.7	A	A	0	0	0	0	0	0	0	0	200	0.33	200	0	18.95	19.6	3.43	0.176	7.5	0.023
761	DJ_1_11_B	4	0.0050761421319797	4	0.0050761421319797	TGTCAGCAACATTATAGCACTCCGCTCACGTTC	CQQHYSTPLTF	IGKV8-24	IGKJ5		23	22	-1	-1	-1	-1	-1	DJ_1_11	DSS	Blood	B	C	Janssen	5	control	6.76	8.7	A	A	0	0	0	0	0	0	0	0	200	0.33	200	0	18.95	19.6	3.43	0.176	7.5	0.023
762	DJ_1_11_B	4	0.0050761421319797	4	0.0050761421319797	TGTCAGCAAAGTAATGAGGATCCGTACACGTTC	CQQSNEDPYTF	IGKV3-4	IGKJ2		23	23	-1	-1	-1	-1	-1	DJ_1_11	DSS	Blood	B	C	Janssen	5	control	6.76	8.7	A	A	0	0	0	0	0	0	0	0	200	0.33	200	0	18.95	19.6	3.43	0.176	7.5	0.023
763	DJ_1_11_B	4	0.0050761421319797	4	0.0050761421319797	TGTGCTCTATGGTACAGCACCCATTTTGTTTTC	CALWYSTHFVF	IGLV2	IGLJ2		25	22	-1	-1	-1	-1	-1	DJ_1_11	DSS	Blood	B	C	Janssen	5	control	6.76	8.7	A	A	0	0	0	0	0	0	0	0	200	0.33	200	0	18.95	19.6	3.43	0.176	7.5	0.023
764	DJ_1_11_B	4	0.0050761421319797	4	0.0050761421319797	TGTGCTCTATGGTACAGCAACCATTTGGTGTTC	CALWYSNHLVF	IGLV1	IGLJ1		26	26	-1	-1	-1	-1	-1	DJ_1_11	DSS	Blood	B	C	Janssen	5	control	6.76	8.7	A	A	0	0	0	0	0	0	0	0	200	0.33	200	0	18.95	19.6	3.43	0.176	7.5	0.023
765	DJ_1_11_B	4	0.0050761421319797	4	0.0050761421319797	TGTGCTCAAAATCTAGAACTTCCGTGGACGTTC	CAQNLELPWTF	IGKV2-109	IGKJ1		23	22	-1	-1	-1	-1	-1	DJ_1_11	DSS	Blood	B	C	Janssen	5	control	6.76	8.7	A	A	0	0	0	0	0	0	0	0	200	0.33	200	0	18.95	19.6	3.43	0.176	7.5	0.023
766	DJ_1_11_B	4	0.0050761421319797	4	0.0050761421319797	TGCTTTCAAGGTTCACATGTTCCGTGGACGTTC	CFQGSHVPWTF	IGKV1-117	IGKJ1		23	22	-1	-1	-1	-1	-1	DJ_1_11	DSS	Blood	B	C	Janssen	5	control	6.76	8.7	A	A	0	0	0	0	0	0	0	0	200	0.33	200	0	18.95	19.6	3.43	0.176	7.5	0.023
767	DJ_1_11_B	4	0.0050761421319797	4	0.0050761421319797	TGCCAACAGGGTAATACGCTTCCGTACACGTTC	CQQGNTLPYTF	IGKV10-96	IGKJ2		23	23	-1	-1	-1	-1	-1	DJ_1_11	DSS	Blood	B	C	Janssen	5	control	6.76	8.7	A	A	0	0	0	0	0	0	0	0	200	0.33	200	0	18.95	19.6	3.43	0.176	7.5	0.023
768	DJ_1_11_B	4	0.0050761421319797	4	0.0050761421319797	TGTGCTCTATGGTACAGCACCCATTGTTTTC	CALWYS~APIVF	IGLV2	IGLJ2		25	24	-1	-1	-1	-1	-1	DJ_1_11	DSS	Blood	B	C	Janssen	5	control	6.76	8.7	A	A	0	0	0	0	0	0	0	0	200	0.33	200	0	18.95	19.6	3.43	0.176	7.5	0.023
769	DJ_1_11_B	3	0.00380710659898477	3	0.00380710659898477	TGTGCAAGCCGGGGGATCTACTATGATTACGACGTCTATGCTATGGACTACTGG	CASRGIYYDYDVYAMDYW	IGHV1-62-3	IGHJ4	IGHD2-4, IGHD2-7	8	35	14	35	-1	-1	26	DJ_1_11	DSS	Blood	B	C	Janssen	5	control	6.76	8.7	A	A	0	0	0	0	0	0	0	0	200	0.33	200	0	18.95	19.6	3.43	0.176	7.5	0.023
770	DJ_1_11_B	3	0.00380710659898477	3	0.00380710659898477	TGTGCCAGAAGGGGCTACGGTAGTAGCTCCACTGGTACTTCGATGTCTGG	CARRGYGS~LHWYFDVW	IGHV2-2	IGHJ1	IGHD3-1, IGHD3-2, IGHD1-1	10	21	11	19	-1	-1	10	DJ_1_11	DSS	Blood	B	C	Janssen	5	control	6.76	8.7	A	A	0	0	0	0	0	0	0	0	200	0.33	200	0	18.95	19.6	3.43	0.176	7.5	0.023
771	DJ_1_11_B	3	0.00380710659898477	3	0.00380710659898477	TGTGCCAGCAGTGATGCGGGACAGGGAGCGGACACAGAAGTCTTCTTT	CASSDAGQGADTEVFF	TRBV13-3	TRBJ1-1	TRBD1	17	31	17	30	-1	-1	13	DJ_1_11	DSS	Blood	B	C	Janssen	5	control	6.76	8.7	A	A	0	0	0	0	0	0	0	0	200	0.33	200	0	18.95	19.6	3.43	0.176	7.5	0.023
772	DJ_1_11_B	3	0.00380710659898477	3	0.00380710659898477	TGTGCAAGCAGCTTAGTCTGGGGGGCTAGTGCAGAAACGCTGTATTTT	CASSLVWGASAETLYF	TRBV16	TRBJ2-3	TRBD2	19	25	19	25	-1	-1	5	DJ_1_11	DSS	Blood	B	C	Janssen	5	control	6.76	8.7	A	A	0	0	0	0	0	0	0	0	200	0.33	200	0	18.95	19.6	3.43	0.176	7.5	0.023
773	DJ_1_11_B	3	0.00380710659898477	3	0.00380710659898477	TGTGCAAGAGATGCCGACGGTAGTAGCGACTGGTACTTCGATGTCTGG	CARDADGSSDWYFDVW	IGHV7-1	IGHJ1	IGHD2-4, IGHD1-1, IGHD2-7	14	21	14	19	-1	-1	6	DJ_1_11	DSS	Blood	B	C	Janssen	5	control	6.76	8.7	A	A	0	0	0	0	0	0	0	0	200	0.33	200	0	18.95	19.6	3.43	0.176	7.5	0.023
774	DJ_1_11_B	3	0.00380710659898477	3	0.00380710659898477	TGTGCTCTGAGTGGGGTTCTGGAGGAAGCAATGCAAAGCTAACCTTC	CALSGVLE~SNAKLTF	TRAV6-5, TRAV6-6, TRAV6D-6, TRAV6N-5, TRAV6N-6	TRAJ42		13	16	-1	-1	-1	-1	2	DJ_1_11	DSS	Blood	B	C	Janssen	5	control	6.76	8.7	A	A	0	0	0	0	0	0	0	0	200	0.33	200	0	18.95	19.6	3.43	0.176	7.5	0.023
775	DJ_1_11_B	3	0.00380710659898477	3	0.00380710659898477	TGTGTGAGACAGGGGAGATCCCGATACTATGCTATGGACTACTGG	CVRQGRSRYYAMDYW	IGHV10-1, IGHV10-3	IGHJ4	IGHD3-1, IGHD2-3, IGHD2-4	9	24	19	24	-1	-1	14	DJ_1_11	DSS	Blood	B	C	Janssen	5	control	6.76	8.7	A	A	0	0	0	0	0	0	0	0	200	0.33	200	0	18.95	19.6	3.43	0.176	7.5	0.023
776	DJ_1_11_B	3	0.00380710659898477	3	0.00380710659898477	TGTGCAAGATCTTACTACGGTAGTAGCTACGACTTTGACTACTGG	CARSYYGSSYDFDYW	IGHV1-62-3, IGHV1-84	IGHJ2		26	21	-1	-1	-1	-1	-1	DJ_1_11	DSS	Blood	B	C	Janssen	5	control	6.76	8.7	A	A	0	0	0	0	0	0	0	0	200	0.33	200	0	18.95	19.6	3.43	0.176	7.5	0.023
777	DJ_1_11_B	3	0.00380710659898477	3	0.00380710659898477	TGCACCTGCAGTGCCTCCCAGGGTTCCAACGAAAGATTATTTTTC	CTCSASQGSNERLFF	TRBV1	TRBJ1-4	TRBD1, TRBD2	14	23	18	23	-1	-1	8	DJ_1_11	DSS	Blood	B	C	Janssen	5	control	6.76	8.7	A	A	0	0	0	0	0	0	0	0	200	0.33	200	0	18.95	19.6	3.43	0.176	7.5	0.023
778	DJ_1_11_B	3	0.00380710659898477	3	0.00380710659898477	TGTGCCAGCAGTCTGTATCGAGACACCCTCCGACTACACCTTC	CASSLYRD~TPSDYTF	TRBV24	TRBJ1-2		24	27	-1	-1	-1	-1	2	DJ_1_11	DSS	Blood	B	C	Janssen	5	control	6.76	8.7	A	A	0	0	0	0	0	0	0	0	200	0.33	200	0	18.95	19.6	3.43	0.176	7.5	0.023
779	DJ_1_11_B	3	0.00380710659898477	3	0.00380710659898477	TGTGCTAGCAGTAGGGGACAGGGGAACACAGAAGTCTTCTTT	CASSRGQGNTEVFF	TRBV17	TRBJ1-1	TRBD1	14	24	14	24	-1	-1	9	DJ_1_11	DSS	Blood	B	C	Janssen	5	control	6.76	8.7	A	A	0	0	0	0	0	0	0	0	200	0.33	200	0	18.95	19.6	3.43	0.176	7.5	0.023
780	DJ_1_11_B	3	0.00380710659898477	3	0.00380710659898477	TGTGCTAAGAAGGGGAGTAACTGGGGGTACTTCGATGTCTGG	CAKKGSNWGYFDVW	IGHV1-62-3	IGHJ1	IGHD4-1, IGHD2-5, IGHD2-6	10	25	17	25	-1	-1	14	DJ_1_11	DSS	Blood	B	C	Janssen	5	control	6.76	8.7	A	A	0	0	0	0	0	0	0	0	200	0.33	200	0	18.95	19.6	3.43	0.176	7.5	0.023
781	DJ_1_11_B	3	0.00380710659898477	3	0.00380710659898477	TGTGCCAGCAGTGGGGACAGAACAAACACAGAAGTCTTCTTT	CASSGDRTNTEVFF	TRBV13-1	TRBJ1-1	TRBD1	13	22	13	20	-1	-1	8	DJ_1_11	DSS	Blood	B	C	Janssen	5	control	6.76	8.7	A	A	0	0	0	0	0	0	0	0	200	0.33	200	0	18.95	19.6	3.43	0.176	7.5	0.023
782	DJ_1_11_B	3	0.00380710659898477	3	0.00380710659898477	TGTGCCAGCAGTGAACAGGGGCGAGCAGAAACGCTGTATTTT	CASSEQGRAETLYF	TRBV13-3	TRBJ2-3	TRBD1, TRBD2	14	24	14	21	-1	-1	9	DJ_1_11	DSS	Blood	B	C	Janssen	5	control	6.76	8.7	A	A	0	0	0	0	0	0	0	0	200	0.33	200	0	18.95	19.6	3.43	0.176	7.5	0.023
783	DJ_1_11_B	3	0.00380710659898477	3	0.00380710659898477	TGTGCCAGCAGCCCTCGCGGGGGAGGAGACACCCAGTACTTT	CASSPRGGGDTQYF	TRBV4, TRBV14	TRBJ2-5	TRBD1, TRBD2	12	26	18	23	-1	-1	13	DJ_1_11	DSS	Blood	B	C	Janssen	5	control	6.76	8.7	A	A	0	0	0	0	0	0	0	0	200	0.33	200	0	18.95	19.6	3.43	0.176	7.5	0.023
784	DJ_1_11_B	3	0.00380710659898477	3	0.00380710659898477	TGTGCAAGATGCAACTACTATGGTAACTACCATTCCTACTGG	CARCNYYGNYHSYW	IGHV1-63	IGHJ4	IGHD2-8	10	35	14	30	-1	-1	24	DJ_1_11	DSS	Blood	B	C	Janssen	5	control	6.76	8.7	A	A	0	0	0	0	0	0	0	0	200	0.33	200	0	18.95	19.6	3.43	0.176	7.5	0.023
785	DJ_1_11_B	3	0.00380710659898477	3	0.00380710659898477	TGTGCCAGCAGTGGGGGGACTGCAGAAACGCTGTATTTT	CASSGGTAETLYF	TRBV13-1	TRBJ2-3	TRBD1, TRBD2	13	20	15	20	-1	-1	6	DJ_1_11	DSS	Blood	B	C	Janssen	5	control	6.76	8.7	A	A	0	0	0	0	0	0	0	0	200	0.33	200	0	18.95	19.6	3.43	0.176	7.5	0.023
786	DJ_1_11_B	3	0.00380710659898477	3	0.00380710659898477	TGTGCAGCTAGTAATAATGCAGGTGCCAAGCTCACATTC	CAASNNAGAKLTF	TRAV7-4, TRAV7D-4, TRAV7N-4	TRAJ39		12	11	-1	-1	-1	-1	-1	DJ_1_11	DSS	Blood	B	C	Janssen	5	control	6.76	8.7	A	A	0	0	0	0	0	0	0	0	200	0.33	200	0	18.95	19.6	3.43	0.176	7.5	0.023
787	DJ_1_11_B	3	0.00380710659898477	3	0.00380710659898477	TGTGCAGCAAGTGGGGCAAATGCTTACAAAGTCATCTTT	CAASGANAYKVIF	TRAV14D-3-DV8, TRAV14D-3-DV8	TRAJ30		13	16	-1	-1	-1	-1	2	DJ_1_11	DSS	Blood	B	C	Janssen	5	control	6.76	8.7	A	A	0	0	0	0	0	0	0	0	200	0.33	200	0	18.95	19.6	3.43	0.176	7.5	0.023
788	DJ_1_11_B	3	0.00380710659898477	3	0.00380710659898477	TGTGCAAGACGAAGGGATGGTAAGGCTTTTGCTTACTGG	CARRRDGKAFAYW	IGHV1-62-3, IGHV1-63	IGHJ3	IGHD2-8, IGHD2-3	9	27	16	23	-1	-1	17	DJ_1_11	DSS	Blood	B	C	Janssen	5	control	6.76	8.7	A	A	0	0	0	0	0	0	0	0	200	0.33	200	0	18.95	19.6	3.43	0.176	7.5	0.023
789	DJ_1_11_B	3	0.00380710659898477	3	0.00380710659898477	TGTGCAAGAGAGGATGGTAACTACGTAATCGCTTACTGG	CAREDGNYVIAYW	IGHV1-62-3, IGHV14-2	IGHJ3	IGHD2-8, IGHD2-3	9	30	13	27	-1	-1	20	DJ_1_11	DSS	Blood	B	C	Janssen	5	control	6.76	8.7	A	A	0	0	0	0	0	0	0	0	200	0.33	200	0	18.95	19.6	3.43	0.176	7.5	0.023
790	DJ_1_11_B	3	0.00380710659898477	3	0.00380710659898477	TGTGCAAGTACTATGGTTACGACGAGGTTGACTACTGG	CASTMV~DEVDYW	IGHV1-62-3	IGHJ2	IGHD2-7	8	27	8	24	-1	-1	18	DJ_1_11	DSS	Blood	B	C	Janssen	5	control	6.76	8.7	A	A	0	0	0	0	0	0	0	0	200	0.33	200	0	18.95	19.6	3.43	0.176	7.5	0.023
791	DJ_1_11_B	3	0.00380710659898477	3	0.00380710659898477	TGTGCCAGCTCTCTCCTGGGGGGCACCTTGTACTTT	CASSLLGGTLYF	TRBV12-1	TRBJ2-4	TRBD2	15	23	15	23	-1	-1	7	DJ_1_11	DSS	Blood	B	C	Janssen	5	control	6.76	8.7	A	A	0	0	0	0	0	0	0	0	200	0.33	200	0	18.95	19.6	3.43	0.176	7.5	0.023
792	DJ_1_11_B	3	0.00380710659898477	3	0.00380710659898477	TGTGGTGCTAGACAGGGAGAGAACACCTTGTACTTT	CGARQGENTLYF	TRBV20	TRBJ2-4	TRBD1	11	21	11	17	-1	-1	9	DJ_1_11	DSS	Blood	B	C	Janssen	5	control	6.76	8.7	A	A	0	0	0	0	0	0	0	0	200	0.33	200	0	18.95	19.6	3.43	0.176	7.5	0.023
793	DJ_1_11_B	3	0.00380710659898477	3	0.00380710659898477	TGTCTACAGTATGATAATCTTCTACCTCACGTTC	CLQYD~FYLTF	IGKV19-93	IGKJ5		26	25	-1	-1	-1	-1	-1	DJ_1_11	DSS	Blood	B	C	Janssen	5	control	6.76	8.7	A	A	0	0	0	0	0	0	0	0	200	0.33	200	0	18.95	19.6	3.43	0.176	7.5	0.023
794	DJ_1_11_B	3	0.00380710659898477	3	0.00380710659898477	TGTCTACAGTATGATGAGTTTCCGTACACGTTC	CLQYDEFPYTF	IGKV14-111	IGKJ2		23	23	-1	-1	-1	-1	-1	DJ_1_11	DSS	Blood	B	C	Janssen	5	control	6.76	8.7	A	A	0	0	0	0	0	0	0	0	200	0.33	200	0	18.95	19.6	3.43	0.176	7.5	0.023
795	DJ_1_11_B	3	0.00380710659898477	3	0.00380710659898477	TGTCAGCACAGTTGGGAGATTCCGTACACGTTC	CQHSWEIPYTF	IGKV3-7	IGKJ2		23	23	-1	-1	-1	-1	-1	DJ_1_11	DSS	Blood	B	C	Janssen	5	control	6.76	8.7	A	A	0	0	0	0	0	0	0	0	200	0.33	200	0	18.95	19.6	3.43	0.176	7.5	0.023
796	DJ_1_11_B	3	0.00380710659898477	3	0.00380710659898477	TGTCAGCACAGTAGGGAGCTTCCGTACACGTTC	CQHSRELPYTF	IGKV3-12	IGKJ2		23	23	-1	-1	-1	-1	-1	DJ_1_11	DSS	Blood	B	C	Janssen	5	control	6.76	8.7	A	A	0	0	0	0	0	0	0	0	200	0.33	200	0	18.95	19.6	3.43	0.176	7.5	0.023
797	DJ_1_11_B	3	0.00380710659898477	3	0.00380710659898477	TGTCAGCAGGATTATAGCTCTCCGCTCACGTTC	CQQDYSSPLTF	IGKV6-32	IGKJ5		23	22	-1	-1	-1	-1	-1	DJ_1_11	DSS	Blood	B	C	Janssen	5	control	6.76	8.7	A	A	0	0	0	0	0	0	0	0	200	0.33	200	0	18.95	19.6	3.43	0.176	7.5	0.023
798	DJ_1_11_B	3	0.00380710659898477	3	0.00380710659898477	TGTCAGCAATATAGCAGCTATCCGTACACGTTC	CQQYSSYPYTF	IGKV6-23	IGKJ2		23	23	-1	-1	-1	-1	-1	DJ_1_11	DSS	Blood	B	C	Janssen	5	control	6.76	8.7	A	A	0	0	0	0	0	0	0	0	200	0.33	200	0	18.95	19.6	3.43	0.176	7.5	0.023
799	DJ_1_11_B	3	0.00380710659898477	3	0.00380710659898477	TGTCAGCAACATTATAGCACTCCGTGGACGTTC	CQQHYSTPWTF	IGKV8-24	IGKJ1		23	22	-1	-1	-1	-1	-1	DJ_1_11	DSS	Blood	B	C	Janssen	5	control	6.76	8.7	A	A	0	0	0	0	0	0	0	0	200	0.33	200	0	18.95	19.6	3.43	0.176	7.5	0.023
800	DJ_1_11_B	3	0.00380710659898477	3	0.00380710659898477	TGTCAGCAAAGTAAGGAGGTTCCGCTCACGTTC	CQQSKEVPLTF	IGKV3-2	IGKJ5		23	22	-1	-1	-1	-1	-1	DJ_1_11	DSS	Blood	B	C	Janssen	5	control	6.76	8.7	A	A	0	0	0	0	0	0	0	0	200	0.33	200	0	18.95	19.6	3.43	0.176	7.5	0.023
801	DJ_1_11_B	3	0.00380710659898477	3	0.00380710659898477	TGTCAGAATGATTATAGTTATCCGCTCACGTTC	CQNDYSYPLTF	IGKV8-19	IGKJ5		23	22	-1	-1	-1	-1	-1	DJ_1_11	DSS	Blood	B	C	Janssen	5	control	6.76	8.7	A	A	0	0	0	0	0	0	0	0	200	0.33	200	0	18.95	19.6	3.43	0.176	7.5	0.023
802	DJ_1_11_B	3	0.00380710659898477	3	0.00380710659898477	TGTCAGAATGATCATAGTTATCCGCTCACGTTC	CQNDHSYPLTF	IGKV8-19	IGKJ5		23	22	-1	-1	-1	-1	-1	DJ_1_11	DSS	Blood	B	C	Janssen	5	control	6.76	8.7	A	A	0	0	0	0	0	0	0	0	200	0.33	200	0	18.95	19.6	3.43	0.176	7.5	0.023
803	DJ_1_11_B	3	0.00380710659898477	3	0.00380710659898477	TGTCAACATCATTATGGTACTCCTCGGACGTTC	CQHHYGTPRTF	IGKV12-44	IGKJ1		28	25	-1	-1	-1	-1	-1	DJ_1_11	DSS	Blood	B	C	Janssen	5	control	6.76	8.7	A	A	0	0	0	0	0	0	0	0	200	0.33	200	0	18.95	19.6	3.43	0.176	7.5	0.023
804	DJ_1_11_B	3	0.00380710659898477	3	0.00380710659898477	TGTCAACAGTATTGGAGTACTCCATTCACGTTC	CQQYWSTPFTF	IGKV13-84, IGKV13-85	IGKJ4		23	23	-1	-1	-1	-1	-1	DJ_1_11	DSS	Blood	B	C	Janssen	5	control	6.76	8.7	A	A	0	0	0	0	0	0	0	0	200	0.33	200	0	18.95	19.6	3.43	0.176	7.5	0.023
805	DJ_1_11_B	3	0.00380710659898477	3	0.00380710659898477	TGTCAACAGAGTAACAGCTGGCCTTACACGTTC	CQQSNSWPYTF	IGKV5-43, IGKV5-45	IGKJ2		24	24	-1	-1	-1	-1	-1	DJ_1_11	DSS	Blood	B	C	Janssen	5	control	6.76	8.7	A	A	0	0	0	0	0	0	0	0	200	0.33	200	0	18.95	19.6	3.43	0.176	7.5	0.023
806	DJ_1_11_B	3	0.00380710659898477	3	0.00380710659898477	TGTCAACAGAGTAACAGCTGGCCTCTCACGTTC	CQQSNSWPLTF	IGKV5-43, IGKV5-45	IGKJ5		25	24	-1	-1	-1	-1	-1	DJ_1_11	DSS	Blood	B	C	Janssen	5	control	6.76	8.7	A	A	0	0	0	0	0	0	0	0	200	0.33	200	0	18.95	19.6	3.43	0.176	7.5	0.023
807	DJ_1_11_B	3	0.00380710659898477	3	0.00380710659898477	TGTGCTCAACTGCTAGAACTCCCGCTCACGTTC	CAQLLELPLTF	IGKV2-116	IGKJ5		23	22	-1	-1	-1	-1	-1	DJ_1_11	DSS	Blood	B	C	Janssen	5	control	6.76	8.7	A	A	0	0	0	0	0	0	0	0	200	0.33	200	0	18.95	19.6	3.43	0.176	7.5	0.023
808	DJ_1_11_B	3	0.00380710659898477	3	0.00380710659898477	TGTGCTCAAAATCTAGAACTTCCGTACACGTTC	CAQNLELPYTF	IGKV2-109	IGKJ2		23	23	-1	-1	-1	-1	-1	DJ_1_11	DSS	Blood	B	C	Janssen	5	control	6.76	8.7	A	A	0	0	0	0	0	0	0	0	200	0.33	200	0	18.95	19.6	3.43	0.176	7.5	0.023
809	DJ_1_11_B	3	0.00380710659898477	3	0.00380710659898477	TGTGCTGTGTATAACAACAATGCCCCACGATTT	CAVYNNNAPRF	TRAV9-4, TRAV9-1, TRAV9D-1, TRAV9D-3, TRAV9N-3	TRAJ43		9	10	-1	-1	-1	-1	0	DJ_1_11	DSS	Blood	B	C	Janssen	5	control	6.76	8.7	A	A	0	0	0	0	0	0	0	0	200	0.33	200	0	18.95	19.6	3.43	0.176	7.5	0.023
810	DJ_1_11_B	3	0.00380710659898477	3	0.00380710659898477	TGCTTTCAAGGTTCACATGTTCCTCCCACGTTC	CFQGSHVPPTF	IGKV1-117	IGKJ4		24	26	-1	-1	-1	-1	1	DJ_1_11	DSS	Blood	B	C	Janssen	5	control	6.76	8.7	A	A	0	0	0	0	0	0	0	0	200	0.33	200	0	18.95	19.6	3.43	0.176	7.5	0.023
811	DJ_1_11_B	3	0.00380710659898477	3	0.00380710659898477	TGCCAACAGGGTAATACGCTTCCTCCGACGTTC	CQQGNTLPPTF	IGKV10-96	IGKJ1		24	26	-1	-1	-1	-1	1	DJ_1_11	DSS	Blood	B	C	Janssen	5	control	6.76	8.7	A	A	0	0	0	0	0	0	0	0	200	0.33	200	0	18.95	19.6	3.43	0.176	7.5	0.023
812	DJ_1_11_B	3	0.00380710659898477	3	0.00380710659898477	TGTGCTCTATGGTACAGCAACCATTTATTTTC	CALWY~QPFIF	IGLV1	IGLJ3		26	23	-1	-1	-1	-1	-1	DJ_1_11	DSS	Blood	B	C	Janssen	5	control	6.76	8.7	A	A	0	0	0	0	0	0	0	0	200	0.33	200	0	18.95	19.6	3.43	0.176	7.5	0.023
813	DJ_1_11_B	3	0.00380710659898477	3	0.00380710659898477	TGTGCTCTATGGTACAGCAACCTGGGTGTTC	CALWYS~ATWVF	IGLV1	IGLJ1		22	21	-1	-1	-1	-1	-1	DJ_1_11	DSS	Blood	B	C	Janssen	5	control	6.76	8.7	A	A	0	0	0	0	0	0	0	0	200	0.33	200	0	18.95	19.6	3.43	0.176	7.5	0.023
814	DJ_1_11_B	3	0.00380710659898477	3	0.00380710659898477	TGTCATCAATACCTCTCCTCGTACACGTTC	CHQYLSSYTF	IGKV8-27	IGKJ2		21	20	-1	-1	-1	-1	-1	DJ_1_11	DSS	Blood	B	C	Janssen	5	control	6.76	8.7	A	A	0	0	0	0	0	0	0	0	200	0.33	200	0	18.95	19.6	3.43	0.176	7.5	0.023
815	DJ_1_11_B	3	0.00380710659898477	3	0.00380710659898477	TGCCAGCAGGGTAGTAGTATATTCACGTTC	CQQGSSIFTF	IGKV4-91	IGKJ4		21	18	-1	-1	-1	-1	-1	DJ_1_11	DSS	Blood	B	C	Janssen	5	control	6.76	8.7	A	A	0	0	0	0	0	0	0	0	200	0.33	200	0	18.95	19.6	3.43	0.176	7.5	0.023
816	DJ_1_11_B	3	0.00380710659898477	3	0.00380710659898477	TGTGCAAGACAGCTCAGGGACTACTGG	CARQLRDYW	IGHV1-62-3, IGHV1-58, IGHV1-63, IGHV1-84	IGHJ2	IGHD3-2	9	18	9	18	-1	-1	8	DJ_1_11	DSS	Blood	B	C	Janssen	5	control	6.76	8.7	A	A	0	0	0	0	0	0	0	0	200	0.33	200	0	18.95	19.6	3.43	0.176	7.5	0.023
817	DJ_1_11_B	2	0.00253807106598985	2	0.00253807106598985	TGTGCTCTGGGTGATCCGGAAGTTACTGGCAGTGGTGGAAAACTCACTTTG	CALGDPEVTGSGGKLTL	TRAV6-6, TRAV6D-6, TRAV6D-7, TRAV6N-5, TRAV6N-7	TRAJ44		16	21	-1	-1	-1	-1	4	DJ_1_11	DSS	Blood	B	C	Janssen	5	control	6.76	8.7	A	A	0	0	0	0	0	0	0	0	200	0.33	200	0	18.95	19.6	3.43	0.176	7.5	0.023
818	DJ_1_11_B	2	0.00253807106598985	2	0.00253807106598985	TGTGCAAGAAGGGCCTATGATTACGACGAAGGGGCCTGGTTTGCTTACTGG	CARRAYDYDEGAWFAYW	IGHV1-62-3, IGHV1-58, IGHV1-63	IGHJ3	IGHD2-4	9	32	14	28	-1	-1	22	DJ_1_11	DSS	Blood	B	C	Janssen	5	control	6.76	8.7	A	A	0	0	0	0	0	0	0	0	200	0.33	200	0	18.95	19.6	3.43	0.176	7.5	0.023
819	DJ_1_11_B	2	0.00253807106598985	2	0.00253807106598985	TGTGCTAGATCGGAGTACGGTAGTAGCTACGGGTACTTCGATGTCTGG	CARSEYGSSYGYFDVW	IGHV14-2, IGHV14-3, IGHV14-4	IGHJ1		26	8	-1	-1	-1	-1	-1	DJ_1_11	DSS	Blood	B	C	Janssen	5	control	6.76	8.7	A	A	0	0	0	0	0	0	0	0	200	0.33	200	0	18.95	19.6	3.43	0.176	7.5	0.023
820	DJ_1_11_B	2	0.00253807106598985	2	0.00253807106598985	TGTGCTAGATCGAGGGATTACGGAGGGAACTGGTACTTCGATGTCTGG	CARSRDYGGNWYFDVW	IGHV14-2, IGHV14-3	IGHJ1	IGHD2-4	14	28	15	22	-1	-1	13	DJ_1_11	DSS	Blood	B	C	Janssen	5	control	6.76	8.7	A	A	0	0	0	0	0	0	0	0	200	0.33	200	0	18.95	19.6	3.43	0.176	7.5	0.023
821	DJ_1_11_B	2	0.00253807106598985	2	0.00253807106598985	TGTGCCAGCTCTCTCGTCCTGGGGGGGAACCAAGACACCCAGTACTTT	CASSLVLGGNQDTQYF	TRBV12-1	TRBJ2-5	TRBD2	16	27	18	27	-1	-1	10	DJ_1_11	DSS	Blood	B	C	Janssen	5	control	6.76	8.7	A	A	0	0	0	0	0	0	0	0	200	0.33	200	0	18.95	19.6	3.43	0.176	7.5	0.023
822	DJ_1_11_B	2	0.00253807106598985	2	0.00253807106598985	TGTGCCAGCAGCTCCTTGGACAGGGGGGATGCAGAAACGCTGTATTTT	CASSSLDRGDAETLYF	TRBV4	TRBJ2-3	TRBD1	13	29	17	27	-1	-1	15	DJ_1_11	DSS	Blood	B	C	Janssen	5	control	6.76	8.7	A	A	0	0	0	0	0	0	0	0	200	0.33	200	0	18.95	19.6	3.43	0.176	7.5	0.023
823	DJ_1_11_B	2	0.00253807106598985	2	0.00253807106598985	TGTGCCAGAAGCTACTACGGTAGTAGCTACTGGTACTTCGATGTCTGG	CARSYYGSSYWYFDVW	IGHV2-2	IGHJ1	IGHD1-1	10	21	12	21	-1	-1	10	DJ_1_11	DSS	Blood	B	C	Janssen	5	control	6.76	8.7	A	A	0	0	0	0	0	0	0	0	200	0.33	200	0	18.95	19.6	3.43	0.176	7.5	0.023
824	DJ_1_11_B	2	0.00253807106598985	2	0.00253807106598985	TGTGCAAGCCTCTACTATGGTAACTACCGGGGCTACTTTGACTACTGG	CASLYYGNYRGYFDYW	IGHV1-84	IGHJ2	IGHD2-8	8	32	10	27	-1	-1	23	DJ_1_11	DSS	Blood	B	C	Janssen	5	control	6.76	8.7	A	A	0	0	0	0	0	0	0	0	200	0.33	200	0	18.95	19.6	3.43	0.176	7.5	0.023
825	DJ_1_11_B	2	0.00253807106598985	2	0.00253807106598985	TGTGCCAGTCCACTATAGTAACTACCTGTATGCTATGGACTACTGG	CASPL**~LYAMDYW	IGHV2-2	IGHJ4	IGHD2-5, IGHD2-6	8	28	11	25	-1	-1	19	DJ_1_11	DSS	Blood	B	C	Janssen	5	control	6.76	8.7	A	A	0	0	0	0	0	0	0	0	200	0.33	200	0	18.95	19.6	3.43	0.176	7.5	0.023
826	DJ_1_11_B	2	0.00253807106598985	2	0.00253807106598985	TGTGGTGTGGGTGATACAATTAAGGAACAATTTGTGTTATGTTTTC	CGVGDTI~NNLCYVF	IGLV3	IGLJ2		40	36	-1	-1	-1	-1	-1	DJ_1_11	DSS	Blood	B	C	Janssen	5	control	6.76	8.7	A	A	0	0	0	0	0	0	0	0	200	0.33	200	0	18.95	19.6	3.43	0.176	7.5	0.023
827	DJ_1_11_B	2	0.00253807106598985	2	0.00253807106598985	TGTGCTAGCAGTACCGCAGGGAGGTACACCGGGCAGCTCTACTTT	CASSTAGRYTGQLYF	TRBV17	TRBJ2-2	TRBD1	13	25	16	21	-1	-1	11	DJ_1_11	DSS	Blood	B	C	Janssen	5	control	6.76	8.7	A	A	0	0	0	0	0	0	0	0	200	0.33	200	0	18.95	19.6	3.43	0.176	7.5	0.023
828	DJ_1_11_B	2	0.00253807106598985	2	0.00253807106598985	TGTGCCAGCGGTGATGAGACAGGGGCCAACACAGAAGTCTTCTTT	CASGDETGANTEVFF	TRBV13-2	TRBJ1-1	TRBD1	16	24	17	24	-1	-1	7	DJ_1_11	DSS	Blood	B	C	Janssen	5	control	6.76	8.7	A	A	0	0	0	0	0	0	0	0	200	0.33	200	0	18.95	19.6	3.43	0.176	7.5	0.023
829	DJ_1_11_B	2	0.00253807106598985	2	0.00253807106598985	TGTGCCAGCGGCCCCGGGACAGGGTGGGGAAATACGCTCTATTTT	CASGPGTGWGNTLYF	TRBV13-2	TRBJ1-3	TRBD1	11	27	12	24	-1	-1	15	DJ_1_11	DSS	Blood	B	C	Janssen	5	control	6.76	8.7	A	A	0	0	0	0	0	0	0	0	200	0.33	200	0	18.95	19.6	3.43	0.176	7.5	0.023
830	DJ_1_11_B	2	0.00253807106598985	2	0.00253807106598985	TGTGCCAGCGGCGGACTGGGGGGTAACCAAGACACCCAGTACTTT	CASGGLGGNQDTQYF	TRBV13-2	TRBJ2-5	TRBD2	11	20	12	20	-1	-1	8	DJ_1_11	DSS	Blood	B	C	Janssen	5	control	6.76	8.7	A	A	0	0	0	0	0	0	0	0	200	0.33	200	0	18.95	19.6	3.43	0.176	7.5	0.023
831	DJ_1_11_B	2	0.00253807106598985	2	0.00253807106598985	TGTGCCAGCAGTGGGGACTGGGGGGGCTCCTATGAACAGTACTTC	CASSGDWGGSYEQYF	TRBV13-1	TRBJ2-7	TRBD2	13	22	13	22	-1	-1	8	DJ_1_11	DSS	Blood	B	C	Janssen	5	control	6.76	8.7	A	A	0	0	0	0	0	0	0	0	200	0.33	200	0	18.95	19.6	3.43	0.176	7.5	0.023
832	DJ_1_11_B	2	0.00253807106598985	2	0.00253807106598985	TGTGCCAGCAGTGATTCCCTCCTCCACACCGGGCAGCTCTACTTT	CASSDSLLHTGQLYF	TRBV13-3	TRBJ2-2		15	25	-1	-1	-1	-1	9	DJ_1_11	DSS	Blood	B	C	Janssen	5	control	6.76	8.7	A	A	0	0	0	0	0	0	0	0	200	0.33	200	0	18.95	19.6	3.43	0.176	7.5	0.023
833	DJ_1_11_B	2	0.00253807106598985	2	0.00253807106598985	TGTGCCAGCAGCTCCCGACTGGGGGGTCAAAACACCTTGTACTTT	CASSSRLGGQNTLYF	TRBV3	TRBJ2-4	TRBD2	13	25	16	25	-1	-1	11	DJ_1_11	DSS	Blood	B	C	Janssen	5	control	6.76	8.7	A	A	0	0	0	0	0	0	0	0	200	0.33	200	0	18.95	19.6	3.43	0.176	7.5	0.023
834	DJ_1_11_B	2	0.00253807106598985	2	0.00253807106598985	TGTGCCAAAAATTATGGTTACCCCTACTGGTACTTCGATGTCTGG	CAKNYGYPYWYFDVW	IGHV2-2	IGHJ1	IGHD2-3, IGHD2-7	13	23	13	21	-1	-1	9	DJ_1_11	DSS	Blood	B	C	Janssen	5	control	6.76	8.7	A	A	0	0	0	0	0	0	0	0	200	0.33	200	0	18.95	19.6	3.43	0.176	7.5	0.023
835	DJ_1_11_B	2	0.00253807106598985	2	0.00253807106598985	TGTGCAAGCGACGGTAGTAGCTACGACTATGCTATGGACTACTGG	CASDGSSYDYAMDYW	IGHV9-2, IGHV9-3	IGHJ4	IGHD1-1	8	25	10	25	-1	-1	16	DJ_1_11	DSS	Blood	B	C	Janssen	5	control	6.76	8.7	A	A	0	0	0	0	0	0	0	0	200	0.33	200	0	18.95	19.6	3.43	0.176	7.5	0.023
836	DJ_1_11_B	2	0.00253807106598985	2	0.00253807106598985	TGTGCAAGCAGCCCCGGGACAGATTCTGGAAATACGCTCTATTTT	CASSPGTDSGNTLYF	TRBV16	TRBJ1-3	TRBD1, TRBD2	12	19	12	19	-1	-1	6	DJ_1_11	DSS	Blood	B	C	Janssen	5	control	6.76	8.7	A	A	0	0	0	0	0	0	0	0	200	0.33	200	0	18.95	19.6	3.43	0.176	7.5	0.023
837	DJ_1_11_B	2	0.00253807106598985	2	0.00253807106598985	TGTGCAAGAACCCATAGTAACTTCTTCTATGCTATGGACTACTGG	CARTHSNFFYAMDYW	IGHV1-62-3, IGHV1-58	IGHJ4		9	12	-1	-1	-1	-1	2	DJ_1_11	DSS	Blood	B	C	Janssen	5	control	6.76	8.7	A	A	0	0	0	0	0	0	0	0	200	0.33	200	0	18.95	19.6	3.43	0.176	7.5	0.023
838	DJ_1_11_B	2	0.00253807106598985	2	0.00253807106598985	TGTGGTGCTAGGGACTGGGGGACTAGTGCAGAAACGCTGTATTTT	CGARDWGTSAETLYF	TRBV20	TRBJ2-3	TRBD2	14	21	14	21	-1	-1	6	DJ_1_11	DSS	Blood	B	C	Janssen	5	control	6.76	8.7	A	A	0	0	0	0	0	0	0	0	200	0.33	200	0	18.95	19.6	3.43	0.176	7.5	0.023
839	DJ_1_11_B	2	0.00253807106598985	2	0.00253807106598985	TGCTCCAGCAGTCACGACTGGGGGCCCTATGCTGAGCAGTTCTTC	CSSSHDWGPYAEQFF	TRBV23	TRBJ2-1	TRBD2	14	26	15	24	-1	-1	11	DJ_1_11	DSS	Blood	B	C	Janssen	5	control	6.76	8.7	A	A	0	0	0	0	0	0	0	0	200	0.33	200	0	18.95	19.6	3.43	0.176	7.5	0.023
840	DJ_1_11_B	2	0.00253807106598985	2	0.00253807106598985	TGCACCTGCAGTGTCTCCGGGGGAGCAAACACAGAAGTCTTCTTT	CTCSVSGGANTEVFF	TRBV1	TRBJ1-1	TRBD1, TRBD2	13	24	16	21	-1	-1	10	DJ_1_11	DSS	Blood	B	C	Janssen	5	control	6.76	8.7	A	A	0	0	0	0	0	0	0	0	200	0.33	200	0	18.95	19.6	3.43	0.176	7.5	0.023
841	DJ_1_11_B	2	0.00253807106598985	2	0.00253807106598985	TGCACCTGCAGTGCAGGACAAATTTCCAACGAAAGATTATTTTTC	CTCSAGQISNERLFF	TRBV1	TRBJ1-4		16	19	-1	-1	-1	-1	2	DJ_1_11	DSS	Blood	B	C	Janssen	5	control	6.76	8.7	A	A	0	0	0	0	0	0	0	0	200	0.33	200	0	18.95	19.6	3.43	0.176	7.5	0.023
842	DJ_1_11_B	2	0.00253807106598985	2	0.00253807106598985	TGTGCAAGGAAAATAGGACTATAGTAACTACGTAGGCTACTGG	CARKIGL*~SNYVGYW	IGHV1-63	IGHJ2	IGHD2-5, IGHD2-6, IGHD5-5	8	21	13	21	-1	-1	12	DJ_1_11	DSS	Blood	B	C	Janssen	5	control	6.76	8.7	A	A	0	0	0	0	0	0	0	0	200	0.33	200	0	18.95	19.6	3.43	0.176	7.5	0.023
843	DJ_1_11_B	2	0.00253807106598985	2	0.00253807106598985	TGTGCTGCGGGCGCATCTTCTGGCAGCTGGCAACTCATCTTT	CAAGASSGSWQLIF	TRAV4-3, TRAV4D-3, TRAV4D-4, TRAV4N-4, TRAV4-4-DV10	TRAJ22		8	12	-1	-1	-1	-1	3	DJ_1_11	DSS	Blood	B	C	Janssen	5	control	6.76	8.7	A	A	0	0	0	0	0	0	0	0	200	0.33	200	0	18.95	19.6	3.43	0.176	7.5	0.023
844	DJ_1_11_B	2	0.00253807106598985	2	0.00253807106598985	TGTGCTAGCACCCCGGGACAGAACTATGCTGAGCAGTTCTTC	CASTPGQNYAEQFF	TRBV29	TRBJ2-1	TRBD1	10	21	11	21	-1	-1	10	DJ_1_11	DSS	Blood	B	C	Janssen	5	control	6.76	8.7	A	A	0	0	0	0	0	0	0	0	200	0.33	200	0	18.95	19.6	3.43	0.176	7.5	0.023
845	DJ_1_11_B	2	0.00253807106598985	2	0.00253807106598985	TGTGCTAGCAGTTTATCACAGAGGCAAAACACCTTGTACTTT	CASSLSQRQNTLYF	TRBV29	TRBJ2-4		17	21	-1	-1	-1	-1	3	DJ_1_11	DSS	Blood	B	C	Janssen	5	control	6.76	8.7	A	A	0	0	0	0	0	0	0	0	200	0.33	200	0	18.95	19.6	3.43	0.176	7.5	0.023
846	DJ_1_11_B	2	0.00253807106598985	2	0.00253807106598985	TGTGCTAGCAGTCCCGGACAGGGGGCAGAAACGCTGTATTTT	CASSPGQGAETLYF	TRBV29	TRBJ2-3	TRBD1	12	24	12	24	-1	-1	11	DJ_1_11	DSS	Blood	B	C	Janssen	5	control	6.76	8.7	A	A	0	0	0	0	0	0	0	0	200	0.33	200	0	18.95	19.6	3.43	0.176	7.5	0.023
847	DJ_1_11_B	2	0.00253807106598985	2	0.00253807106598985	TGTGCCAGCTCTCTCGCGGGGGCCAATGCTGAGCAGTTCTTC	CASSLAGANAEQFF	TRBV12-1	TRBJ2-1	TRBD1, TRBD2	16	25	17	23	-1	-1	8	DJ_1_11	DSS	Blood	B	C	Janssen	5	control	6.76	8.7	A	A	0	0	0	0	0	0	0	0	200	0.33	200	0	18.95	19.6	3.43	0.176	7.5	0.023
848	DJ_1_11_B	2	0.00253807106598985	2	0.00253807106598985	TGTGCCAGCGGTGATCCAATTTCCAACGAAAGATTATTTTTC	CASGDPISNERLFF	TRBV13-2	TRBJ1-4		18	17	-1	-1	-1	-1	-1	DJ_1_11	DSS	Blood	B	C	Janssen	5	control	6.76	8.7	A	A	0	0	0	0	0	0	0	0	200	0.33	200	0	18.95	19.6	3.43	0.176	7.5	0.023
849	DJ_1_11_B	2	0.00253807106598985	2	0.00253807106598985	TGTGCCAGCAGTTTAGTTGGGGGGAGGCATGAACAGTACTTC	CASSLVGGRHEQYF	TRBV15	TRBJ2-7	TRBD2	16	28	17	24	-1	-1	11	DJ_1_11	DSS	Blood	B	C	Janssen	5	control	6.76	8.7	A	A	0	0	0	0	0	0	0	0	200	0.33	200	0	18.95	19.6	3.43	0.176	7.5	0.023
850	DJ_1_11_B	2	0.00253807106598985	2	0.00253807106598985	TGTGCCAGCAGTCTTGCCACAAACTCCTATGAACAGTACTTC	CASSLATNSYEQYF	TRBV22	TRBJ2-7		12	23	-1	-1	-1	-1	10	DJ_1_11	DSS	Blood	B	C	Janssen	5	control	6.76	8.7	A	A	0	0	0	0	0	0	0	0	200	0.33	200	0	18.95	19.6	3.43	0.176	7.5	0.023
851	DJ_1_11_B	2	0.00253807106598985	2	0.00253807106598985	TGTGCCAGCAGTCTGGGGGTGAACTATGCTGAGCAGTTCTTC	CASSLGVNYAEQFF	TRBV24, TRBV22	TRBJ2-1		15	21	-1	-1	-1	-1	5	DJ_1_11	DSS	Blood	B	C	Janssen	5	control	6.76	8.7	A	A	0	0	0	0	0	0	0	0	200	0.33	200	0	18.95	19.6	3.43	0.176	7.5	0.023
852	DJ_1_11_B	2	0.00253807106598985	2	0.00253807106598985	TGTGCCAGCAGTGGGACAGGGGTCCACGAAAGATTATTTTTC	CASSGTGVHERLFF	TRBV13-1	TRBJ1-4	TRBD1	13	22	13	22	-1	-1	8	DJ_1_11	DSS	Blood	B	C	Janssen	5	control	6.76	8.7	A	A	0	0	0	0	0	0	0	0	200	0.33	200	0	18.95	19.6	3.43	0.176	7.5	0.023
853	DJ_1_11_B	2	0.00253807106598985	2	0.00253807106598985	TGTGCCAGCAGTGATCGGCAGGGGAGCTATGAACAGTACTTC	CASSDRQGSYEQYF	TRBV13-1	TRBJ2-7	TRBD1	15	26	18	24	-1	-1	10	DJ_1_11	DSS	Blood	B	C	Janssen	5	control	6.76	8.7	A	A	0	0	0	0	0	0	0	0	200	0.33	200	0	18.95	19.6	3.43	0.176	7.5	0.023
854	DJ_1_11_B	2	0.00253807106598985	2	0.00253807106598985	TGTGCCAGCAGTGATGACAGTAACAACCAGGCTCCGCTTTTT	CASSDDSNNQAPLF	TRBV13-1	TRBJ1-5		16	20	-1	-1	-1	-1	3	DJ_1_11	DSS	Blood	B	C	Janssen	5	control	6.76	8.7	A	A	0	0	0	0	0	0	0	0	200	0.33	200	0	18.95	19.6	3.43	0.176	7.5	0.023
855	DJ_1_11_B	2	0.00253807106598985	2	0.00253807106598985	TGTGCCAGCAGTAACCGGGACAGGGTTGCTGAGCAGTTCTTC	CASSNRDRVAEQFF	TRBV14	TRBJ2-1	TRBD1	12	26	14	25	-1	-1	13	DJ_1_11	DSS	Blood	B	C	Janssen	5	control	6.76	8.7	A	A	0	0	0	0	0	0	0	0	200	0.33	200	0	18.95	19.6	3.43	0.176	7.5	0.023
856	DJ_1_11_B	2	0.00253807106598985	2	0.00253807106598985	TGTGCCAGCAGCTTAGGGCTGACTGGGTATGAACAGTACTTC	CASSLGLTGYEQYF	TRBV3	TRBJ2-7	TRBD2	20	27	20	27	-1	-1	6	DJ_1_11	DSS	Blood	B	C	Janssen	5	control	6.76	8.7	A	A	0	0	0	0	0	0	0	0	200	0.33	200	0	18.95	19.6	3.43	0.176	7.5	0.023
857	DJ_1_11_B	2	0.00253807106598985	2	0.00253807106598985	TGTGCCAGCAGCTCCGGGGGGAGCTCCTATGAACAGTACTTC	CASSSGGSSYEQYF	TRBV3	TRBJ2-7	TRBD1, TRBD2	13	19	13	18	-1	-1	5	DJ_1_11	DSS	Blood	B	C	Janssen	5	control	6.76	8.7	A	A	0	0	0	0	0	0	0	0	200	0.33	200	0	18.95	19.6	3.43	0.176	7.5	0.023
858	DJ_1_11_B	2	0.00253807106598985	2	0.00253807106598985	TGTGCCAGCAGCCTAGACTGGGGTCAAAACACCTTGTACTTT	CASSLDWGQNTLYF	TRBV3	TRBJ2-4	TRBD2	16	22	16	22	-1	-1	5	DJ_1_11	DSS	Blood	B	C	Janssen	5	control	6.76	8.7	A	A	0	0	0	0	0	0	0	0	200	0.33	200	0	18.95	19.6	3.43	0.176	7.5	0.023
859	DJ_1_11_B	2	0.00253807106598985	2	0.00253807106598985	TGTGCCAGCAGCCAAGCGCTGGGCCAAGACACCCAGTACTTT	CASSQALGQDTQYF	TRBV2	TRBJ2-5	TRBD2	16	23	18	23	-1	-1	6	DJ_1_11	DSS	Blood	B	C	Janssen	5	control	6.76	8.7	A	A	0	0	0	0	0	0	0	0	200	0.33	200	0	18.95	19.6	3.43	0.176	7.5	0.023
860	DJ_1_11_B	2	0.00253807106598985	2	0.00253807106598985	TGTGCCAGCAGCCAAGGGCCTGGGGACTATGAACAGTACTTC	CASSQGPGDYEQYF	TRBV5	TRBJ2-7	TRBD2	16	26	16	25	-1	-1	9	DJ_1_11	DSS	Blood	B	C	Janssen	5	control	6.76	8.7	A	A	0	0	0	0	0	0	0	0	200	0.33	200	0	18.95	19.6	3.43	0.176	7.5	0.023
861	DJ_1_11_B	2	0.00253807106598985	2	0.00253807106598985	TGTGCCAGCAGCCAAGACAGGGGTGACACAGAAGTCTTCTTT	CASSQDRGDTEVFF	TRBV5	TRBJ1-1	TRBD1	17	25	17	23	-1	-1	7	DJ_1_11	DSS	Blood	B	C	Janssen	5	control	6.76	8.7	A	A	0	0	0	0	0	0	0	0	200	0.33	200	0	18.95	19.6	3.43	0.176	7.5	0.023
862	DJ_1_11_B	2	0.00253807106598985	2	0.00253807106598985	TGTGCCAGCAGAGACAGGGCTGCAAACACAGAAGTCTTCTTT	CASRDRAANTEVFF	TRBV2	TRBJ1-1	TRBD1	11	20	12	19	-1	-1	8	DJ_1_11	DSS	Blood	B	C	Janssen	5	control	6.76	8.7	A	A	0	0	0	0	0	0	0	0	200	0.33	200	0	18.95	19.6	3.43	0.176	7.5	0.023
863	DJ_1_11_B	2	0.00253807106598985	2	0.00253807106598985	TGTGCAGTGAGCATGATCACAAATGCTTACAAAGTCATCTTT	CAVSMITNAYKVIF	TRAV7-5, TRAV7-3, TRAV7N-5	TRAJ30		20	11	-1	-1	-1	-1	-1	DJ_1_11	DSS	Blood	B	C	Janssen	5	control	6.76	8.7	A	A	0	0	0	0	0	0	0	0	200	0.33	200	0	18.95	19.6	3.43	0.176	7.5	0.023
864	DJ_1_11_B	2	0.00253807106598985	2	0.00253807106598985	TGTGCAAGCAGCTTTTCGGACAGGTTCACAGAAGTCTTCTTT	CASSFSDRFTEVFF	TRBV16	TRBJ1-1	TRBD1	14	26	17	24	-1	-1	11	DJ_1_11	DSS	Blood	B	C	Janssen	5	control	6.76	8.7	A	A	0	0	0	0	0	0	0	0	200	0.33	200	0	18.95	19.6	3.43	0.176	7.5	0.023
865	DJ_1_11_B	2	0.00253807106598985	2	0.00253807106598985	TGTGCAAGCAGCTTAGAAACTAGTGCAGAAACGCTGTATTTT	CASSLETSAETLYF	TRBV16	TRBJ2-3		17	18	-1	-1	-1	-1	0	DJ_1_11	DSS	Blood	B	C	Janssen	5	control	6.76	8.7	A	A	0	0	0	0	0	0	0	0	200	0.33	200	0	18.95	19.6	3.43	0.176	7.5	0.023
866	DJ_1_11_B	2	0.00253807106598985	2	0.00253807106598985	TGTGCAAGATCTTACTATGACCTTGGGTACTTCGATGTCTGG	CARSYYDLGYFDVW	IGHV7-3, IGHV7-2	IGHJ1	IGHD2-4, IGHD2-5, IGHD2-6	10	25	12	20	-1	-1	14	DJ_1_11	DSS	Blood	B	C	Janssen	5	control	6.76	8.7	A	A	0	0	0	0	0	0	0	0	200	0.33	200	0	18.95	19.6	3.43	0.176	7.5	0.023
867	DJ_1_11_B	2	0.00253807106598985	2	0.00253807106598985	TGTGCAAGAGGGCTTACTACGGTAGTAGCTACTGACTACTGG	CARGLTTVVATDYW	IGHV1-84, IGHV1-62-3	IGHJ2	IGHD2-3, IGHD1-1	9	21	13	21	-1	-1	11	DJ_1_11	DSS	Blood	B	C	Janssen	5	control	6.76	8.7	A	A	0	0	0	0	0	0	0	0	200	0.33	200	0	18.95	19.6	3.43	0.176	7.5	0.023
868	DJ_1_11_B	2	0.00253807106598985	2	0.00253807106598985	TGTGCAAGAGAAGAACTACGGCGGGGTGCTATGGACTACTGG	CAREELRRGAMDYW	IGHV9-2, IGHV9-3	IGHJ4	IGHD2-5, IGHD1-1, IGHD2-6	9	26	13	20	-1	-1	16	DJ_1_11	DSS	Blood	B	C	Janssen	5	control	6.76	8.7	A	A	0	0	0	0	0	0	0	0	200	0.33	200	0	18.95	19.6	3.43	0.176	7.5	0.023
869	DJ_1_11_B	2	0.00253807106598985	2	0.00253807106598985	TGTGCAAGAAACTATAGTAACTACTATGCTATGGACTACTGG	CARNYSNYYAMDYW	IGHV1-63, IGHV14-3, IGHV14-2	IGHJ4		9	13	-1	-1	-1	-1	3	DJ_1_11	DSS	Blood	B	C	Janssen	5	control	6.76	8.7	A	A	0	0	0	0	0	0	0	0	200	0.33	200	0	18.95	19.6	3.43	0.176	7.5	0.023
870	DJ_1_11_B	2	0.00253807106598985	2	0.00253807106598985	TGTACAAGAGGGGATACTACGGACTATGCTATGGACTACTGG	CTRGDTTDYAMDYW	IGHV1-62-3	IGHJ4	IGHD1-1, IGHD2-3	9	22	14	22	-1	-1	12	DJ_1_11	DSS	Blood	B	C	Janssen	5	control	6.76	8.7	A	A	0	0	0	0	0	0	0	0	200	0.33	200	0	18.95	19.6	3.43	0.176	7.5	0.023
871	DJ_1_11_B	2	0.00253807106598985	2	0.00253807106598985	TGTGCTTTGAGTGGAGCAACATGGGCTACAAACTTACCTTC	CALSGAT~GYKLTF	TRAV12D-2, TRAV12N-2, TRAV12-2	TRAJ9		13	14	-1	-1	-1	-1	0	DJ_1_11	DSS	Blood	B	C	Janssen	5	control	6.76	8.7	A	A	0	0	0	0	0	0	0	0	200	0.33	200	0	18.95	19.6	3.43	0.176	7.5	0.023
872	DJ_1_11_B	2	0.00253807106598985	2	0.00253807106598985	TGTGCTCTGAGTGAACACGGGTTACCAGAACTTCTATTTT	CALSEH~YQNFYF	TRAV12-1, TRAV12D-3, TRAV12N-3, TRAV6-7-DV9	TRAJ49		18	12	-1	-1	-1	-1	-1	DJ_1_11	DSS	Blood	B	C	Janssen	5	control	6.76	8.7	A	A	0	0	0	0	0	0	0	0	200	0.33	200	0	18.95	19.6	3.43	0.176	7.5	0.023
873	DJ_1_11_B	2	0.00253807106598985	2	0.00253807106598985	TGTGCCAGCACAGCGGACAGCTCCTATGAACAGTACTTC	CASTADSSYEQYF	TRBV13-1	TRBJ2-7		10	18	-1	-1	-1	-1	7	DJ_1_11	DSS	Blood	B	C	Janssen	5	control	6.76	8.7	A	A	0	0	0	0	0	0	0	0	200	0.33	200	0	18.95	19.6	3.43	0.176	7.5	0.023
874	DJ_1_11_B	2	0.00253807106598985	2	0.00253807106598985	TGTGCCAGCAGTTTAACAGGGGGCTATGAACAGTACTTC	CASSLTGGYEQYF	TRBV14, TRBV15, TRBV4	TRBJ2-7	TRBD1	14	23	15	23	-1	-1	8	DJ_1_11	DSS	Blood	B	C	Janssen	5	control	6.76	8.7	A	A	0	0	0	0	0	0	0	0	200	0.33	200	0	18.95	19.6	3.43	0.176	7.5	0.023
875	DJ_1_11_B	2	0.00253807106598985	2	0.00253807106598985	TGTGCCAGCAGTTACAGAGGATATGCTGAGCAGTTCTTC	CASSYRGYAEQFF	TRBV15	TRBJ2-1		13	21	-1	-1	-1	-1	7	DJ_1_11	DSS	Blood	B	C	Janssen	5	control	6.76	8.7	A	A	0	0	0	0	0	0	0	0	200	0.33	200	0	18.95	19.6	3.43	0.176	7.5	0.023
876	DJ_1_11_B	2	0.00253807106598985	2	0.00253807106598985	TGTGCCAGCAGTCTCGGACACTATGCTGAGCAGTTCTTC	CASSLGHYAEQFF	TRBV24	TRBJ2-1		14	19	-1	-1	-1	-1	4	DJ_1_11	DSS	Blood	B	C	Janssen	5	control	6.76	8.7	A	A	0	0	0	0	0	0	0	0	200	0.33	200	0	18.95	19.6	3.43	0.176	7.5	0.023
877	DJ_1_11_B	2	0.00253807106598985	2	0.00253807106598985	TGTGCCAGCAGTCCAGATGCAAACACAGAAGTCTTCTTT	CASSPDANTEVFF	TRBV13-1	TRBJ1-1		12	17	-1	-1	-1	-1	4	DJ_1_11	DSS	Blood	B	C	Janssen	5	control	6.76	8.7	A	A	0	0	0	0	0	0	0	0	200	0.33	200	0	18.95	19.6	3.43	0.176	7.5	0.023
878	DJ_1_11_B	2	0.00253807106598985	2	0.00253807106598985	TGTGCCAGCAGTGCTGGGGGGGCGCGAGAACAGTACTTC	CASSAGGAREQYF	TRBV13-1	TRBJ2-7	TRBD2, TRBD1	16	27	16	25	-1	-1	10	DJ_1_11	DSS	Blood	B	C	Janssen	5	control	6.76	8.7	A	A	0	0	0	0	0	0	0	0	200	0.33	200	0	18.95	19.6	3.43	0.176	7.5	0.023
879	DJ_1_11_B	2	0.00253807106598985	2	0.00253807106598985	TGTGCCAGCAGTGGTGACAGACAAGACACCCAGTACTTT	CASSGDRQDTQYF	TRBV13-1	TRBJ2-5		16	21	-1	-1	-1	-1	4	DJ_1_11	DSS	Blood	B	C	Janssen	5	control	6.76	8.7	A	A	0	0	0	0	0	0	0	0	200	0.33	200	0	18.95	19.6	3.43	0.176	7.5	0.023
880	DJ_1_11_B	2	0.00253807106598985	2	0.00253807106598985	TGTGCCAGCAGTGATGCTTATAATTCGCCCCTCTACTTT	CASSDAYNSPLYF	TRBV13-1, TRBV13-2	TRBJ1-6		17	18	-1	-1	-1	-1	0	DJ_1_11	DSS	Blood	B	C	Janssen	5	control	6.76	8.7	A	A	0	0	0	0	0	0	0	0	200	0.33	200	0	18.95	19.6	3.43	0.176	7.5	0.023
881	DJ_1_11_B	2	0.00253807106598985	2	0.00253807106598985	TGTGCCAGCAGTAACAGCAACTATGCTGAGCAGTTCTTC	CASSNSNYAEQFF	TRBV22, TRBV24	TRBJ2-1		12	18	-1	-1	-1	-1	5	DJ_1_11	DSS	Blood	B	C	Janssen	5	control	6.76	8.7	A	A	0	0	0	0	0	0	0	0	200	0.33	200	0	18.95	19.6	3.43	0.176	7.5	0.023
882	DJ_1_11_B	2	0.00253807106598985	2	0.00253807106598985	TGTGCAAGAGGCCGGTACTACGGTAGTCTTGACTACTGG	CARGRYYGSLDYW	IGHV3-3	IGHJ2	IGHD1-1	10	28	15	27	-1	-1	17	DJ_1_11	DSS	Blood	B	C	Janssen	5	control	6.76	8.7	A	A	0	0	0	0	0	0	0	0	200	0.33	200	0	18.95	19.6	3.43	0.176	7.5	0.023
883	DJ_1_11_B	2	0.00253807106598985	2	0.00253807106598985	TGTGCAAGAGGGGGATCCCGTTACTACTTTGACTACTGG	CARGGSRYYFDYW	IGHV1-62-3, IGHV1-58	IGHJ2		9	21	-1	-1	-1	-1	11	DJ_1_11	DSS	Blood	B	C	Janssen	5	control	6.76	8.7	A	A	0	0	0	0	0	0	0	0	200	0.33	200	0	18.95	19.6	3.43	0.176	7.5	0.023
884	DJ_1_11_B	2	0.00253807106598985	2	0.00253807106598985	TGTATGAGATATAGTAACTACTGGTACTTCGATGTCTGG	CMRYSNYWYFDVW	IGHV11-2	IGHJ1		13	12	-1	-1	-1	-1	-1	DJ_1_11	DSS	Blood	B	C	Janssen	5	control	6.76	8.7	A	A	0	0	0	0	0	0	0	0	200	0.33	200	0	18.95	19.6	3.43	0.176	7.5	0.023
885	DJ_1_11_B	2	0.00253807106598985	2	0.00253807106598985	TGCTCCAGCAGCCCCAGGGTGGACCAGGCTCCGCTTTTT	CSSSPRVDQAPLF	TRBV23	TRBJ1-5	TRBD2	11	22	11	17	-1	-1	10	DJ_1_11	DSS	Blood	B	C	Janssen	5	control	6.76	8.7	A	A	0	0	0	0	0	0	0	0	200	0.33	200	0	18.95	19.6	3.43	0.176	7.5	0.023
886	DJ_1_11_B	2	0.00253807106598985	2	0.00253807106598985	TGTGCTCTATGGTACAGCAACCATTTCTGGGTGTTC	CALWYSNHFWVF	IGLV1	IGLJ1		27	26	-1	-1	-1	-1	-1	DJ_1_11	DSS	Blood	B	C	Janssen	5	control	6.76	8.7	A	A	0	0	0	0	0	0	0	0	200	0.33	200	0	18.95	19.6	3.43	0.176	7.5	0.023
887	DJ_1_11_B	2	0.00253807106598985	2	0.00253807106598985	TGTGCCTGCGGACAATCCAACGAAAGATTATTTTTC	CACGQSNERLFF	TRBV19	TRBJ1-4	TRBD1	9	15	9	14	-1	-1	5	DJ_1_11	DSS	Blood	B	C	Janssen	5	control	6.76	8.7	A	A	0	0	0	0	0	0	0	0	200	0.33	200	0	18.95	19.6	3.43	0.176	7.5	0.023
888	DJ_1_11_B	2	0.00253807106598985	2	0.00253807106598985	TGTGCCAGCGGTGACAGGGGAGGAGAACAGTACTTC	CASGDRGGEQYF	TRBV13-2	TRBJ2-7	TRBD1	14	24	14	20	-1	-1	9	DJ_1_11	DSS	Blood	B	C	Janssen	5	control	6.76	8.7	A	A	0	0	0	0	0	0	0	0	200	0.33	200	0	18.95	19.6	3.43	0.176	7.5	0.023
889	DJ_1_11_B	2	0.00253807106598985	2	0.00253807106598985	TGTGCCAGCGGTGAGGACAGGGTTGAACAGTACTTC	CASGEDRVEQYF	TRBV13-2	TRBJ2-7	TRBD1	14	23	14	22	-1	-1	8	DJ_1_11	DSS	Blood	B	C	Janssen	5	control	6.76	8.7	A	A	0	0	0	0	0	0	0	0	200	0.33	200	0	18.95	19.6	3.43	0.176	7.5	0.023
890	DJ_1_11_B	2	0.00253807106598985	2	0.00253807106598985	TGTGCCAGCAGCCCCGACAGTTATGAACAGTACTTC	CASSPDSYEQYF	TRBV3	TRBJ2-7	TRBD1	12	21	15	20	-1	-1	8	DJ_1_11	DSS	Blood	B	C	Janssen	5	control	6.76	8.7	A	A	0	0	0	0	0	0	0	0	200	0.33	200	0	18.95	19.6	3.43	0.176	7.5	0.023
891	DJ_1_11_B	2	0.00253807106598985	2	0.00253807106598985	TGTGCAAGCAGCTTAGAACAATATGAACAGTACTTC	CASSLEQYEQYF	TRBV16	TRBJ2-7		17	21	-1	-1	-1	-1	3	DJ_1_11	DSS	Blood	B	C	Janssen	5	control	6.76	8.7	A	A	0	0	0	0	0	0	0	0	200	0.33	200	0	18.95	19.6	3.43	0.176	7.5	0.023
892	DJ_1_11_B	2	0.00253807106598985	2	0.00253807106598985	TGTACAAGAAGTACGGGACGTAACTTTGACTACTGG	CTRSTGRNFDYW	IGHV14-4, IGHV14-2	IGHJ2	IGHD4-1	5	22	14	21	-1	-1	16	DJ_1_11	DSS	Blood	B	C	Janssen	5	control	6.76	8.7	A	A	0	0	0	0	0	0	0	0	200	0.33	200	0	18.95	19.6	3.43	0.176	7.5	0.023
893	DJ_1_11_B	2	0.00253807106598985	2	0.00253807106598985	TGCTCCAGCAGCCTACAGTGGGCAGAAGTCTTCTTT	CSSSLQWAEVFF	TRBV23	TRBJ1-1	TRBD1	11	22	14	22	-1	-1	10	DJ_1_11	DSS	Blood	B	C	Janssen	5	control	6.76	8.7	A	A	0	0	0	0	0	0	0	0	200	0.33	200	0	18.95	19.6	3.43	0.176	7.5	0.023
894	DJ_1_11_B	2	0.00253807106598985	2	0.00253807106598985	TGCTGGCAAGGTACACATTTTCCCATGTACACGTTC	CWQGTHFPMYTF	IGKV1-135	IGKJ2		27	23	-1	-1	-1	-1	-1	DJ_1_11	DSS	Blood	B	C	Janssen	5	control	6.76	8.7	A	A	0	0	0	0	0	0	0	0	200	0.33	200	0	18.95	19.6	3.43	0.176	7.5	0.023
895	DJ_1_11_B	2	0.00253807106598985	2	0.00253807106598985	TGCACCTGCAGTGACAGGGCCTCCGACTACACCTTC	CTCSDRASDYTF	TRBV1	TRBJ1-2		17	20	-1	-1	-1	-1	2	DJ_1_11	DSS	Blood	B	C	Janssen	5	control	6.76	8.7	A	A	0	0	0	0	0	0	0	0	200	0.33	200	0	18.95	19.6	3.43	0.176	7.5	0.023
896	DJ_1_11_B	2	0.00253807106598985	2	0.00253807106598985	TGTCAACAAAGTAATAGCTGGCCAAATTCACGTTC	CQQSNS~AKFTF	IGKV5-48	IGKJ4		25	25	-1	-1	-1	-1	-1	DJ_1_11	DSS	Blood	B	C	Janssen	5	control	6.76	8.7	A	A	0	0	0	0	0	0	0	0	200	0.33	200	0	18.95	19.6	3.43	0.176	7.5	0.023
897	DJ_1_11_B	2	0.00253807106598985	2	0.00253807106598985	TGTATCCCAACACGGGTTACCAGAACTTCTATTTT	CIPTRV~QNFYF	TRAV21/DV12, TRAV21/DV12	TRAJ49		7	8	-1	-1	-1	-1	0	DJ_1_11	DSS	Blood	B	C	Janssen	5	control	6.76	8.7	A	A	0	0	0	0	0	0	0	0	200	0.33	200	0	18.95	19.6	3.43	0.176	7.5	0.023
898	DJ_1_11_B	2	0.00253807106598985	2	0.00253807106598985	TGTGCTCTATGGTACAGCACCCATTTATGTTTTC	CALWY~PIYVF	IGLV2	IGLJ2		29	24	-1	-1	-1	-1	-1	DJ_1_11	DSS	Blood	B	C	Janssen	5	control	6.76	8.7	A	A	0	0	0	0	0	0	0	0	200	0.33	200	0	18.95	19.6	3.43	0.176	7.5	0.023
899	DJ_1_11_B	2	0.00253807106598985	2	0.00253807106598985	TGTGCTCTATGGTACAGCAACCATTTGGGTGTTC	CALWY~TIWVF	IGLV1	IGLJ1		26	25	-1	-1	-1	-1	-1	DJ_1_11	DSS	Blood	B	C	Janssen	5	control	6.76	8.7	A	A	0	0	0	0	0	0	0	0	200	0.33	200	0	18.95	19.6	3.43	0.176	7.5	0.023
900	DJ_1_11_B	2	0.00253807106598985	2	0.00253807106598985	TGTGCCAGAAATTGCCTACCTTTTTGACTACTGG	CARNC~LFDYW	IGHV2-2	IGHJ2	IGHD5-5, IGHD2-5, IGHD2-6	13	22	15	21	-1	-1	8	DJ_1_11	DSS	Blood	B	C	Janssen	5	control	6.76	8.7	A	A	0	0	0	0	0	0	0	0	200	0.33	200	0	18.95	19.6	3.43	0.176	7.5	0.023
901	DJ_1_11_B	2	0.00253807106598985	2	0.00253807106598985	TGTCTACAGTATGATAATCTTCTGTACACGTTC	CLQYDNLLYTF	IGKV19-93	IGKJ2		23	22	-1	-1	-1	-1	-1	DJ_1_11	DSS	Blood	B	C	Janssen	5	control	6.76	8.7	A	A	0	0	0	0	0	0	0	0	200	0.33	200	0	18.95	19.6	3.43	0.176	7.5	0.023
902	DJ_1_11_B	2	0.00253807106598985	2	0.00253807106598985	TGTCTACAGCATGGTGAGAGCCCGTACACGTTC	CLQHGESPYTF	IGKV14-126	IGKJ2		23	23	-1	-1	-1	-1	-1	DJ_1_11	DSS	Blood	B	C	Janssen	5	control	6.76	8.7	A	A	0	0	0	0	0	0	0	0	200	0.33	200	0	18.95	19.6	3.43	0.176	7.5	0.023
903	DJ_1_11_B	2	0.00253807106598985	2	0.00253807106598985	TGTCTACAATATGCTAGTTATCCGTGGACGTTC	CLQYASYPWTF	IGKV9-124, IGKV9-120	IGKJ1		23	22	-1	-1	-1	-1	-1	DJ_1_11	DSS	Blood	B	C	Janssen	5	control	6.76	8.7	A	A	0	0	0	0	0	0	0	0	200	0.33	200	0	18.95	19.6	3.43	0.176	7.5	0.023
904	DJ_1_11_B	2	0.00253807106598985	2	0.00253807106598985	TGTCAGCAGTATAGTAAGCTTCCTCGGACGTTC	CQQYSKLPRTF	IGKV10-94, IGKV10-95	IGKJ1		28	25	-1	-1	-1	-1	-1	DJ_1_11	DSS	Blood	B	C	Janssen	5	control	6.76	8.7	A	A	0	0	0	0	0	0	0	0	200	0.33	200	0	18.95	19.6	3.43	0.176	7.5	0.023
905	DJ_1_11_B	2	0.00253807106598985	2	0.00253807106598985	TGTCAGCAGTATAGTAAGCTTCCGTACACGTTC	CQQYSKLPYTF	IGKV10-94, IGKV10-95	IGKJ2		23	23	-1	-1	-1	-1	-1	DJ_1_11	DSS	Blood	B	C	Janssen	5	control	6.76	8.7	A	A	0	0	0	0	0	0	0	0	200	0.33	200	0	18.95	19.6	3.43	0.176	7.5	0.023
906	DJ_1_11_B	2	0.00253807106598985	2	0.00253807106598985	TGTCAGCAGCATTTACACATTCCGTACACGTTC	CQQHLHIPYTF	IGKV8-16	IGKJ2		23	23	-1	-1	-1	-1	-1	DJ_1_11	DSS	Blood	B	C	Janssen	5	control	6.76	8.7	A	A	0	0	0	0	0	0	0	0	200	0.33	200	0	18.95	19.6	3.43	0.176	7.5	0.023
907	DJ_1_11_B	2	0.00253807106598985	2	0.00253807106598985	TGTCAGCAACATTATAGCACTCCTCTCACGTTC	CQQHYSTPLTF	IGKV8-24	IGKJ5		25	24	-1	-1	-1	-1	-1	DJ_1_11	DSS	Blood	B	C	Janssen	5	control	6.76	8.7	A	A	0	0	0	0	0	0	0	0	200	0.33	200	0	18.95	19.6	3.43	0.176	7.5	0.023
908	DJ_1_11_B	2	0.00253807106598985	2	0.00253807106598985	TGTCAGCAAAGTAAGGAGGTTCCGTACACGTTC	CQQSKEVPYTF	IGKV3-2	IGKJ2		23	23	-1	-1	-1	-1	-1	DJ_1_11	DSS	Blood	B	C	Janssen	5	control	6.76	8.7	A	A	0	0	0	0	0	0	0	0	200	0.33	200	0	18.95	19.6	3.43	0.176	7.5	0.023
909	DJ_1_11_B	2	0.00253807106598985	2	0.00253807106598985	TGTCAACATTTTTGGGGTACTCCGTACACGTTC	CQHFWGTPYTF	IGKV12-46, IGKV12-41	IGKJ2		23	23	-1	-1	-1	-1	-1	DJ_1_11	DSS	Blood	B	C	Janssen	5	control	6.76	8.7	A	A	0	0	0	0	0	0	0	0	200	0.33	200	0	18.95	19.6	3.43	0.176	7.5	0.023
910	DJ_1_11_B	2	0.00253807106598985	2	0.00253807106598985	TGTCAACATTTTTGGGGTACTCCGCTCACGTTC	CQHFWGTPLTF	IGKV12-46	IGKJ5		23	22	-1	-1	-1	-1	-1	DJ_1_11	DSS	Blood	B	C	Janssen	5	control	6.76	8.7	A	A	0	0	0	0	0	0	0	0	200	0.33	200	0	18.95	19.6	3.43	0.176	7.5	0.023
911	DJ_1_11_B	2	0.00253807106598985	2	0.00253807106598985	TGTCAACATTTTTGGAGTACTCCGTACACGTTC	CQHFWSTPYTF	IGKV12-41, IGKV12-46	IGKJ2		23	23	-1	-1	-1	-1	-1	DJ_1_11	DSS	Blood	B	C	Janssen	5	control	6.76	8.7	A	A	0	0	0	0	0	0	0	0	200	0.33	200	0	18.95	19.6	3.43	0.176	7.5	0.023
912	DJ_1_11_B	2	0.00253807106598985	2	0.00253807106598985	TGTCAACATCATTATGGTACTCCGTACACGTTC	CQHHYGTPYTF	IGKV12-44	IGKJ2		23	23	-1	-1	-1	-1	-1	DJ_1_11	DSS	Blood	B	C	Janssen	5	control	6.76	8.7	A	A	0	0	0	0	0	0	0	0	200	0.33	200	0	18.95	19.6	3.43	0.176	7.5	0.023
913	DJ_1_11_B	2	0.00253807106598985	2	0.00253807106598985	TGTCAACAGTATTGGAGTACTCCGCTCACGTTC	CQQYWSTPLTF	IGKV13-84, IGKV13-85	IGKJ5		23	22	-1	-1	-1	-1	-1	DJ_1_11	DSS	Blood	B	C	Janssen	5	control	6.76	8.7	A	A	0	0	0	0	0	0	0	0	200	0.33	200	0	18.95	19.6	3.43	0.176	7.5	0.023
914	DJ_1_11_B	2	0.00253807106598985	2	0.00253807106598985	TGTCAACAAAGTAATAGCTGGCCCCTCACGTTC	CQQSNSWPLTF	IGKV5-48	IGKJ5		23	24	-1	-1	-1	-1	0	DJ_1_11	DSS	Blood	B	C	Janssen	5	control	6.76	8.7	A	A	0	0	0	0	0	0	0	0	200	0.33	200	0	18.95	19.6	3.43	0.176	7.5	0.023
915	DJ_1_11_B	2	0.00253807106598985	2	0.00253807106598985	TGTCAACAAAGTAATAGCTGGCCAACGACGTTC	CQQSNSWPTTF	IGKV5-48	IGKJ1		27	26	-1	-1	-1	-1	-1	DJ_1_11	DSS	Blood	B	C	Janssen	5	control	6.76	8.7	A	A	0	0	0	0	0	0	0	0	200	0.33	200	0	18.95	19.6	3.43	0.176	7.5	0.023
916	DJ_1_11_B	2	0.00253807106598985	2	0.00253807106598985	TGTCAAAATGGTCACAGCTTTCCTCGGACGTTC	CQNGHSFPRTF	IGKV5-39	IGKJ1		28	25	-1	-1	-1	-1	-1	DJ_1_11	DSS	Blood	B	C	Janssen	5	control	6.76	8.7	A	A	0	0	0	0	0	0	0	0	200	0.33	200	0	18.95	19.6	3.43	0.176	7.5	0.023
917	DJ_1_11_B	2	0.00253807106598985	2	0.00253807106598985	TGTGTACAGTATGCTCAGTTTCCGTACACGTTC	CVQYAQFPYTF	IGKV14-100	IGKJ2		23	23	-1	-1	-1	-1	-1	DJ_1_11	DSS	Blood	B	C	Janssen	5	control	6.76	8.7	A	A	0	0	0	0	0	0	0	0	200	0.33	200	0	18.95	19.6	3.43	0.176	7.5	0.023
918	DJ_1_11_B	2	0.00253807106598985	2	0.00253807106598985	TGTGCTCTATGGTACAGCAACCAGCTGGTGTTC	CALWYSNQLVF	IGLV1	IGLJ1		23	17	-1	-1	-1	-1	-1	DJ_1_11	DSS	Blood	B	C	Janssen	5	control	6.76	8.7	A	A	0	0	0	0	0	0	0	0	200	0.33	200	0	18.95	19.6	3.43	0.176	7.5	0.023
919	DJ_1_11_B	2	0.00253807106598985	2	0.00253807106598985	TGTGCCAGCAGTGGGGGAGATGAACAGTACTTC	CASSGGDEQYF	TRBV13-1	TRBJ2-7		13	19	-1	-1	-1	-1	5	DJ_1_11	DSS	Blood	B	C	Janssen	5	control	6.76	8.7	A	A	0	0	0	0	0	0	0	0	200	0.33	200	0	18.95	19.6	3.43	0.176	7.5	0.023
920	DJ_1_11_B	2	0.00253807106598985	2	0.00253807106598985	TGTGCCAGCAGTAACAGGGGTGAACAGTACTTC	CASSNRGEQYF	TRBV4	TRBJ2-7	TRBD1	14	20	14	20	-1	-1	5	DJ_1_11	DSS	Blood	B	C	Janssen	5	control	6.76	8.7	A	A	0	0	0	0	0	0	0	0	200	0.33	200	0	18.95	19.6	3.43	0.176	7.5	0.023
921	DJ_1_11_B	2	0.00253807106598985	2	0.00253807106598985	TGTGCAAGCAGCTTAGAGAATGAACAGTACTTC	CASSLENEQYF	TRBV16	TRBJ2-7		17	19	-1	-1	-1	-1	1	DJ_1_11	DSS	Blood	B	C	Janssen	5	control	6.76	8.7	A	A	0	0	0	0	0	0	0	0	200	0.33	200	0	18.95	19.6	3.43	0.176	7.5	0.023
922	DJ_1_11_B	2	0.00253807106598985	2	0.00253807106598985	TGTGGACAGGGTTACAGCTATCTGTACACGTTC	CGQGYSYLYTF	IGKV6-29, IGKV6-20	IGKJ2		23	22	-1	-1	-1	-1	-1	DJ_1_11	DSS	Blood	B	C	Janssen	5	control	6.76	8.7	A	A	0	0	0	0	0	0	0	0	200	0.33	200	0	18.95	19.6	3.43	0.176	7.5	0.023
923	DJ_1_11_B	2	0.00253807106598985	2	0.00253807106598985	TGCTCTCAAAGTACACATGTTCCTCACACGTTC	CSQSTHVPHTF	IGKV1-110	IGKJ2		24	25	-1	-1	-1	-1	0	DJ_1_11	DSS	Blood	B	C	Janssen	5	control	6.76	8.7	A	A	0	0	0	0	0	0	0	0	200	0.33	200	0	18.95	19.6	3.43	0.176	7.5	0.023
924	DJ_1_11_B	2	0.00253807106598985	2	0.00253807106598985	TGCTCTCAAAGTACACATGTTCCGTGGACGTTC	CSQSTHVPWTF	IGKV1-110	IGKJ1		23	22	-1	-1	-1	-1	-1	DJ_1_11	DSS	Blood	B	C	Janssen	5	control	6.76	8.7	A	A	0	0	0	0	0	0	0	0	200	0.33	200	0	18.95	19.6	3.43	0.176	7.5	0.023
925	DJ_1_11_B	2	0.00253807106598985	2	0.00253807106598985	TGCTCTCAAAGTACACATGTTCCATTCACGTTC	CSQSTHVPFTF	IGKV1-110	IGKJ4		23	23	-1	-1	-1	-1	-1	DJ_1_11	DSS	Blood	B	C	Janssen	5	control	6.76	8.7	A	A	0	0	0	0	0	0	0	0	200	0.33	200	0	18.95	19.6	3.43	0.176	7.5	0.023
926	DJ_1_11_B	2	0.00253807106598985	2	0.00253807106598985	TGCTGGCAAGGTACACATTTTCCATTCACGTTC	CWQGTHFPFTF	IGKV1-135	IGKJ4		23	23	-1	-1	-1	-1	-1	DJ_1_11	DSS	Blood	B	C	Janssen	5	control	6.76	8.7	A	A	0	0	0	0	0	0	0	0	200	0.33	200	0	18.95	19.6	3.43	0.176	7.5	0.023
927	DJ_1_11_B	2	0.00253807106598985	2	0.00253807106598985	TGCCATCAGTGGAGTAGTTACCCGCTCACGTTC	CHQWSSYPLTF	IGKV4-79	IGKJ5		23	22	-1	-1	-1	-1	-1	DJ_1_11	DSS	Blood	B	C	Janssen	5	control	6.76	8.7	A	A	0	0	0	0	0	0	0	0	200	0.33	200	0	18.95	19.6	3.43	0.176	7.5	0.023
928	DJ_1_11_B	2	0.00253807106598985	2	0.00253807106598985	TGCCAGCAGTGGAGTGGTTACCCGTACACGTTC	CQQWSGYPYTF	IGKV4-51, IGKV4-58, IGKV4-81, IGKV4-83	IGKJ2		23	23	-1	-1	-1	-1	-1	DJ_1_11	DSS	Blood	B	C	Janssen	5	control	6.76	8.7	A	A	0	0	0	0	0	0	0	0	200	0.33	200	0	18.95	19.6	3.43	0.176	7.5	0.023
929	DJ_1_11_B	2	0.00253807106598985	2	0.00253807106598985	TGCCAGCAGTGGAGTAGTAACCCACCCACGTTC	CQQWSSNPPTF	IGKV4-59, IGKV4-68, IGKV4-71, IGKV4-73, IGKV4-72	IGKJ2		28	26	-1	-1	-1	-1	-1	DJ_1_11	DSS	Blood	B	C	Janssen	5	control	6.76	8.7	A	A	0	0	0	0	0	0	0	0	200	0.33	200	0	18.95	19.6	3.43	0.176	7.5	0.023
930	DJ_1_11_B	2	0.00253807106598985	2	0.00253807106598985	TGCCAGCAGGGTAGTAGTATACCATTCACGTTC	CQQGSSIPFTF	IGKV4-91	IGKJ4		24	23	-1	-1	-1	-1	-1	DJ_1_11	DSS	Blood	B	C	Janssen	5	control	6.76	8.7	A	A	0	0	0	0	0	0	0	0	200	0.33	200	0	18.95	19.6	3.43	0.176	7.5	0.023
931	DJ_1_11_B	2	0.00253807106598985	2	0.00253807106598985	TGCCAACAGGGTAATACGCTTCCGTGGACGTTC	CQQGNTLPWTF	IGKV10-96	IGKJ1		23	22	-1	-1	-1	-1	-1	DJ_1_11	DSS	Blood	B	C	Janssen	5	control	6.76	8.7	A	A	0	0	0	0	0	0	0	0	200	0.33	200	0	18.95	19.6	3.43	0.176	7.5	0.023
932	DJ_1_11_B	2	0.00253807106598985	2	0.00253807106598985	TGTGCTCTATGGTACAGCAACCCTGGGTGTTC	CALWY~QPWVF	IGLV1	IGLJ1		22	22	-1	-1	-1	-1	-1	DJ_1_11	DSS	Blood	B	C	Janssen	5	control	6.76	8.7	A	A	0	0	0	0	0	0	0	0	200	0.33	200	0	18.95	19.6	3.43	0.176	7.5	0.023
933	DJ_1_11_B	2	0.00253807106598985	2	0.00253807106598985	TGTGCTCTATGGTACAGCAACCATGGGTGTTC	CALWY~QPWVF	IGLV1	IGLJ1		24	23	-1	-1	-1	-1	-1	DJ_1_11	DSS	Blood	B	C	Janssen	5	control	6.76	8.7	A	A	0	0	0	0	0	0	0	0	200	0.33	200	0	18.95	19.6	3.43	0.176	7.5	0.023
934	DJ_1_11_B	2	0.00253807106598985	2	0.00253807106598985	TGCTGGCAAGGTACACATTTTCTCTCACGTTC	CWQGT~FSLTF	IGKV1-135	IGKJ5		27	23	-1	-1	-1	-1	-1	DJ_1_11	DSS	Blood	B	C	Janssen	5	control	6.76	8.7	A	A	0	0	0	0	0	0	0	0	200	0.33	200	0	18.95	19.6	3.43	0.176	7.5	0.023
935	DJ_1_11_B	2	0.00253807106598985	2	0.00253807106598985	TGTCATCAATACCTCTCCTCGCTCACGTTC	CHQYLSSLTF	IGKV8-27	IGKJ5		22	19	-1	-1	-1	-1	-1	DJ_1_11	DSS	Blood	B	C	Janssen	5	control	6.76	8.7	A	A	0	0	0	0	0	0	0	0	200	0.33	200	0	18.95	19.6	3.43	0.176	7.5	0.023
936	DJ_1_11_B	2	0.00253807106598985	2	0.00253807106598985	TGTCATCAATACCTCTCCTCGCACACGTTC	CHQYLSSHTF	IGKV8-27	IGKJ2		22	22	-1	-1	-1	-1	-1	DJ_1_11	DSS	Blood	B	C	Janssen	5	control	6.76	8.7	A	A	0	0	0	0	0	0	0	0	200	0.33	200	0	18.95	19.6	3.43	0.176	7.5	0.023
937	DJ_1_11_B	2	0.00253807106598985	2	0.00253807106598985	TGTGCCAGCGCCAACGAAAGATTATTTTTC	CASANERLFF	TRBV13-2	TRBJ1-4		10	10	-1	-1	-1	-1	-1	DJ_1_11	DSS	Blood	B	C	Janssen	5	control	6.76	8.7	A	A	0	0	0	0	0	0	0	0	200	0.33	200	0	18.95	19.6	3.43	0.176	7.5	0.023
938	DJ_1_11_B	2	0.00253807106598985	2	0.00253807106598985	TGTGCCAGCAGTGATTACACCCAGTACTTT	CASSDYTQYF	TRBV13-3	TRBJ2-5		15	16	-1	-1	-1	-1	0	DJ_1_11	DSS	Blood	B	C	Janssen	5	control	6.76	8.7	A	A	0	0	0	0	0	0	0	0	200	0.33	200	0	18.95	19.6	3.43	0.176	7.5	0.023
939	DJ_1_11_B	2	0.00253807106598985	2	0.00253807106598985	TGTGCAAGACGAAGGGCTATGGACTACTGG	CARRRAMDYW	IGHV1-62-3	IGHJ4		9	15	-1	-1	-1	-1	5	DJ_1_11	DSS	Blood	B	C	Janssen	5	control	6.76	8.7	A	A	0	0	0	0	0	0	0	0	200	0.33	200	0	18.95	19.6	3.43	0.176	7.5	0.023
940	DJ_1_11_B	2	0.00253807106598985	2	0.00253807106598985	TGCAAGCAATCTTATAATCTTCCGACGTTC	CKQSYNLPTF	IGKV8-21	IGKJ1		24	23	-1	-1	-1	-1	-1	DJ_1_11	DSS	Blood	B	C	Janssen	5	control	6.76	8.7	A	A	0	0	0	0	0	0	0	0	200	0.33	200	0	18.95	19.6	3.43	0.176	7.5	0.023
941	DJ_1_11_B	2	0.00253807106598985	2	0.00253807106598985	TGTCAGCAGCATTTACACATTCCACGTTC	CQQHL~HSTF	IGKV8-16	IGKJ2, IGKJ4		23	16	-1	-1	-1	-1	-1	DJ_1_11	DSS	Blood	B	C	Janssen	5	control	6.76	8.7	A	A	0	0	0	0	0	0	0	0	200	0.33	200	0	18.95	19.6	3.43	0.176	7.5	0.023
942	DJ_1_11_B	2	0.00253807106598985	2	0.00253807106598985	TGTGGGAGGCTGGGATGTTTGCTTACTGG	CGRLG~FAYW	IGHV1-62-3	IGHJ3	IGHD5-8, IGHD4-1, IGHD6-1	4	16	5	11	-1	-1	11	DJ_1_11	DSS	Blood	B	C	Janssen	5	control	6.76	8.7	A	A	0	0	0	0	0	0	0	0	200	0.33	200	0	18.95	19.6	3.43	0.176	7.5	0.023
943	DJ_1_11_B	2	0.00253807106598985	2	0.00253807106598985	TGTGTGCACGATGCTATGGACTACTGG	CVHDAMDYW	IGHV10-3, IGHV10-1	IGHJ4		6	7	-1	-1	-1	-1	0	DJ_1_11	DSS	Blood	B	C	Janssen	5	control	6.76	8.7	A	A	0	0	0	0	0	0	0	0	200	0.33	200	0	18.95	19.6	3.43	0.176	7.5	0.023
944	DJ_1_11_B	2	0.00253807106598985	2	0.00253807106598985	TGTGCTTTACTATCCAGGGGCTACTGG	CALLSRGYW	IGHV14-2, IGHV14-4, IGHV14-3	IGHJ2	IGHD2-5, IGHD2-6, IGHD2-3	6	20	6	13	-1	-1	13	DJ_1_11	DSS	Blood	B	C	Janssen	5	control	6.76	8.7	A	A	0	0	0	0	0	0	0	0	200	0.33	200	0	18.95	19.6	3.43	0.176	7.5	0.023
945	DJ_1_11_B	2	0.00253807106598985	2	0.00253807106598985	TGTGCAAGTAGCTCGTTTGCTTACTGG	CASSSFAYW	IGHV1-62-3, IGHV1-58, IGHV1-63, IGHV1-84	IGHJ3		8	11	-1	-1	-1	-1	2	DJ_1_11	DSS	Blood	B	C	Janssen	5	control	6.76	8.7	A	A	0	0	0	0	0	0	0	0	200	0.33	200	0	18.95	19.6	3.43	0.176	7.5	0.023
946	DJ_1_11_B	2	0.00253807106598985	2	0.00253807106598985	AACACGGGTTACCAGAACTTCTATTTT	NTGYQNFYF	TRAV21/DV12, TRAV21/DV12	TRAJ49		0	0	-1	-1	-1	-1	-1	DJ_1_11	DSS	Blood	B	C	Janssen	5	control	6.76	8.7	A	A	0	0	0	0	0	0	0	0	200	0.33	200	0	18.95	19.6	3.43	0.176	7.5	0.023
947	DJ_1_11_B	2	0.00253807106598985	2	0.00253807106598985	TGTGTAAGACCCCTTGCTTACTGG	CVRPLAYW	IGHV9-2, IGHV9-3	IGHJ3		9	13	-1	-1	-1	-1	3	DJ_1_11	DSS	Blood	B	C	Janssen	5	control	6.76	8.7	A	A	0	0	0	0	0	0	0	0	200	0.33	200	0	18.95	19.6	3.43	0.176	7.5	0.023
948	DJ_1_11_B	2	0.00253807106598985	2	0.00253807106598985	TGTGCAAGGGCCTGGACTTACTGG	CARAWTYW	IGHV1-62-3	IGHJ3	IGHD3-2, IGHD2-5, IGHD2-6	8	16	9	14	-1	-1	7	DJ_1_11	DSS	Blood	B	C	Janssen	5	control	6.76	8.7	A	A	0	0	0	0	0	0	0	0	200	0.33	200	0	18.95	19.6	3.43	0.176	7.5	0.023
949	DJ_1_11_B	2	0.00253807106598985	2	0.00253807106598985	TGTGCAAGAGGGTTTGACTACTGG	CARGFDYW	IGHV3-3	IGHJ2		10	12	-1	-1	-1	-1	1	DJ_1_11	DSS	Blood	B	C	Janssen	5	control	6.76	8.7	A	A	0	0	0	0	0	0	0	0	200	0.33	200	0	18.95	19.6	3.43	0.176	7.5	0.023
950	DJ_1_11_B	1	0.00126903553299492	1	0.00126903553299492	TGTGCCAGAAGGGCGGTAGTAGAAGGGTTGGGTTACTATGCTATGGACTACTGG	CARRAVVEGLGYYAMDYW	IGHV2-2	IGHJ4	IGHD1-1	10	32	13	22	-1	-1	21	DJ_1_11	DSS	Blood	B	C	Janssen	5	control	6.76	8.7	A	A	0	0	0	0	0	0	0	0	200	0.33	200	0	18.95	19.6	3.43	0.176	7.5	0.023
951	DJ_1_11_B	1	0.00126903553299492	1	0.00126903553299492	TGTGCAAGATCTGGAGATTACTACGGTAGTAGCTACTGGGCTATGGACTACTGG	CARSGDYYGSSYWAMDYW	IGHV1-58, IGHV1-84	IGHJ4	IGHD1-1	12	33	16	33	-1	-1	20	DJ_1_11	DSS	Blood	B	C	Janssen	5	control	6.76	8.7	A	A	0	0	0	0	0	0	0	0	200	0.33	200	0	18.95	19.6	3.43	0.176	7.5	0.023
952	DJ_1_11_B	1	0.00126903553299492	1	0.00126903553299492	TGTGCAAGAGAAGATTACTACGGTAGTAGCTACGAATGGTACTTCGATGTCTGG	CAREDYYGSSYEWYFDVW	IGHV1-62-3, IGHV1-84, IGHV1-58	IGHJ1	IGHD1-1	9	24	13	24	-1	-1	14	DJ_1_11	DSS	Blood	B	C	Janssen	5	control	6.76	8.7	A	A	0	0	0	0	0	0	0	0	200	0.33	200	0	18.95	19.6	3.43	0.176	7.5	0.023
953	DJ_1_11_B	1	0.00126903553299492	1	0.00126903553299492	TGTGCAAGAAGGTTTATTACTACGGTAGTAGCCCACTGGTACTTCGATGTCTGG	CARRFITTVVAHWYFDVW	IGHV1-62-3	IGHJ1	IGHD1-1	9	26	12	26	-1	-1	16	DJ_1_11	DSS	Blood	B	C	Janssen	5	control	6.76	8.7	A	A	0	0	0	0	0	0	0	0	200	0.33	200	0	18.95	19.6	3.43	0.176	7.5	0.023
954	DJ_1_11_B	1	0.00126903553299492	1	0.00126903553299492	TGTGCAAGAGGACCAATCTATGATGGTTACCGGTCCCCGTTTGCTTACTGG	CARGPIYDGYRSPFAYW	IGHV3-3	IGHJ3	IGHD2-3	10	38	15	30	-1	-1	27	DJ_1_11	DSS	Blood	B	C	Janssen	5	control	6.76	8.7	A	A	0	0	0	0	0	0	0	0	200	0.33	200	0	18.95	19.6	3.43	0.176	7.5	0.023
955	DJ_1_11_B	1	0.00126903553299492	1	0.00126903553299492	TGTGCAAGAAAGGACTACGGTAGTCGCCCCTACTGGTACTTCGATGTCTGG	CARKDYGSRPYWYFDVW	IGHV1-84	IGHJ1	IGHD1-1	9	29	13	27	-1	-1	19	DJ_1_11	DSS	Blood	B	C	Janssen	5	control	6.76	8.7	A	A	0	0	0	0	0	0	0	0	200	0.33	200	0	18.95	19.6	3.43	0.176	7.5	0.023
956	DJ_1_11_B	1	0.00126903553299492	1	0.00126903553299492	TGTGCCAAAGGGAGGCCTACTATAGTAACTACGATGCTATGGACTACTGG	CAKGRPTI~NYDAMDYW	IGHV12-2, IGHV2-2	IGHJ4	IGHD2-5, IGHD2-6	7	21	12	21	-1	-1	13	DJ_1_11	DSS	Blood	B	C	Janssen	5	control	6.76	8.7	A	A	0	0	0	0	0	0	0	0	200	0.33	200	0	18.95	19.6	3.43	0.176	7.5	0.023
957	DJ_1_11_B	1	0.00126903553299492	1	0.00126903553299492	TGTGCCAGACATGGAATTACTACGGTATCCTGCCTGGTTTGCTTACTGG	CARHGITTV~YPAWFAYW	IGHV5-2, IGHV2-2	IGHJ3	IGHD1-1	13	31	15	27	-1	-1	17	DJ_1_11	DSS	Blood	B	C	Janssen	5	control	6.76	8.7	A	A	0	0	0	0	0	0	0	0	200	0.33	200	0	18.95	19.6	3.43	0.176	7.5	0.023
958	DJ_1_11_B	1	0.00126903553299492	1	0.00126903553299492	TGTGCAAGACGGGGACTACGGTAGTAGTCACAGGGACTTCGATGTCTGG	CARRGLR**~SHRDFDVW	IGHV9-2, IGHV9-3	IGHJ1	IGHD1-1	9	22	14	22	-1	-1	12	DJ_1_11	DSS	Blood	B	C	Janssen	5	control	6.76	8.7	A	A	0	0	0	0	0	0	0	0	200	0.33	200	0	18.95	19.6	3.43	0.176	7.5	0.023
959	DJ_1_11_B	1	0.00126903553299492	1	0.00126903553299492	TGTGCCAGCTCTCTCCGGGGACTGGTAAACACCGGGCAGCTCTACTTT	CASSLRGLVNTGQLYF	TRBV12-1	TRBJ2-2	TRBD2	15	26	17	25	-1	-1	10	DJ_1_11	DSS	Blood	B	C	Janssen	5	control	6.76	8.7	A	A	0	0	0	0	0	0	0	0	200	0.33	200	0	18.95	19.6	3.43	0.176	7.5	0.023
960	DJ_1_11_B	1	0.00126903553299492	1	0.00126903553299492	TGTGCCAGCGGTGACCAACTGGGGGAGAACCAAGACACCCAGTACTTT	CASGDQLGENQDTQYF	TRBV13-2	TRBJ2-5	TRBD2	14	27	17	25	-1	-1	12	DJ_1_11	DSS	Blood	B	C	Janssen	5	control	6.76	8.7	A	A	0	0	0	0	0	0	0	0	200	0.33	200	0	18.95	19.6	3.43	0.176	7.5	0.023
961	DJ_1_11_B	1	0.00126903553299492	1	0.00126903553299492	TGTGCCAGCAGTGATGCAACCAGGGCTAGTGCAGAAACGCTGTATTTT	CASSDATRASAETLYF	TRBV13-1	TRBJ2-3	TRBD1	18	25	20	25	-1	-1	6	DJ_1_11	DSS	Blood	B	C	Janssen	5	control	6.76	8.7	A	A	0	0	0	0	0	0	0	0	200	0.33	200	0	18.95	19.6	3.43	0.176	7.5	0.023
962	DJ_1_11_B	1	0.00126903553299492	1	0.00126903553299492	TGTGCCAGCAGTATGGGGGACTGGGCTAGTGCAGAAACGCTGTATTTT	CASSMGDWASAETLYF	TRBV19	TRBJ2-3	TRBD2	14	25	16	25	-1	-1	10	DJ_1_11	DSS	Blood	B	C	Janssen	5	control	6.76	8.7	A	A	0	0	0	0	0	0	0	0	200	0.33	200	0	18.95	19.6	3.43	0.176	7.5	0.023
963	DJ_1_11_B	1	0.00126903553299492	1	0.00126903553299492	TGTGCCAGCAGTACGGGGGACTGGGCTAGTGCAGAAACGCTGTATTTT	CASSTGDWASAETLYF	TRBV19	TRBJ2-3	TRBD2	13	25	16	25	-1	-1	11	DJ_1_11	DSS	Blood	B	C	Janssen	5	control	6.76	8.7	A	A	0	0	0	0	0	0	0	0	200	0.33	200	0	18.95	19.6	3.43	0.176	7.5	0.023
964	DJ_1_11_B	1	0.00126903553299492	1	0.00126903553299492	TGTGCCAGCAGCCAAGAGGCCGGGACTGGGGGGCTGGCGCTGTATTTT	CASSQEAGTGGLALYF	TRBV5	TRBJ2-3	TRBD2	17	37	19	33	-1	-1	19	DJ_1_11	DSS	Blood	B	C	Janssen	5	control	6.76	8.7	A	A	0	0	0	0	0	0	0	0	200	0.33	200	0	18.95	19.6	3.43	0.176	7.5	0.023
965	DJ_1_11_B	1	0.00126903553299492	1	0.00126903553299492	TGTGCAAGTGGGGGTAGTAGCTACCCCTACTATGCTATGGACTACTGG	CASGGSSYPYYAMDYW	IGHV1-62-3, IGHV1-84	IGHJ4	IGHD1-1	8	27	12	24	-1	-1	18	DJ_1_11	DSS	Blood	B	C	Janssen	5	control	6.76	8.7	A	A	0	0	0	0	0	0	0	0	200	0.33	200	0	18.95	19.6	3.43	0.176	7.5	0.023
966	DJ_1_11_B	1	0.00126903553299492	1	0.00126903553299492	TGTGCAAGCAGCCCAACTGGGGGGGATAACTATGCTGAGCAGTTCTTC	CASSPTGGDNYAEQFF	TRBV16	TRBJ2-1	TRBD2	12	25	15	25	-1	-1	12	DJ_1_11	DSS	Blood	B	C	Janssen	5	control	6.76	8.7	A	A	0	0	0	0	0	0	0	0	200	0.33	200	0	18.95	19.6	3.43	0.176	7.5	0.023
967	DJ_1_11_B	1	0.00126903553299492	1	0.00126903553299492	TGTGCAAGGAGTCTTTTCTACGACGAGGAGGACTACTTTGACTACTGG	CARSLFYDEEDYFDYW	IGHV1-62-3, IGHV1-84	IGHJ2	IGHD2-4, IGHD2-7	15	25	18	25	-1	-1	9	DJ_1_11	DSS	Blood	B	C	Janssen	5	control	6.76	8.7	A	A	0	0	0	0	0	0	0	0	200	0.33	200	0	18.95	19.6	3.43	0.176	7.5	0.023
968	DJ_1_11_B	1	0.00126903553299492	1	0.00126903553299492	TGTGCAAGACGTTATGGTTACGACGGGAACTGGTACTTCGATGTCTGG	CARRYGYDGNWYFDVW	IGHV1-62-3	IGHJ1	IGHD2-7	9	28	12	25	-1	-1	18	DJ_1_11	DSS	Blood	B	C	Janssen	5	control	6.76	8.7	A	A	0	0	0	0	0	0	0	0	200	0.33	200	0	18.95	19.6	3.43	0.176	7.5	0.023
969	DJ_1_11_B	1	0.00126903553299492	1	0.00126903553299492	TGTGCAAGACGTATCTACTATGGTGAAAACTATGCTATGGACTACTGG	CARRIYYGENYAMDYW	IGHV1-62-3, IGHV1-58, IGHV1-63	IGHJ4	IGHD2-7, IGHD2-8	9	28	12	24	-1	-1	18	DJ_1_11	DSS	Blood	B	C	Janssen	5	control	6.76	8.7	A	A	0	0	0	0	0	0	0	0	200	0.33	200	0	18.95	19.6	3.43	0.176	7.5	0.023
970	DJ_1_11_B	1	0.00126903553299492	1	0.00126903553299492	TGTGCAAGAGGGGACGGTAGTAGAGGAGACTGGTACTTCGATGTCTGG	CARGDGSRGDWYFDVW	IGHV9-2, IGHV9-3	IGHJ1	IGHD1-1	9	28	13	23	-1	-1	18	DJ_1_11	DSS	Blood	B	C	Janssen	5	control	6.76	8.7	A	A	0	0	0	0	0	0	0	0	200	0.33	200	0	18.95	19.6	3.43	0.176	7.5	0.023
971	DJ_1_11_B	1	0.00126903553299492	1	0.00126903553299492	TGCACCTGCAGTGCAGCCACAGGGGCGAACTATGCTGAGCAGTTCTTC	CTCSAATGANYAEQFF	TRBV1	TRBJ2-1	TRBD1, TRBD2	16	27	18	25	-1	-1	10	DJ_1_11	DSS	Blood	B	C	Janssen	5	control	6.76	8.7	A	A	0	0	0	0	0	0	0	0	200	0.33	200	0	18.95	19.6	3.43	0.176	7.5	0.023
972	DJ_1_11_B	1	0.00126903553299492	1	0.00126903553299492	TGTGCCAGCAGCCAAGTGCTGGGGGTAGTCAAAACACCTTGTACTTT	CASSQVLG~SQNTLYF	TRBV5	TRBJ2-4	TRBD2	16	25	18	25	-1	-1	8	DJ_1_11	DSS	Blood	B	C	Janssen	5	control	6.76	8.7	A	A	0	0	0	0	0	0	0	0	200	0.33	200	0	18.95	19.6	3.43	0.176	7.5	0.023
973	DJ_1_11_B	1	0.00126903553299492	1	0.00126903553299492	TGTGCTCTGAGGATAATAACAGGCAATACCGGAAAACTCATCTTT	CALRIITGNTGKLIF	TRAV6-7-DV9, TRAV6-7-DV9, TRAV6D-7, TRAV6N-7, TRAV6-5	TRAJ37		14	15	-1	-1	-1	-1	0	DJ_1_11	DSS	Blood	B	C	Janssen	5	control	6.76	8.7	A	A	0	0	0	0	0	0	0	0	200	0.33	200	0	18.95	19.6	3.43	0.176	7.5	0.023
974	DJ_1_11_B	1	0.00126903553299492	1	0.00126903553299492	TGTGCTAGCAGTAGGGACTGGGGGGTTCAAGACACCCAGTACTTT	CASSRDWGVQDTQYF	TRBV17	TRBJ2-5	TRBD2	17	27	17	25	-1	-1	9	DJ_1_11	DSS	Blood	B	C	Janssen	5	control	6.76	8.7	A	A	0	0	0	0	0	0	0	0	200	0.33	200	0	18.95	19.6	3.43	0.176	7.5	0.023
975	DJ_1_11_B	1	0.00126903553299492	1	0.00126903553299492	TGTGCTAGAGTCTATGATTACGACCTCTCCTGGTTTGCTTACTGG	CARVYDYDLSWFAYW	IGHV14-2, IGHV14-3, IGHV14-4	IGHJ3	IGHD2-4	14	28	14	27	-1	-1	13	DJ_1_11	DSS	Blood	B	C	Janssen	5	control	6.76	8.7	A	A	0	0	0	0	0	0	0	0	200	0.33	200	0	18.95	19.6	3.43	0.176	7.5	0.023
976	DJ_1_11_B	1	0.00126903553299492	1	0.00126903553299492	TGTGCCACCTCTTATTACTACGGTAGTAGTCCCGATGCTTACTGG	CATSYYYGSSPDAYW	IGHV14-2, IGHV14-4, IGHV14-3	IGHJ3	IGHD1-1	5	35	11	29	-1	-1	29	DJ_1_11	DSS	Blood	B	C	Janssen	5	control	6.76	8.7	A	A	0	0	0	0	0	0	0	0	200	0.33	200	0	18.95	19.6	3.43	0.176	7.5	0.023
977	DJ_1_11_B	1	0.00126903553299492	1	0.00126903553299492	TGTGCCAGCTCTCTCGTAGGGGGCGACAACCAGGCTCCGCTTTTT	CASSLVGGDNQAPLF	TRBV12-2	TRBJ1-5	TRBD1, TRBD2	16	25	17	25	-1	-1	8	DJ_1_11	DSS	Blood	B	C	Janssen	5	control	6.76	8.7	A	A	0	0	0	0	0	0	0	0	200	0.33	200	0	18.95	19.6	3.43	0.176	7.5	0.023
978	DJ_1_11_B	1	0.00126903553299492	1	0.00126903553299492	TGTGCCAGCTCACCCATCGACAGGGGAAACACAGAAGTCTTCTTT	CASSPIDRGNTEVFF	TRBV12-1	TRBJ1-1	TRBD1	11	26	18	26	-1	-1	14	DJ_1_11	DSS	Blood	B	C	Janssen	5	control	6.76	8.7	A	A	0	0	0	0	0	0	0	0	200	0.33	200	0	18.95	19.6	3.43	0.176	7.5	0.023
979	DJ_1_11_B	1	0.00126903553299492	1	0.00126903553299492	TGTGCCAGCGGTGGAAACAGGGAGGGGCAAAACACCTTGTACTTT	CASGGNREGQNTLYF	TRBV13-2	TRBJ2-4	TRBD1	13	27	16	22	-1	-1	13	DJ_1_11	DSS	Blood	B	C	Janssen	5	control	6.76	8.7	A	A	0	0	0	0	0	0	0	0	200	0.33	200	0	18.95	19.6	3.43	0.176	7.5	0.023
980	DJ_1_11_B	1	0.00126903553299492	1	0.00126903553299492	TGTGCCAGCAGTCTTAGGACAGCAAACTATGCTGAGCAGTTCTTC	CASSLRTANYAEQFF	TRBV22	TRBJ2-1	TRBD1	12	24	16	22	-1	-1	11	DJ_1_11	DSS	Blood	B	C	Janssen	5	control	6.76	8.7	A	A	0	0	0	0	0	0	0	0	200	0.33	200	0	18.95	19.6	3.43	0.176	7.5	0.023
981	DJ_1_11_B	1	0.00126903553299492	1	0.00126903553299492	TGTGCCAGCAGTCGGGACTGGGGGGCCTCCTATGAACAGTACTTC	CASSRDWGASYEQYF	TRBV3	TRBJ2-7	TRBD2	11	26	12	25	-1	-1	14	DJ_1_11	DSS	Blood	B	C	Janssen	5	control	6.76	8.7	A	A	0	0	0	0	0	0	0	0	200	0.33	200	0	18.95	19.6	3.43	0.176	7.5	0.023
982	DJ_1_11_B	1	0.00126903553299492	1	0.00126903553299492	TGTGCCAGCAGTGATCACTGGGAGAACACCGGGCAGCTCTACTTT	CASSDHWENTGQLYF	TRBV13-3	TRBJ2-2	TRBD2	15	24	16	22	-1	-1	8	DJ_1_11	DSS	Blood	B	C	Janssen	5	control	6.76	8.7	A	A	0	0	0	0	0	0	0	0	200	0.33	200	0	18.95	19.6	3.43	0.176	7.5	0.023
983	DJ_1_11_B	1	0.00126903553299492	1	0.00126903553299492	TGTGCCAGCAGTGATGGGACAGGGGGGATCACAGAAGTCTTCTTT	CASSDGTGGITEVFF	TRBV13-3	TRBJ1-1	TRBD1	16	29	16	26	-1	-1	12	DJ_1_11	DSS	Blood	B	C	Janssen	5	control	6.76	8.7	A	A	0	0	0	0	0	0	0	0	200	0.33	200	0	18.95	19.6	3.43	0.176	7.5	0.023
984	DJ_1_11_B	1	0.00126903553299492	1	0.00126903553299492	TGTGCAAGCAGCTTAGGAGGGGACGTCTATGCTGAGCAGTTCTTC	CASSLGGDVYAEQFF	TRBV16	TRBJ2-1	TRBD1, TRBD2	16	26	17	25	-1	-1	9	DJ_1_11	DSS	Blood	B	C	Janssen	5	control	6.76	8.7	A	A	0	0	0	0	0	0	0	0	200	0.33	200	0	18.95	19.6	3.43	0.176	7.5	0.023
985	DJ_1_11_B	1	0.00126903553299492	1	0.00126903553299492	TGTGCAAGCAGCCTTCGACTGGGGGGTTCCTATGAACAGTACTTC	CASSLRLGGSYEQYF	TRBV16	TRBJ2-7	TRBD2	12	27	16	26	-1	-1	14	DJ_1_11	DSS	Blood	B	C	Janssen	5	control	6.76	8.7	A	A	0	0	0	0	0	0	0	0	200	0.33	200	0	18.95	19.6	3.43	0.176	7.5	0.023
986	DJ_1_11_B	1	0.00126903553299492	1	0.00126903553299492	TGTGCAAGCAGCACGACTGGGGGTAGTGCAGAAACGCTGTATTTT	CASSTTGGSAETLYF	TRBV16	TRBJ2-3	TRBD2	12	23	14	23	-1	-1	10	DJ_1_11	DSS	Blood	B	C	Janssen	5	control	6.76	8.7	A	A	0	0	0	0	0	0	0	0	200	0.33	200	0	18.95	19.6	3.43	0.176	7.5	0.023
987	DJ_1_11_B	1	0.00126903553299492	1	0.00126903553299492	TGTGCAAGACGGGGAGCTCAGGCCCTCGGTGCTATGGACTACTGG	CARRGAQALGAMDYW	IGHV1-62-3	IGHJ4	IGHD3-2	9	29	14	23	-1	-1	19	DJ_1_11	DSS	Blood	B	C	Janssen	5	control	6.76	8.7	A	A	0	0	0	0	0	0	0	0	200	0.33	200	0	18.95	19.6	3.43	0.176	7.5	0.023
988	DJ_1_11_B	1	0.00126903553299492	1	0.00126903553299492	TGTGCAAGAGAGGGGGGGACAGCTCAGGCTGGGTTTGCTTACTGG	CAREGGTAQAGFAYW	IGHV1-58, IGHV1-62-3, IGHV1-84, IGHV1-63	IGHJ3	IGHD3-2, IGHD5-8, IGHD3-1	9	24	17	24	-1	-1	14	DJ_1_11	DSS	Blood	B	C	Janssen	5	control	6.76	8.7	A	A	0	0	0	0	0	0	0	0	200	0.33	200	0	18.95	19.6	3.43	0.176	7.5	0.023
989	DJ_1_11_B	1	0.00126903553299492	1	0.00126903553299492	TGCACCTGCAGTGCAGAACAGATTTCCAACGAAAGATTATTTTTC	CTCSAEQISNERLFF	TRBV1	TRBJ1-4		17	21	-1	-1	-1	-1	3	DJ_1_11	DSS	Blood	B	C	Janssen	5	control	6.76	8.7	A	A	0	0	0	0	0	0	0	0	200	0.33	200	0	18.95	19.6	3.43	0.176	7.5	0.023
990	DJ_1_11_B	1	0.00126903553299492	1	0.00126903553299492	TGTGCCAGCAGCCCCTGGGGGGACCAACGAAAGATTATTTTTC	CASSPWGD~TNERLFF	TRBV4	TRBJ1-4	TRBD2	12	23	14	22	-1	-1	10	DJ_1_11	DSS	Blood	B	C	Janssen	5	control	6.76	8.7	A	A	0	0	0	0	0	0	0	0	200	0.33	200	0	18.95	19.6	3.43	0.176	7.5	0.023
991	DJ_1_11_B	1	0.00126903553299492	1	0.00126903553299492	TGTGTGAGAGAGGACTACGGTAGTAGGTACTTCGATGTCTGG	CVREDYGSRYFDVW	IGHV10-3, IGHV10-1	IGHJ1	IGHD1-1	11	25	13	25	-1	-1	13	DJ_1_11	DSS	Blood	B	C	Janssen	5	control	6.76	8.7	A	A	0	0	0	0	0	0	0	0	200	0.33	200	0	18.95	19.6	3.43	0.176	7.5	0.023
992	DJ_1_11_B	1	0.00126903553299492	1	0.00126903553299492	TGTGCTCACTACGGTAGTAGCTACGCGGGGTTTGCTTACTGG	CAHYGSSYAGFAYW	IGHV3-3	IGHJ3	IGHD1-1	5	28	7	25	-1	-1	22	DJ_1_11	DSS	Blood	B	C	Janssen	5	control	6.76	8.7	A	A	0	0	0	0	0	0	0	0	200	0.33	200	0	18.95	19.6	3.43	0.176	7.5	0.023
993	DJ_1_11_B	1	0.00126903553299492	1	0.00126903553299492	TGTGCTAGCAGTTTACCCAGGGAAGGATATGAACAGTACTTC	CASSLPREGYEQYF	TRBV29	TRBJ2-7	TRBD1, TRBD2	15	27	15	26	-1	-1	11	DJ_1_11	DSS	Blood	B	C	Janssen	5	control	6.76	8.7	A	A	0	0	0	0	0	0	0	0	200	0.33	200	0	18.95	19.6	3.43	0.176	7.5	0.023
994	DJ_1_11_B	1	0.00126903553299492	1	0.00126903553299492	TGTGCTAGCAGCCCATCCGGGGTCCAAGACACCCAGTACTTT	CASSPSGVQDTQYF	TRBV29	TRBJ2-5	TRBD2, TRBD1	11	23	11	22	-1	-1	11	DJ_1_11	DSS	Blood	B	C	Janssen	5	control	6.76	8.7	A	A	0	0	0	0	0	0	0	0	200	0.33	200	0	18.95	19.6	3.43	0.176	7.5	0.023
995	DJ_1_11_B	1	0.00126903553299492	1	0.00126903553299492	TGTGCTAGATCCCCCTACCACTACGAGGGGTTTGACTACTGG	CARSPYHYEGFDYW	IGHV14-2, IGHV14-3	IGHJ2	IGHD2-3, IGHD2-5, IGHD1-1	11	30	19	25	-1	-1	18	DJ_1_11	DSS	Blood	B	C	Janssen	5	control	6.76	8.7	A	A	0	0	0	0	0	0	0	0	200	0.33	200	0	18.95	19.6	3.43	0.176	7.5	0.023
996	DJ_1_11_B	1	0.00126903553299492	1	0.00126903553299492	TGTGCCAGTCGACTGGGACGGGGGGATGCTATGGACTACTGG	CASRLGRGDAMDYW	IGHV2-2	IGHJ4	IGHD4-1	8	25	11	20	-1	-1	16	DJ_1_11	DSS	Blood	B	C	Janssen	5	control	6.76	8.7	A	A	0	0	0	0	0	0	0	0	200	0.33	200	0	18.95	19.6	3.43	0.176	7.5	0.023
997	DJ_1_11_B	1	0.00126903553299492	1	0.00126903553299492	TGTGCCAGCTCCCAGGGACAGAACACCGGGCAGCTCTACTTT	CASSQGQNTGQLYF	TRBV12-1	TRBJ2-2	TRBD1	11	21	11	21	-1	-1	9	DJ_1_11	DSS	Blood	B	C	Janssen	5	control	6.76	8.7	A	A	0	0	0	0	0	0	0	0	200	0.33	200	0	18.95	19.6	3.43	0.176	7.5	0.023
998	DJ_1_11_B	1	0.00126903553299492	1	0.00126903553299492	TGTGCCAGCTCAAGGGGGGACCCTGCAGAAACGCTGTATTTT	CASSRGDPAETLYF	TRBV12-2	TRBJ2-3	TRBD1, TRBD2	11	23	12	18	-1	-1	11	DJ_1_11	DSS	Blood	B	C	Janssen	5	control	6.76	8.7	A	A	0	0	0	0	0	0	0	0	200	0.33	200	0	18.95	19.6	3.43	0.176	7.5	0.023
999	DJ_1_11_B	1	0.00126903553299492	1	0.00126903553299492	TGTGCCAGCGGTGGACTGGGGGGGGGTTATGAACAGTACTTC	CASGGLGGGYEQYF	TRBV13-2	TRBJ2-7	TRBD2	13	27	13	24	-1	-1	13	DJ_1_11	DSS	Blood	B	C	Janssen	5	control	6.76	8.7	A	A	0	0	0	0	0	0	0	0	200	0.33	200	0	18.95	19.6	3.43	0.176	7.5	0.023
1000	DJ_1_11_B	1	0.00126903553299492	1	0.00126903553299492	TGTGCCAGCGGTGAAAACTGGGGGGTAGACACCCAGTACTTT	CASGENWGVDTQYF	TRBV13-2	TRBJ2-5	TRBD2	14	26	16	25	-1	-1	11	DJ_1_11	DSS	Blood	B	C	Janssen	5	control	6.76	8.7	A	A	0	0	0	0	0	0	0	0	200	0.33	200	0	18.95	19.6	3.43	0.176	7.5	0.023
1001	DJ_1_11_B	1	0.00126903553299492	1	0.00126903553299492	TGTGCCAGCAGTCTGTATGGACAGAACACAGAAGTCTTCTTT	CASSLYGQNTEVFF	TRBV24	TRBJ1-1		25	24	-1	-1	-1	-1	-1	DJ_1_11	DSS	Blood	B	C	Janssen	5	control	6.76	8.7	A	A	0	0	0	0	0	0	0	0	200	0.33	200	0	18.95	19.6	3.43	0.176	7.5	0.023
1002	DJ_1_11_B	1	0.00126903553299492	1	0.00126903553299492	TGTGCCAGCAGTCCCGATTCCTATAATTCGCCCCTCTACTTT	CASSPDSYNSPLYF	TRBV13-1	TRBJ1-6		12	16	-1	-1	-1	-1	3	DJ_1_11	DSS	Blood	B	C	Janssen	5	control	6.76	8.7	A	A	0	0	0	0	0	0	0	0	200	0.33	200	0	18.95	19.6	3.43	0.176	7.5	0.023
1003	DJ_1_11_B	1	0.00126903553299492	1	0.00126903553299492	TGTGCCAGCAGTCCCGACAGGGGAGAAAACACCTTGTACTTT	CASSPDRGENTLYF	TRBV19	TRBJ2-4	TRBD1	12	25	15	23	-1	-1	12	DJ_1_11	DSS	Blood	B	C	Janssen	5	control	6.76	8.7	A	A	0	0	0	0	0	0	0	0	200	0.33	200	0	18.95	19.6	3.43	0.176	7.5	0.023
1004	DJ_1_11_B	1	0.00126903553299492	1	0.00126903553299492	TGTGCCAGCAGTCCGGGACAATGGACCGGGCAGCTCTACTTT	CASSPGQWTGQLYF	TRBV13-3	TRBJ2-2	TRBD1, TRBD2	12	24	12	20	-1	-1	11	DJ_1_11	DSS	Blood	B	C	Janssen	5	control	6.76	8.7	A	A	0	0	0	0	0	0	0	0	200	0.33	200	0	18.95	19.6	3.43	0.176	7.5	0.023
1005	DJ_1_11_B	1	0.00126903553299492	1	0.00126903553299492	TGTGCCAGCAGTCACAGGGCTAGTCAAAACACCTTGTACTTT	CASSHRASQNTLYF	TRBV19	TRBJ2-4	TRBD1	12	19	13	19	-1	-1	6	DJ_1_11	DSS	Blood	B	C	Janssen	5	control	6.76	8.7	A	A	0	0	0	0	0	0	0	0	200	0.33	200	0	18.95	19.6	3.43	0.176	7.5	0.023
1006	DJ_1_11_B	1	0.00126903553299492	1	0.00126903553299492	TGTGCCAGCAGTGATCGGGGAGGACAAAACACCTTGTACTTT	CASSDRGGQNTLYF	TRBV13-1	TRBJ2-4		15	24	-1	-1	-1	-1	8	DJ_1_11	DSS	Blood	B	C	Janssen	5	control	6.76	8.7	A	A	0	0	0	0	0	0	0	0	200	0.33	200	0	18.95	19.6	3.43	0.176	7.5	0.023
1007	DJ_1_11_B	1	0.00126903553299492	1	0.00126903553299492	TGTGCCAGCAGTGACAGGGGAGTCAACGAAAGATTATTTTTC	CASSDRGVNERLFF	TRBV13-1, TRBV13-3	TRBJ1-4	TRBD1	14	23	14	20	-1	-1	8	DJ_1_11	DSS	Blood	B	C	Janssen	5	control	6.76	8.7	A	A	0	0	0	0	0	0	0	0	200	0.33	200	0	18.95	19.6	3.43	0.176	7.5	0.023
1008	DJ_1_11_B	1	0.00126903553299492	1	0.00126903553299492	TGTGCCAGCAGTGAGGGAGAAGCAAACACAGAAGTCTTCTTT	CASSEGEANTEVFF	TRBV13-1, TRBV13-3	TRBJ1-1		14	21	-1	-1	-1	-1	6	DJ_1_11	DSS	Blood	B	C	Janssen	5	control	6.76	8.7	A	A	0	0	0	0	0	0	0	0	200	0.33	200	0	18.95	19.6	3.43	0.176	7.5	0.023
1009	DJ_1_11_B	1	0.00126903553299492	1	0.00126903553299492	TGTGCCAGCAGTATAGGGACTGGGGGCTATGAACAGTACTTC	CASSIGTGGYEQYF	TRBV19	TRBJ2-7	TRBD2	16	26	16	26	-1	-1	9	DJ_1_11	DSS	Blood	B	C	Janssen	5	control	6.76	8.7	A	A	0	0	0	0	0	0	0	0	200	0.33	200	0	18.95	19.6	3.43	0.176	7.5	0.023
1010	DJ_1_11_B	1	0.00126903553299492	1	0.00126903553299492	TGTGCCAGCAGCTTCGGGACAGGGAGGGATGAACAGTACTTC	CASSFGTGRDEQYF	TRBV4	TRBJ2-7	TRBD1	13	28	14	24	-1	-1	14	DJ_1_11	DSS	Blood	B	C	Janssen	5	control	6.76	8.7	A	A	0	0	0	0	0	0	0	0	200	0.33	200	0	18.95	19.6	3.43	0.176	7.5	0.023
1011	DJ_1_11_B	1	0.00126903553299492	1	0.00126903553299492	TGTGCCAGCAGCTTAGAGGGACATAACACAGAAGTCTTCTTT	CASSLEGHNTEVFF	TRBV3	TRBJ1-1	TRBD1	16	24	17	23	-1	-1	7	DJ_1_11	DSS	Blood	B	C	Janssen	5	control	6.76	8.7	A	A	0	0	0	0	0	0	0	0	200	0.33	200	0	18.95	19.6	3.43	0.176	7.5	0.023
1012	DJ_1_11_B	1	0.00126903553299492	1	0.00126903553299492	TGTGCCAGCAGCTTAATAACTGGCGGAGACACCCAGTACTTT	CASSLITGGDTQYF	TRBV3	TRBJ2-5	TRBD2	15	26	18	26	-1	-1	10	DJ_1_11	DSS	Blood	B	C	Janssen	5	control	6.76	8.7	A	A	0	0	0	0	0	0	0	0	200	0.33	200	0	18.95	19.6	3.43	0.176	7.5	0.023
1013	DJ_1_11_B	1	0.00126903553299492	1	0.00126903553299492	TGTGCCAGCAGCTCCGGGACGGAGAACACAGAAGTCTTCTTT	CASSSGTENTEVFF	TRBV14	TRBJ1-1	TRBD1, TRBD2	11	24	13	20	-1	-1	12	DJ_1_11	DSS	Blood	B	C	Janssen	5	control	6.76	8.7	A	A	0	0	0	0	0	0	0	0	200	0.33	200	0	18.95	19.6	3.43	0.176	7.5	0.023
1014	DJ_1_11_B	1	0.00126903553299492	1	0.00126903553299492	TGTGCCAGCAGCTCGGGACTCCACTCCTATGAACAGTACTTC	CASSSGLHSYEQYF	TRBV4	TRBJ2-7	TRBD2, TRBD1	13	23	13	20	-1	-1	9	DJ_1_11	DSS	Blood	B	C	Janssen	5	control	6.76	8.7	A	A	0	0	0	0	0	0	0	0	200	0.33	200	0	18.95	19.6	3.43	0.176	7.5	0.023
1015	DJ_1_11_B	1	0.00126903553299492	1	0.00126903553299492	TGTGCCAGCAGCTCAGGACAGTTTCAAAACACCTTGTACTTT	CASSSGQFQNTLYF	TRBV3	TRBJ2-4	TRBD1	16	23	16	21	-1	-1	6	DJ_1_11	DSS	Blood	B	C	Janssen	5	control	6.76	8.7	A	A	0	0	0	0	0	0	0	0	200	0.33	200	0	18.95	19.6	3.43	0.176	7.5	0.023
1016	DJ_1_11_B	1	0.00126903553299492	1	0.00126903553299492	TGTGCCAGCAGCCTCAACTGGGGTGCAGAAACGCTGTATTTT	CASSLNWGAETLYF	TRBV2, TRBV25, TRBV3, TRBV13-1	TRBJ2-3	TRBD2	13	22	16	22	-1	-1	8	DJ_1_11	DSS	Blood	B	C	Janssen	5	control	6.76	8.7	A	A	0	0	0	0	0	0	0	0	200	0.33	200	0	18.95	19.6	3.43	0.176	7.5	0.023
1017	DJ_1_11_B	1	0.00126903553299492	1	0.00126903553299492	TGTGCCAGCAGCCCTCGGACAGGCCCCGAAACGCTGTATTTT	CASSPRTGPETLYF	TRBV5	TRBJ2-3	TRBD1	13	27	16	23	-1	-1	13	DJ_1_11	DSS	Blood	B	C	Janssen	5	control	6.76	8.7	A	A	0	0	0	0	0	0	0	0	200	0.33	200	0	18.95	19.6	3.43	0.176	7.5	0.023
1018	DJ_1_11_B	1	0.00126903553299492	1	0.00126903553299492	TGTGCCAGCAGCCACAGCGCAAACACCGGGCAGCTCTACTTT	CASSHSANTGQLYF	TRBV3	TRBJ2-2		12	18	-1	-1	-1	-1	5	DJ_1_11	DSS	Blood	B	C	Janssen	5	control	6.76	8.7	A	A	0	0	0	0	0	0	0	0	200	0.33	200	0	18.95	19.6	3.43	0.176	7.5	0.023
1019	DJ_1_11_B	1	0.00126903553299492	1	0.00126903553299492	TGTGCCAGCAGCCAGACGGGACATTTCTATGAACAGTACTTC	CASSQTGHFYEQYF	TRBV3	TRBJ2-7	TRBD1, TRBD2	12	26	16	23	-1	-1	13	DJ_1_11	DSS	Blood	B	C	Janssen	5	control	6.76	8.7	A	A	0	0	0	0	0	0	0	0	200	0.33	200	0	18.95	19.6	3.43	0.176	7.5	0.023
1020	DJ_1_11_B	1	0.00126903553299492	1	0.00126903553299492	TGTGCCAGCAGGCCCTGGGGGGGCCAAAACACCTTGTACTTT	CASRPWGGQNTLYF	TRBV13-1	TRBJ2-4	TRBD2	11	24	14	24	-1	-1	12	DJ_1_11	DSS	Blood	B	C	Janssen	5	control	6.76	8.7	A	A	0	0	0	0	0	0	0	0	200	0.33	200	0	18.95	19.6	3.43	0.176	7.5	0.023
1021	DJ_1_11_B	1	0.00126903553299492	1	0.00126903553299492	TGTGCCAGCAGGGACAGGGGGCGCTCCTATGAACAGTACTTC	CASRDRGRSYEQYF	TRBV13-3	TRBJ2-7	TRBD1	14	19	14	19	-1	-1	4	DJ_1_11	DSS	Blood	B	C	Janssen	5	control	6.76	8.7	A	A	0	0	0	0	0	0	0	0	200	0.33	200	0	18.95	19.6	3.43	0.176	7.5	0.023
1022	DJ_1_11_B	1	0.00126903553299492	1	0.00126903553299492	TGTGCAGTGAGACCTGACACAAATGCTTACAAAGTCATCTTT	CAVRPDTNAYKVIF	TRAV7D-5, TRAV7N-5	TRAJ30		11	14	-1	-1	-1	-1	2	DJ_1_11	DSS	Blood	B	C	Janssen	5	control	6.76	8.7	A	A	0	0	0	0	0	0	0	0	200	0.33	200	0	18.95	19.6	3.43	0.176	7.5	0.023
1023	DJ_1_11_B	1	0.00126903553299492	1	0.00126903553299492	TGTGCAGCAAGTGCAGCTTCAAGTGGCCAGAAGCTGGTTTTT	CAASAASSGQKLVF	TRAV14D-1, TRAV14D-2, TRAV14N-1, TRAV14N-2, TRAV14D-3-DV8	TRAJ16		19	12	-1	-1	-1	-1	-1	DJ_1_11	DSS	Blood	B	C	Janssen	5	control	6.76	8.7	A	A	0	0	0	0	0	0	0	0	200	0.33	200	0	18.95	19.6	3.43	0.176	7.5	0.023
1024	DJ_1_11_B	1	0.00126903553299492	1	0.00126903553299492	TGTGCAGCAAGCAGAGGTTCAGCCTTAGGGAGGCTGCATTTT	CAASRGSALGRLHF	TRAV14-1, TRAV14D-3-DV8, TRAV14N-3, TRAV14D-3-DV8, TRAV14N-2	TRAJ18		11	12	-1	-1	-1	-1	0	DJ_1_11	DSS	Blood	B	C	Janssen	5	control	6.76	8.7	A	A	0	0	0	0	0	0	0	0	200	0.33	200	0	18.95	19.6	3.43	0.176	7.5	0.023
1025	DJ_1_11_B	1	0.00126903553299492	1	0.00126903553299492	TGTGCAGGAGACTACTATGGTTACTGGTACTTCGATGTCTGG	CAGDYYGYWYFDVW	IGHV3-3	IGHJ1	IGHD2-7, IGHD2-8	11	21	11	21	-1	-1	9	DJ_1_11	DSS	Blood	B	C	Janssen	5	control	6.76	8.7	A	A	0	0	0	0	0	0	0	0	200	0.33	200	0	18.95	19.6	3.43	0.176	7.5	0.023
1026	DJ_1_11_B	1	0.00126903553299492	1	0.00126903553299492	TGTGCAAGGACAGCTCAGGCTACAGACTACTTTGACTACTGG	CARTAQATDYFDYW	IGHV5-9, IGHV5-2	IGHJ2	IGHD3-2	8	25	8	23	-1	-1	16	DJ_1_11	DSS	Blood	B	C	Janssen	5	control	6.76	8.7	A	A	0	0	0	0	0	0	0	0	200	0.33	200	0	18.95	19.6	3.43	0.176	7.5	0.023
1027	DJ_1_11_B	1	0.00126903553299492	1	0.00126903553299492	TGTGCAAGATCCGATTACTACGGTAGTAGTTTTGACTACTGG	CARSDYYGSSFDYW	IGHV1-84, IGHV1-62-3	IGHJ2	IGHD1-1, IGHD2-3	11	22	13	22	-1	-1	10	DJ_1_11	DSS	Blood	B	C	Janssen	5	control	6.76	8.7	A	A	0	0	0	0	0	0	0	0	200	0.33	200	0	18.95	19.6	3.43	0.176	7.5	0.023
1028	DJ_1_11_B	1	0.00126903553299492	1	0.00126903553299492	TGTGCAAGAGCCTACTATAGTAACTGGTACTTTGACTACTGG	CARAYYSNWYFDYW	IGHV1-62-3, IGHV14-2, IGHV14-4, IGHV1-58, IGHV1-63	IGHJ2	IGHD2-5, IGHD2-6	9	27	9	25	-1	-1	17	DJ_1_11	DSS	Blood	B	C	Janssen	5	control	6.76	8.7	A	A	0	0	0	0	0	0	0	0	200	0.33	200	0	18.95	19.6	3.43	0.176	7.5	0.023
1029	DJ_1_11_B	1	0.00126903553299492	1	0.00126903553299492	TGTGCAAGAGGTGATGGTTACTACACGATATTTGCTTACTGG	CARGDGYYTIFAYW	IGHV1-62-3, IGHV1-58, IGHV1-63, IGHV1-84	IGHJ3	IGHD2-3	9	30	11	24	-1	-1	20	DJ_1_11	DSS	Blood	B	C	Janssen	5	control	6.76	8.7	A	A	0	0	0	0	0	0	0	0	200	0.33	200	0	18.95	19.6	3.43	0.176	7.5	0.023
1030	DJ_1_11_B	1	0.00126903553299492	1	0.00126903553299492	TGTGCAAGAGGTAGTAGCTTTTACTATGCTATGGACTACTGG	CARGSSFYYAMDYW	IGHV3-3	IGHJ4	IGHD1-1	10	20	10	19	-1	-1	9	DJ_1_11	DSS	Blood	B	C	Janssen	5	control	6.76	8.7	A	A	0	0	0	0	0	0	0	0	200	0.33	200	0	18.95	19.6	3.43	0.176	7.5	0.023
1031	DJ_1_11_B	1	0.00126903553299492	1	0.00126903553299492	TGTGCAAGAAGAGATGGTTACGACGCCTGGTTTGCTTACTGG	CARRDGYDAWFAYW	IGHV1-62-3	IGHJ3	IGHD2-7	9	24	13	24	-1	-1	14	DJ_1_11	DSS	Blood	B	C	Janssen	5	control	6.76	8.7	A	A	0	0	0	0	0	0	0	0	200	0.33	200	0	18.95	19.6	3.43	0.176	7.5	0.023
1032	DJ_1_11_B	1	0.00126903553299492	1	0.00126903553299492	TGTGGTGCTAGGGGGACTTTCAACTATGCTGAGCAGTTCTTC	CGARGTFNYAEQFF	TRBV20	TRBJ2-1	TRBD2	13	21	13	18	-1	-1	7	DJ_1_11	DSS	Blood	B	C	Janssen	5	control	6.76	8.7	A	A	0	0	0	0	0	0	0	0	200	0.33	200	0	18.95	19.6	3.43	0.176	7.5	0.023
1033	DJ_1_11_B	1	0.00126903553299492	1	0.00126903553299492	TGTGGTGCTAGGGAGACAGTAAACACCGGGCAGCTCTACTTT	CGARETVNTGQLYF	TRBV20	TRBJ2-2	TRBD1	14	20	14	19	-1	-1	5	DJ_1_11	DSS	Blood	B	C	Janssen	5	control	6.76	8.7	A	A	0	0	0	0	0	0	0	0	200	0.33	200	0	18.95	19.6	3.43	0.176	7.5	0.023
1034	DJ_1_11_B	1	0.00126903553299492	1	0.00126903553299492	TGTGCTACAGATTTACTGGCAGTGGTGGAAAACTCACTTTG	CATDLLA~GGKLTL	TRAV8D-2	TRAJ44		12	12	-1	-1	-1	-1	-1	DJ_1_11	DSS	Blood	B	C	Janssen	5	control	6.76	8.7	A	A	0	0	0	0	0	0	0	0	200	0.33	200	0	18.95	19.6	3.43	0.176	7.5	0.023
1035	DJ_1_11_B	1	0.00126903553299492	1	0.00126903553299492	TGTGCAGCAAGCATCGAGGTAGCAATAACAGAATCTTCTTT	CAASIEV~NNRIFF	TRAV7D-2	TRAJ31		14	19	-1	-1	-1	-1	4	DJ_1_11	DSS	Blood	B	C	Janssen	5	control	6.76	8.7	A	A	0	0	0	0	0	0	0	0	200	0.33	200	0	18.95	19.6	3.43	0.176	7.5	0.023
1036	DJ_1_11_B	1	0.00126903553299492	1	0.00126903553299492	TGTGCAGTCTGGATGTAGCTCGGGCTTTCACAAGGTATTT	CAVWM*~GFHKVF	TCRG-V1, TCRG-V3	TRGJ2		14	12	-1	-1	-1	-1	-1	DJ_1_11	DSS	Blood	B	C	Janssen	5	control	6.76	8.7	A	A	0	0	0	0	0	0	0	0	200	0.33	200	0	18.95	19.6	3.43	0.176	7.5	0.023
1037	DJ_1_11_B	1	0.00126903553299492	1	0.00126903553299492	TGTCAGCAAAGTAATGAGGATCCGTACATGTACACGTTC	CQQSNEDPYMYTF	IGKV3-5	IGKJ2		23	23	-1	-1	-1	-1	-1	DJ_1_11	DSS	Blood	B	C	Janssen	5	control	6.76	8.7	A	A	0	0	0	0	0	0	0	0	200	0.33	200	0	18.95	19.6	3.43	0.176	7.5	0.023
1038	DJ_1_11_B	1	0.00126903553299492	1	0.00126903553299492	TGTGTGAGAGATCCCTCTTACTATGCTATGGACTACTGG	CVRDPSYYAMDYW	IGHV10-3	IGHJ4		17	17	-1	-1	-1	-1	-1	DJ_1_11	DSS	Blood	B	C	Janssen	5	control	6.76	8.7	A	A	0	0	0	0	0	0	0	0	200	0.33	200	0	18.95	19.6	3.43	0.176	7.5	0.023
1039	DJ_1_11_B	1	0.00126903553299492	1	0.00126903553299492	TGTGCTAGCAGTTTGACAATCTATGCTGAGCAGTTCTTC	CASSLTIYAEQFF	TRBV29	TRBJ2-1		14	20	-1	-1	-1	-1	5	DJ_1_11	DSS	Blood	B	C	Janssen	5	control	6.76	8.7	A	A	0	0	0	0	0	0	0	0	200	0.33	200	0	18.95	19.6	3.43	0.176	7.5	0.023
1040	DJ_1_11_B	1	0.00126903553299492	1	0.00126903553299492	TGTGCTAGCAGCCGGGACAGCCAAGACACCCAGTACTTT	CASSRDSQDTQYF	TRBV17	TRBJ2-5	TRBD1	11	20	11	20	-1	-1	8	DJ_1_11	DSS	Blood	B	C	Janssen	5	control	6.76	8.7	A	A	0	0	0	0	0	0	0	0	200	0.33	200	0	18.95	19.6	3.43	0.176	7.5	0.023
1041	DJ_1_11_B	1	0.00126903553299492	1	0.00126903553299492	TGTGCCCTCTACTATGATTACGACGCTTTTGCTTACTGG	CALYYDYDAFAYW	IGHV1-62-3, IGHV1-84	IGHJ3	IGHD2-4	5	27	7	25	-1	-1	21	DJ_1_11	DSS	Blood	B	C	Janssen	5	control	6.76	8.7	A	A	0	0	0	0	0	0	0	0	200	0.33	200	0	18.95	19.6	3.43	0.176	7.5	0.023
1042	DJ_1_11_B	1	0.00126903553299492	1	0.00126903553299492	TGTGCCAGCTCTCCGGACTGGAATGCTGAGCAGTTCTTC	CASSPDWNAEQFF	TRBV12-2	TRBJ2-1	TRBD2	13	22	14	21	-1	-1	8	DJ_1_11	DSS	Blood	B	C	Janssen	5	control	6.76	8.7	A	A	0	0	0	0	0	0	0	0	200	0.33	200	0	18.95	19.6	3.43	0.176	7.5	0.023
1043	DJ_1_11_B	1	0.00126903553299492	1	0.00126903553299492	TGTGCCAGCTCTCCGACAGTCCAAGACACCCAGTACTTT	CASSPTVQDTQYF	TRBV12-1	TRBJ2-5		19	20	-1	-1	-1	-1	0	DJ_1_11	DSS	Blood	B	C	Janssen	5	control	6.76	8.7	A	A	0	0	0	0	0	0	0	0	200	0.33	200	0	18.95	19.6	3.43	0.176	7.5	0.023
1044	DJ_1_11_B	1	0.00126903553299492	1	0.00126903553299492	TGTGCCAGCGCGACTGGGGTCTCCTATGAACAGTACTTC	CASATGVSYEQYF	TRBV15	TRBJ2-7	TRBD2	9	20	11	19	-1	-1	10	DJ_1_11	DSS	Blood	B	C	Janssen	5	control	6.76	8.7	A	A	0	0	0	0	0	0	0	0	200	0.33	200	0	18.95	19.6	3.43	0.176	7.5	0.023
1045	DJ_1_11_B	1	0.00126903553299492	1	0.00126903553299492	TGTGCCAGCGGTGATGCTGGCAGTTATGAACAGTACTTC	CASGDAGSYEQYF	TRBV13-2	TRBJ2-7		17	24	-1	-1	-1	-1	6	DJ_1_11	DSS	Blood	B	C	Janssen	5	control	6.76	8.7	A	A	0	0	0	0	0	0	0	0	200	0.33	200	0	18.95	19.6	3.43	0.176	7.5	0.023
1046	DJ_1_11_B	1	0.00126903553299492	1	0.00126903553299492	TGTGCCAGCGGTGACCCAGCTCACACAGAAGTCTTCTTT	CASGDPAHTEVFF	TRBV13-2	TRBJ1-1	TRBD2	14	22	14	19	-1	-1	7	DJ_1_11	DSS	Blood	B	C	Janssen	5	control	6.76	8.7	A	A	0	0	0	0	0	0	0	0	200	0.33	200	0	18.95	19.6	3.43	0.176	7.5	0.023
1047	DJ_1_11_B	1	0.00126903553299492	1	0.00126903553299492	TGTGCCAGCAGTTTTGCTGGTGATGCTGAGCAGTTCTTC	CASSFAGDAEQFF	TRBV15	TRBJ2-1		17	22	-1	-1	-1	-1	4	DJ_1_11	DSS	Blood	B	C	Janssen	5	control	6.76	8.7	A	A	0	0	0	0	0	0	0	0	200	0.33	200	0	18.95	19.6	3.43	0.176	7.5	0.023
1048	DJ_1_11_B	1	0.00126903553299492	1	0.00126903553299492	TGTGCCAGCAGTTCGTACAGGGATACAGAAGTCTTCTTT	CASSSYRDTEVFF	TRBV15	TRBJ1-1	TRBD1	13	24	16	22	-1	-1	10	DJ_1_11	DSS	Blood	B	C	Janssen	5	control	6.76	8.7	A	A	0	0	0	0	0	0	0	0	200	0.33	200	0	18.95	19.6	3.43	0.176	7.5	0.023
1049	DJ_1_11_B	1	0.00126903553299492	1	0.00126903553299492	TGTGCCAGCAGTTGGGACAAAAACACAGAAGTCTTCTTT	CASSWDKNTEVFF	TRBV15	TRBJ1-1	TRBD1	13	20	13	19	-1	-1	6	DJ_1_11	DSS	Blood	B	C	Janssen	5	control	6.76	8.7	A	A	0	0	0	0	0	0	0	0	200	0.33	200	0	18.95	19.6	3.43	0.176	7.5	0.023
1050	DJ_1_11_B	1	0.00126903553299492	1	0.00126903553299492	TGTGCCAGCAGTCTGGGACAGCAAAACACCTTGTACTTT	CASSLGQQNTLYF	TRBV22	TRBJ2-4		12	16	-1	-1	-1	-1	3	DJ_1_11	DSS	Blood	B	C	Janssen	5	control	6.76	8.7	A	A	0	0	0	0	0	0	0	0	200	0.33	200	0	18.95	19.6	3.43	0.176	7.5	0.023
1051	DJ_1_11_B	1	0.00126903553299492	1	0.00126903553299492	TGTGCCAGCAGTCCGACTGGGATGGACACCCAGTACTTT	CASSPTGMDTQYF	TRBV15	TRBJ2-5	TRBD2	12	24	14	21	-1	-1	11	DJ_1_11	DSS	Blood	B	C	Janssen	5	control	6.76	8.7	A	A	0	0	0	0	0	0	0	0	200	0.33	200	0	18.95	19.6	3.43	0.176	7.5	0.023
1052	DJ_1_11_B	1	0.00126903553299492	1	0.00126903553299492	TGTGCCAGCAGTCGGCTGGGGGGGCATGAACAGTACTTC	CASSRLGGHEQYF	TRBV13-1	TRBJ2-7	TRBD2	12	25	15	25	-1	-1	12	DJ_1_11	DSS	Blood	B	C	Janssen	5	control	6.76	8.7	A	A	0	0	0	0	0	0	0	0	200	0.33	200	0	18.95	19.6	3.43	0.176	7.5	0.023
1053	DJ_1_11_B	1	0.00126903553299492	1	0.00126903553299492	TGTGCCAGCAGTCGGGACAGCAACCAGGCTCCGCTTTTT	CASSRDSNQAPLF	TRBV24, TRBV22	TRBJ1-5	TRBD1	13	20	13	20	-1	-1	6	DJ_1_11	DSS	Blood	B	C	Janssen	5	control	6.76	8.7	A	A	0	0	0	0	0	0	0	0	200	0.33	200	0	18.95	19.6	3.43	0.176	7.5	0.023
1054	DJ_1_11_B	1	0.00126903553299492	1	0.00126903553299492	TGTGCCAGCAGTGCGACTGCTTATGCTGAGCAGTTCTTC	CASSATAYAEQFF	TRBV14	TRBJ2-1	TRBD2	12	21	14	19	-1	-1	8	DJ_1_11	DSS	Blood	B	C	Janssen	5	control	6.76	8.7	A	A	0	0	0	0	0	0	0	0	200	0.33	200	0	18.95	19.6	3.43	0.176	7.5	0.023
1055	DJ_1_11_B	1	0.00126903553299492	1	0.00126903553299492	TGTGCCAGCAGTGGGGAGGCAAACACAGAAGTCTTCTTT	CASSGEANTEVFF	TRBV13-1	TRBJ1-1		13	18	-1	-1	-1	-1	4	DJ_1_11	DSS	Blood	B	C	Janssen	5	control	6.76	8.7	A	A	0	0	0	0	0	0	0	0	200	0.33	200	0	18.95	19.6	3.43	0.176	7.5	0.023
1056	DJ_1_11_B	1	0.00126903553299492	1	0.00126903553299492	TGTGCCAGCAGTGAACTGGGGGAAAACACCTTGTACTTT	CASSELGENTLYF	TRBV13-1	TRBJ2-4	TRBD2	14	22	14	22	-1	-1	7	DJ_1_11	DSS	Blood	B	C	Janssen	5	control	6.76	8.7	A	A	0	0	0	0	0	0	0	0	200	0.33	200	0	18.95	19.6	3.43	0.176	7.5	0.023
1057	DJ_1_11_B	1	0.00126903553299492	1	0.00126903553299492	TGTGCCAGCAGCTTTGACTGGGGAAACACCTTGTACTTT	CASSFDWGNTLYF	TRBV4	TRBJ2-4		13	12	-1	-1	-1	-1	-1	DJ_1_11	DSS	Blood	B	C	Janssen	5	control	6.76	8.7	A	A	0	0	0	0	0	0	0	0	200	0.33	200	0	18.95	19.6	3.43	0.176	7.5	0.023
1058	DJ_1_11_B	1	0.00126903553299492	1	0.00126903553299492	TGTGCCAGCAGCTTGCGGGACTCCTATGAACAGTACTTC	CASSLRDSYEQYF	TRBV3	TRBJ2-7		17	17	-1	-1	-1	-1	-1	DJ_1_11	DSS	Blood	B	C	Janssen	5	control	6.76	8.7	A	A	0	0	0	0	0	0	0	0	200	0.33	200	0	18.95	19.6	3.43	0.176	7.5	0.023
1059	DJ_1_11_B	1	0.00126903553299492	1	0.00126903553299492	TGTGCCAGCAGCTTAGGGGACAAAAACACCTTGTACTTT	CASSLGDKNTLYF	TRBV3	TRBJ2-4	TRBD1	16	22	16	22	-1	-1	5	DJ_1_11	DSS	Blood	B	C	Janssen	5	control	6.76	8.7	A	A	0	0	0	0	0	0	0	0	200	0.33	200	0	18.95	19.6	3.43	0.176	7.5	0.023
1060	DJ_1_11_B	1	0.00126903553299492	1	0.00126903553299492	TGTGCCAGCAGCTGGGGACAGAACACAGAAGTCTTCTTT	CASSWGQNTEVFF	TRBV15	TRBJ1-1	TRBD1, TRBD2	11	21	14	21	-1	-1	9	DJ_1_11	DSS	Blood	B	C	Janssen	5	control	6.76	8.7	A	A	0	0	0	0	0	0	0	0	200	0.33	200	0	18.95	19.6	3.43	0.176	7.5	0.023
1061	DJ_1_11_B	1	0.00126903553299492	1	0.00126903553299492	TGTGCCAGCAGCCAACAAGACTATGCTGAGCAGTTCTTC	CASSQQDYAEQFF	TRBV2	TRBJ2-1		15	19	-1	-1	-1	-1	3	DJ_1_11	DSS	Blood	B	C	Janssen	5	control	6.76	8.7	A	A	0	0	0	0	0	0	0	0	200	0.33	200	0	18.95	19.6	3.43	0.176	7.5	0.023
1062	DJ_1_11_B	1	0.00126903553299492	1	0.00126903553299492	TGTGCCAGCAGCCAAGATGGCAGGGATGAACAGTACTTC	CASSQDGRDEQYF	TRBV5	TRBJ2-7	TRBD1	18	25	20	25	-1	-1	6	DJ_1_11	DSS	Blood	B	C	Janssen	5	control	6.76	8.7	A	A	0	0	0	0	0	0	0	0	200	0.33	200	0	18.95	19.6	3.43	0.176	7.5	0.023
1063	DJ_1_11_B	1	0.00126903553299492	1	0.00126903553299492	TGTGCCAGCAGGAAATATAACAACCAGGCTCCGCTTTTT	CASRKYNNQAPLF	TRBV13-3	TRBJ1-5		11	15	-1	-1	-1	-1	3	DJ_1_11	DSS	Blood	B	C	Janssen	5	control	6.76	8.7	A	A	0	0	0	0	0	0	0	0	200	0.33	200	0	18.95	19.6	3.43	0.176	7.5	0.023
1064	DJ_1_11_B	1	0.00126903553299492	1	0.00126903553299492	TGTGCAGCAAGTGCCCAGGGAGGCAGAGCTCTGATATTT	CAASAQGGRALIF	TRAV14D-3-DV8, TRAV14N-1, TRAV14N-2, TRAV3N-2, TRAV14D-3-DV8	TRAJ15		14	14	-1	-1	-1	-1	-1	DJ_1_11	DSS	Blood	B	C	Janssen	5	control	6.76	8.7	A	A	0	0	0	0	0	0	0	0	200	0.33	200	0	18.95	19.6	3.43	0.176	7.5	0.023
1065	DJ_1_11_B	1	0.00126903553299492	1	0.00126903553299492	TGTGCAAGATCGAGGGGTAGTAACTACTTTGACTACTGG	CARSRGSNYFDYW	IGHV1-62-3, IGHV1-84	IGHJ2		11	16	-1	-1	-1	-1	4	DJ_1_11	DSS	Blood	B	C	Janssen	5	control	6.76	8.7	A	A	0	0	0	0	0	0	0	0	200	0.33	200	0	18.95	19.6	3.43	0.176	7.5	0.023
1066	DJ_1_11_B	1	0.00126903553299492	1	0.00126903553299492	TGTGCAAGAGGGGATGATGGTTACCCCTTTGCTTACTGG	CARGDDGYPFAYW	IGHV1-84, IGHV1-62-3	IGHJ3	IGHD2-3	9	27	13	24	-1	-1	17	DJ_1_11	DSS	Blood	B	C	Janssen	5	control	6.76	8.7	A	A	0	0	0	0	0	0	0	0	200	0.33	200	0	18.95	19.6	3.43	0.176	7.5	0.023
1067	DJ_1_11_B	1	0.00126903553299492	1	0.00126903553299492	TGTGCAAGAAGGGAACCCTACGGGGGCTTTGACTACTGG	CARREPYGGFDYW	IGHV1-62-3, IGHV1-58, IGHV1-63	IGHJ2	IGHD5-5, IGHD5-6, IGHD5-2	9	26	16	22	-1	-1	16	DJ_1_11	DSS	Blood	B	C	Janssen	5	control	6.76	8.7	A	A	0	0	0	0	0	0	0	0	200	0.33	200	0	18.95	19.6	3.43	0.176	7.5	0.023
1068	DJ_1_11_B	1	0.00126903553299492	1	0.00126903553299492	TGTCAACAGTGGAGTAGTTACCCACTCATGGACGTTC	CQQWSSY~THSWTF	IGKV4-53	IGKJ1		30	28	-1	-1	-1	-1	-1	DJ_1_11	DSS	Blood	B	C	Janssen	5	control	6.76	8.7	A	A	0	0	0	0	0	0	0	0	200	0.33	200	0	18.95	19.6	3.43	0.176	7.5	0.023
1069	DJ_1_11_B	1	0.00126903553299492	1	0.00126903553299492	TGTGCTCTATGGTACAGCAACCATTCGTTTATTTTC	CALWYSNHSFIF	IGLV1, IGLV2	IGLJ3		25	25	-1	-1	-1	-1	-1	DJ_1_11	DSS	Blood	B	C	Janssen	5	control	6.76	8.7	A	A	0	0	0	0	0	0	0	0	200	0.33	200	0	18.95	19.6	3.43	0.176	7.5	0.023
1070	DJ_1_11_B	1	0.00126903553299492	1	0.00126903553299492	TGTGCTCTATGGTACAGCAACCATAGCTGGGTGTTC	CALWYSNHSWVF	IGLV1, IGLV2	IGLJ1		24	24	-1	-1	-1	-1	-1	DJ_1_11	DSS	Blood	B	C	Janssen	5	control	6.76	8.7	A	A	0	0	0	0	0	0	0	0	200	0.33	200	0	18.95	19.6	3.43	0.176	7.5	0.023
1071	DJ_1_11_B	1	0.00126903553299492	1	0.00126903553299492	TGTGCTCCCGCATCAAACACCGGGCAGCTCTACTTT	CAPASNTGQLYF	TRBV29	TRBJ2-2		6	13	-1	-1	-1	-1	6	DJ_1_11	DSS	Blood	B	C	Janssen	5	control	6.76	8.7	A	A	0	0	0	0	0	0	0	0	200	0.33	200	0	18.95	19.6	3.43	0.176	7.5	0.023
1072	DJ_1_11_B	1	0.00126903553299492	1	0.00126903553299492	TGTGCTAGCAGTTCAGGGGGCTCCGACTACACCTTC	CASSSGGSDYTF	TRBV29	TRBJ1-2	TRBD1	13	20	13	20	-1	-1	6	DJ_1_11	DSS	Blood	B	C	Janssen	5	control	6.76	8.7	A	A	0	0	0	0	0	0	0	0	200	0.33	200	0	18.95	19.6	3.43	0.176	7.5	0.023
1073	DJ_1_11_B	1	0.00126903553299492	1	0.00126903553299492	TGTGCCAGCTCTCTCGCTCAAAACACCTTGTACTTT	CASSLAQNTLYF	TRBV12-2	TRBJ2-4		16	17	-1	-1	-1	-1	0	DJ_1_11	DSS	Blood	B	C	Janssen	5	control	6.76	8.7	A	A	0	0	0	0	0	0	0	0	200	0.33	200	0	18.95	19.6	3.43	0.176	7.5	0.023
1074	DJ_1_11_B	1	0.00126903553299492	1	0.00126903553299492	TGTGCCAGCTCCGGGGACTGGGTGGAACAGTACTTC	CASSGDWVEQYF	TRBV12-1	TRBJ2-7	TRBD2	11	24	13	22	-1	-1	12	DJ_1_11	DSS	Blood	B	C	Janssen	5	control	6.76	8.7	A	A	0	0	0	0	0	0	0	0	200	0.33	200	0	18.95	19.6	3.43	0.176	7.5	0.023
1075	DJ_1_11_B	1	0.00126903553299492	1	0.00126903553299492	TGTGCCAGCGGTCGAGACACTCTTAGATTATTTTTC	CASGRDTLRLFF	TRBV13-2	TRBJ1-4		12	24	-1	-1	-1	-1	11	DJ_1_11	DSS	Blood	B	C	Janssen	5	control	6.76	8.7	A	A	0	0	0	0	0	0	0	0	200	0.33	200	0	18.95	19.6	3.43	0.176	7.5	0.023
1076	DJ_1_11_B	1	0.00126903553299492	1	0.00126903553299492	TGTGCCAGCGGTGTGGGTGCAGAAACGCTGTATTTT	CASGVGAETLYF	TRBV13-2	TRBJ2-3		13	16	-1	-1	-1	-1	2	DJ_1_11	DSS	Blood	B	C	Janssen	5	control	6.76	8.7	A	A	0	0	0	0	0	0	0	0	200	0.33	200	0	18.95	19.6	3.43	0.176	7.5	0.023
1077	DJ_1_11_B	1	0.00126903553299492	1	0.00126903553299492	TGTGCCAGCGGCCCTAACCAAGACACCCAGTACTTT	CASGPNQDTQYF	TRBV13-2	TRBJ2-5		11	14	-1	-1	-1	-1	2	DJ_1_11	DSS	Blood	B	C	Janssen	5	control	6.76	8.7	A	A	0	0	0	0	0	0	0	0	200	0.33	200	0	18.95	19.6	3.43	0.176	7.5	0.023
1078	DJ_1_11_B	1	0.00126903553299492	1	0.00126903553299492	TGTGCCAGCAGTCTGTTGGGAGGTGAACAGTACTTC	CASSLLGGEQYF	TRBV24	TRBJ2-7		16	23	-1	-1	-1	-1	6	DJ_1_11	DSS	Blood	B	C	Janssen	5	control	6.76	8.7	A	A	0	0	0	0	0	0	0	0	200	0.33	200	0	18.95	19.6	3.43	0.176	7.5	0.023
1079	DJ_1_11_B	1	0.00126903553299492	1	0.00126903553299492	TGTGCCAGCAGTCTGAAACAGACAGAAGTCTTCTTT	CASSLKQTEVFF	TRBV22	TRBJ1-1		12	21	-1	-1	-1	-1	8	DJ_1_11	DSS	Blood	B	C	Janssen	5	control	6.76	8.7	A	A	0	0	0	0	0	0	0	0	200	0.33	200	0	18.95	19.6	3.43	0.176	7.5	0.023
1080	DJ_1_11_B	1	0.00126903553299492	1	0.00126903553299492	TGTGCCAGCAGTGAGACAGGGTATGAACAGTACTTC	CASSETGYEQYF	TRBV13-1	TRBJ2-7	TRBD1	14	21	14	21	-1	-1	6	DJ_1_11	DSS	Blood	B	C	Janssen	5	control	6.76	8.7	A	A	0	0	0	0	0	0	0	0	200	0.33	200	0	18.95	19.6	3.43	0.176	7.5	0.023
1081	DJ_1_11_B	1	0.00126903553299492	1	0.00126903553299492	TGTGCCAGCAGTATGAGGGAGAGGGAACAGTACTTC	CASSMREREQYF	TRBV19	TRBJ2-7	TRBD1	14	24	16	24	-1	-1	9	DJ_1_11	DSS	Blood	B	C	Janssen	5	control	6.76	8.7	A	A	0	0	0	0	0	0	0	0	200	0.33	200	0	18.95	19.6	3.43	0.176	7.5	0.023
1082	DJ_1_11_B	1	0.00126903553299492	1	0.00126903553299492	TGTGCCAGCAGCTTCGGGGACTCCGACTACACCTTC	CASSFGDSDYTF	TRBV3	TRBJ1-2		14	19	-1	-1	-1	-1	4	DJ_1_11	DSS	Blood	B	C	Janssen	5	control	6.76	8.7	A	A	0	0	0	0	0	0	0	0	200	0.33	200	0	18.95	19.6	3.43	0.176	7.5	0.023
1083	DJ_1_11_B	1	0.00126903553299492	1	0.00126903553299492	TGTGCCAGCAGCTTATCGGGGGGCACCTTGTACTTT	CASSLSGGTLYF	TRBV3	TRBJ2-4	TRBD1, TRBD2	18	23	18	23	-1	-1	4	DJ_1_11	DSS	Blood	B	C	Janssen	5	control	6.76	8.7	A	A	0	0	0	0	0	0	0	0	200	0.33	200	0	18.95	19.6	3.43	0.176	7.5	0.023
1084	DJ_1_11_B	1	0.00126903553299492	1	0.00126903553299492	TGTGCCAGCAGCTTACAGGGGTATGAACAGTACTTC	CASSLQGYEQYF	TRBV4	TRBJ2-7	TRBD1	13	21	14	21	-1	-1	7	DJ_1_11	DSS	Blood	B	C	Janssen	5	control	6.76	8.7	A	A	0	0	0	0	0	0	0	0	200	0.33	200	0	18.95	19.6	3.43	0.176	7.5	0.023
1085	DJ_1_11_B	1	0.00126903553299492	1	0.00126903553299492	TGTGCCAGCAGCCCTCCAAATTATGAACAGTACTTC	CASSPPNYEQYF	TRBV5	TRBJ2-7		13	21	-1	-1	-1	-1	7	DJ_1_11	DSS	Blood	B	C	Janssen	5	control	6.76	8.7	A	A	0	0	0	0	0	0	0	0	200	0.33	200	0	18.95	19.6	3.43	0.176	7.5	0.023
1086	DJ_1_11_B	1	0.00126903553299492	1	0.00126903553299492	TGTGCCAGCAGCCCCCACAGATATGAACAGTACTTC	CASSPHRYEQYF	TRBV13-3	TRBJ2-7	TRBD2	11	21	11	20	-1	-1	9	DJ_1_11	DSS	Blood	B	C	Janssen	5	control	6.76	8.7	A	A	0	0	0	0	0	0	0	0	200	0.33	200	0	18.95	19.6	3.43	0.176	7.5	0.023
1087	DJ_1_11_B	1	0.00126903553299492	1	0.00126903553299492	TGTGCCAGCAGGGACTGGGGGGATGAACAGTACTTC	CASRDWGDEQYF	TRBV3	TRBJ2-7	TRBD2	11	22	11	22	-1	-1	10	DJ_1_11	DSS	Blood	B	C	Janssen	5	control	6.76	8.7	A	A	0	0	0	0	0	0	0	0	200	0.33	200	0	18.95	19.6	3.43	0.176	7.5	0.023
1088	DJ_1_11_B	1	0.00126903553299492	1	0.00126903553299492	TGTGCCAGCAGAACAGGGGACGAAAGATTATTTTTC	CASRTGDERLFF	TRBV13-3	TRBJ1-4	TRBD1	11	19	12	19	-1	-1	7	DJ_1_11	DSS	Blood	B	C	Janssen	5	control	6.76	8.7	A	A	0	0	0	0	0	0	0	0	200	0.33	200	0	18.95	19.6	3.43	0.176	7.5	0.023
1089	DJ_1_11_B	1	0.00126903553299492	1	0.00126903553299492	TGTGCAAGCAGCTTATACCAAGACACCCAGTACTTT	CASSLYQDTQYF	TRBV16	TRBJ2-5		15	12	-1	-1	-1	-1	-1	DJ_1_11	DSS	Blood	B	C	Janssen	5	control	6.76	8.7	A	A	0	0	0	0	0	0	0	0	200	0.33	200	0	18.95	19.6	3.43	0.176	7.5	0.023
1090	DJ_1_11_B	1	0.00126903553299492	1	0.00126903553299492	TGTGCAAGAGGGGCCTATGATGGTTACTTCGAATGG	CARGAYDGYFEW	IGHV1-62-3, IGHV1-58	IGHJ3	IGHD2-3	9	33	14	31	-1	-1	23	DJ_1_11	DSS	Blood	B	C	Janssen	5	control	6.76	8.7	A	A	0	0	0	0	0	0	0	0	200	0.33	200	0	18.95	19.6	3.43	0.176	7.5	0.023
1091	DJ_1_11_B	1	0.00126903553299492	1	0.00126903553299492	TGTGCAAAGGACGGTAGTTCTTCTTTTGACTACTGG	CAKDGSSSFDYW	IGHV1-58	IGHJ2	IGHD4-1	7	13	8	13	-1	-1	5	DJ_1_11	DSS	Blood	B	C	Janssen	5	control	6.76	8.7	A	A	0	0	0	0	0	0	0	0	200	0.33	200	0	18.95	19.6	3.43	0.176	7.5	0.023
1092	DJ_1_11_B	1	0.00126903553299492	1	0.00126903553299492	TGCTCTCAAAGTACACATGTTCCTCCGTGGACGTTC	CSQSTHVPPWTF	IGKV1-110	IGKJ1		24	25	-1	-1	-1	-1	0	DJ_1_11	DSS	Blood	B	C	Janssen	5	control	6.76	8.7	A	A	0	0	0	0	0	0	0	0	200	0.33	200	0	18.95	19.6	3.43	0.176	7.5	0.023
1093	DJ_1_11_B	1	0.00126903553299492	1	0.00126903553299492	TGCACCTGCTACAGGGAAAGCGCTGAGCAGTTCTTC	CTCYRESAEQFF	TRBV1	TRBJ2-1	TRBD1	9	21	10	16	-1	-1	11	DJ_1_11	DSS	Blood	B	C	Janssen	5	control	6.76	8.7	A	A	0	0	0	0	0	0	0	0	200	0.33	200	0	18.95	19.6	3.43	0.176	7.5	0.023
1094	DJ_1_11_B	1	0.00126903553299492	1	0.00126903553299492	TGCACCTGCAGTGCCTGGAGCACAGAAGTCTTCTTT	CTCSAWSTEVFF	TRBV1	TRBJ1-1		14	20	-1	-1	-1	-1	5	DJ_1_11	DSS	Blood	B	C	Janssen	5	control	6.76	8.7	A	A	0	0	0	0	0	0	0	0	200	0.33	200	0	18.95	19.6	3.43	0.176	7.5	0.023
1095	DJ_1_11_B	1	0.00126903553299492	1	0.00126903553299492	TGCTGGCAAGGTACACATTTTCCTCATTCACGTTC	CWQGTH~SSFTF	IGKV1-135	IGKJ4		27	25	-1	-1	-1	-1	-1	DJ_1_11	DSS	Blood	B	C	Janssen	5	control	6.76	8.7	A	A	0	0	0	0	0	0	0	0	200	0.33	200	0	18.95	19.6	3.43	0.176	7.5	0.023
1096	DJ_1_11_B	1	0.00126903553299492	1	0.00126903553299492	TGTGCTCTATGGTACAGCAACCATTTCGGTGTTC	CALWY~TISVF	IGLV1	IGLJ1		28	27	-1	-1	-1	-1	-1	DJ_1_11	DSS	Blood	B	C	Janssen	5	control	6.76	8.7	A	A	0	0	0	0	0	0	0	0	200	0.33	200	0	18.95	19.6	3.43	0.176	7.5	0.023
1097	DJ_1_11_B	1	0.00126903553299492	1	0.00126903553299492	TGTGCTCTATGGTACAGCAACCAGCTGGGTGTTC	CALWY~TSWVF	IGLV1, IGLV2	IGLJ1		23	17	-1	-1	-1	-1	-1	DJ_1_11	DSS	Blood	B	C	Janssen	5	control	6.76	8.7	A	A	0	0	0	0	0	0	0	0	200	0.33	200	0	18.95	19.6	3.43	0.176	7.5	0.023
1098	DJ_1_11_B	1	0.00126903553299492	1	0.00126903553299492	TGTTTGCAAAGTGATAACTTGCCTCTCACGTTC	CLQSDNLPLTF	IGKV17-121	IGKJ4		26	25	-1	-1	-1	-1	-1	DJ_1_11	DSS	Blood	B	C	Janssen	5	control	6.76	8.7	A	A	0	0	0	0	0	0	0	0	200	0.33	200	0	18.95	19.6	3.43	0.176	7.5	0.023
1099	DJ_1_11_B	1	0.00126903553299492	1	0.00126903553299492	TGTTTGCAAAGTGATAACATGCCGTACACGTTC	CLQSDNMPYTF	IGKV17-127, IGKV17-121, IGKV17-134	IGKJ2		23	23	-1	-1	-1	-1	-1	DJ_1_11	DSS	Blood	B	C	Janssen	5	control	6.76	8.7	A	A	0	0	0	0	0	0	0	0	200	0.33	200	0	18.95	19.6	3.43	0.176	7.5	0.023
1100	DJ_1_11_B	1	0.00126903553299492	1	0.00126903553299492	TGTCTACAGTATGATGAGTTTCCTCGGACGTTC	CLQYDEFPRTF	IGKV14-111	IGKJ1		28	25	-1	-1	-1	-1	-1	DJ_1_11	DSS	Blood	B	C	Janssen	5	control	6.76	8.7	A	A	0	0	0	0	0	0	0	0	200	0.33	200	0	18.95	19.6	3.43	0.176	7.5	0.023
1101	DJ_1_11_B	1	0.00126903553299492	1	0.00126903553299492	TGTCTACAATATGCTAGTTCTCCGTACACGTTC	CLQYASSPYTF	IGKV9-120, IGKV9-124	IGKJ2		23	23	-1	-1	-1	-1	-1	DJ_1_11	DSS	Blood	B	C	Janssen	5	control	6.76	8.7	A	A	0	0	0	0	0	0	0	0	200	0.33	200	0	18.95	19.6	3.43	0.176	7.5	0.023
1102	DJ_1_11_B	1	0.00126903553299492	1	0.00126903553299492	TGTCAGCACAGTAGGGAGCTTCCTCCGACGTTC	CQHSRELPPTF	IGKV3-12	IGKJ1		27	26	-1	-1	-1	-1	-1	DJ_1_11	DSS	Blood	B	C	Janssen	5	control	6.76	8.7	A	A	0	0	0	0	0	0	0	0	200	0.33	200	0	18.95	19.6	3.43	0.176	7.5	0.023
1103	DJ_1_11_B	1	0.00126903553299492	1	0.00126903553299492	TGTCAGCAATATTATAGCTCTCCGTGGACGTTC	CQQYYSSPWTF	IGKV8-30	IGKJ1		23	22	-1	-1	-1	-1	-1	DJ_1_11	DSS	Blood	B	C	Janssen	5	control	6.76	8.7	A	A	0	0	0	0	0	0	0	0	200	0.33	200	0	18.95	19.6	3.43	0.176	7.5	0.023
1104	DJ_1_11_B	1	0.00126903553299492	1	0.00126903553299492	TGTCAGCAATATAACAGCTATCCATTCACGTTC	CQQYNSYPFTF	IGKV6-15, IGKV6-23	IGKJ4		23	23	-1	-1	-1	-1	-1	DJ_1_11	DSS	Blood	B	C	Janssen	5	control	6.76	8.7	A	A	0	0	0	0	0	0	0	0	200	0.33	200	0	18.95	19.6	3.43	0.176	7.5	0.023
1105	DJ_1_11_B	1	0.00126903553299492	1	0.00126903553299492	TGTCAGCAACATTATAGTACTCCGTACACGTTC	CQQHYSTPYTF	IGKV6-17	IGKJ2		23	23	-1	-1	-1	-1	-1	DJ_1_11	DSS	Blood	B	C	Janssen	5	control	6.76	8.7	A	A	0	0	0	0	0	0	0	0	200	0.33	200	0	18.95	19.6	3.43	0.176	7.5	0.023
1106	DJ_1_11_B	1	0.00126903553299492	1	0.00126903553299492	TGTCAGCAACATTATAGCACGCCGTGGACGTTC	CQQHYSTPWTF	IGKV8-24	IGKJ1		23	22	-1	-1	-1	-1	-1	DJ_1_11	DSS	Blood	B	C	Janssen	5	control	6.76	8.7	A	A	0	0	0	0	0	0	0	0	200	0.33	200	0	18.95	19.6	3.43	0.176	7.5	0.023
1107	DJ_1_11_B	1	0.00126903553299492	1	0.00126903553299492	TGTCAGCAAAGTAGGAAGGTTCCTTCGACGTTC	CQQSRKVPSTF	IGKV3-1	IGKJ1		28	26	-1	-1	-1	-1	-1	DJ_1_11	DSS	Blood	B	C	Janssen	5	control	6.76	8.7	A	A	0	0	0	0	0	0	0	0	200	0.33	200	0	18.95	19.6	3.43	0.176	7.5	0.023
1108	DJ_1_11_B	1	0.00126903553299492	1	0.00126903553299492	TGTCAGCAAAATAATGAGGATCCGCTCACGTTC	CQQNNEDPLTF	IGKV3-10	IGKJ5		23	22	-1	-1	-1	-1	-1	DJ_1_11	DSS	Blood	B	C	Janssen	5	control	6.76	8.7	A	A	0	0	0	0	0	0	0	0	200	0.33	200	0	18.95	19.6	3.43	0.176	7.5	0.023
1109	DJ_1_11_B	1	0.00126903553299492	1	0.00126903553299492	TGTCAATATTTTTGGAGTACTCCGTGGACGCTC	CQYFWSTPWTL	IGKV12-41	IGKJ1		23	22	-1	-1	-1	-1	-1	DJ_1_11	DSS	Blood	B	C	Janssen	5	control	6.76	8.7	A	A	0	0	0	0	0	0	0	0	200	0.33	200	0	18.95	19.6	3.43	0.176	7.5	0.023
1110	DJ_1_11_B	1	0.00126903553299492	1	0.00126903553299492	TGTCAACATTTTTGGGGTACTCCGTGGACGTTC	CQHFWGTPWTF	IGKV12-46, IGKV12-41	IGKJ1		23	22	-1	-1	-1	-1	-1	DJ_1_11	DSS	Blood	B	C	Janssen	5	control	6.76	8.7	A	A	0	0	0	0	0	0	0	0	200	0.33	200	0	18.95	19.6	3.43	0.176	7.5	0.023
1111	DJ_1_11_B	1	0.00126903553299492	1	0.00126903553299492	TGTCAACATTTTTGGAGTACTCCATTCACGTTC	CQHFWSTPFTF	IGKV12-41	IGKJ4		23	23	-1	-1	-1	-1	-1	DJ_1_11	DSS	Blood	B	C	Janssen	5	control	6.76	8.7	A	A	0	0	0	0	0	0	0	0	200	0.33	200	0	18.95	19.6	3.43	0.176	7.5	0.023
1112	DJ_1_11_B	1	0.00126903553299492	1	0.00126903553299492	TGTCAACATTATTATGGTACTCCGCTCACGTTC	CQHYYGTPLTF	IGKV12-40	IGKJ5		23	22	-1	-1	-1	-1	-1	DJ_1_11	DSS	Blood	B	C	Janssen	5	control	6.76	8.7	A	A	0	0	0	0	0	0	0	0	200	0.33	200	0	18.95	19.6	3.43	0.176	7.5	0.023
1113	DJ_1_11_B	1	0.00126903553299492	1	0.00126903553299492	TGTCAACAGTGGAGTAGTTCCCCGCTCACGTTC	CQQWSSSPLTF	IGKV4-53	IGKJ5		28	22	-1	-1	-1	-1	-1	DJ_1_11	DSS	Blood	B	C	Janssen	5	control	6.76	8.7	A	A	0	0	0	0	0	0	0	0	200	0.33	200	0	18.95	19.6	3.43	0.176	7.5	0.023
1114	DJ_1_11_B	1	0.00126903553299492	1	0.00126903553299492	TGTCAACAGTGGAGTAGTTACCCACTCACGTTC	CQQWSSYPLTF	IGKV4-53	IGKJ5		28	24	-1	-1	-1	-1	-1	DJ_1_11	DSS	Blood	B	C	Janssen	5	control	6.76	8.7	A	A	0	0	0	0	0	0	0	0	200	0.33	200	0	18.95	19.6	3.43	0.176	7.5	0.023
1115	DJ_1_11_B	1	0.00126903553299492	1	0.00126903553299492	TGTCAACAGCATAATGAATACCCGCTCACGTTC	CQQHNEYPLTF	IGKV16-104	IGKJ5		31	22	-1	-1	-1	-1	-1	DJ_1_11	DSS	Blood	B	C	Janssen	5	control	6.76	8.7	A	A	0	0	0	0	0	0	0	0	200	0.33	200	0	18.95	19.6	3.43	0.176	7.5	0.023
1116	DJ_1_11_B	1	0.00126903553299492	1	0.00126903553299492	TGTCAACAGGGTCAAAGTTATCCTCGGACGTTC	CQQGQSYPRTF	IGKV15-103	IGKJ1		25	25	-1	-1	-1	-1	-1	DJ_1_11	DSS	Blood	B	C	Janssen	5	control	6.76	8.7	A	A	0	0	0	0	0	0	0	0	200	0.33	200	0	18.95	19.6	3.43	0.176	7.5	0.023
1117	DJ_1_11_B	1	0.00126903553299492	1	0.00126903553299492	TGTCAACAGGGTCAAAGTTATCCATTCACGTTC	CQQGQSYPFTF	IGKV15-103	IGKJ4		23	23	-1	-1	-1	-1	-1	DJ_1_11	DSS	Blood	B	C	Janssen	5	control	6.76	8.7	A	A	0	0	0	0	0	0	0	0	200	0.33	200	0	18.95	19.6	3.43	0.176	7.5	0.023
1118	DJ_1_11_B	1	0.00126903553299492	1	0.00126903553299492	TGTCAACAGAGTAACAGCTGGCCATTCACGTTC	CQQSNSWPFTF	IGKV5-43, IGKV5-45	IGKJ4		23	23	-1	-1	-1	-1	-1	DJ_1_11	DSS	Blood	B	C	Janssen	5	control	6.76	8.7	A	A	0	0	0	0	0	0	0	0	200	0.33	200	0	18.95	19.6	3.43	0.176	7.5	0.023
1119	DJ_1_11_B	1	0.00126903553299492	1	0.00126903553299492	TGTCAACAAAGTAATAGCTGGCCGTACACGTTC	CQQSNSWPYTF	IGKV5-48	IGKJ2		23	23	-1	-1	-1	-1	-1	DJ_1_11	DSS	Blood	B	C	Janssen	5	control	6.76	8.7	A	A	0	0	0	0	0	0	0	0	200	0.33	200	0	18.95	19.6	3.43	0.176	7.5	0.023
1120	DJ_1_11_B	1	0.00126903553299492	1	0.00126903553299492	TGTCAAAATGGTCACAGCTTTCCGCTCACGTTC	CQNGHSFPLTF	IGKV5-39	IGKJ5		23	22	-1	-1	-1	-1	-1	DJ_1_11	DSS	Blood	B	C	Janssen	5	control	6.76	8.7	A	A	0	0	0	0	0	0	0	0	200	0.33	200	0	18.95	19.6	3.43	0.176	7.5	0.023
1121	DJ_1_11_B	1	0.00126903553299492	1	0.00126903553299492	TGTGTACAGTATGCTCAGTTTCCGTGGACGTTC	CVQYAQFPWTF	IGKV14-100	IGKJ1		23	22	-1	-1	-1	-1	-1	DJ_1_11	DSS	Blood	B	C	Janssen	5	control	6.76	8.7	A	A	0	0	0	0	0	0	0	0	200	0.33	200	0	18.95	19.6	3.43	0.176	7.5	0.023
1122	DJ_1_11_B	1	0.00126903553299492	1	0.00126903553299492	TGTGCTCTATGGTACAGCACCCATTTGGTGTTC	CALWYSTHLVF	IGLV2, IGLV1	IGLJ1		25	17	-1	-1	-1	-1	-1	DJ_1_11	DSS	Blood	B	C	Janssen	5	control	6.76	8.7	A	A	0	0	0	0	0	0	0	0	200	0.33	200	0	18.95	19.6	3.43	0.176	7.5	0.023
1123	DJ_1_11_B	1	0.00126903553299492	1	0.00126903553299492	TGTGCTCTATGGTACAGCAACCACCTGGTGTTC	CALWYSNHLVF	IGLV1	IGLJ1		23	17	-1	-1	-1	-1	-1	DJ_1_11	DSS	Blood	B	C	Janssen	5	control	6.76	8.7	A	A	0	0	0	0	0	0	0	0	200	0.33	200	0	18.95	19.6	3.43	0.176	7.5	0.023
1124	DJ_1_11_B	1	0.00126903553299492	1	0.00126903553299492	TGTGCCCCCGACTGGGGGTATGAACAGTACTTC	CAPDWGYEQYF	TRBV13-3	TRBJ2-7	TRBD2	6	18	9	18	-1	-1	11	DJ_1_11	DSS	Blood	B	C	Janssen	5	control	6.76	8.7	A	A	0	0	0	0	0	0	0	0	200	0.33	200	0	18.95	19.6	3.43	0.176	7.5	0.023
1125	DJ_1_11_B	1	0.00126903553299492	1	0.00126903553299492	TGTGCCAGCAGTGCGGGTGCTGAGCAGTTCTTC	CASSAGAEQFF	TRBV13-3	TRBJ2-1		13	17	-1	-1	-1	-1	3	DJ_1_11	DSS	Blood	B	C	Janssen	5	control	6.76	8.7	A	A	0	0	0	0	0	0	0	0	200	0.33	200	0	18.95	19.6	3.43	0.176	7.5	0.023
1126	DJ_1_11_B	1	0.00126903553299492	1	0.00126903553299492	TGTGCAACTTATAGTAACTACCCCGACTACTGG	CATYSNYPDYW	IGHV1-84	IGHJ2		7	11	-1	-1	-1	-1	3	DJ_1_11	DSS	Blood	B	C	Janssen	5	control	6.76	8.7	A	A	0	0	0	0	0	0	0	0	200	0.33	200	0	18.95	19.6	3.43	0.176	7.5	0.023
1127	DJ_1_11_B	1	0.00126903553299492	1	0.00126903553299492	TGTGCAAAGTCTAGCGAGGGGTTTGCTTACTGG	CAKSSEGFAYW	IGHV1-62-3, IGHV1-84	IGHJ3	IGHD3-2, IGHD5-8, IGHD6-2	7	19	8	14	-1	-1	11	DJ_1_11	DSS	Blood	B	C	Janssen	5	control	6.76	8.7	A	A	0	0	0	0	0	0	0	0	200	0.33	200	0	18.95	19.6	3.43	0.176	7.5	0.023
1128	DJ_1_11_B	1	0.00126903553299492	1	0.00126903553299492	TGTGGACAGAGTTACAGCTATCCGTACACGTTC	CGQSYSYPYTF	IGKV6-20, IGKV6-29	IGKJ2		23	23	-1	-1	-1	-1	-1	DJ_1_11	DSS	Blood	B	C	Janssen	5	control	6.76	8.7	A	A	0	0	0	0	0	0	0	0	200	0.33	200	0	18.95	19.6	3.43	0.176	7.5	0.023
1129	DJ_1_11_B	1	0.00126903553299492	1	0.00126903553299492	TGTATGCAACATCTAGAATATCCTTTCACGTTC	CMQHLEYPFTF	IGKV2-137	IGKJ5		26	25	-1	-1	-1	-1	-1	DJ_1_11	DSS	Blood	B	C	Janssen	5	control	6.76	8.7	A	A	0	0	0	0	0	0	0	0	200	0.33	200	0	18.95	19.6	3.43	0.176	7.5	0.023
1130	DJ_1_11_B	1	0.00126903553299492	1	0.00126903553299492	TGTATGCAACATCTAGAATATCCGTACACGTTC	CMQHLEYPYTF	IGKV2-137	IGKJ2		23	23	-1	-1	-1	-1	-1	DJ_1_11	DSS	Blood	B	C	Janssen	5	control	6.76	8.7	A	A	0	0	0	0	0	0	0	0	200	0.33	200	0	18.95	19.6	3.43	0.176	7.5	0.023
1131	DJ_1_11_B	1	0.00126903553299492	1	0.00126903553299492	TGCTTTCAAGGTTCACATGTTCCATTCACGTTC	CFQGSHVPFTF	IGKV1-117	IGKJ4		23	23	-1	-1	-1	-1	-1	DJ_1_11	DSS	Blood	B	C	Janssen	5	control	6.76	8.7	A	A	0	0	0	0	0	0	0	0	200	0.33	200	0	18.95	19.6	3.43	0.176	7.5	0.023
1132	DJ_1_11_B	1	0.00126903553299492	1	0.00126903553299492	TGCTTACAAGGTACACATCAGCCGCTCACGTTC	CLQGTHQPLTF	IGKV1-88	IGKJ5		23	22	-1	-1	-1	-1	-1	DJ_1_11	DSS	Blood	B	C	Janssen	5	control	6.76	8.7	A	A	0	0	0	0	0	0	0	0	200	0.33	200	0	18.95	19.6	3.43	0.176	7.5	0.023
1133	DJ_1_11_B	1	0.00126903553299492	1	0.00126903553299492	TGCTCTCAAAGTACACATGTTCCTCCGACGTTC	CSQSTHVPPTF	IGKV1-110	IGKJ1		24	26	-1	-1	-1	-1	1	DJ_1_11	DSS	Blood	B	C	Janssen	5	control	6.76	8.7	A	A	0	0	0	0	0	0	0	0	200	0.33	200	0	18.95	19.6	3.43	0.176	7.5	0.023
1134	DJ_1_11_B	1	0.00126903553299492	1	0.00126903553299492	TGCTGGCAAGGTACACATTTTCCTCAGACGTTC	CWQGTHFPQTF	IGKV1-135	IGKJ1		26	26	-1	-1	-1	-1	-1	DJ_1_11	DSS	Blood	B	C	Janssen	5	control	6.76	8.7	A	A	0	0	0	0	0	0	0	0	200	0.33	200	0	18.95	19.6	3.43	0.176	7.5	0.023
1135	DJ_1_11_B	1	0.00126903553299492	1	0.00126903553299492	TGCTGGCAAGGTACACATTTTCCGTACACGTTC	CWQGTHFPYTF	IGKV1-135	IGKJ2		23	23	-1	-1	-1	-1	-1	DJ_1_11	DSS	Blood	B	C	Janssen	5	control	6.76	8.7	A	A	0	0	0	0	0	0	0	0	200	0.33	200	0	18.95	19.6	3.43	0.176	7.5	0.023
1136	DJ_1_11_B	1	0.00126903553299492	1	0.00126903553299492	TGCCAGCAGTGGAGTAGTTACCCACCCACGTTC	CQQWSSYPPTF	IGKV4-55, IGKV4-59, IGKV4-68, IGKV4-71, IGKV4-73	IGKJ5		28	26	-1	-1	-1	-1	-1	DJ_1_11	DSS	Blood	B	C	Janssen	5	control	6.76	8.7	A	A	0	0	0	0	0	0	0	0	200	0.33	200	0	18.95	19.6	3.43	0.176	7.5	0.023
1137	DJ_1_11_B	1	0.00126903553299492	1	0.00126903553299492	TGCCAGCAGTGGAGTAGTAACCCGTACACGTTC	CQQWSSNPYTF	IGKV4-59, IGKV4-68, IGKV4-71, IGKV4-72, IGKV4-73	IGKJ2		23	23	-1	-1	-1	-1	-1	DJ_1_11	DSS	Blood	B	C	Janssen	5	control	6.76	8.7	A	A	0	0	0	0	0	0	0	0	200	0.33	200	0	18.95	19.6	3.43	0.176	7.5	0.023
1138	DJ_1_11_B	1	0.00126903553299492	1	0.00126903553299492	TGCCAGCAGTGGAGTAGTAACCCGCTCACGTTC	CQQWSSNPLTF	IGKV4-72, IGKV4-59, IGKV4-68, IGKV4-55, IGKV4-73	IGKJ5		23	22	-1	-1	-1	-1	-1	DJ_1_11	DSS	Blood	B	C	Janssen	5	control	6.76	8.7	A	A	0	0	0	0	0	0	0	0	200	0.33	200	0	18.95	19.6	3.43	0.176	7.5	0.023
1139	DJ_1_11_B	1	0.00126903553299492	1	0.00126903553299492	TGCCAGCAGTGGAGTAGTAACCCATTCACGTTC	CQQWSSNPFTF	IGKV4-59, IGKV4-68, IGKV4-71, IGKV4-73, IGKV4-72	IGKJ4		24	23	-1	-1	-1	-1	-1	DJ_1_11	DSS	Blood	B	C	Janssen	5	control	6.76	8.7	A	A	0	0	0	0	0	0	0	0	200	0.33	200	0	18.95	19.6	3.43	0.176	7.5	0.023
1140	DJ_1_11_B	1	0.00126903553299492	1	0.00126903553299492	TGCCAGCAGTATCATAGTTACCCACCGACGTTC	CQQYHSYPPTF	IGKV4-61, IGKV4-54, IGKV4-74	IGKJ1		26	26	-1	-1	-1	-1	-1	DJ_1_11	DSS	Blood	B	C	Janssen	5	control	6.76	8.7	A	A	0	0	0	0	0	0	0	0	200	0.33	200	0	18.95	19.6	3.43	0.176	7.5	0.023
1141	DJ_1_11_B	1	0.00126903553299492	1	0.00126903553299492	TGCCAGCAATATAGCAGCTATCCTCGGACGTTC	CQQYSSYPRTF	IGKV6-13, IGKV6-23	IGKJ1		28	25	-1	-1	-1	-1	-1	DJ_1_11	DSS	Blood	B	C	Janssen	5	control	6.76	8.7	A	A	0	0	0	0	0	0	0	0	200	0.33	200	0	18.95	19.6	3.43	0.176	7.5	0.023
1142	DJ_1_11_B	1	0.00126903553299492	1	0.00126903553299492	TGCCAGCAAAGGAGTAGTTACCCGTGGACGTTC	CQQRSSYPWTF	IGKV4-57, IGKV4-55	IGKJ1		23	22	-1	-1	-1	-1	-1	DJ_1_11	DSS	Blood	B	C	Janssen	5	control	6.76	8.7	A	A	0	0	0	0	0	0	0	0	200	0.33	200	0	18.95	19.6	3.43	0.176	7.5	0.023
1143	DJ_1_11_B	1	0.00126903553299492	1	0.00126903553299492	TGCCAGCAAAGGAGTAGTTACCCGCTCACGTTC	CQQRSSYPLTF	IGKV4-57, IGKV4-55	IGKJ5		23	22	-1	-1	-1	-1	-1	DJ_1_11	DSS	Blood	B	C	Janssen	5	control	6.76	8.7	A	A	0	0	0	0	0	0	0	0	200	0.33	200	0	18.95	19.6	3.43	0.176	7.5	0.023
1144	DJ_1_11_B	1	0.00126903553299492	1	0.00126903553299492	TGCCAGCAAAGGAGTAGTTACCCATTCACGTTC	CQQRSSYPFTF	IGKV4-57, IGKV4-55	IGKJ4		24	23	-1	-1	-1	-1	-1	DJ_1_11	DSS	Blood	B	C	Janssen	5	control	6.76	8.7	A	A	0	0	0	0	0	0	0	0	200	0.33	200	0	18.95	19.6	3.43	0.176	7.5	0.023
1145	DJ_1_11_B	1	0.00126903553299492	1	0.00126903553299492	TGCCAGCAAAGGAGTAGTTACCCACCCACGTTC	CQQRSSYPPTF	IGKV4-57, IGKV4-90	IGKJ5		28	26	-1	-1	-1	-1	-1	DJ_1_11	DSS	Blood	B	C	Janssen	5	control	6.76	8.7	A	A	0	0	0	0	0	0	0	0	200	0.33	200	0	18.95	19.6	3.43	0.176	7.5	0.023
1146	DJ_1_11_B	1	0.00126903553299492	1	0.00126903553299492	TGTCTACAGTATGATAATCTTCTCTCACGTTC	CLQYD~SSLTF	IGKV19-93	IGKJ5		23	23	-1	-1	-1	-1	-1	DJ_1_11	DSS	Blood	B	C	Janssen	5	control	6.76	8.7	A	A	0	0	0	0	0	0	0	0	200	0.33	200	0	18.95	19.6	3.43	0.176	7.5	0.023
1147	DJ_1_11_B	1	0.00126903553299492	1	0.00126903553299492	TGTTTTCAGGGGAGTGGGTACTCTCACGTTC	CFQGSG~GTLTF	IGKV4-63	IGKJ5		21	22	-1	-1	-1	-1	0	DJ_1_11	DSS	Blood	B	C	Janssen	5	control	6.76	8.7	A	A	0	0	0	0	0	0	0	0	200	0.33	200	0	18.95	19.6	3.43	0.176	7.5	0.023
1148	DJ_1_11_B	1	0.00126903553299492	1	0.00126903553299492	TGTGCTCTATGGTACAGCACCCATGGTGTTC	CALWYS~APMVF	IGLV2	IGLJ1		24	24	-1	-1	-1	-1	-1	DJ_1_11	DSS	Blood	B	C	Janssen	5	control	6.76	8.7	A	A	0	0	0	0	0	0	0	0	200	0.33	200	0	18.95	19.6	3.43	0.176	7.5	0.023
1149	DJ_1_11_B	1	0.00126903553299492	1	0.00126903553299492	TGTGCTCTATGGTACAGCAACCATGGTGTTC	CALWYS~ATMVF	IGLV1, IGLV2	IGLJ1		24	24	-1	-1	-1	-1	-1	DJ_1_11	DSS	Blood	B	C	Janssen	5	control	6.76	8.7	A	A	0	0	0	0	0	0	0	0	200	0.33	200	0	18.95	19.6	3.43	0.176	7.5	0.023
1150	DJ_1_11_B	1	0.00126903553299492	1	0.00126903553299492	TGTCTACAGTATGATAATCTGTGGACGTTC	CLQYDNLWTF	IGKV19-93	IGKJ1		20	20	-1	-1	-1	-1	-1	DJ_1_11	DSS	Blood	B	C	Janssen	5	control	6.76	8.7	A	A	0	0	0	0	0	0	0	0	200	0.33	200	0	18.95	19.6	3.43	0.176	7.5	0.023
1151	DJ_1_11_B	1	0.00126903553299492	1	0.00126903553299492	TGTCTACAGTATGATAATCTGTACACGTTC	CLQYDNLYTF	IGKV19-93	IGKJ2		20	19	-1	-1	-1	-1	-1	DJ_1_11	DSS	Blood	B	C	Janssen	5	control	6.76	8.7	A	A	0	0	0	0	0	0	0	0	200	0.33	200	0	18.95	19.6	3.43	0.176	7.5	0.023
1152	DJ_1_11_B	1	0.00126903553299492	1	0.00126903553299492	TGTCAGCAGTATAGTAAGCTTCGGACGTTC	CQQYSKLRTF	IGKV10-94, IGKV10-95	IGKJ1		22	22	-1	-1	-1	-1	-1	DJ_1_11	DSS	Blood	B	C	Janssen	5	control	6.76	8.7	A	A	0	0	0	0	0	0	0	0	200	0.33	200	0	18.95	19.6	3.43	0.176	7.5	0.023
1153	DJ_1_11_B	1	0.00126903553299492	1	0.00126903553299492	TGTCAGCAAAATAATGAGGATCCCACGTTC	CQQNNEDPTF	IGKV3-10, IGKV3-4	IGKJ2		23	23	-1	-1	-1	-1	-1	DJ_1_11	DSS	Blood	B	C	Janssen	5	control	6.76	8.7	A	A	0	0	0	0	0	0	0	0	200	0.33	200	0	18.95	19.6	3.43	0.176	7.5	0.023
1154	DJ_1_11_B	1	0.00126903553299492	1	0.00126903553299492	TGTGCAAGATGGGAGGCTATGGACTACTGG	CARWEAMDYW	IGHV1-63	IGHJ4		10	15	-1	-1	-1	-1	4	DJ_1_11	DSS	Blood	B	C	Janssen	5	control	6.76	8.7	A	A	0	0	0	0	0	0	0	0	200	0.33	200	0	18.95	19.6	3.43	0.176	7.5	0.023
1155	DJ_1_11_B	1	0.00126903553299492	1	0.00126903553299492	TGTGCAAGAGGAAACTGGGACAACTACTGG	CARGNWDNYW	IGHV1-62-3	IGHJ2	IGHD4-1	9	22	12	21	-1	-1	12	DJ_1_11	DSS	Blood	B	C	Janssen	5	control	6.76	8.7	A	A	0	0	0	0	0	0	0	0	200	0.33	200	0	18.95	19.6	3.43	0.176	7.5	0.023
1156	DJ_1_11_B	1	0.00126903553299492	1	0.00126903553299492	TGCCAACAGGGTAATACGCTGTGGACGTTC	CQQGNTLWTF	IGKV10-96	IGKJ1		20	20	-1	-1	-1	-1	-1	DJ_1_11	DSS	Blood	B	C	Janssen	5	control	6.76	8.7	A	A	0	0	0	0	0	0	0	0	200	0.33	200	0	18.95	19.6	3.43	0.176	7.5	0.023
1157	DJ_1_11_B	1	0.00126903553299492	1	0.00126903553299492	TGCCAGCAGTGGAATTATCCTACACGTTC	CQQWN~SYTF	IGKV4-86	IGKJ2		21	20	-1	-1	-1	-1	-1	DJ_1_11	DSS	Blood	B	C	Janssen	5	control	6.76	8.7	A	A	0	0	0	0	0	0	0	0	200	0.33	200	0	18.95	19.6	3.43	0.176	7.5	0.023
1158	DJ_1_11_B	1	0.00126903553299492	1	0.00126903553299492	TGCAAGCAATCTTATAATCTTCACGTTC	CKQS~IFTF	IGKV8-21	IGKJ5		22	20	-1	-1	-1	-1	-1	DJ_1_11	DSS	Blood	B	C	Janssen	5	control	6.76	8.7	A	A	0	0	0	0	0	0	0	0	200	0.33	200	0	18.95	19.6	3.43	0.176	7.5	0.023
1159	DJ_1_11_B	1	0.00126903553299492	1	0.00126903553299492	TGTGCAAGACGAACTGGGGACTACTGG	CARRTGDYW	IGHV1-62-3	IGHJ2	IGHD4-1	9	18	11	18	-1	-1	8	DJ_1_11	DSS	Blood	B	C	Janssen	5	control	6.76	8.7	A	A	0	0	0	0	0	0	0	0	200	0.33	200	0	18.95	19.6	3.43	0.176	7.5	0.023
1160	DJ_1_11_B	1	0.00126903553299492	1	0.00126903553299492	TGTGCAAAGGGGATGTTTGCTTACTGG	CAKGMFAYW	IGHV5-9	IGHJ3		7	14	-1	-1	-1	-1	6	DJ_1_11	DSS	Blood	B	C	Janssen	5	control	6.76	8.7	A	A	0	0	0	0	0	0	0	0	200	0.33	200	0	18.95	19.6	3.43	0.176	7.5	0.023
1161	DJ_1_11_B	1	0.00126903553299492	1	0.00126903553299492	TGTCACTACTTTGACTACTGG	CHYFDYW	IGHV9-2, IGHV9-3	IGHJ2		3	4	-1	-1	-1	-1	0	DJ_1_11	DSS	Blood	B	C	Janssen	5	control	6.76	8.7	A	A	0	0	0	0	0	0	0	0	200	0.33	200	0	18.95	19.6	3.43	0.176	7.5	0.023
1162	DJ_1_11_WC	110	0.0379703141180532	110	0.0379703141180532	TGTCAGCAATATTATAGCTATCCGTGGACGTTC	CQQYYSYPWTF	IGKV8-30	IGKJ1		23	22	-1	-1	-1	-1	-1	DJ_1_11	DSS	Colon	WC	C	Janssen	5	control	91.5	9.7	I	M	0	0	0	0	0	0	0	0	200	0.33	200	0	18.95	19.6	3.43	0.176	7.5	0.023
1163	DJ_1_11_WC	89	0.030721435968243	89	0.030721435968243	TGCCAGCAGTGGAGTAGTAACCCACCCACGTTC	CQQWSSNPPTF	IGKV4-59, IGKV4-68, IGKV4-73, IGKV4-71, IGKV4-72	IGKJ2		28	26	-1	-1	-1	-1	-1	DJ_1_11	DSS	Colon	WC	C	Janssen	5	control	91.5	9.7	I	M	0	0	0	0	0	0	0	0	200	0.33	200	0	18.95	19.6	3.43	0.176	7.5	0.023
1164	DJ_1_11_WC	58	0.020020711080428	58	0.020020711080428	TGTCAACATTTTTGGGGTACTCCGTGGACGTTC	CQHFWGTPWTF	IGKV12-46	IGKJ1		23	22	-1	-1	-1	-1	-1	DJ_1_11	DSS	Colon	WC	C	Janssen	5	control	91.5	9.7	I	M	0	0	0	0	0	0	0	0	200	0.33	200	0	18.95	19.6	3.43	0.176	7.5	0.023
1165	DJ_1_11_WC	52	0.0179496030376251	52	0.0179496030376251	TGTCAGCAATATAACAGCTATCCTCTCACGTTC	CQQYNSYPLTF	IGKV6-15	IGKJ5		26	24	-1	-1	-1	-1	-1	DJ_1_11	DSS	Colon	WC	C	Janssen	5	control	91.5	9.7	I	M	0	0	0	0	0	0	0	0	200	0.33	200	0	18.95	19.6	3.43	0.176	7.5	0.023
1166	DJ_1_11_WC	50	0.0172592336900242	50	0.0172592336900242	TGTGCTCTATGGTACAGCAACCATTGGGTGTTC	CALWYSNHWVF	IGLV1	IGLJ1		25	24	-1	-1	-1	-1	-1	DJ_1_11	DSS	Colon	WC	C	Janssen	5	control	91.5	9.7	I	M	0	0	0	0	0	0	0	0	200	0.33	200	0	18.95	19.6	3.43	0.176	7.5	0.023
1167	DJ_1_11_WC	50	0.0172592336900242	50	0.0172592336900242	TGTGCTCAAAATCTAGAACTTCCTCGGACGTTC	CAQNLELPRTF	IGKV2-109	IGKJ1		28	25	-1	-1	-1	-1	-1	DJ_1_11	DSS	Colon	WC	C	Janssen	5	control	91.5	9.7	I	M	0	0	0	0	0	0	0	0	200	0.33	200	0	18.95	19.6	3.43	0.176	7.5	0.023
1168	DJ_1_11_WC	49	0.0169140490162237	49	0.0169140490162237	TGTGCAAGAGAGACTGGGAACTACTTTGACTACTGG	CARETGNYFDYW	IGHV1-84, IGHV1-62-3	IGHJ2	IGHD4-1, IGHD6-2	9	19	12	19	-1	-1	9	DJ_1_11	DSS	Colon	WC	C	Janssen	5	control	91.5	9.7	I	M	0	0	0	0	0	0	0	0	200	0.33	200	0	18.95	19.6	3.43	0.176	7.5	0.023
1169	DJ_1_11_WC	50	0.0172592336900242	50	0.0172592336900242	TGTGGACAGAGTTACAGCTATCCGTACACGTTC	CGQSYSYPYTF	IGKV6-20	IGKJ2		23	23	-1	-1	-1	-1	-1	DJ_1_11	DSS	Colon	WC	C	Janssen	5	control	91.5	9.7	I	M	0	0	0	0	0	0	0	0	200	0.33	200	0	18.95	19.6	3.43	0.176	7.5	0.023
1170	DJ_1_11_WC	42	0.0144977562996203	42	0.0144977562996203	TGTCAACAAAGTAATAGCTGGCCGCTCACGTTC	CQQSNSWPLTF	IGKV5-48	IGKJ5		23	22	-1	-1	-1	-1	-1	DJ_1_11	DSS	Colon	WC	C	Janssen	5	control	91.5	9.7	I	M	0	0	0	0	0	0	0	0	200	0.33	200	0	18.95	19.6	3.43	0.176	7.5	0.023
1171	DJ_1_11_WC	36	0.0124266482568174	36	0.0124266482568174	TGTGCACACTATGATTACGACGGGGCTTACTGG	CAHYDYDGAYW	IGHV1-62-3	IGHJ3	IGHD2-4	6	24	7	22	-1	-1	17	DJ_1_11	DSS	Colon	WC	C	Janssen	5	control	91.5	9.7	I	M	0	0	0	0	0	0	0	0	200	0.33	200	0	18.95	19.6	3.43	0.176	7.5	0.023
1172	DJ_1_11_WC	34	0.0117362789092164	34	0.0117362789092164	TGTGCAAGATATTACTACTACTTTGACTACTGG	CARYYYYFDYW	IGHV1-84, IGHV1-62-3, IGHV1-58	IGHJ2		13	12	-1	-1	-1	-1	-1	DJ_1_11	DSS	Colon	WC	C	Janssen	5	control	91.5	9.7	I	M	0	0	0	0	0	0	0	0	200	0.33	200	0	18.95	19.6	3.43	0.176	7.5	0.023
1173	DJ_1_11_WC	30	0.0103555402140145	30	0.0103555402140145	TGTGCGTGGGGTACGGTCCCGTTTGCTTACTGG	CAWGTVPFAYW	IGHV1-62-3	IGHJ3	IGHD1-1, IGHD3-1, IGHD4-1	5	20	11	17	-1	-1	14	DJ_1_11	DSS	Colon	WC	C	Janssen	5	control	91.5	9.7	I	M	0	0	0	0	0	0	0	0	200	0.33	200	0	18.95	19.6	3.43	0.176	7.5	0.023
1174	DJ_1_11_WC	30	0.0103555402140145	30	0.0103555402140145	TGCCAACAGGGTAATACGCTTCCGTACACGTTC	CQQGNTLPYTF	IGKV10-96	IGKJ2		23	23	-1	-1	-1	-1	-1	DJ_1_11	DSS	Colon	WC	C	Janssen	5	control	91.5	9.7	I	M	0	0	0	0	0	0	0	0	200	0.33	200	0	18.95	19.6	3.43	0.176	7.5	0.023
1175	DJ_1_11_WC	26	0.00897480151881257	26	0.00897480151881257	TGTCAGCAATATTATAGCCATCCGTGGACGTTC	CQQYYSHPWTF	IGKV8-30	IGKJ1		23	22	-1	-1	-1	-1	-1	DJ_1_11	DSS	Colon	WC	C	Janssen	5	control	91.5	9.7	I	M	0	0	0	0	0	0	0	0	200	0.33	200	0	18.95	19.6	3.43	0.176	7.5	0.023
1176	DJ_1_11_WC	23	0.00793924749741112	23	0.00793924749741112	TGTCAGCAATATTATAGCTCTCCGTGGACGTTC	CQQYYSSPWTF	IGKV8-30	IGKJ1		23	22	-1	-1	-1	-1	-1	DJ_1_11	DSS	Colon	WC	C	Janssen	5	control	91.5	9.7	I	M	0	0	0	0	0	0	0	0	200	0.33	200	0	18.95	19.6	3.43	0.176	7.5	0.023
1177	DJ_1_11_WC	23	0.00793924749741112	23	0.00793924749741112	TGCTTTCAAGGTTCACATGTTCCGTGGACGTTC	CFQGSHVPWTF	IGKV1-117	IGKJ1		23	22	-1	-1	-1	-1	-1	DJ_1_11	DSS	Colon	WC	C	Janssen	5	control	91.5	9.7	I	M	0	0	0	0	0	0	0	0	200	0.33	200	0	18.95	19.6	3.43	0.176	7.5	0.023
1178	DJ_1_11_WC	21	0.00724887814981015	21	0.00724887814981015	TGCCAACAGGGTAATACGCTTCCTTACACGTTC	CQQGNTLPYTF	IGKV10-96	IGKJ2		24	24	-1	-1	-1	-1	-1	DJ_1_11	DSS	Colon	WC	C	Janssen	5	control	91.5	9.7	I	M	0	0	0	0	0	0	0	0	200	0.33	200	0	18.95	19.6	3.43	0.176	7.5	0.023
1179	DJ_1_11_WC	20	0.00690369347600967	20	0.00690369347600967	TGTCAACATTTTTGGGGTAGTCCTCCGACGTTC	CQHFWGSPPTF	IGKV12-46	IGKJ1		27	26	-1	-1	-1	-1	-1	DJ_1_11	DSS	Colon	WC	C	Janssen	5	control	91.5	9.7	I	M	0	0	0	0	0	0	0	0	200	0.33	200	0	18.95	19.6	3.43	0.176	7.5	0.023
1180	DJ_1_11_WC	20	0.00690369347600967	20	0.00690369347600967	TGTCAACATTTTTGGAGTACTCCGCTCACGTTC	CQHFWSTPLTF	IGKV12-41	IGKJ5		23	22	-1	-1	-1	-1	-1	DJ_1_11	DSS	Colon	WC	C	Janssen	5	control	91.5	9.7	I	M	0	0	0	0	0	0	0	0	200	0.33	200	0	18.95	19.6	3.43	0.176	7.5	0.023
1181	DJ_1_11_WC	20	0.00690369347600967	20	0.00690369347600967	TGCCAGCAAAGGAGTAGTTACCCGTACACGTTC	CQQRSSYPYTF	IGKV4-57	IGKJ2		23	23	-1	-1	-1	-1	-1	DJ_1_11	DSS	Colon	WC	C	Janssen	5	control	91.5	9.7	I	M	0	0	0	0	0	0	0	0	200	0.33	200	0	18.95	19.6	3.43	0.176	7.5	0.023
1182	DJ_1_11_WC	19	0.00655850880220918	19	0.00655850880220918	TGTCAGCAATATAGCAGCTATCCATTCACGTTC	CQQYSSYPFTF	IGKV6-23	IGKJ4		23	23	-1	-1	-1	-1	-1	DJ_1_11	DSS	Colon	WC	C	Janssen	5	control	91.5	9.7	I	M	0	0	0	0	0	0	0	0	200	0.33	200	0	18.95	19.6	3.43	0.176	7.5	0.023
1183	DJ_1_11_WC	18	0.0062133241284087	18	0.0062133241284087	TGTGCCAGAAATCCAGACTACTATAGTAACTACGCTATGGACTACTGG	CARNPDYYSNYAMDYW	IGHV2-2	IGHJ4	IGHD2-5, IGHD2-6	12	28	17	28	-1	-1	15	DJ_1_11	DSS	Colon	WC	C	Janssen	5	control	91.5	9.7	I	M	0	0	0	0	0	0	0	0	200	0.33	200	0	18.95	19.6	3.43	0.176	7.5	0.023
1184	DJ_1_11_WC	18	0.0062133241284087	18	0.0062133241284087	TGTGTACAGTATGCTCAGTTTCCGTGGACGTTC	CVQYAQFPWTF	IGKV14-100	IGKJ1		23	22	-1	-1	-1	-1	-1	DJ_1_11	DSS	Colon	WC	C	Janssen	5	control	91.5	9.7	I	M	0	0	0	0	0	0	0	0	200	0.33	200	0	18.95	19.6	3.43	0.176	7.5	0.023
1185	DJ_1_11_WC	18	0.0062133241284087	18	0.0062133241284087	TGCTGGCAAGGTACACATTTTCCTCAGACGTTC	CWQGTHFPQTF	IGKV1-135	IGKJ1		26	26	-1	-1	-1	-1	-1	DJ_1_11	DSS	Colon	WC	C	Janssen	5	control	91.5	9.7	I	M	0	0	0	0	0	0	0	0	200	0.33	200	0	18.95	19.6	3.43	0.176	7.5	0.023
1186	DJ_1_11_WC	17	0.00586813945460822	17	0.00586813945460822	TGTGTACAGTATGCTCAGTTTCCGTACACGTTC	CVQYAQFPYTF	IGKV14-100	IGKJ2		23	23	-1	-1	-1	-1	-1	DJ_1_11	DSS	Colon	WC	C	Janssen	5	control	91.5	9.7	I	M	0	0	0	0	0	0	0	0	200	0.33	200	0	18.95	19.6	3.43	0.176	7.5	0.023
1187	DJ_1_11_WC	17	0.00586813945460822	17	0.00586813945460822	TGCTTTCAAGGTTCACATGTTCCGTACACGTTC	CFQGSHVPYTF	IGKV1-117	IGKJ2		23	23	-1	-1	-1	-1	-1	DJ_1_11	DSS	Colon	WC	C	Janssen	5	control	91.5	9.7	I	M	0	0	0	0	0	0	0	0	200	0.33	200	0	18.95	19.6	3.43	0.176	7.5	0.023
1188	DJ_1_11_WC	17	0.00586813945460822	17	0.00586813945460822	TGTCTACAGTATGATGAGTTGTACACGTTC	CLQYDELYTF	IGKV14-111	IGKJ2		20	19	-1	-1	-1	-1	-1	DJ_1_11	DSS	Colon	WC	C	Janssen	5	control	91.5	9.7	I	M	0	0	0	0	0	0	0	0	200	0.33	200	0	18.95	19.6	3.43	0.176	7.5	0.023
1189	DJ_1_11_WC	17	0.00586813945460822	17	0.00586813945460822	TGTGCAAGACCCGACTACTGG	CARPDYW	IGHV1-62-3, IGHV1-63	IGHJ2		9	12	-1	-1	-1	-1	2	DJ_1_11	DSS	Colon	WC	C	Janssen	5	control	91.5	9.7	I	M	0	0	0	0	0	0	0	0	200	0.33	200	0	18.95	19.6	3.43	0.176	7.5	0.023
1190	DJ_1_11_WC	16	0.00552295478080773	16	0.00552295478080773	TGTACCAGGAGCCGGAACTGGGACTGGTACTTCGATGTCTGG	CTRSRNWDWYFDVW	IGHV7-1	IGHJ1	IGHD4-1	3	22	15	22	-1	-1	18	DJ_1_11	DSS	Colon	WC	C	Janssen	5	control	91.5	9.7	I	M	0	0	0	0	0	0	0	0	200	0.33	200	0	18.95	19.6	3.43	0.176	7.5	0.023
1191	DJ_1_11_WC	16	0.00552295478080773	16	0.00552295478080773	TGTTTTCAGGGGAGTGGGTACCCACTCACGTTC	CFQGSGYPLTF	IGKV4-63	IGKJ4, IGKJ5		28	25	-1	-1	-1	-1	-1	DJ_1_11	DSS	Colon	WC	C	Janssen	5	control	91.5	9.7	I	M	0	0	0	0	0	0	0	0	200	0.33	200	0	18.95	19.6	3.43	0.176	7.5	0.023
1192	DJ_1_11_WC	16	0.00552295478080773	16	0.00552295478080773	TGTCAACAGTATTGGAGTACTCCGCTCACGTTC	CQQYWSTPLTF	IGKV13-84, IGKV13-85	IGKJ5		23	22	-1	-1	-1	-1	-1	DJ_1_11	DSS	Colon	WC	C	Janssen	5	control	91.5	9.7	I	M	0	0	0	0	0	0	0	0	200	0.33	200	0	18.95	19.6	3.43	0.176	7.5	0.023
1193	DJ_1_11_WC	16	0.00552295478080773	16	0.00552295478080773	TGTGCAAGAGAGGGGGTAGCCTTTGACTACTGG	CAREGVAFDYW	IGHV1-62-3	IGHJ2	IGHD3-2, IGHD3-1, IGHD5-5	9	20	15	20	-1	-1	10	DJ_1_11	DSS	Colon	WC	C	Janssen	5	control	91.5	9.7	I	M	0	0	0	0	0	0	0	0	200	0.33	200	0	18.95	19.6	3.43	0.176	7.5	0.023
1194	DJ_1_11_WC	16	0.00552295478080773	16	0.00552295478080773	TGCCAGCAGTGGAGTAGTAACCCGCTCACGTTC	CQQWSSNPLTF	IGKV4-59, IGKV4-68, IGKV4-72, IGKV4-71, IGKV4-73	IGKJ5		23	22	-1	-1	-1	-1	-1	DJ_1_11	DSS	Colon	WC	C	Janssen	5	control	91.5	9.7	I	M	0	0	0	0	0	0	0	0	200	0.33	200	0	18.95	19.6	3.43	0.176	7.5	0.023
1195	DJ_1_11_WC	15	0.00517777010700725	15	0.00517777010700725	TGTGCAAGACAGCTCAGGCTAGACTATGCTATGGACTACTGG	CARQLRLDYAMDYW	IGHV1-62-3	IGHJ4	IGHD3-2	9	22	9	21	-1	-1	12	DJ_1_11	DSS	Colon	WC	C	Janssen	5	control	91.5	9.7	I	M	0	0	0	0	0	0	0	0	200	0.33	200	0	18.95	19.6	3.43	0.176	7.5	0.023
1196	DJ_1_11_WC	15	0.00517777010700725	15	0.00517777010700725	TGTTTTCAGGGGAGTGGGTACCCGCTCACGTTC	CFQGSGYPLTF	IGKV4-63	IGKJ5		28	22	-1	-1	-1	-1	-1	DJ_1_11	DSS	Colon	WC	C	Janssen	5	control	91.5	9.7	I	M	0	0	0	0	0	0	0	0	200	0.33	200	0	18.95	19.6	3.43	0.176	7.5	0.023
1197	DJ_1_11_WC	15	0.00517777010700725	15	0.00517777010700725	TGTCAACAAAGTAATAGCTGGCCAACGTCGTTC	CQQSNSWPTSF	IGKV5-48	IGKJ4		28	28	-1	-1	-1	-1	-1	DJ_1_11	DSS	Colon	WC	C	Janssen	5	control	91.5	9.7	I	M	0	0	0	0	0	0	0	0	200	0.33	200	0	18.95	19.6	3.43	0.176	7.5	0.023
1198	DJ_1_11_WC	14	0.00483258543320677	14	0.00483258543320677	TGTTTGCAAAGTGATAACTTGCCTCTCACGTTC	CLQSDNLPLTF	IGKV17-121, IGKV17-127	IGKJ4, IGKJ5		26	25	-1	-1	-1	-1	-1	DJ_1_11	DSS	Colon	WC	C	Janssen	5	control	91.5	9.7	I	M	0	0	0	0	0	0	0	0	200	0.33	200	0	18.95	19.6	3.43	0.176	7.5	0.023
1199	DJ_1_11_WC	14	0.00483258543320677	14	0.00483258543320677	TGTCTACAGTATGATGAGTTTCCGTACACGTTC	CLQYDEFPYTF	IGKV14-111	IGKJ2		23	23	-1	-1	-1	-1	-1	DJ_1_11	DSS	Colon	WC	C	Janssen	5	control	91.5	9.7	I	M	0	0	0	0	0	0	0	0	200	0.33	200	0	18.95	19.6	3.43	0.176	7.5	0.023
1200	DJ_1_11_WC	14	0.00483258543320677	14	0.00483258543320677	TGCCAGCAGTACAGTGGTTACCCACTCACGTTC	CQQYSGYPLTF	IGKV4-57-1, IGKV4-62	IGKJ5		26	24	-1	-1	-1	-1	-1	DJ_1_11	DSS	Colon	WC	C	Janssen	5	control	91.5	9.7	I	M	0	0	0	0	0	0	0	0	200	0.33	200	0	18.95	19.6	3.43	0.176	7.5	0.023
1201	DJ_1_11_WC	13	0.00448740075940628	13	0.00448740075940628	TGTCAGCAATATAACAGCTATCCGTACACGTTC	CQQYNSYPYTF	IGKV6-15	IGKJ2		23	23	-1	-1	-1	-1	-1	DJ_1_11	DSS	Colon	WC	C	Janssen	5	control	91.5	9.7	I	M	0	0	0	0	0	0	0	0	200	0.33	200	0	18.95	19.6	3.43	0.176	7.5	0.023
1202	DJ_1_11_WC	13	0.00448740075940628	13	0.00448740075940628	TGTCAACAAAGTAATAGCTGGCCAACTACGTTC	CQQSNSWPTTF	IGKV5-48	IGKJ5		26	27	-1	-1	-1	-1	0	DJ_1_11	DSS	Colon	WC	C	Janssen	5	control	91.5	9.7	I	M	0	0	0	0	0	0	0	0	200	0.33	200	0	18.95	19.6	3.43	0.176	7.5	0.023
1203	DJ_1_11_WC	13	0.00448740075940628	13	0.00448740075940628	TGCCAGCAGTGGAGTAGTAACCCATTCACGTTC	CQQWSSNPFTF	IGKV4-59, IGKV4-68, IGKV4-72, IGKV4-71, IGKV4-73	IGKJ4		24	23	-1	-1	-1	-1	-1	DJ_1_11	DSS	Colon	WC	C	Janssen	5	control	91.5	9.7	I	M	0	0	0	0	0	0	0	0	200	0.33	200	0	18.95	19.6	3.43	0.176	7.5	0.023
1204	DJ_1_11_WC	12	0.0041422160856058	12	0.0041422160856058	TGTCAACATTTTTGGGGTACTCCGCTCACGTTC	CQHFWGTPLTF	IGKV12-46	IGKJ5		23	22	-1	-1	-1	-1	-1	DJ_1_11	DSS	Colon	WC	C	Janssen	5	control	91.5	9.7	I	M	0	0	0	0	0	0	0	0	200	0.33	200	0	18.95	19.6	3.43	0.176	7.5	0.023
1205	DJ_1_11_WC	12	0.0041422160856058	12	0.0041422160856058	TGTCAACATTTTTGGAGTACTCCATTCACGTTC	CQHFWSTPFTF	IGKV12-41	IGKJ4		23	23	-1	-1	-1	-1	-1	DJ_1_11	DSS	Colon	WC	C	Janssen	5	control	91.5	9.7	I	M	0	0	0	0	0	0	0	0	200	0.33	200	0	18.95	19.6	3.43	0.176	7.5	0.023
1206	DJ_1_11_WC	12	0.0041422160856058	12	0.0041422160856058	TGTCAAAATGGTCACAGCTTTCCGCTCACGTTC	CQNGHSFPLTF	IGKV5-39	IGKJ5		23	22	-1	-1	-1	-1	-1	DJ_1_11	DSS	Colon	WC	C	Janssen	5	control	91.5	9.7	I	M	0	0	0	0	0	0	0	0	200	0.33	200	0	18.95	19.6	3.43	0.176	7.5	0.023
1207	DJ_1_11_WC	12	0.0041422160856058	12	0.0041422160856058	TGCTCTCAAAGTACACATGTTCCGTACACGTTC	CSQSTHVPYTF	IGKV1-110	IGKJ2		23	23	-1	-1	-1	-1	-1	DJ_1_11	DSS	Colon	WC	C	Janssen	5	control	91.5	9.7	I	M	0	0	0	0	0	0	0	0	200	0.33	200	0	18.95	19.6	3.43	0.176	7.5	0.023
1208	DJ_1_11_WC	11	0.00379703141180532	11	0.00379703141180532	TGTGCAAGAGACAGGCATAGTAACTCCCCCTGGTTTGCTTACTGG	CARDRHSNSPWFAYW	IGHV1-62-3	IGHJ3	IGHD2-5, IGHD2-6	9	28	16	25	-1	-1	18	DJ_1_11	DSS	Colon	WC	C	Janssen	5	control	91.5	9.7	I	M	0	0	0	0	0	0	0	0	200	0.33	200	0	18.95	19.6	3.43	0.176	7.5	0.023
1209	DJ_1_11_WC	11	0.00379703141180532	11	0.00379703141180532	TGTCAGCAATATTATAGTCATCCGTGGACGTTC	CQQYYSHPWTF	IGKV8-30	IGKJ1		23	22	-1	-1	-1	-1	-1	DJ_1_11	DSS	Colon	WC	C	Janssen	5	control	91.5	9.7	I	M	0	0	0	0	0	0	0	0	200	0.33	200	0	18.95	19.6	3.43	0.176	7.5	0.023
1210	DJ_1_11_WC	11	0.00379703141180532	11	0.00379703141180532	TGTCAACAAAGTAATAGCTGGCCGTACACGTTC	CQQSNSWPYTF	IGKV5-48	IGKJ2		23	23	-1	-1	-1	-1	-1	DJ_1_11	DSS	Colon	WC	C	Janssen	5	control	91.5	9.7	I	M	0	0	0	0	0	0	0	0	200	0.33	200	0	18.95	19.6	3.43	0.176	7.5	0.023
1211	DJ_1_11_WC	11	0.00379703141180532	11	0.00379703141180532	TGTGTGAGAGATCGAGACTACTTTGCCTACTGG	CVRDRDYFAYW	IGHV10-3	IGHJ2		13	16	-1	-1	-1	-1	2	DJ_1_11	DSS	Colon	WC	C	Janssen	5	control	91.5	9.7	I	M	0	0	0	0	0	0	0	0	200	0.33	200	0	18.95	19.6	3.43	0.176	7.5	0.023
1212	DJ_1_11_WC	11	0.00379703141180532	11	0.00379703141180532	TGTGCTCTATGGTACAGCAACCTTTGGGTGTTC	CALWYSNLWVF	IGLV1	IGLJ1		25	24	-1	-1	-1	-1	-1	DJ_1_11	DSS	Colon	WC	C	Janssen	5	control	91.5	9.7	I	M	0	0	0	0	0	0	0	0	200	0.33	200	0	18.95	19.6	3.43	0.176	7.5	0.023
1213	DJ_1_11_WC	11	0.00379703141180532	11	0.00379703141180532	TGTGCAAGCGATGGTTACGACTTTGACTACTGG	CASDGYDFDYW	IGHV1-62-3	IGHJ2	IGHD2-3	8	15	9	15	-1	-1	6	DJ_1_11	DSS	Colon	WC	C	Janssen	5	control	91.5	9.7	I	M	0	0	0	0	0	0	0	0	200	0.33	200	0	18.95	19.6	3.43	0.176	7.5	0.023
1214	DJ_1_11_WC	10	0.00345184673800483	10	0.00345184673800483	TGTCAGCAAAGTAAGGAGGTTCCGTACACGTTC	CQQSKEVPYTF	IGKV3-2	IGKJ2		23	23	-1	-1	-1	-1	-1	DJ_1_11	DSS	Colon	WC	C	Janssen	5	control	91.5	9.7	I	M	0	0	0	0	0	0	0	0	200	0.33	200	0	18.95	19.6	3.43	0.176	7.5	0.023
1215	DJ_1_11_WC	10	0.00345184673800483	10	0.00345184673800483	TGCCAGCAGTGGAGTAGTAACCCACTCACGTTC	CQQWSSNPLTF	IGKV4-59, IGKV4-68, IGKV4-71, IGKV4-73, IGKV4-72	IGKJ5		28	24	-1	-1	-1	-1	-1	DJ_1_11	DSS	Colon	WC	C	Janssen	5	control	91.5	9.7	I	M	0	0	0	0	0	0	0	0	200	0.33	200	0	18.95	19.6	3.43	0.176	7.5	0.023
1216	DJ_1_11_WC	9	0.00310666206420435	9	0.00310666206420435	TGTGCAAGGGGGGCCTACTATAGTAACTACGAGGACTACTGG	CARGAYYSNYEDYW	IGHV1-62-3, IGHV1-58	IGHJ2	IGHD2-5, IGHD2-6	8	20	11	20	-1	-1	11	DJ_1_11	DSS	Colon	WC	C	Janssen	5	control	91.5	9.7	I	M	0	0	0	0	0	0	0	0	200	0.33	200	0	18.95	19.6	3.43	0.176	7.5	0.023
1217	DJ_1_11_WC	9	0.00310666206420435	9	0.00310666206420435	TGTCAACATCATTATGGTACTCCTCCGACGTTC	CQHHYGTPPTF	IGKV12-44	IGKJ1		27	26	-1	-1	-1	-1	-1	DJ_1_11	DSS	Colon	WC	C	Janssen	5	control	91.5	9.7	I	M	0	0	0	0	0	0	0	0	200	0.33	200	0	18.95	19.6	3.43	0.176	7.5	0.023
1218	DJ_1_11_WC	9	0.00310666206420435	9	0.00310666206420435	TGTGCTCTATGGTACAGCACCCATTATGTTTTC	CALWYSTHYVF	IGLV2	IGLJ2		26	22	-1	-1	-1	-1	-1	DJ_1_11	DSS	Colon	WC	C	Janssen	5	control	91.5	9.7	I	M	0	0	0	0	0	0	0	0	200	0.33	200	0	18.95	19.6	3.43	0.176	7.5	0.023
1219	DJ_1_11_WC	9	0.00310666206420435	9	0.00310666206420435	TGCTTCCAGAGTAACTATCTTCCTCTCACGTTC	CFQSNYLPLTF	IGKV1-99	IGKJ4, IGKJ5		26	25	-1	-1	-1	-1	-1	DJ_1_11	DSS	Colon	WC	C	Janssen	5	control	91.5	9.7	I	M	0	0	0	0	0	0	0	0	200	0.33	200	0	18.95	19.6	3.43	0.176	7.5	0.023
1220	DJ_1_11_WC	9	0.00310666206420435	9	0.00310666206420435	TGCCAACAGGGTAATACGCTTCCGTGGACGTTC	CQQGNTLPWTF	IGKV10-96	IGKJ1		23	22	-1	-1	-1	-1	-1	DJ_1_11	DSS	Colon	WC	C	Janssen	5	control	91.5	9.7	I	M	0	0	0	0	0	0	0	0	200	0.33	200	0	18.95	19.6	3.43	0.176	7.5	0.023
1221	DJ_1_11_WC	8	0.00276147739040387	8	0.00276147739040387	TGTCAGCAACATTATAGTACTCCTCCGTGGACGTTC	CQQHYSTPPWTF	IGKV6-17	IGKJ1		27	25	-1	-1	-1	-1	-1	DJ_1_11	DSS	Colon	WC	C	Janssen	5	control	91.5	9.7	I	M	0	0	0	0	0	0	0	0	200	0.33	200	0	18.95	19.6	3.43	0.176	7.5	0.023
1222	DJ_1_11_WC	8	0.00276147739040387	8	0.00276147739040387	TGTGCGAGTTACTACGGTAGTAGCTTTGCTTACTGG	CASYYGSSFAYW	IGHV9-2, IGHV9-3	IGHJ3	IGHD1-1	8	24	8	24	-1	-1	15	DJ_1_11	DSS	Colon	WC	C	Janssen	5	control	91.5	9.7	I	M	0	0	0	0	0	0	0	0	200	0.33	200	0	18.95	19.6	3.43	0.176	7.5	0.023
1223	DJ_1_11_WC	8	0.00276147739040387	8	0.00276147739040387	TGTGCAAGATCGGATTATTACTGGTTTGCTTACTGG	CARSDYYWFAYW	IGHV1-62-3	IGHJ3	IGHD1-1	11	20	14	20	-1	-1	8	DJ_1_11	DSS	Colon	WC	C	Janssen	5	control	91.5	9.7	I	M	0	0	0	0	0	0	0	0	200	0.33	200	0	18.95	19.6	3.43	0.176	7.5	0.023
1224	DJ_1_11_WC	8	0.00276147739040387	8	0.00276147739040387	TGTCTACAGTATGATAATCTTCTACGGACGTTC	CLQYDNLLRTF	IGKV19-93	IGKJ1		25	25	-1	-1	-1	-1	-1	DJ_1_11	DSS	Colon	WC	C	Janssen	5	control	91.5	9.7	I	M	0	0	0	0	0	0	0	0	200	0.33	200	0	18.95	19.6	3.43	0.176	7.5	0.023
1225	DJ_1_11_WC	8	0.00276147739040387	8	0.00276147739040387	TGTCAACATTTTTGGGGTAATCCGTGGACGTTC	CQHFWGNPWTF	IGKV12-46	IGKJ1		23	22	-1	-1	-1	-1	-1	DJ_1_11	DSS	Colon	WC	C	Janssen	5	control	91.5	9.7	I	M	0	0	0	0	0	0	0	0	200	0.33	200	0	18.95	19.6	3.43	0.176	7.5	0.023
1226	DJ_1_11_WC	8	0.00276147739040387	8	0.00276147739040387	TGTCAAAATGGTCACAGCTTTCCTCCGACGTTC	CQNGHSFPPTF	IGKV5-39	IGKJ1		27	26	-1	-1	-1	-1	-1	DJ_1_11	DSS	Colon	WC	C	Janssen	5	control	91.5	9.7	I	M	0	0	0	0	0	0	0	0	200	0.33	200	0	18.95	19.6	3.43	0.176	7.5	0.023
1227	DJ_1_11_WC	8	0.00276147739040387	8	0.00276147739040387	TGCCAGCAAAGGAGTAGTTACCCACTCACGTTC	CQQRSSYPLTF	IGKV4-57, IGKV4-55	IGKJ5		28	24	-1	-1	-1	-1	-1	DJ_1_11	DSS	Colon	WC	C	Janssen	5	control	91.5	9.7	I	M	0	0	0	0	0	0	0	0	200	0.33	200	0	18.95	19.6	3.43	0.176	7.5	0.023
1228	DJ_1_11_WC	7	0.00241629271660338	7	0.00241629271660338	TGTGCAAGATCAGGTGATGGTTACTACGACTGGTACTTCGATGTCTGG	CARSGDGYYDWYFDVW	IGHV1-62-3	IGHJ1	IGHD2-3	11	28	14	28	-1	-1	16	DJ_1_11	DSS	Colon	WC	C	Janssen	5	control	91.5	9.7	I	M	0	0	0	0	0	0	0	0	200	0.33	200	0	18.95	19.6	3.43	0.176	7.5	0.023
1229	DJ_1_11_WC	7	0.00241629271660338	7	0.00241629271660338	TGTGCAAGATATGGTAACTACGACCTCTGGTACTTCGATGTCTGG	CARYGNYDLWYFDVW	IGHV3-3	IGHJ1	IGHD2-8, IGHD2-5, IGHD2-6	12	26	12	22	-1	-1	13	DJ_1_11	DSS	Colon	WC	C	Janssen	5	control	91.5	9.7	I	M	0	0	0	0	0	0	0	0	200	0.33	200	0	18.95	19.6	3.43	0.176	7.5	0.023
1230	DJ_1_11_WC	7	0.00241629271660338	7	0.00241629271660338	TGTACAAGAGAGGGGGACGGCTCAGGGTACTACTTTGACTACTGG	CTREGDGSGYYFDYW	IGHV1-62-3	IGHJ2	IGHD3-2	9	26	15	26	-1	-1	16	DJ_1_11	DSS	Colon	WC	C	Janssen	5	control	91.5	9.7	I	M	0	0	0	0	0	0	0	0	200	0.33	200	0	18.95	19.6	3.43	0.176	7.5	0.023
1231	DJ_1_11_WC	7	0.00241629271660338	7	0.00241629271660338	TGTGCAAGAAGTACGGTTCATTACTGGTACTTCGATGTCTGG	CARSTVHYWYFDVW	IGHV1-62-3, IGHV1-63	IGHJ1	IGHD1-1	9	21	11	17	-1	-1	11	DJ_1_11	DSS	Colon	WC	C	Janssen	5	control	91.5	9.7	I	M	0	0	0	0	0	0	0	0	200	0.33	200	0	18.95	19.6	3.43	0.176	7.5	0.023
1232	DJ_1_11_WC	7	0.00241629271660338	7	0.00241629271660338	TGTACAAGAATGGTAGTAGCTACTGACTACTTTGACTACTGG	CTRMVVATDYFDYW	IGHV1-62-3	IGHJ2	IGHD1-1	9	25	11	23	-1	-1	15	DJ_1_11	DSS	Colon	WC	C	Janssen	5	control	91.5	9.7	I	M	0	0	0	0	0	0	0	0	200	0.33	200	0	18.95	19.6	3.43	0.176	7.5	0.023
1233	DJ_1_11_WC	7	0.00241629271660338	7	0.00241629271660338	TGTGCAAGACACGTCCTGGGAGGATACTTTGACTACTGG	CARHVLGGYFDYW	IGHV1-84	IGHJ2	IGHD4-1	9	24	15	21	-1	-1	14	DJ_1_11	DSS	Colon	WC	C	Janssen	5	control	91.5	9.7	I	M	0	0	0	0	0	0	0	0	200	0.33	200	0	18.95	19.6	3.43	0.176	7.5	0.023
1234	DJ_1_11_WC	7	0.00241629271660338	7	0.00241629271660338	TGTGCAAGAGAATATGGTACGGTCTACTTTGACTACTGG	CAREYGTVYFDYW	IGHV1-62-3	IGHJ2	IGHD2-8, IGHD2-7, IGHD1-1	9	23	12	19	-1	-1	13	DJ_1_11	DSS	Colon	WC	C	Janssen	5	control	91.5	9.7	I	M	0	0	0	0	0	0	0	0	200	0.33	200	0	18.95	19.6	3.43	0.176	7.5	0.023
1235	DJ_1_11_WC	7	0.00241629271660338	7	0.00241629271660338	TGTCTACAATATGCTAGTTATCCGTACACGTTC	CLQYASYPYTF	IGKV9-124, IGKV9-120	IGKJ2		23	23	-1	-1	-1	-1	-1	DJ_1_11	DSS	Colon	WC	C	Janssen	5	control	91.5	9.7	I	M	0	0	0	0	0	0	0	0	200	0.33	200	0	18.95	19.6	3.43	0.176	7.5	0.023
1236	DJ_1_11_WC	7	0.00241629271660338	7	0.00241629271660338	TGTCAGAATGATTATAGTTATCCGTACACGTTC	CQNDYSYPYTF	IGKV8-19	IGKJ2		23	23	-1	-1	-1	-1	-1	DJ_1_11	DSS	Colon	WC	C	Janssen	5	control	91.5	9.7	I	M	0	0	0	0	0	0	0	0	200	0.33	200	0	18.95	19.6	3.43	0.176	7.5	0.023
1237	DJ_1_11_WC	7	0.00241629271660338	7	0.00241629271660338	TGTCAACATTTTTGGAGTACTCCGTGGACGTTC	CQHFWSTPWTF	IGKV12-41	IGKJ1		23	22	-1	-1	-1	-1	-1	DJ_1_11	DSS	Colon	WC	C	Janssen	5	control	91.5	9.7	I	M	0	0	0	0	0	0	0	0	200	0.33	200	0	18.95	19.6	3.43	0.176	7.5	0.023
1238	DJ_1_11_WC	7	0.00241629271660338	7	0.00241629271660338	TGTCAACAGAGTAACAGCTGGCCTCACACGTTC	CQQSNSWPHTF	IGKV5-43, IGKV5-45	IGKJ5		26	26	-1	-1	-1	-1	-1	DJ_1_11	DSS	Colon	WC	C	Janssen	5	control	91.5	9.7	I	M	0	0	0	0	0	0	0	0	200	0.33	200	0	18.95	19.6	3.43	0.176	7.5	0.023
1239	DJ_1_11_WC	7	0.00241629271660338	7	0.00241629271660338	TGTCAACAAAGTAATAGCTGGCCAACCACGTTC	CQQSNSWPTTF	IGKV5-48	IGKJ5, IGKJ2		26	26	-1	-1	-1	-1	-1	DJ_1_11	DSS	Colon	WC	C	Janssen	5	control	91.5	9.7	I	M	0	0	0	0	0	0	0	0	200	0.33	200	0	18.95	19.6	3.43	0.176	7.5	0.023
1240	DJ_1_11_WC	7	0.00241629271660338	7	0.00241629271660338	TGTGCTAACTACGGTAGTAGCTTTGACTACTGG	CANYGSSFDYW	IGHV14-2, IGHV14-4	IGHJ2	IGHD2-3, IGHD2-5, IGHD1-1	7	13	7	13	-1	-1	5	DJ_1_11	DSS	Colon	WC	C	Janssen	5	control	91.5	9.7	I	M	0	0	0	0	0	0	0	0	200	0.33	200	0	18.95	19.6	3.43	0.176	7.5	0.023
1241	DJ_1_11_WC	7	0.00241629271660338	7	0.00241629271660338	TGTGCAAGAGACTACTATGCTATGGACTACTGG	CARDYYAMDYW	IGHV1-62-3	IGHJ4		9	12	-1	-1	-1	-1	2	DJ_1_11	DSS	Colon	WC	C	Janssen	5	control	91.5	9.7	I	M	0	0	0	0	0	0	0	0	200	0.33	200	0	18.95	19.6	3.43	0.176	7.5	0.023
1242	DJ_1_11_WC	7	0.00241629271660338	7	0.00241629271660338	TGCCTCCAAGTTACACATGTCCCGTACACGTTC	CLQVTHVPYTF	IGKV1-122	IGKJ2		23	23	-1	-1	-1	-1	-1	DJ_1_11	DSS	Colon	WC	C	Janssen	5	control	91.5	9.7	I	M	0	0	0	0	0	0	0	0	200	0.33	200	0	18.95	19.6	3.43	0.176	7.5	0.023
1243	DJ_1_11_WC	7	0.00241629271660338	7	0.00241629271660338	TGCCAGCAGTGGAGTAGTAACCCATACACGTTC	CQQWSSNPYTF	IGKV4-59, IGKV4-68, IGKV4-71, IGKV4-73, IGKV4-72	IGKJ2		24	24	-1	-1	-1	-1	-1	DJ_1_11	DSS	Colon	WC	C	Janssen	5	control	91.5	9.7	I	M	0	0	0	0	0	0	0	0	200	0.33	200	0	18.95	19.6	3.43	0.176	7.5	0.023
1244	DJ_1_11_WC	6	0.0020711080428029	6	0.0020711080428029	TGTGCAAGATCCTACGGTAGTAGCCCTTACTTTGACTACTGG	CARSYGSSPYFDYW	IGHV1-84, IGHV1-58	IGHJ2	IGHD1-1	11	27	11	24	-1	-1	15	DJ_1_11	DSS	Colon	WC	C	Janssen	5	control	91.5	9.7	I	M	0	0	0	0	0	0	0	0	200	0.33	200	0	18.95	19.6	3.43	0.176	7.5	0.023
1245	DJ_1_11_WC	6	0.0020711080428029	6	0.0020711080428029	TGTGTGAGTAGCTACTACTATGCTATGGACTACTGG	CVSSYYYAMDYW	IGHV10-3, IGHV10-1	IGHJ4		8	12	-1	-1	-1	-1	3	DJ_1_11	DSS	Colon	WC	C	Janssen	5	control	91.5	9.7	I	M	0	0	0	0	0	0	0	0	200	0.33	200	0	18.95	19.6	3.43	0.176	7.5	0.023
1246	DJ_1_11_WC	6	0.0020711080428029	6	0.0020711080428029	TGTGCAAGATATAGTAACTATGCTATGGACTACTGG	CARYSNYAMDYW	IGHV7-3	IGHJ4		13	16	-1	-1	-1	-1	2	DJ_1_11	DSS	Colon	WC	C	Janssen	5	control	91.5	9.7	I	M	0	0	0	0	0	0	0	0	200	0.33	200	0	18.95	19.6	3.43	0.176	7.5	0.023
1247	DJ_1_11_WC	6	0.0020711080428029	6	0.0020711080428029	TGTTTTCAAAGTGATAACATGCCTCTCACGTTC	CFQSDNMPLTF	IGKV17-127, IGKV17-121	IGKJ5		26	24	-1	-1	-1	-1	-1	DJ_1_11	DSS	Colon	WC	C	Janssen	5	control	91.5	9.7	I	M	0	0	0	0	0	0	0	0	200	0.33	200	0	18.95	19.6	3.43	0.176	7.5	0.023
1248	DJ_1_11_WC	6	0.0020711080428029	6	0.0020711080428029	TGTCAGCAGTATAGTAAGCTTCCGTGGACGTTC	CQQYSKLPWTF	IGKV10-94, IGKV10-95	IGKJ1		23	22	-1	-1	-1	-1	-1	DJ_1_11	DSS	Colon	WC	C	Janssen	5	control	91.5	9.7	I	M	0	0	0	0	0	0	0	0	200	0.33	200	0	18.95	19.6	3.43	0.176	7.5	0.023
1249	DJ_1_11_WC	6	0.0020711080428029	6	0.0020711080428029	TGTCAGCAACATTATAGTACTCCTCGGACGTTC	CQQHYSTPRTF	IGKV6-17	IGKJ1		28	25	-1	-1	-1	-1	-1	DJ_1_11	DSS	Colon	WC	C	Janssen	5	control	91.5	9.7	I	M	0	0	0	0	0	0	0	0	200	0.33	200	0	18.95	19.6	3.43	0.176	7.5	0.023
1250	DJ_1_11_WC	6	0.0020711080428029	6	0.0020711080428029	TGTCAGCAACATTATAGTACTCCGTGGACGTTC	CQQHYSTPWTF	IGKV6-17	IGKJ1		23	22	-1	-1	-1	-1	-1	DJ_1_11	DSS	Colon	WC	C	Janssen	5	control	91.5	9.7	I	M	0	0	0	0	0	0	0	0	200	0.33	200	0	18.95	19.6	3.43	0.176	7.5	0.023
1251	DJ_1_11_WC	6	0.0020711080428029	6	0.0020711080428029	TGTCAACAGAGTAACAGCTGGCCGCTCACGTTC	CQQSNSWPLTF	IGKV5-43, IGKV5-45	IGKJ5		23	22	-1	-1	-1	-1	-1	DJ_1_11	DSS	Colon	WC	C	Janssen	5	control	91.5	9.7	I	M	0	0	0	0	0	0	0	0	200	0.33	200	0	18.95	19.6	3.43	0.176	7.5	0.023
1252	DJ_1_11_WC	6	0.0020711080428029	6	0.0020711080428029	TGTATGCAACATCTAGAATATCCGCTCACGTTC	CMQHLEYPLTF	IGKV2-137	IGKJ5		23	22	-1	-1	-1	-1	-1	DJ_1_11	DSS	Colon	WC	C	Janssen	5	control	91.5	9.7	I	M	0	0	0	0	0	0	0	0	200	0.33	200	0	18.95	19.6	3.43	0.176	7.5	0.023
1253	DJ_1_11_WC	6	0.0020711080428029	6	0.0020711080428029	TGCTTTCAAGGTTCACATGTTCCTCGGACGTTC	CFQGSHVPRTF	IGKV1-117	IGKJ1		28	25	-1	-1	-1	-1	-1	DJ_1_11	DSS	Colon	WC	C	Janssen	5	control	91.5	9.7	I	M	0	0	0	0	0	0	0	0	200	0.33	200	0	18.95	19.6	3.43	0.176	7.5	0.023
1254	DJ_1_11_WC	6	0.0020711080428029	6	0.0020711080428029	TGCCAGCAGTGGAGTGGTTACCCATTCACGTTC	CQQWSGYPFTF	IGKV4-58, IGKV4-51	IGKJ4		28	23	-1	-1	-1	-1	-1	DJ_1_11	DSS	Colon	WC	C	Janssen	5	control	91.5	9.7	I	M	0	0	0	0	0	0	0	0	200	0.33	200	0	18.95	19.6	3.43	0.176	7.5	0.023
1255	DJ_1_11_WC	6	0.0020711080428029	6	0.0020711080428029	TGCCAGCAGTGGAATGGTAACCCACCCACGTTC	CQQWNGNPPTF	IGKV4-59, IGKV4-68, IGKV4-71, IGKV4-73, IGKV4-72	IGKJ2		28	26	-1	-1	-1	-1	-1	DJ_1_11	DSS	Colon	WC	C	Janssen	5	control	91.5	9.7	I	M	0	0	0	0	0	0	0	0	200	0.33	200	0	18.95	19.6	3.43	0.176	7.5	0.023
1256	DJ_1_11_WC	6	0.0020711080428029	6	0.0020711080428029	TGCCAGCAGTATCATAGTTACCCACCGACGTTC	CQQYHSYPPTF	IGKV4-61, IGKV4-54	IGKJ1		26	26	-1	-1	-1	-1	-1	DJ_1_11	DSS	Colon	WC	C	Janssen	5	control	91.5	9.7	I	M	0	0	0	0	0	0	0	0	200	0.33	200	0	18.95	19.6	3.43	0.176	7.5	0.023
1257	DJ_1_11_WC	6	0.0020711080428029	6	0.0020711080428029	TGCCAACAGGGTAATACGCTTCCTCCCACGTTC	CQQGNTLPPTF	IGKV10-96	IGKJ2		24	26	-1	-1	-1	-1	1	DJ_1_11	DSS	Colon	WC	C	Janssen	5	control	91.5	9.7	I	M	0	0	0	0	0	0	0	0	200	0.33	200	0	18.95	19.6	3.43	0.176	7.5	0.023
1258	DJ_1_11_WC	6	0.0020711080428029	6	0.0020711080428029	TGTCATCAATACCTCTCCTCGCTCACGTTC	CHQYLSSLTF	IGKV8-27	IGKJ5		22	19	-1	-1	-1	-1	-1	DJ_1_11	DSS	Colon	WC	C	Janssen	5	control	91.5	9.7	I	M	0	0	0	0	0	0	0	0	200	0.33	200	0	18.95	19.6	3.43	0.176	7.5	0.023
1259	DJ_1_11_WC	6	0.0020711080428029	6	0.0020711080428029	TGTGCAAGAGGGACGAGGGTTGACTACTGG	CARGTRVDYW	IGHV1-84, IGHV1-62-3, IGHV1-58	IGHJ2	IGHD4-1	9	19	9	15	-1	-1	9	DJ_1_11	DSS	Colon	WC	C	Janssen	5	control	91.5	9.7	I	M	0	0	0	0	0	0	0	0	200	0.33	200	0	18.95	19.6	3.43	0.176	7.5	0.023
1260	DJ_1_11_WC	6	0.0020711080428029	6	0.0020711080428029	TGCAAGCAATCTTATAATCTGCTCACGTTC	CKQSYNLLTF	IGKV8-21	IGKJ5		20	20	-1	-1	-1	-1	-1	DJ_1_11	DSS	Colon	WC	C	Janssen	5	control	91.5	9.7	I	M	0	0	0	0	0	0	0	0	200	0.33	200	0	18.95	19.6	3.43	0.176	7.5	0.023
1261	DJ_1_11_WC	6	0.0020711080428029	6	0.0020711080428029	TGTGCAAGACCTGACTACTGG	CARPDYW	IGHV1-62-3	IGHJ2		12	11	-1	-1	-1	-1	-1	DJ_1_11	DSS	Colon	WC	C	Janssen	5	control	91.5	9.7	I	M	0	0	0	0	0	0	0	0	200	0.33	200	0	18.95	19.6	3.43	0.176	7.5	0.023
1262	DJ_1_11_WC	6	0.0020711080428029	6	0.0020711080428029	TGTGCAAGACCGGACTACTGG	CARPDYW	IGHV1-62-3	IGHJ4		9	11	-1	-1	-1	-1	1	DJ_1_11	DSS	Colon	WC	C	Janssen	5	control	91.5	9.7	I	M	0	0	0	0	0	0	0	0	200	0.33	200	0	18.95	19.6	3.43	0.176	7.5	0.023
1263	DJ_1_11_WC	5	0.00172592336900242	5	0.00172592336900242	TGTGCAAGAGGGGGCTACTATAGTAAAGGGTACTACTTTGACTACTGG	CARGGYYSKGYYFDYW	IGHV3-3	IGHJ2	IGHD3-1, IGHD1-1, IGHD2-5	10	20	11	18	-1	-1	9	DJ_1_11	DSS	Colon	WC	C	Janssen	5	control	91.5	9.7	I	M	0	0	0	0	0	0	0	0	200	0.33	200	0	18.95	19.6	3.43	0.176	7.5	0.023
1264	DJ_1_11_WC	5	0.00172592336900242	5	0.00172592336900242	TGTGCAAGATCTTATGGTTACTACGACTATGCTATGGACTACTGG	CARSYGYYDYAMDYW	IGHV1-62-3	IGHJ4	IGHD2-3	13	25	13	25	-1	-1	11	DJ_1_11	DSS	Colon	WC	C	Janssen	5	control	91.5	9.7	I	M	0	0	0	0	0	0	0	0	200	0.33	200	0	18.95	19.6	3.43	0.176	7.5	0.023
1265	DJ_1_11_WC	5	0.00172592336900242	5	0.00172592336900242	TGTGCCAGAAATGGTTACTACTATGCTATGGACTACTGG	CARNGYYYAMDYW	IGHV2-2	IGHJ4		12	15	-1	-1	-1	-1	2	DJ_1_11	DSS	Colon	WC	C	Janssen	5	control	91.5	9.7	I	M	0	0	0	0	0	0	0	0	200	0.33	200	0	18.95	19.6	3.43	0.176	7.5	0.023
1266	DJ_1_11_WC	5	0.00172592336900242	5	0.00172592336900242	TGTGCAAGATCAGGGGGTTACGACTACTTTGACTACTGG	CARSGGYDYFDYW	IGHV1-58	IGHJ2	IGHD2-7, IGHD2-3	11	22	15	22	-1	-1	10	DJ_1_11	DSS	Colon	WC	C	Janssen	5	control	91.5	9.7	I	M	0	0	0	0	0	0	0	0	200	0.33	200	0	18.95	19.6	3.43	0.176	7.5	0.023
1267	DJ_1_11_WC	5	0.00172592336900242	5	0.00172592336900242	TGTCAGCAATATAGCAGCTATCCTCTAGCCACGTTC	CQQYSSYPLATF	IGKV6-23	IGKJ4		28	29	-1	-1	-1	-1	0	DJ_1_11	DSS	Colon	WC	C	Janssen	5	control	91.5	9.7	I	M	0	0	0	0	0	0	0	0	200	0.33	200	0	18.95	19.6	3.43	0.176	7.5	0.023
1268	DJ_1_11_WC	5	0.00172592336900242	5	0.00172592336900242	TGTGCAAGAGATGGTATCTGGTACTTCGATGTCTGG	CARDGIWYFDVW	IGHV1-84	IGHJ1	IGHD2-3, IGHD2-8	9	17	9	15	-1	-1	7	DJ_1_11	DSS	Colon	WC	C	Janssen	5	control	91.5	9.7	I	M	0	0	0	0	0	0	0	0	200	0.33	200	0	18.95	19.6	3.43	0.176	7.5	0.023
1269	DJ_1_11_WC	5	0.00172592336900242	5	0.00172592336900242	TGTCAGCAATATTATAGCTATCCGCTCACGTTC	CQQYYSYPLTF	IGKV8-30	IGKJ5		23	22	-1	-1	-1	-1	-1	DJ_1_11	DSS	Colon	WC	C	Janssen	5	control	91.5	9.7	I	M	0	0	0	0	0	0	0	0	200	0.33	200	0	18.95	19.6	3.43	0.176	7.5	0.023
1270	DJ_1_11_WC	5	0.00172592336900242	5	0.00172592336900242	TGTCAGCAATATAGCAACTATCCATTCACGTTC	CQQYSNYPFTF	IGKV6-23	IGKJ4		23	23	-1	-1	-1	-1	-1	DJ_1_11	DSS	Colon	WC	C	Janssen	5	control	91.5	9.7	I	M	0	0	0	0	0	0	0	0	200	0.33	200	0	18.95	19.6	3.43	0.176	7.5	0.023
1271	DJ_1_11_WC	5	0.00172592336900242	5	0.00172592336900242	TGTCAGCAATATAATAGCTATCCTCTCACGTTC	CQQYNSYPLTF	IGKV6-15	IGKJ5		26	24	-1	-1	-1	-1	-1	DJ_1_11	DSS	Colon	WC	C	Janssen	5	control	91.5	9.7	I	M	0	0	0	0	0	0	0	0	200	0.33	200	0	18.95	19.6	3.43	0.176	7.5	0.023
1272	DJ_1_11_WC	5	0.00172592336900242	5	0.00172592336900242	TGTCAGCAATATAACAACTATCCTCTCACGTTC	CQQYNNYPLTF	IGKV6-15	IGKJ5		26	24	-1	-1	-1	-1	-1	DJ_1_11	DSS	Colon	WC	C	Janssen	5	control	91.5	9.7	I	M	0	0	0	0	0	0	0	0	200	0.33	200	0	18.95	19.6	3.43	0.176	7.5	0.023
1273	DJ_1_11_WC	5	0.00172592336900242	5	0.00172592336900242	TGTCAGCAACATTATAGCACTCCGCTCACGTTC	CQQHYSTPLTF	IGKV6-25	IGKJ5		23	22	-1	-1	-1	-1	-1	DJ_1_11	DSS	Colon	WC	C	Janssen	5	control	91.5	9.7	I	M	0	0	0	0	0	0	0	0	200	0.33	200	0	18.95	19.6	3.43	0.176	7.5	0.023
1274	DJ_1_11_WC	5	0.00172592336900242	5	0.00172592336900242	TGTCAGCAAAGTAGGAAGGTTCCGTGGACGTTC	CQQSRKVPWTF	IGKV3-1	IGKJ1		23	22	-1	-1	-1	-1	-1	DJ_1_11	DSS	Colon	WC	C	Janssen	5	control	91.5	9.7	I	M	0	0	0	0	0	0	0	0	200	0.33	200	0	18.95	19.6	3.43	0.176	7.5	0.023
1275	DJ_1_11_WC	5	0.00172592336900242	5	0.00172592336900242	TGTCAGCAAAGTAATGAGGATCCGTGGACGTTC	CQQSNEDPWTF	IGKV3-5	IGKJ1		23	22	-1	-1	-1	-1	-1	DJ_1_11	DSS	Colon	WC	C	Janssen	5	control	91.5	9.7	I	M	0	0	0	0	0	0	0	0	200	0.33	200	0	18.95	19.6	3.43	0.176	7.5	0.023
1276	DJ_1_11_WC	5	0.00172592336900242	5	0.00172592336900242	TGTCAACATTTTTGGGGTACTCCTTACACGTTC	CQHFWGTPYTF	IGKV12-46	IGKJ2		24	24	-1	-1	-1	-1	-1	DJ_1_11	DSS	Colon	WC	C	Janssen	5	control	91.5	9.7	I	M	0	0	0	0	0	0	0	0	200	0.33	200	0	18.95	19.6	3.43	0.176	7.5	0.023
1277	DJ_1_11_WC	5	0.00172592336900242	5	0.00172592336900242	TGTCAACATCATTATGGTACTCCTCGGACGTTC	CQHHYGTPRTF	IGKV12-44	IGKJ1		28	25	-1	-1	-1	-1	-1	DJ_1_11	DSS	Colon	WC	C	Janssen	5	control	91.5	9.7	I	M	0	0	0	0	0	0	0	0	200	0.33	200	0	18.95	19.6	3.43	0.176	7.5	0.023
1278	DJ_1_11_WC	5	0.00172592336900242	5	0.00172592336900242	TGTCAACAGCATAATGAATACCCGTACACGTTC	CQQHNEYPYTF	IGKV16-104	IGKJ2		27	23	-1	-1	-1	-1	-1	DJ_1_11	DSS	Colon	WC	C	Janssen	5	control	91.5	9.7	I	M	0	0	0	0	0	0	0	0	200	0.33	200	0	18.95	19.6	3.43	0.176	7.5	0.023
1279	DJ_1_11_WC	5	0.00172592336900242	5	0.00172592336900242	TGTCAACAAAGTAATAGCTGGCCATACACGTTC	CQQSNSWPYTF	IGKV5-48	IGKJ2		24	24	-1	-1	-1	-1	-1	DJ_1_11	DSS	Colon	WC	C	Janssen	5	control	91.5	9.7	I	M	0	0	0	0	0	0	0	0	200	0.33	200	0	18.95	19.6	3.43	0.176	7.5	0.023
1280	DJ_1_11_WC	5	0.00172592336900242	5	0.00172592336900242	TGTCAAAATGGTCACAGCCTTCCGTACACGTTC	CQNGHSLPYTF	IGKV5-39	IGKJ2		23	23	-1	-1	-1	-1	-1	DJ_1_11	DSS	Colon	WC	C	Janssen	5	control	91.5	9.7	I	M	0	0	0	0	0	0	0	0	200	0.33	200	0	18.95	19.6	3.43	0.176	7.5	0.023
1281	DJ_1_11_WC	5	0.00172592336900242	5	0.00172592336900242	TGTGCTCTATGGTACAGCAACCATTTTATTTTC	CALWYSNHFIF	IGLV1	IGLJ3		26	24	-1	-1	-1	-1	-1	DJ_1_11	DSS	Colon	WC	C	Janssen	5	control	91.5	9.7	I	M	0	0	0	0	0	0	0	0	200	0.33	200	0	18.95	19.6	3.43	0.176	7.5	0.023
1282	DJ_1_11_WC	5	0.00172592336900242	5	0.00172592336900242	TGTGCAAGACACGAAGCTAAATGGGACTACTGG	CARHEAKWDYW	IGHV1-62-3	IGHJ2	IGHD4-1, IGHD1-1	9	24	14	24	-1	-1	14	DJ_1_11	DSS	Colon	WC	C	Janssen	5	control	91.5	9.7	I	M	0	0	0	0	0	0	0	0	200	0.33	200	0	18.95	19.6	3.43	0.176	7.5	0.023
1283	DJ_1_11_WC	5	0.00172592336900242	5	0.00172592336900242	TGCTTTCAAGGTTCACATGTTCCATTCACGTTC	CFQGSHVPFTF	IGKV1-117	IGKJ4		23	23	-1	-1	-1	-1	-1	DJ_1_11	DSS	Colon	WC	C	Janssen	5	control	91.5	9.7	I	M	0	0	0	0	0	0	0	0	200	0.33	200	0	18.95	19.6	3.43	0.176	7.5	0.023
1284	DJ_1_11_WC	5	0.00172592336900242	5	0.00172592336900242	TGCCAGCAGTGGAATAATAACCCACTCACGTTC	CQQWNNNPLTF	IGKV4-59, IGKV4-68, IGKV4-71, IGKV4-73	IGKJ5		28	24	-1	-1	-1	-1	-1	DJ_1_11	DSS	Colon	WC	C	Janssen	5	control	91.5	9.7	I	M	0	0	0	0	0	0	0	0	200	0.33	200	0	18.95	19.6	3.43	0.176	7.5	0.023
1285	DJ_1_11_WC	5	0.00172592336900242	5	0.00172592336900242	TGCCAACAGGGTAATACGCTTCCTCGGACGTTC	CQQGNTLPRTF	IGKV10-96	IGKJ1		28	25	-1	-1	-1	-1	-1	DJ_1_11	DSS	Colon	WC	C	Janssen	5	control	91.5	9.7	I	M	0	0	0	0	0	0	0	0	200	0.33	200	0	18.95	19.6	3.43	0.176	7.5	0.023
1286	DJ_1_11_WC	5	0.00172592336900242	5	0.00172592336900242	TGTCTACAGTTTGATAATCTTCTCACGTTC	CLQFDNLLTF	IGKV19-93	IGKJ5		23	21	-1	-1	-1	-1	-1	DJ_1_11	DSS	Colon	WC	C	Janssen	5	control	91.5	9.7	I	M	0	0	0	0	0	0	0	0	200	0.33	200	0	18.95	19.6	3.43	0.176	7.5	0.023
1287	DJ_1_11_WC	5	0.00172592336900242	5	0.00172592336900242	TGTGCCAGAAATGACCCTTTTGCTTACTGG	CARNDPFAYW	IGHV2-2	IGHJ3		12	18	-1	-1	-1	-1	5	DJ_1_11	DSS	Colon	WC	C	Janssen	5	control	91.5	9.7	I	M	0	0	0	0	0	0	0	0	200	0.33	200	0	18.95	19.6	3.43	0.176	7.5	0.023
1288	DJ_1_11_WC	5	0.00172592336900242	5	0.00172592336900242	TGCCAACAGGGTAATACGCTTCGGACGTTC	CQQGNTLRTF	IGKV10-96	IGKJ1		22	22	-1	-1	-1	-1	-1	DJ_1_11	DSS	Colon	WC	C	Janssen	5	control	91.5	9.7	I	M	0	0	0	0	0	0	0	0	200	0.33	200	0	18.95	19.6	3.43	0.176	7.5	0.023
1289	DJ_1_11_WC	4	0.00138073869520193	4	0.00138073869520193	TGTGCAAGGCCCCTCATCTACTATGATTACGACAACGACTACTTTGACTACTGG	CARPLIYYDYDNDYFDYW	IGHV1-62-3, IGHV1-84, IGHV1-58	IGHJ2	IGHD2-4	8	37	15	33	-1	-1	28	DJ_1_11	DSS	Colon	WC	C	Janssen	5	control	91.5	9.7	I	M	0	0	0	0	0	0	0	0	200	0.33	200	0	18.95	19.6	3.43	0.176	7.5	0.023
1290	DJ_1_11_WC	4	0.00138073869520193	4	0.00138073869520193	TGTGCAAGAGGGGGGTATGATGGTTACATTTTTTATGCTATGGACTACTGG	CARGGYDGYIFYAMDYW	IGHV1-84, IGHV1-62-3	IGHJ4	IGHD2-3	9	33	15	27	-1	-1	23	DJ_1_11	DSS	Colon	WC	C	Janssen	5	control	91.5	9.7	I	M	0	0	0	0	0	0	0	0	200	0.33	200	0	18.95	19.6	3.43	0.176	7.5	0.023
1291	DJ_1_11_WC	4	0.00138073869520193	4	0.00138073869520193	TGTGCAAGAAGGGGAAATTACTACGGTAGTTTCTATGCTATGGACTACTGG	CARRGNYYGSFYAMDYW	IGHV1-62-3	IGHJ4	IGHD1-1	9	29	16	29	-1	-1	19	DJ_1_11	DSS	Colon	WC	C	Janssen	5	control	91.5	9.7	I	M	0	0	0	0	0	0	0	0	200	0.33	200	0	18.95	19.6	3.43	0.176	7.5	0.023
1292	DJ_1_11_WC	4	0.00138073869520193	4	0.00138073869520193	TGTGCCACCTCCTACTATAGTAACCTTTACTATGCTATGGACTACTGG	CATSYYSNLYYAMDYW	IGHV2-2	IGHJ4	IGHD2-5, IGHD2-6	7	16	10	16	-1	-1	8	DJ_1_11	DSS	Colon	WC	C	Janssen	5	control	91.5	9.7	I	M	0	0	0	0	0	0	0	0	200	0.33	200	0	18.95	19.6	3.43	0.176	7.5	0.023
1293	DJ_1_11_WC	4	0.00138073869520193	4	0.00138073869520193	TGTACAAGAGGGCCTTATAGTGACTACGTGTACTGGTTTGCTTACTGG	CTRGPYSDYVYWFAYW	IGHV1-84	IGHJ3	IGHD2-5, IGHD2-6	9	32	10	29	-1	-1	22	DJ_1_11	DSS	Colon	WC	C	Janssen	5	control	91.5	9.7	I	M	0	0	0	0	0	0	0	0	200	0.33	200	0	18.95	19.6	3.43	0.176	7.5	0.023
1294	DJ_1_11_WC	4	0.00138073869520193	4	0.00138073869520193	TGTGCCAGAAAGGGGGATGATTACGACGTTCCGTTTGCTTACTGG	CARKGDDYDVPFAYW	IGHV2-2	IGHJ3	IGHD2-4	11	32	16	29	-1	-1	20	DJ_1_11	DSS	Colon	WC	C	Janssen	5	control	91.5	9.7	I	M	0	0	0	0	0	0	0	0	200	0.33	200	0	18.95	19.6	3.43	0.176	7.5	0.023
1295	DJ_1_11_WC	4	0.00138073869520193	4	0.00138073869520193	TGTGCAAGAAGCGATGGTTACTACGGATACTTCGATGTCTGG	CARSDGYYGYFDVW	IGHV1-62-3, IGHV1-58, IGHV1-63	IGHJ1	IGHD2-3, IGHD2-7	9	20	12	20	-1	-1	10	DJ_1_11	DSS	Colon	WC	C	Janssen	5	control	91.5	9.7	I	M	0	0	0	0	0	0	0	0	200	0.33	200	0	18.95	19.6	3.43	0.176	7.5	0.023
1296	DJ_1_11_WC	4	0.00138073869520193	4	0.00138073869520193	TGTGCAAGAGATCGTGGTTACTACCCCTTTGACTACTGG	CARDRGYYPFDYW	IGHV5-2, IGHV5-9	IGHJ2	IGHD2-3	12	26	14	24	-1	-1	13	DJ_1_11	DSS	Colon	WC	C	Janssen	5	control	91.5	9.7	I	M	0	0	0	0	0	0	0	0	200	0.33	200	0	18.95	19.6	3.43	0.176	7.5	0.023
1297	DJ_1_11_WC	4	0.00138073869520193	4	0.00138073869520193	TGTGCAAGAACCTACTCATCCTGGTACTTCGATGTCTGG	CARTYSSWYFDVW	IGHV1-84, IGHV1-58, IGHV1-62-3	IGHJ1	IGHD5-5, IGHD5-6, IGHD5-2	9	20	9	15	-1	-1	10	DJ_1_11	DSS	Colon	WC	C	Janssen	5	control	91.5	9.7	I	M	0	0	0	0	0	0	0	0	200	0.33	200	0	18.95	19.6	3.43	0.176	7.5	0.023
1298	DJ_1_11_WC	4	0.00138073869520193	4	0.00138073869520193	TGTACAAGATTACGACGGGAGGCCTGGTTTGCTTACTGG	CTRLRREAWFAYW	IGHV1-63, IGHV1-62-3, IGHV14-4	IGHJ3	IGHD2-4, IGHD2-7	10	19	10	17	-1	-1	8	DJ_1_11	DSS	Colon	WC	C	Janssen	5	control	91.5	9.7	I	M	0	0	0	0	0	0	0	0	200	0.33	200	0	18.95	19.6	3.43	0.176	7.5	0.023
1299	DJ_1_11_WC	4	0.00138073869520193	4	0.00138073869520193	TGTGCCAAACGCAGCGGGTATGTTATGGACTACTGG	CAKRSGYVMDYW	IGHV2-2	IGHJ4	IGHD6-2, IGHD6-1, IGHD5-7	7	18	10	15	-1	-1	10	DJ_1_11	DSS	Colon	WC	C	Janssen	5	control	91.5	9.7	I	M	0	0	0	0	0	0	0	0	200	0.33	200	0	18.95	19.6	3.43	0.176	7.5	0.023
1300	DJ_1_11_WC	4	0.00138073869520193	4	0.00138073869520193	TGTGCGAGTTACTACGGTAGTAGCTTTGACTACTGG	CASYYGSSFDYW	IGHV9-2, IGHV9-3	IGHJ2	IGHD2-3, IGHD1-1	8	16	8	16	-1	-1	7	DJ_1_11	DSS	Colon	WC	C	Janssen	5	control	91.5	9.7	I	M	0	0	0	0	0	0	0	0	200	0.33	200	0	18.95	19.6	3.43	0.176	7.5	0.023
1301	DJ_1_11_WC	4	0.00138073869520193	4	0.00138073869520193	TGTGCAATTAGTAACTACTATGCTATGGACTACTGG	CAISNYYAMDYW	IGHV1-62-3, IGHV1-63	IGHJ4	IGHD2-3, IGHD2-5, IGHD2-6	7	15	8	15	-1	-1	7	DJ_1_11	DSS	Colon	WC	C	Janssen	5	control	91.5	9.7	I	M	0	0	0	0	0	0	0	0	200	0.33	200	0	18.95	19.6	3.43	0.176	7.5	0.023
1302	DJ_1_11_WC	4	0.00138073869520193	4	0.00138073869520193	TGTGCAAGGGGGGGCGACTGGTACTTCGATGTCTGG	CARGGDWYFDVW	IGHV3-3	IGHJ1		8	13	-1	-1	-1	-1	4	DJ_1_11	DSS	Colon	WC	C	Janssen	5	control	91.5	9.7	I	M	0	0	0	0	0	0	0	0	200	0.33	200	0	18.95	19.6	3.43	0.176	7.5	0.023
1303	DJ_1_11_WC	4	0.00138073869520193	4	0.00138073869520193	TGTGCAAGATCCGGGCTCCACTACTTTGACTACTGG	CARSGLHYFDYW	IGHV1-58, IGHV1-84	IGHJ2	IGHD3-1	11	19	11	17	-1	-1	7	DJ_1_11	DSS	Colon	WC	C	Janssen	5	control	91.5	9.7	I	M	0	0	0	0	0	0	0	0	200	0.33	200	0	18.95	19.6	3.43	0.176	7.5	0.023
1304	DJ_1_11_WC	4	0.00138073869520193	4	0.00138073869520193	TGTGCAAGATGGGACTGGGGGTCGTTTGCTTACTGG	CARWDWGSFAYW	IGHV1-84	IGHJ3	IGHD4-1	10	23	13	19	-1	-1	12	DJ_1_11	DSS	Colon	WC	C	Janssen	5	control	91.5	9.7	I	M	0	0	0	0	0	0	0	0	200	0.33	200	0	18.95	19.6	3.43	0.176	7.5	0.023
1305	DJ_1_11_WC	4	0.00138073869520193	4	0.00138073869520193	TGTTTTCAGGGGAGTGGGTACCCGTACACGTTC	CFQGSGYPYTF	IGKV4-63	IGKJ2		23	17	-1	-1	-1	-1	-1	DJ_1_11	DSS	Colon	WC	C	Janssen	5	control	91.5	9.7	I	M	0	0	0	0	0	0	0	0	200	0.33	200	0	18.95	19.6	3.43	0.176	7.5	0.023
1306	DJ_1_11_WC	4	0.00138073869520193	4	0.00138073869520193	TGTTTGCAAAGTGATAACTTGCCGTACACGTTC	CLQSDNLPYTF	IGKV17-121, IGKV17-127	IGKJ2		23	23	-1	-1	-1	-1	-1	DJ_1_11	DSS	Colon	WC	C	Janssen	5	control	91.5	9.7	I	M	0	0	0	0	0	0	0	0	200	0.33	200	0	18.95	19.6	3.43	0.176	7.5	0.023
1307	DJ_1_11_WC	4	0.00138073869520193	4	0.00138073869520193	TGTCTTCAAGGTTACAGCACACCGTGGACGTTC	CLQGYSTPWTF	IGKV5-37	IGKJ1		23	22	-1	-1	-1	-1	-1	DJ_1_11	DSS	Colon	WC	C	Janssen	5	control	91.5	9.7	I	M	0	0	0	0	0	0	0	0	200	0.33	200	0	18.95	19.6	3.43	0.176	7.5	0.023
1308	DJ_1_11_WC	4	0.00138073869520193	4	0.00138073869520193	TGTCTGCAAAATTGGAATTATCCTCTCACGTTC	CLQNWNYPLTF	IGKV6-14	IGKJ5		26	24	-1	-1	-1	-1	-1	DJ_1_11	DSS	Colon	WC	C	Janssen	5	control	91.5	9.7	I	M	0	0	0	0	0	0	0	0	200	0.33	200	0	18.95	19.6	3.43	0.176	7.5	0.023
1309	DJ_1_11_WC	4	0.00138073869520193	4	0.00138073869520193	TGTCTACAATATGTTAGTTATCCGTGGACGTTC	CLQYVSYPWTF	IGKV9-124	IGKJ1		23	22	-1	-1	-1	-1	-1	DJ_1_11	DSS	Colon	WC	C	Janssen	5	control	91.5	9.7	I	M	0	0	0	0	0	0	0	0	200	0.33	200	0	18.95	19.6	3.43	0.176	7.5	0.023
1310	DJ_1_11_WC	4	0.00138073869520193	4	0.00138073869520193	TGTCAGCAATATCACAGCTATCCTCTCACGTTC	CQQYHSYPLTF	IGKV6-15	IGKJ5		26	24	-1	-1	-1	-1	-1	DJ_1_11	DSS	Colon	WC	C	Janssen	5	control	91.5	9.7	I	M	0	0	0	0	0	0	0	0	200	0.33	200	0	18.95	19.6	3.43	0.176	7.5	0.023
1311	DJ_1_11_WC	4	0.00138073869520193	4	0.00138073869520193	TGTCAGCAATATGACAGCTATCCTCTCACGTTC	CQQYDSYPLTF	IGKV6-15, IGKV6-23	IGKJ5		26	24	-1	-1	-1	-1	-1	DJ_1_11	DSS	Colon	WC	C	Janssen	5	control	91.5	9.7	I	M	0	0	0	0	0	0	0	0	200	0.33	200	0	18.95	19.6	3.43	0.176	7.5	0.023
1312	DJ_1_11_WC	4	0.00138073869520193	4	0.00138073869520193	TGTCAGCAATATAGCAGCTATCCTCTCACGTTC	CQQYSSYPLTF	IGKV6-23	IGKJ5		26	24	-1	-1	-1	-1	-1	DJ_1_11	DSS	Colon	WC	C	Janssen	5	control	91.5	9.7	I	M	0	0	0	0	0	0	0	0	200	0.33	200	0	18.95	19.6	3.43	0.176	7.5	0.023
1313	DJ_1_11_WC	4	0.00138073869520193	4	0.00138073869520193	TGTCAGCAATATAGCAGCTATCCGTACACGTTC	CQQYSSYPYTF	IGKV6-23	IGKJ2		23	23	-1	-1	-1	-1	-1	DJ_1_11	DSS	Colon	WC	C	Janssen	5	control	91.5	9.7	I	M	0	0	0	0	0	0	0	0	200	0.33	200	0	18.95	19.6	3.43	0.176	7.5	0.023
1314	DJ_1_11_WC	4	0.00138073869520193	4	0.00138073869520193	TGTCAGCAACATTATAGCACTCCTCTCACGTTC	CQQHYSTPLTF	IGKV6-25	IGKJ5		25	24	-1	-1	-1	-1	-1	DJ_1_11	DSS	Colon	WC	C	Janssen	5	control	91.5	9.7	I	M	0	0	0	0	0	0	0	0	200	0.33	200	0	18.95	19.6	3.43	0.176	7.5	0.023
1315	DJ_1_11_WC	4	0.00138073869520193	4	0.00138073869520193	TGTCAGCAAAATAATGAGGATCCTCTCACGTTC	CQQNNEDPLTF	IGKV3-10	IGKJ5		25	24	-1	-1	-1	-1	-1	DJ_1_11	DSS	Colon	WC	C	Janssen	5	control	91.5	9.7	I	M	0	0	0	0	0	0	0	0	200	0.33	200	0	18.95	19.6	3.43	0.176	7.5	0.023
1316	DJ_1_11_WC	4	0.00138073869520193	4	0.00138073869520193	TGTCAACATCATTATGGTATTCCTCCGACGTTC	CQHHYGIPPTF	IGKV12-44	IGKJ1		27	26	-1	-1	-1	-1	-1	DJ_1_11	DSS	Colon	WC	C	Janssen	5	control	91.5	9.7	I	M	0	0	0	0	0	0	0	0	200	0.33	200	0	18.95	19.6	3.43	0.176	7.5	0.023
1317	DJ_1_11_WC	4	0.00138073869520193	4	0.00138073869520193	TGTCAACATCATTATGGTACTCCATTCACGTTC	CQHHYGTPFTF	IGKV12-44	IGKJ4		23	23	-1	-1	-1	-1	-1	DJ_1_11	DSS	Colon	WC	C	Janssen	5	control	91.5	9.7	I	M	0	0	0	0	0	0	0	0	200	0.33	200	0	18.95	19.6	3.43	0.176	7.5	0.023
1318	DJ_1_11_WC	4	0.00138073869520193	4	0.00138073869520193	TGTCAACAGTTTTGGAGTACTCCGTGGACGTTC	CQQFWSTPWTF	IGKV13-84, IGKV13-85	IGKJ1		23	22	-1	-1	-1	-1	-1	DJ_1_11	DSS	Colon	WC	C	Janssen	5	control	91.5	9.7	I	M	0	0	0	0	0	0	0	0	200	0.33	200	0	18.95	19.6	3.43	0.176	7.5	0.023
1319	DJ_1_11_WC	4	0.00138073869520193	4	0.00138073869520193	TGTCAACAGCATAATGAATACCCGCTCACGTTC	CQQHNEYPLTF	IGKV16-104	IGKJ5		31	22	-1	-1	-1	-1	-1	DJ_1_11	DSS	Colon	WC	C	Janssen	5	control	91.5	9.7	I	M	0	0	0	0	0	0	0	0	200	0.33	200	0	18.95	19.6	3.43	0.176	7.5	0.023
1320	DJ_1_11_WC	4	0.00138073869520193	4	0.00138073869520193	TGTCAACAGAGTAACAGCTGGCCTCTCACGTTC	CQQSNSWPLTF	IGKV5-43, IGKV5-45	IGKJ5		25	24	-1	-1	-1	-1	-1	DJ_1_11	DSS	Colon	WC	C	Janssen	5	control	91.5	9.7	I	M	0	0	0	0	0	0	0	0	200	0.33	200	0	18.95	19.6	3.43	0.176	7.5	0.023
1321	DJ_1_11_WC	4	0.00138073869520193	4	0.00138073869520193	TGTCAACAGAGTAACAGCTGGCCATTCACGTTC	CQQSNSWPFTF	IGKV5-43, IGKV5-45	IGKJ4		23	23	-1	-1	-1	-1	-1	DJ_1_11	DSS	Colon	WC	C	Janssen	5	control	91.5	9.7	I	M	0	0	0	0	0	0	0	0	200	0.33	200	0	18.95	19.6	3.43	0.176	7.5	0.023
1322	DJ_1_11_WC	4	0.00138073869520193	4	0.00138073869520193	TGTCAACAAAGTAATAGCTGGCCAACGACGTTC	CQQSNSWPTTF	IGKV5-48	IGKJ1		27	26	-1	-1	-1	-1	-1	DJ_1_11	DSS	Colon	WC	C	Janssen	5	control	91.5	9.7	I	M	0	0	0	0	0	0	0	0	200	0.33	200	0	18.95	19.6	3.43	0.176	7.5	0.023
1323	DJ_1_11_WC	4	0.00138073869520193	4	0.00138073869520193	TGTCAACAAAGTAATAACTGGCCGCTCACGTTC	CQQSNNWPLTF	IGKV5-48	IGKJ5		23	22	-1	-1	-1	-1	-1	DJ_1_11	DSS	Colon	WC	C	Janssen	5	control	91.5	9.7	I	M	0	0	0	0	0	0	0	0	200	0.33	200	0	18.95	19.6	3.43	0.176	7.5	0.023
1324	DJ_1_11_WC	4	0.00138073869520193	4	0.00138073869520193	TGTGCTCTATGGTACAGCAACCATTTGGTGTTC	CALWYSNHLVF	IGLV1	IGLJ1		26	26	-1	-1	-1	-1	-1	DJ_1_11	DSS	Colon	WC	C	Janssen	5	control	91.5	9.7	I	M	0	0	0	0	0	0	0	0	200	0.33	200	0	18.95	19.6	3.43	0.176	7.5	0.023
1325	DJ_1_11_WC	4	0.00138073869520193	4	0.00138073869520193	TGTATGCAACATCTAGAATATCCGTACACGTTC	CMQHLEYPYTF	IGKV2-137	IGKJ2		23	23	-1	-1	-1	-1	-1	DJ_1_11	DSS	Colon	WC	C	Janssen	5	control	91.5	9.7	I	M	0	0	0	0	0	0	0	0	200	0.33	200	0	18.95	19.6	3.43	0.176	7.5	0.023
1326	DJ_1_11_WC	4	0.00138073869520193	4	0.00138073869520193	TGTAAACAGGCTTATGACGTTCCGCTCACGTTC	CKQAYDVPLTF	IGKV12-38	IGKJ5		23	22	-1	-1	-1	-1	-1	DJ_1_11	DSS	Colon	WC	C	Janssen	5	control	91.5	9.7	I	M	0	0	0	0	0	0	0	0	200	0.33	200	0	18.95	19.6	3.43	0.176	7.5	0.023
1327	DJ_1_11_WC	4	0.00138073869520193	4	0.00138073869520193	TGCTGGCAAGGTACACATTTTCCTCGGACGTTC	CWQGTHFPRTF	IGKV1-135	IGKJ1		25	25	-1	-1	-1	-1	-1	DJ_1_11	DSS	Colon	WC	C	Janssen	5	control	91.5	9.7	I	M	0	0	0	0	0	0	0	0	200	0.33	200	0	18.95	19.6	3.43	0.176	7.5	0.023
1328	DJ_1_11_WC	4	0.00138073869520193	4	0.00138073869520193	TGCCTCCAGTATCATCGTTCCCCGCTCACGTTC	CLQYHRSPLTF	IGKV4-74	IGKJ5		23	22	-1	-1	-1	-1	-1	DJ_1_11	DSS	Colon	WC	C	Janssen	5	control	91.5	9.7	I	M	0	0	0	0	0	0	0	0	200	0.33	200	0	18.95	19.6	3.43	0.176	7.5	0.023
1329	DJ_1_11_WC	4	0.00138073869520193	4	0.00138073869520193	TGCCAACAGGGTAATATGCTTCCGTACACGTTC	CQQGNMLPYTF	IGKV10-96	IGKJ2		23	23	-1	-1	-1	-1	-1	DJ_1_11	DSS	Colon	WC	C	Janssen	5	control	91.5	9.7	I	M	0	0	0	0	0	0	0	0	200	0.33	200	0	18.95	19.6	3.43	0.176	7.5	0.023
1330	DJ_1_11_WC	4	0.00138073869520193	4	0.00138073869520193	TGCACAGGAGAGGGTGGTTACTACGACTACTGG	CTGEGGYYDYW	IGHV7-4	IGHJ2	IGHD5-8, IGHD6-1, IGHD5-7	2	18	2	13	-1	-1	15	DJ_1_11	DSS	Colon	WC	C	Janssen	5	control	91.5	9.7	I	M	0	0	0	0	0	0	0	0	200	0.33	200	0	18.95	19.6	3.43	0.176	7.5	0.023
1331	DJ_1_11_WC	4	0.00138073869520193	4	0.00138073869520193	TGTCTACAGTATGATAATCTTTGGACGTTC	CLQYDNLWTF	IGKV19-93	IGKJ1		21	21	-1	-1	-1	-1	-1	DJ_1_11	DSS	Colon	WC	C	Janssen	5	control	91.5	9.7	I	M	0	0	0	0	0	0	0	0	200	0.33	200	0	18.95	19.6	3.43	0.176	7.5	0.023
1332	DJ_1_11_WC	4	0.00138073869520193	4	0.00138073869520193	TGTCTACAGTATGATAATCTGTGGACGTTC	CLQYDNLWTF	IGKV19-93	IGKJ1		20	20	-1	-1	-1	-1	-1	DJ_1_11	DSS	Colon	WC	C	Janssen	5	control	91.5	9.7	I	M	0	0	0	0	0	0	0	0	200	0.33	200	0	18.95	19.6	3.43	0.176	7.5	0.023
1333	DJ_1_11_WC	4	0.00138073869520193	4	0.00138073869520193	TGTCTACAGTATGATAATCTGTACACGTTC	CLQYDNLYTF	IGKV19-93	IGKJ2		20	19	-1	-1	-1	-1	-1	DJ_1_11	DSS	Colon	WC	C	Janssen	5	control	91.5	9.7	I	M	0	0	0	0	0	0	0	0	200	0.33	200	0	18.95	19.6	3.43	0.176	7.5	0.023
1334	DJ_1_11_WC	4	0.00138073869520193	4	0.00138073869520193	TGTCTACAATATGCTAGTTATCTCACGTTC	CLQYASYLTF	IGKV9-124, IGKV9-120	IGKJ5		22	21	-1	-1	-1	-1	-1	DJ_1_11	DSS	Colon	WC	C	Janssen	5	control	91.5	9.7	I	M	0	0	0	0	0	0	0	0	200	0.33	200	0	18.95	19.6	3.43	0.176	7.5	0.023
1335	DJ_1_11_WC	4	0.00138073869520193	4	0.00138073869520193	TGTCATCAATACCTCTCCTTATTCACGTTC	CHQYLSLFTF	IGKV8-27	IGKJ4		19	19	-1	-1	-1	-1	-1	DJ_1_11	DSS	Colon	WC	C	Janssen	5	control	91.5	9.7	I	M	0	0	0	0	0	0	0	0	200	0.33	200	0	18.95	19.6	3.43	0.176	7.5	0.023
1336	DJ_1_11_WC	4	0.00138073869520193	4	0.00138073869520193	TGTGCAAGTGACTGGTTTGCTTACTGG	CASDWFAYW	IGHV1-62-3	IGHJ3		8	11	-1	-1	-1	-1	2	DJ_1_11	DSS	Colon	WC	C	Janssen	5	control	91.5	9.7	I	M	0	0	0	0	0	0	0	0	200	0.33	200	0	18.95	19.6	3.43	0.176	7.5	0.023
1337	DJ_1_11_WC	3	0.00103555402140145	3	0.00103555402140145	TGTGCAAGATCGAGGACTAGGTTACTACGTGGGGGATATAATTACTATGCTATGGACTACTGG	CARSRTRLLRGGYNYYAMDYW	IGHV1-62-3	IGHJ4	IGHD2-3, IGHD2-7, IGHD2-8	11	40	19	30	-1	-1	28	DJ_1_11	DSS	Colon	WC	C	Janssen	5	control	91.5	9.7	I	M	0	0	0	0	0	0	0	0	200	0.33	200	0	18.95	19.6	3.43	0.176	7.5	0.023
1338	DJ_1_11_WC	3	0.00103555402140145	3	0.00103555402140145	TGTGTAAGAGAGGGGGACTATGATTACGGCGAACTAATCTGGTACTTCGATGTCTGG	CVREGDYDYGELIWYFDVW	IGHV1-62-3	IGHJ1	IGHD2-4	9	38	16	31	-1	-1	28	DJ_1_11	DSS	Colon	WC	C	Janssen	5	control	91.5	9.7	I	M	0	0	0	0	0	0	0	0	200	0.33	200	0	18.95	19.6	3.43	0.176	7.5	0.023
1339	DJ_1_11_WC	3	0.00103555402140145	3	0.00103555402140145	TGTGCAAGAGTCTACTATGATTACGACGACGGGACTTTCTATGCTATGGACTACTGG	CARVYYDYDDGTFYAMDYW	IGHV1-84, IGHV1-62-3	IGHJ4	IGHD2-4	13	35	13	31	-1	-1	21	DJ_1_11	DSS	Colon	WC	C	Janssen	5	control	91.5	9.7	I	M	0	0	0	0	0	0	0	0	200	0.33	200	0	18.95	19.6	3.43	0.176	7.5	0.023
1340	DJ_1_11_WC	3	0.00103555402140145	3	0.00103555402140145	TGTGCAAGATATGTCAACTGGGAGGATTACTATGCTATGGACTACTGG	CARYVNWEDYYAMDYW	IGHV7-3	IGHJ4	IGHD4-1	12	25	15	23	-1	-1	12	DJ_1_11	DSS	Colon	WC	C	Janssen	5	control	91.5	9.7	I	M	0	0	0	0	0	0	0	0	200	0.33	200	0	18.95	19.6	3.43	0.176	7.5	0.023
1341	DJ_1_11_WC	3	0.00103555402140145	3	0.00103555402140145	TGTGCAAGATCCGATTACGAGAGGGGTGCCTGGTTTGCTTACTGG	CARSDYERGAWFAYW	IGHV1-62-3	IGHJ3	IGHD2-4	11	27	12	20	-1	-1	15	DJ_1_11	DSS	Colon	WC	C	Janssen	5	control	91.5	9.7	I	M	0	0	0	0	0	0	0	0	200	0.33	200	0	18.95	19.6	3.43	0.176	7.5	0.023
1342	DJ_1_11_WC	3	0.00103555402140145	3	0.00103555402140145	TGTGGTGTGGGTGATACAATTAAGGAACAATTTGTGTATGTTTTC	CGVGDTIKEQFVYVF	IGLV3	IGLJ2		38	36	-1	-1	-1	-1	-1	DJ_1_11	DSS	Colon	WC	C	Janssen	5	control	91.5	9.7	I	M	0	0	0	0	0	0	0	0	200	0.33	200	0	18.95	19.6	3.43	0.176	7.5	0.023
1343	DJ_1_11_WC	3	0.00103555402140145	3	0.00103555402140145	TGTGCAAGACACTATGATTACGACGATGCTATGGACTACTGG	CARHYDYDDAMDYW	IGHV1-62-3	IGHJ4	IGHD2-4	9	22	10	22	-1	-1	12	DJ_1_11	DSS	Colon	WC	C	Janssen	5	control	91.5	9.7	I	M	0	0	0	0	0	0	0	0	200	0.33	200	0	18.95	19.6	3.43	0.176	7.5	0.023
1344	DJ_1_11_WC	3	0.00103555402140145	3	0.00103555402140145	TGTGCAAGACACGGCCTCTCCCCGTACTACTTTGACTACTGG	CARHGLSPYYFDYW	IGHV1-62-3, IGHV1-58	IGHJ2	IGHD5-8, IGHD6-1, IGHD5-7	9	23	13	19	-1	-1	13	DJ_1_11	DSS	Colon	WC	C	Janssen	5	control	91.5	9.7	I	M	0	0	0	0	0	0	0	0	200	0.33	200	0	18.95	19.6	3.43	0.176	7.5	0.023
1345	DJ_1_11_WC	3	0.00103555402140145	3	0.00103555402140145	TGTGCAAGACAACTCAGGCTAGACTATGCTATGGACTACTGG	CARQLRLDYAMDYW	IGHV1-62-3, IGHV1-63, IGHV1-58	IGHJ4	IGHD3-2	9	22	9	21	-1	-1	12	DJ_1_11	DSS	Colon	WC	C	Janssen	5	control	91.5	9.7	I	M	0	0	0	0	0	0	0	0	200	0.33	200	0	18.95	19.6	3.43	0.176	7.5	0.023
1346	DJ_1_11_WC	3	0.00103555402140145	3	0.00103555402140145	TGTGCAAGAGATAGCGGTCTCTACGGTAACTTTGACTACTGG	CARDSGLYGNFDYW	IGHV1-62-3, IGHV1-58, IGHV1-63	IGHJ2	IGHD1-1	9	28	20	28	-1	-1	18	DJ_1_11	DSS	Colon	WC	C	Janssen	5	control	91.5	9.7	I	M	0	0	0	0	0	0	0	0	200	0.33	200	0	18.95	19.6	3.43	0.176	7.5	0.023
1347	DJ_1_11_WC	3	0.00103555402140145	3	0.00103555402140145	TGTGCAAGAAAGGGAAACTACCGTTACTACTTTGACTACTGG	CARKGNYRYYFDYW	IGHV1-62-3, IGHV1-58	IGHJ2	IGHD1-1	9	24	16	24	-1	-1	14	DJ_1_11	DSS	Colon	WC	C	Janssen	5	control	91.5	9.7	I	M	0	0	0	0	0	0	0	0	200	0.33	200	0	18.95	19.6	3.43	0.176	7.5	0.023
1348	DJ_1_11_WC	3	0.00103555402140145	3	0.00103555402140145	TGTACCAGGAGCCGGAACTGGGACTGGTTCTTCGATGTCTGG	CTRSRNWDWFFDVW	IGHV7-1	IGHJ1	IGHD4-1	3	22	15	22	-1	-1	18	DJ_1_11	DSS	Colon	WC	C	Janssen	5	control	91.5	9.7	I	M	0	0	0	0	0	0	0	0	200	0.33	200	0	18.95	19.6	3.43	0.176	7.5	0.023
1349	DJ_1_11_WC	3	0.00103555402140145	3	0.00103555402140145	TGTGCCAAAAATTCGGACTTTGCCTGGTTTGCTTACTGG	CAKNSDFAWFAYW	IGHV2-2	IGHJ3		13	21	-1	-1	-1	-1	7	DJ_1_11	DSS	Colon	WC	C	Janssen	5	control	91.5	9.7	I	M	0	0	0	0	0	0	0	0	200	0.33	200	0	18.95	19.6	3.43	0.176	7.5	0.023
1350	DJ_1_11_WC	3	0.00103555402140145	3	0.00103555402140145	TGTGCAAGACCAGCTCAGGCTACCCCGTTTGCTTACTGG	CARPAQATPFAYW	IGHV1-62-3, IGHV1-63	IGHJ3	IGHD3-2	9	26	10	23	-1	-1	16	DJ_1_11	DSS	Colon	WC	C	Janssen	5	control	91.5	9.7	I	M	0	0	0	0	0	0	0	0	200	0.33	200	0	18.95	19.6	3.43	0.176	7.5	0.023
1351	DJ_1_11_WC	3	0.00103555402140145	3	0.00103555402140145	TGTGCAAGACAAAGGAGGGGGGATGCTATGGACTACTGG	CARQRRGDAMDYW	IGHV5-9, IGHV5-2	IGHJ4		9	22	-1	-1	-1	-1	12	DJ_1_11	DSS	Colon	WC	C	Janssen	5	control	91.5	9.7	I	M	0	0	0	0	0	0	0	0	200	0.33	200	0	18.95	19.6	3.43	0.176	7.5	0.023
1352	DJ_1_11_WC	3	0.00103555402140145	3	0.00103555402140145	TGTGCAAGAGAGAGTAACCTCTGGTACTTCGATGTCTGG	CARESNLWYFDVW	IGHV1-62-3, IGHV1-84, IGHV1-58	IGHJ1	IGHD2-3, IGHD2-5, IGHD2-6	9	20	12	19	-1	-1	10	DJ_1_11	DSS	Colon	WC	C	Janssen	5	control	91.5	9.7	I	M	0	0	0	0	0	0	0	0	200	0.33	200	0	18.95	19.6	3.43	0.176	7.5	0.023
1353	DJ_1_11_WC	3	0.00103555402140145	3	0.00103555402140145	TGTCAACAGAGTAACAGCTGGCCTCAGTACACGTTC	CQQSNSWPQYTF	IGKV5-43, IGKV5-45	IGKJ2		26	26	-1	-1	-1	-1	-1	DJ_1_11	DSS	Colon	WC	C	Janssen	5	control	91.5	9.7	I	M	0	0	0	0	0	0	0	0	200	0.33	200	0	18.95	19.6	3.43	0.176	7.5	0.023
1354	DJ_1_11_WC	3	0.00103555402140145	3	0.00103555402140145	TGTGCCAGAGATCGAGGAGGCTACTTTGACTACTGG	CARDRGGYFDYW	IGHV2-2	IGHJ2		12	20	-1	-1	-1	-1	7	DJ_1_11	DSS	Colon	WC	C	Janssen	5	control	91.5	9.7	I	M	0	0	0	0	0	0	0	0	200	0.33	200	0	18.95	19.6	3.43	0.176	7.5	0.023
1355	DJ_1_11_WC	3	0.00103555402140145	3	0.00103555402140145	TGTGCAACTACGGTCACGGGAGCTATGGACTACTGG	CATTVTGAMDYW	IGHV1-62-3	IGHJ4	IGHD1-1	7	21	7	14	-1	-1	13	DJ_1_11	DSS	Colon	WC	C	Janssen	5	control	91.5	9.7	I	M	0	0	0	0	0	0	0	0	200	0.33	200	0	18.95	19.6	3.43	0.176	7.5	0.023
1356	DJ_1_11_WC	3	0.00103555402140145	3	0.00103555402140145	TGTGCAACACCGTACTATTACTACTTTGACTACTGG	CATPYYYYFDYW	IGHV1-62-3, IGHV1-84	IGHJ2	IGHD1-1	7	15	8	14	-1	-1	7	DJ_1_11	DSS	Colon	WC	C	Janssen	5	control	91.5	9.7	I	M	0	0	0	0	0	0	0	0	200	0.33	200	0	18.95	19.6	3.43	0.176	7.5	0.023
1357	DJ_1_11_WC	3	0.00103555402140145	3	0.00103555402140145	TGTGCAAGATTGGGTCCCTACTACTTTGACTACTGG	CARLGPYYFDYW	IGHV1-62-3, IGHV1-58	IGHJ2	IGHD4-1	10	18	13	18	-1	-1	7	DJ_1_11	DSS	Colon	WC	C	Janssen	5	control	91.5	9.7	I	M	0	0	0	0	0	0	0	0	200	0.33	200	0	18.95	19.6	3.43	0.176	7.5	0.023
1358	DJ_1_11_WC	3	0.00103555402140145	3	0.00103555402140145	TGTGCAAGACACTACGGTTCCTGGTTTGCTTACTGG	CARHYGSWFAYW	IGHV1-62-3	IGHJ3	IGHD1-1	9	19	10	18	-1	-1	9	DJ_1_11	DSS	Colon	WC	C	Janssen	5	control	91.5	9.7	I	M	0	0	0	0	0	0	0	0	200	0.33	200	0	18.95	19.6	3.43	0.176	7.5	0.023
1359	DJ_1_11_WC	3	0.00103555402140145	3	0.00103555402140145	TGTGCAAGAGCCTTTTATGAAGGGTTTGCTTACTGG	CARAFYEGFAYW	IGHV1-62-3, IGHV1-58, IGHV1-63	IGHJ3	IGHD2-3, IGHD2-4, IGHD1-1	9	22	15	20	-1	-1	12	DJ_1_11	DSS	Colon	WC	C	Janssen	5	control	91.5	9.7	I	M	0	0	0	0	0	0	0	0	200	0.33	200	0	18.95	19.6	3.43	0.176	7.5	0.023
1360	DJ_1_11_WC	3	0.00103555402140145	3	0.00103555402140145	TGTACAAGAGAAGGGTCCTACTACTTTGACTACTGG	CTREGSYYFDYW	IGHV3-3	IGHJ2		11	18	-1	-1	-1	-1	6	DJ_1_11	DSS	Colon	WC	C	Janssen	5	control	91.5	9.7	I	M	0	0	0	0	0	0	0	0	200	0.33	200	0	18.95	19.6	3.43	0.176	7.5	0.023
1361	DJ_1_11_WC	3	0.00103555402140145	3	0.00103555402140145	TGCCAGCAGTGGAGTAGTAACCCACCCATCACGTTC	CQQWSSNPPITF	IGKV4-59, IGKV4-68, IGKV4-71, IGKV4-73, IGKV4-72	IGKJ5		29	28	-1	-1	-1	-1	-1	DJ_1_11	DSS	Colon	WC	C	Janssen	5	control	91.5	9.7	I	M	0	0	0	0	0	0	0	0	200	0.33	200	0	18.95	19.6	3.43	0.176	7.5	0.023
1362	DJ_1_11_WC	3	0.00103555402140145	3	0.00103555402140145	TGCCAACAGAGTAATACGCTTCCTCCGTGGACGTTC	CQQSNTLPPWTF	IGKV10-96	IGKJ1		24	25	-1	-1	-1	-1	0	DJ_1_11	DSS	Colon	WC	C	Janssen	5	control	91.5	9.7	I	M	0	0	0	0	0	0	0	0	200	0.33	200	0	18.95	19.6	3.43	0.176	7.5	0.023
1363	DJ_1_11_WC	3	0.00103555402140145	3	0.00103555402140145	TGTTTGCAGAGTGATAACTTGCCTCTCACGTTC	CLQSDNLPLTF	IGKV17-121, IGKV17-127	IGKJ4		26	25	-1	-1	-1	-1	-1	DJ_1_11	DSS	Colon	WC	C	Janssen	5	control	91.5	9.7	I	M	0	0	0	0	0	0	0	0	200	0.33	200	0	18.95	19.6	3.43	0.176	7.5	0.023
1364	DJ_1_11_WC	3	0.00103555402140145	3	0.00103555402140145	TGTTTACTACGGGAGAGGGCTATGGACTACTGG	CLLRERAMDYW	IGHV1-62-3, IGHV1-84	IGHJ4	IGHD1-1, IGHD2-3	3	18	3	15	-1	-1	14	DJ_1_11	DSS	Colon	WC	C	Janssen	5	control	91.5	9.7	I	M	0	0	0	0	0	0	0	0	200	0.33	200	0	18.95	19.6	3.43	0.176	7.5	0.023
1365	DJ_1_11_WC	3	0.00103555402140145	3	0.00103555402140145	TGTCTGCAACATTGGAATTATCCTCTCACGTTC	CLQHWNYPLTF	IGKV6-14	IGKJ5		26	24	-1	-1	-1	-1	-1	DJ_1_11	DSS	Colon	WC	C	Janssen	5	control	91.5	9.7	I	M	0	0	0	0	0	0	0	0	200	0.33	200	0	18.95	19.6	3.43	0.176	7.5	0.023
1366	DJ_1_11_WC	3	0.00103555402140145	3	0.00103555402140145	TGTCTACAGTATGATGAGTTTCCTCGGACGTTC	CLQYDEFPRTF	IGKV14-111	IGKJ1		28	25	-1	-1	-1	-1	-1	DJ_1_11	DSS	Colon	WC	C	Janssen	5	control	91.5	9.7	I	M	0	0	0	0	0	0	0	0	200	0.33	200	0	18.95	19.6	3.43	0.176	7.5	0.023
1367	DJ_1_11_WC	3	0.00103555402140145	3	0.00103555402140145	TGTCTACAGTATGATAATCTTCTGTACACGTTC	CLQYDNLLYTF	IGKV19-93	IGKJ2		23	22	-1	-1	-1	-1	-1	DJ_1_11	DSS	Colon	WC	C	Janssen	5	control	91.5	9.7	I	M	0	0	0	0	0	0	0	0	200	0.33	200	0	18.95	19.6	3.43	0.176	7.5	0.023
1368	DJ_1_11_WC	3	0.00103555402140145	3	0.00103555402140145	TGTCTACAATATGCTAGTTCTCCGTGGACGTTC	CLQYASSPWTF	IGKV9-120, IGKV9-129, IGKV9-124	IGKJ1		23	22	-1	-1	-1	-1	-1	DJ_1_11	DSS	Colon	WC	C	Janssen	5	control	91.5	9.7	I	M	0	0	0	0	0	0	0	0	200	0.33	200	0	18.95	19.6	3.43	0.176	7.5	0.023
1369	DJ_1_11_WC	3	0.00103555402140145	3	0.00103555402140145	TGTCTACAATATGCTAGTTCTCCGTACACGTTC	CLQYASSPYTF	IGKV9-120	IGKJ2		23	23	-1	-1	-1	-1	-1	DJ_1_11	DSS	Colon	WC	C	Janssen	5	control	91.5	9.7	I	M	0	0	0	0	0	0	0	0	200	0.33	200	0	18.95	19.6	3.43	0.176	7.5	0.023
1370	DJ_1_11_WC	3	0.00103555402140145	3	0.00103555402140145	TGTCTACAATATGCTAGTTATCCGTGGACGTTC	CLQYASYPWTF	IGKV9-124, IGKV9-129, IGKV9-120	IGKJ1		23	22	-1	-1	-1	-1	-1	DJ_1_11	DSS	Colon	WC	C	Janssen	5	control	91.5	9.7	I	M	0	0	0	0	0	0	0	0	200	0.33	200	0	18.95	19.6	3.43	0.176	7.5	0.023
1371	DJ_1_11_WC	3	0.00103555402140145	3	0.00103555402140145	TGTCAGCAATTTTATATCTATCCGTACACGTTC	CQQFYIYPYTF	IGKV8-30	IGKJ2		23	23	-1	-1	-1	-1	-1	DJ_1_11	DSS	Colon	WC	C	Janssen	5	control	91.5	9.7	I	M	0	0	0	0	0	0	0	0	200	0.33	200	0	18.95	19.6	3.43	0.176	7.5	0.023
1372	DJ_1_11_WC	3	0.00103555402140145	3	0.00103555402140145	TGTCAGCAATATTATAGCTATCCGTACACGTTC	CQQYYSYPYTF	IGKV8-30	IGKJ2		23	23	-1	-1	-1	-1	-1	DJ_1_11	DSS	Colon	WC	C	Janssen	5	control	91.5	9.7	I	M	0	0	0	0	0	0	0	0	200	0.33	200	0	18.95	19.6	3.43	0.176	7.5	0.023
1373	DJ_1_11_WC	3	0.00103555402140145	3	0.00103555402140145	TGTCAGCAATATAGCAACTATCCGTGGACGTTC	CQQYSNYPWTF	IGKV6-23, IGKV6-15	IGKJ1		23	22	-1	-1	-1	-1	-1	DJ_1_11	DSS	Colon	WC	C	Janssen	5	control	91.5	9.7	I	M	0	0	0	0	0	0	0	0	200	0.33	200	0	18.95	19.6	3.43	0.176	7.5	0.023
1374	DJ_1_11_WC	3	0.00103555402140145	3	0.00103555402140145	TGTCAGCAAAATAATGAGGATCCTCGGACGTTC	CQQNNEDPRTF	IGKV3-10	IGKJ1		28	25	-1	-1	-1	-1	-1	DJ_1_11	DSS	Colon	WC	C	Janssen	5	control	91.5	9.7	I	M	0	0	0	0	0	0	0	0	200	0.33	200	0	18.95	19.6	3.43	0.176	7.5	0.023
1375	DJ_1_11_WC	3	0.00103555402140145	3	0.00103555402140145	TGTCAGAATGATTATAGTTATCCATTCACGTTC	CQNDYSYPFTF	IGKV8-19	IGKJ4		23	23	-1	-1	-1	-1	-1	DJ_1_11	DSS	Colon	WC	C	Janssen	5	control	91.5	9.7	I	M	0	0	0	0	0	0	0	0	200	0.33	200	0	18.95	19.6	3.43	0.176	7.5	0.023
1376	DJ_1_11_WC	3	0.00103555402140145	3	0.00103555402140145	TGTCAACATTTTTGGGGTACTCCTCGGACGTTC	CQHFWGTPRTF	IGKV12-46	IGKJ1		28	25	-1	-1	-1	-1	-1	DJ_1_11	DSS	Colon	WC	C	Janssen	5	control	91.5	9.7	I	M	0	0	0	0	0	0	0	0	200	0.33	200	0	18.95	19.6	3.43	0.176	7.5	0.023
1377	DJ_1_11_WC	3	0.00103555402140145	3	0.00103555402140145	TGTCAACATCATTATGGTACTCCGCTCACGTTC	CQHHYGTPLTF	IGKV12-44	IGKJ5		23	22	-1	-1	-1	-1	-1	DJ_1_11	DSS	Colon	WC	C	Janssen	5	control	91.5	9.7	I	M	0	0	0	0	0	0	0	0	200	0.33	200	0	18.95	19.6	3.43	0.176	7.5	0.023
1378	DJ_1_11_WC	3	0.00103555402140145	3	0.00103555402140145	TGTCAACAGTGGAGTAGTTACCCACTCACGTTC	CQQWSSYPLTF	IGKV4-53	IGKJ2		28	26	-1	-1	-1	-1	-1	DJ_1_11	DSS	Colon	WC	C	Janssen	5	control	91.5	9.7	I	M	0	0	0	0	0	0	0	0	200	0.33	200	0	18.95	19.6	3.43	0.176	7.5	0.023
1379	DJ_1_11_WC	3	0.00103555402140145	3	0.00103555402140145	TGTCAACAGTATTGGAGTACTCCTCCCACGTTC	CQQYWSTPPTF	IGKV13-84, IGKV13-85	IGKJ4		26	26	-1	-1	-1	-1	-1	DJ_1_11	DSS	Colon	WC	C	Janssen	5	control	91.5	9.7	I	M	0	0	0	0	0	0	0	0	200	0.33	200	0	18.95	19.6	3.43	0.176	7.5	0.023
1380	DJ_1_11_WC	3	0.00103555402140145	3	0.00103555402140145	TGTCAACAGAGTAACAGCTGGCCGTACACGTTC	CQQSNSWPYTF	IGKV5-43, IGKV5-45	IGKJ2		23	23	-1	-1	-1	-1	-1	DJ_1_11	DSS	Colon	WC	C	Janssen	5	control	91.5	9.7	I	M	0	0	0	0	0	0	0	0	200	0.33	200	0	18.95	19.6	3.43	0.176	7.5	0.023
1381	DJ_1_11_WC	3	0.00103555402140145	3	0.00103555402140145	TGTCAACAAAGTAATACCTGGCCGCTCACGTTC	CQQSNTWPLTF	IGKV5-48	IGKJ5		23	22	-1	-1	-1	-1	-1	DJ_1_11	DSS	Colon	WC	C	Janssen	5	control	91.5	9.7	I	M	0	0	0	0	0	0	0	0	200	0.33	200	0	18.95	19.6	3.43	0.176	7.5	0.023
1382	DJ_1_11_WC	3	0.00103555402140145	3	0.00103555402140145	TGTCAACAAAGTAATAGCTGGCCATTCACGTTC	CQQSNSWPFTF	IGKV5-48	IGKJ4		24	23	-1	-1	-1	-1	-1	DJ_1_11	DSS	Colon	WC	C	Janssen	5	control	91.5	9.7	I	M	0	0	0	0	0	0	0	0	200	0.33	200	0	18.95	19.6	3.43	0.176	7.5	0.023
1383	DJ_1_11_WC	3	0.00103555402140145	3	0.00103555402140145	TGTCAAAATGGTCACAGCTTTCCGTGGACGTTC	CQNGHSFPWTF	IGKV5-39	IGKJ1		23	22	-1	-1	-1	-1	-1	DJ_1_11	DSS	Colon	WC	C	Janssen	5	control	91.5	9.7	I	M	0	0	0	0	0	0	0	0	200	0.33	200	0	18.95	19.6	3.43	0.176	7.5	0.023
1384	DJ_1_11_WC	3	0.00103555402140145	3	0.00103555402140145	TGTGCTCTATGGTACAGCAACCAGTTTATTTTC	CALWYSNQFIF	IGLV1	IGLJ3		27	23	-1	-1	-1	-1	-1	DJ_1_11	DSS	Colon	WC	C	Janssen	5	control	91.5	9.7	I	M	0	0	0	0	0	0	0	0	200	0.33	200	0	18.95	19.6	3.43	0.176	7.5	0.023
1385	DJ_1_11_WC	3	0.00103555402140145	3	0.00103555402140145	TGTGCTAACTACGATAGTACCTTTGACTACTGG	CANYDSTFDYW	IGHV14-2, IGHV14-4	IGHJ2	IGHD2-3, IGHD2-5, IGHD1-1	7	14	7	13	-1	-1	6	DJ_1_11	DSS	Colon	WC	C	Janssen	5	control	91.5	9.7	I	M	0	0	0	0	0	0	0	0	200	0.33	200	0	18.95	19.6	3.43	0.176	7.5	0.023
1386	DJ_1_11_WC	3	0.00103555402140145	3	0.00103555402140145	TGTGCTAAATCCCCCTGGGGAATGGACTACTGG	CAKSPWGMDYW	IGHV14-3, IGHV14-2	IGHJ4	IGHD4-1	11	21	14	19	-1	-1	9	DJ_1_11	DSS	Colon	WC	C	Janssen	5	control	91.5	9.7	I	M	0	0	0	0	0	0	0	0	200	0.33	200	0	18.95	19.6	3.43	0.176	7.5	0.023
1387	DJ_1_11_WC	3	0.00103555402140145	3	0.00103555402140145	TGTGCAAGATGGGAGAACTACTTTGACTACTGG	CARWENYFDYW	IGHV1-84, IGHV1-58	IGHJ2		10	13	-1	-1	-1	-1	2	DJ_1_11	DSS	Colon	WC	C	Janssen	5	control	91.5	9.7	I	M	0	0	0	0	0	0	0	0	200	0.33	200	0	18.95	19.6	3.43	0.176	7.5	0.023
1388	DJ_1_11_WC	3	0.00103555402140145	3	0.00103555402140145	TGTGGACAGAGTTACAGCTATCCGTTCACGTTC	CGQSYSYPFTF	IGKV6-20	IGKJ5		23	22	-1	-1	-1	-1	-1	DJ_1_11	DSS	Colon	WC	C	Janssen	5	control	91.5	9.7	I	M	0	0	0	0	0	0	0	0	200	0.33	200	0	18.95	19.6	3.43	0.176	7.5	0.023
1389	DJ_1_11_WC	3	0.00103555402140145	3	0.00103555402140145	TGTGGACAGAGTTACAGCTATCCATTCACGTTC	CGQSYSYPFTF	IGKV6-20, IGKV6-29	IGKJ4		23	23	-1	-1	-1	-1	-1	DJ_1_11	DSS	Colon	WC	C	Janssen	5	control	91.5	9.7	I	M	0	0	0	0	0	0	0	0	200	0.33	200	0	18.95	19.6	3.43	0.176	7.5	0.023
1390	DJ_1_11_WC	3	0.00103555402140145	3	0.00103555402140145	TGCTCTCAAAGTACACATGTTCCTCGGACGTTC	CSQSTHVPRTF	IGKV1-110	IGKJ1		28	25	-1	-1	-1	-1	-1	DJ_1_11	DSS	Colon	WC	C	Janssen	5	control	91.5	9.7	I	M	0	0	0	0	0	0	0	0	200	0.33	200	0	18.95	19.6	3.43	0.176	7.5	0.023
1391	DJ_1_11_WC	3	0.00103555402140145	3	0.00103555402140145	TGCTCTCAAAGTACACATGTTCCGCTCACGTTC	CSQSTHVPLTF	IGKV1-110	IGKJ5		23	22	-1	-1	-1	-1	-1	DJ_1_11	DSS	Colon	WC	C	Janssen	5	control	91.5	9.7	I	M	0	0	0	0	0	0	0	0	200	0.33	200	0	18.95	19.6	3.43	0.176	7.5	0.023
1392	DJ_1_11_WC	3	0.00103555402140145	3	0.00103555402140145	TGCTGGCAAGGTACACATTTTCCTCACACGTTC	CWQGTHFPHTF	IGKV1-135	IGKJ2		26	25	-1	-1	-1	-1	-1	DJ_1_11	DSS	Colon	WC	C	Janssen	5	control	91.5	9.7	I	M	0	0	0	0	0	0	0	0	200	0.33	200	0	18.95	19.6	3.43	0.176	7.5	0.023
1393	DJ_1_11_WC	3	0.00103555402140145	3	0.00103555402140145	TGCCATCAGTGGAGTAGTTATCCGTGGACGTTC	CHQWSSYPWTF	IGKV4-80	IGKJ1		28	22	-1	-1	-1	-1	-1	DJ_1_11	DSS	Colon	WC	C	Janssen	5	control	91.5	9.7	I	M	0	0	0	0	0	0	0	0	200	0.33	200	0	18.95	19.6	3.43	0.176	7.5	0.023
1394	DJ_1_11_WC	3	0.00103555402140145	3	0.00103555402140145	TGCCAGCAGTGGAGTGGTTACCCGTACACGTTC	CQQWSGYPYTF	IGKV4-58	IGKJ2		23	23	-1	-1	-1	-1	-1	DJ_1_11	DSS	Colon	WC	C	Janssen	5	control	91.5	9.7	I	M	0	0	0	0	0	0	0	0	200	0.33	200	0	18.95	19.6	3.43	0.176	7.5	0.023
1395	DJ_1_11_WC	3	0.00103555402140145	3	0.00103555402140145	TGCCAGCAGTGGAGTGGTTACCCACTCACGTTC	CQQWSGYPLTF	IGKV4-51, IGKV4-58	IGKJ5		28	24	-1	-1	-1	-1	-1	DJ_1_11	DSS	Colon	WC	C	Janssen	5	control	91.5	9.7	I	M	0	0	0	0	0	0	0	0	200	0.33	200	0	18.95	19.6	3.43	0.176	7.5	0.023
1396	DJ_1_11_WC	3	0.00103555402140145	3	0.00103555402140145	TGCCAGCAGTGGAGTAGTAACCCGTACACGTTC	CQQWSSNPYTF	IGKV4-59, IGKV4-68, IGKV4-71, IGKV4-73, IGKV4-72	IGKJ2		23	23	-1	-1	-1	-1	-1	DJ_1_11	DSS	Colon	WC	C	Janssen	5	control	91.5	9.7	I	M	0	0	0	0	0	0	0	0	200	0.33	200	0	18.95	19.6	3.43	0.176	7.5	0.023
1397	DJ_1_11_WC	3	0.00103555402140145	3	0.00103555402140145	TGCCAACAGGTTAATACGCTTCCTCCCACGTTC	CQQVNTLPPTF	IGKV10-96	IGKJ2		24	26	-1	-1	-1	-1	1	DJ_1_11	DSS	Colon	WC	C	Janssen	5	control	91.5	9.7	I	M	0	0	0	0	0	0	0	0	200	0.33	200	0	18.95	19.6	3.43	0.176	7.5	0.023
1398	DJ_1_11_WC	3	0.00103555402140145	3	0.00103555402140145	TGCCAACAGGGTAATATGTTTCCTCCCACATTC	CQQGNMFPPTF	IGKV10-96	IGKJ2		24	26	-1	-1	-1	-1	1	DJ_1_11	DSS	Colon	WC	C	Janssen	5	control	91.5	9.7	I	M	0	0	0	0	0	0	0	0	200	0.33	200	0	18.95	19.6	3.43	0.176	7.5	0.023
1399	DJ_1_11_WC	3	0.00103555402140145	3	0.00103555402140145	TGCCAACAGGGTAATACGCTTCCTCACACGTTC	CQQGNTLPHTF	IGKV10-96	IGKJ2		24	25	-1	-1	-1	-1	0	DJ_1_11	DSS	Colon	WC	C	Janssen	5	control	91.5	9.7	I	M	0	0	0	0	0	0	0	0	200	0.33	200	0	18.95	19.6	3.43	0.176	7.5	0.023
1400	DJ_1_11_WC	3	0.00103555402140145	3	0.00103555402140145	TGCCAACAGGGTAATACGCTTCCATTCACGTTC	CQQGNTLPFTF	IGKV10-96	IGKJ4		23	23	-1	-1	-1	-1	-1	DJ_1_11	DSS	Colon	WC	C	Janssen	5	control	91.5	9.7	I	M	0	0	0	0	0	0	0	0	200	0.33	200	0	18.95	19.6	3.43	0.176	7.5	0.023
1401	DJ_1_11_WC	3	0.00103555402140145	3	0.00103555402140145	TGTCTACAGTATGATACTCTGTGGACGTTC	CLQYDTLWTF	IGKV19-93	IGKJ1		20	20	-1	-1	-1	-1	-1	DJ_1_11	DSS	Colon	WC	C	Janssen	5	control	91.5	9.7	I	M	0	0	0	0	0	0	0	0	200	0.33	200	0	18.95	19.6	3.43	0.176	7.5	0.023
1402	DJ_1_11_WC	3	0.00103555402140145	3	0.00103555402140145	TGTCAACAGTATTGGAGTACTTGGACGTTC	CQQYWSTWTF	IGKV13-84, IGKV13-85	IGKJ1		21	18	-1	-1	-1	-1	-1	DJ_1_11	DSS	Colon	WC	C	Janssen	5	control	91.5	9.7	I	M	0	0	0	0	0	0	0	0	200	0.33	200	0	18.95	19.6	3.43	0.176	7.5	0.023
1403	DJ_1_11_WC	3	0.00103555402140145	3	0.00103555402140145	TGCCATCAGTGGAGTAGTTATCCGACGTTC	CHQWSSYPTF	IGKV4-80	IGKJ1		23	23	-1	-1	-1	-1	-1	DJ_1_11	DSS	Colon	WC	C	Janssen	5	control	91.5	9.7	I	M	0	0	0	0	0	0	0	0	200	0.33	200	0	18.95	19.6	3.43	0.176	7.5	0.023
1404	DJ_1_11_WC	3	0.00103555402140145	3	0.00103555402140145	TGCCAACAGGGTAATACGCTTTGGACGTTC	CQQGNTLWTF	IGKV10-96	IGKJ1		21	21	-1	-1	-1	-1	-1	DJ_1_11	DSS	Colon	WC	C	Janssen	5	control	91.5	9.7	I	M	0	0	0	0	0	0	0	0	200	0.33	200	0	18.95	19.6	3.43	0.176	7.5	0.023
1405	DJ_1_11_WC	3	0.00103555402140145	3	0.00103555402140145	TGCCAACAGGGTAATACGCTGTACACGTTC	CQQGNTLYTF	IGKV10-96	IGKJ2		20	19	-1	-1	-1	-1	-1	DJ_1_11	DSS	Colon	WC	C	Janssen	5	control	91.5	9.7	I	M	0	0	0	0	0	0	0	0	200	0.33	200	0	18.95	19.6	3.43	0.176	7.5	0.023
1406	DJ_1_11_WC	2	0.000690369347600966	2	0.000690369347600966	TGTGCAAGGAGGATTACTACGGTAGTAGCCAGCCCCCCTTACTATGCTATGGACTACTGG	CARRITTVVASPPYYAMDYW	IGHV5-9	IGHJ4	IGHD1-1	8	38	12	29	-1	-1	29	DJ_1_11	DSS	Colon	WC	C	Janssen	5	control	91.5	9.7	I	M	0	0	0	0	0	0	0	0	200	0.33	200	0	18.95	19.6	3.43	0.176	7.5	0.023
1407	DJ_1_11_WC	2	0.000690369347600966	2	0.000690369347600966	TGTGCAAGAGAGGGGGACTATGATTACGGCGAACTAATCTGGTACTTCGATGTCTGG	CAREGDYDYGELIWYFDVW	IGHV1-62-3	IGHJ1	IGHD2-4	9	38	16	31	-1	-1	28	DJ_1_11	DSS	Colon	WC	C	Janssen	5	control	91.5	9.7	I	M	0	0	0	0	0	0	0	0	200	0.33	200	0	18.95	19.6	3.43	0.176	7.5	0.023
1408	DJ_1_11_WC	2	0.000690369347600966	2	0.000690369347600966	TGTGCAAGATTCTACTATAGTAACTACTTTTACTATGCTATGGACTACTGG	CARFYYSNYFYYAMDYW	IGHV1-62-3	IGHJ4	IGHD2-5, IGHD2-6, IGHD2-8	10	29	11	27	-1	-1	18	DJ_1_11	DSS	Colon	WC	C	Janssen	5	control	91.5	9.7	I	M	0	0	0	0	0	0	0	0	200	0.33	200	0	18.95	19.6	3.43	0.176	7.5	0.023
1409	DJ_1_11_WC	2	0.000690369347600966	2	0.000690369347600966	TGTGCAAGAGGTCCCAATTACGGTAGTAACTGGGGGTACTTCGATGTCTGG	CARGPNYGSNWGYFDVW	IGHV1-84	IGHJ1	IGHD1-1	9	34	18	31	-1	-1	24	DJ_1_11	DSS	Colon	WC	C	Janssen	5	control	91.5	9.7	I	M	0	0	0	0	0	0	0	0	200	0.33	200	0	18.95	19.6	3.43	0.176	7.5	0.023
1410	DJ_1_11_WC	2	0.000690369347600966	2	0.000690369347600966	TGTGCAAGAGGGGGGTACTACGGTAGTAGCTACGGCTGGTTTGCTTACTGG	CARGGYYGSSYGWFAYW	IGHV1-84	IGHJ3	IGHD1-1	9	35	15	34	-1	-1	25	DJ_1_11	DSS	Colon	WC	C	Janssen	5	control	91.5	9.7	I	M	0	0	0	0	0	0	0	0	200	0.33	200	0	18.95	19.6	3.43	0.176	7.5	0.023
1411	DJ_1_11_WC	2	0.000690369347600966	2	0.000690369347600966	TGTGCAAGAGGGGGAAACTATGATTACGACGGGTATGCTATGGACTACTGG	CARGGNYDYDGYAMDYW	IGHV3-3	IGHJ4	IGHD2-4	10	33	16	31	-1	-1	22	DJ_1_11	DSS	Colon	WC	C	Janssen	5	control	91.5	9.7	I	M	0	0	0	0	0	0	0	0	200	0.33	200	0	18.95	19.6	3.43	0.176	7.5	0.023
1412	DJ_1_11_WC	2	0.000690369347600966	2	0.000690369347600966	TGTGCAAGAGAGGAGGTAACTGGGACGGGCTACTGGTACTTCGATGTCTGG	CAREEVTGTGYWYFDVW	IGHV1-84, IGHV1-62-3	IGHJ1	IGHD4-1	9	28	13	27	-1	-1	18	DJ_1_11	DSS	Colon	WC	C	Janssen	5	control	91.5	9.7	I	M	0	0	0	0	0	0	0	0	200	0.33	200	0	18.95	19.6	3.43	0.176	7.5	0.023
1413	DJ_1_11_WC	2	0.000690369347600966	2	0.000690369347600966	TGTACAAGAGCGATTATTACTTACGGTAGTGGGTACTACTTTGACTACTGG	CTRAIITYGSGYYFDYW	IGHV1-62-3, IGHV1-63	IGHJ2	IGHD1-1	9	32	13	30	-1	-1	22	DJ_1_11	DSS	Colon	WC	C	Janssen	5	control	91.5	9.7	I	M	0	0	0	0	0	0	0	0	200	0.33	200	0	18.95	19.6	3.43	0.176	7.5	0.023
1414	DJ_1_11_WC	2	0.000690369347600966	2	0.000690369347600966	TGTGCAAGATCAACTGGGACGTCCCGGTTGAACTACTTTGACTACTGG	CARSTGTSRLNYFDYW	IGHV1-62-3, IGHV1-63	IGHJ2	IGHD4-1	11	31	11	29	-1	-1	19	DJ_1_11	DSS	Colon	WC	C	Janssen	5	control	91.5	9.7	I	M	0	0	0	0	0	0	0	0	200	0.33	200	0	18.95	19.6	3.43	0.176	7.5	0.023
1415	DJ_1_11_WC	2	0.000690369347600966	2	0.000690369347600966	TGTGCAAGACGACGCTATGATGCTTACTGGGGATACTTCGATGTCTGG	CARRRYDAYWGYFDVW	IGHV9-2, IGHV9-3	IGHJ1	IGHD2-3	9	33	14	28	-1	-1	23	DJ_1_11	DSS	Colon	WC	C	Janssen	5	control	91.5	9.7	I	M	0	0	0	0	0	0	0	0	200	0.33	200	0	18.95	19.6	3.43	0.176	7.5	0.023
1416	DJ_1_11_WC	2	0.000690369347600966	2	0.000690369347600966	TGTGCAAGAGGAGACTACGGTAGTAGCTACGAAGCTATGGACTACTGG	CARGDYGSSYEAMDYW	IGHV1-62-3	IGHJ4	IGHD1-1	9	27	13	27	-1	-1	17	DJ_1_11	DSS	Colon	WC	C	Janssen	5	control	91.5	9.7	I	M	0	0	0	0	0	0	0	0	200	0.33	200	0	18.95	19.6	3.43	0.176	7.5	0.023
1417	DJ_1_11_WC	2	0.000690369347600966	2	0.000690369347600966	TGTGCAAGAATTACTACGGTAGTAGGTACGGATGCTATGGACTACTGG	CARITTVVGTDAMDYW	IGHV1-62-3, IGHV1-63	IGHJ4	IGHD1-1	9	31	9	30	-1	-1	21	DJ_1_11	DSS	Colon	WC	C	Janssen	5	control	91.5	9.7	I	M	0	0	0	0	0	0	0	0	200	0.33	200	0	18.95	19.6	3.43	0.176	7.5	0.023
1418	DJ_1_11_WC	2	0.000690369347600966	2	0.000690369347600966	TGTGCAAAGACGGGGTATGATTACGTCTACTATGCTATGGACTACTGG	CAKTGYDYVYYAMDYW	IGHV1-58	IGHJ4	IGHD2-4	7	27	15	25	-1	-1	19	DJ_1_11	DSS	Colon	WC	C	Janssen	5	control	91.5	9.7	I	M	0	0	0	0	0	0	0	0	200	0.33	200	0	18.95	19.6	3.43	0.176	7.5	0.023
1419	DJ_1_11_WC	2	0.000690369347600966	2	0.000690369347600966	TGTGTAAGATTTAGTAACTACCTTTACTATGCTATGGACTACTGG	CVRFSNYLYYAMDYW	IGHV1-62-3	IGHJ4	IGHD2-5, IGHD2-6	10	23	11	21	-1	-1	12	DJ_1_11	DSS	Colon	WC	C	Janssen	5	control	91.5	9.7	I	M	0	0	0	0	0	0	0	0	200	0.33	200	0	18.95	19.6	3.43	0.176	7.5	0.023
1420	DJ_1_11_WC	2	0.000690369347600966	2	0.000690369347600966	TGTGCCAGAAGATATGATTACGACGTTAGTGCTATGGACTACTGG	CARRYDYDVSAMDYW	IGHV2-2	IGHJ4	IGHD2-4	10	29	12	26	-1	-1	18	DJ_1_11	DSS	Colon	WC	C	Janssen	5	control	91.5	9.7	I	M	0	0	0	0	0	0	0	0	200	0.33	200	0	18.95	19.6	3.43	0.176	7.5	0.023
1421	DJ_1_11_WC	2	0.000690369347600966	2	0.000690369347600966	TGTGCAAGTCTTTATGATTACGACGAGTACTACTTTGACTACTGG	CASLYDYDEYYFDYW	IGHV1-62-3, IGHV1-84, IGHV1-58	IGHJ2	IGHD2-4	12	25	12	25	-1	-1	12	DJ_1_11	DSS	Colon	WC	C	Janssen	5	control	91.5	9.7	I	M	0	0	0	0	0	0	0	0	200	0.33	200	0	18.95	19.6	3.43	0.176	7.5	0.023
1422	DJ_1_11_WC	2	0.000690369347600966	2	0.000690369347600966	TGTGCAAGACGGAGGTGGGACGGGGACTGGTACTTCGATGTCTGG	CARRRWDGDWYFDVW	IGHV1-58	IGHJ1	IGHD4-1	9	25	15	22	-1	-1	15	DJ_1_11	DSS	Colon	WC	C	Janssen	5	control	91.5	9.7	I	M	0	0	0	0	0	0	0	0	200	0.33	200	0	18.95	19.6	3.43	0.176	7.5	0.023
1423	DJ_1_11_WC	2	0.000690369347600966	2	0.000690369347600966	TGTGCAAGACATGACCGTTACTACGTCTGGTACTTCGATGTCTGG	CARHDRYYVWYFDVW	IGHV5-2, IGHV5-9	IGHJ1	IGHD2-3	13	26	16	26	-1	-1	12	DJ_1_11	DSS	Colon	WC	C	Janssen	5	control	91.5	9.7	I	M	0	0	0	0	0	0	0	0	200	0.33	200	0	18.95	19.6	3.43	0.176	7.5	0.023
1424	DJ_1_11_WC	2	0.000690369347600966	2	0.000690369347600966	TGTGCAAGAGACAGGCATAATAACTCCCCCTGGTTTGCTTACTGG	CARDRHNNSPWFAYW	IGHV1-62-3, IGHV1-63	IGHJ3	IGHD2-5, IGHD2-6, IGHD1-1	9	28	16	25	-1	-1	18	DJ_1_11	DSS	Colon	WC	C	Janssen	5	control	91.5	9.7	I	M	0	0	0	0	0	0	0	0	200	0.33	200	0	18.95	19.6	3.43	0.176	7.5	0.023
1425	DJ_1_11_WC	2	0.000690369347600966	2	0.000690369347600966	TGTACCAGGGGATACTACGGGGGGAGGAAAAACTTTGACTACTGG	CTRGYYGGRKNFDYW	IGHV10-1, IGHV5-19, IGHV7-1, IGHV2-2	IGHJ2	IGHD1-1, IGHD2-3	3	31	12	20	-1	-1	27	DJ_1_11	DSS	Colon	WC	C	Janssen	5	control	91.5	9.7	I	M	0	0	0	0	0	0	0	0	200	0.33	200	0	18.95	19.6	3.43	0.176	7.5	0.023
1426	DJ_1_11_WC	2	0.000690369347600966	2	0.000690369347600966	TGTGCAAGATTTGATGCTGGTCACTACTACTTTGACCACTGG	CARFDAGHYYFDHW	IGHV1-62-3, IGHV1-58, IGHV1-63	IGHJ2	IGHD2-3	13	24	13	24	-1	-1	10	DJ_1_11	DSS	Colon	WC	C	Janssen	5	control	91.5	9.7	I	M	0	0	0	0	0	0	0	0	200	0.33	200	0	18.95	19.6	3.43	0.176	7.5	0.023
1427	DJ_1_11_WC	2	0.000690369347600966	2	0.000690369347600966	TGTGCAAGATTTGATGATGGTTACTACTACTTTGACTACTGG	CARFDDGYYYFDYW	IGHV1-62-3, IGHV1-63	IGHJ2	IGHD2-3	13	21	13	21	-1	-1	7	DJ_1_11	DSS	Colon	WC	C	Janssen	5	control	91.5	9.7	I	M	0	0	0	0	0	0	0	0	200	0.33	200	0	18.95	19.6	3.43	0.176	7.5	0.023
1428	DJ_1_11_WC	2	0.000690369347600966	2	0.000690369347600966	TGTGCAAGATCTGACTACGGTAGTAGCTACGTAGCTTACTGG	CARSDYGSSYVAYW	IGHV1-62-3, IGHV1-84	IGHJ3	IGHD1-1	12	33	13	33	-1	-1	20	DJ_1_11	DSS	Colon	WC	C	Janssen	5	control	91.5	9.7	I	M	0	0	0	0	0	0	0	0	200	0.33	200	0	18.95	19.6	3.43	0.176	7.5	0.023
1429	DJ_1_11_WC	2	0.000690369347600966	2	0.000690369347600966	TGTGCAAGATCAAAGATACTACGGTACGACTTCGATGTCTGG	CARSKILRYDFDVW	IGHV1-62-3	IGHJ1	IGHD1-1	11	28	16	26	-1	-1	16	DJ_1_11	DSS	Colon	WC	C	Janssen	5	control	91.5	9.7	I	M	0	0	0	0	0	0	0	0	200	0.33	200	0	18.95	19.6	3.43	0.176	7.5	0.023
1430	DJ_1_11_WC	2	0.000690369347600966	2	0.000690369347600966	TGTGCAAGATGGTTAAACCCCTTCTGGTACTTCGATGTCTGG	CARWLNPFWYFDVW	IGHV1-62-3	IGHJ1	IGHD2-3, IGHD2-7	10	20	10	15	-1	-1	9	DJ_1_11	DSS	Colon	WC	C	Janssen	5	control	91.5	9.7	I	M	0	0	0	0	0	0	0	0	200	0.33	200	0	18.95	19.6	3.43	0.176	7.5	0.023
1431	DJ_1_11_WC	2	0.000690369347600966	2	0.000690369347600966	TGTGCAAGATGGGGCTACGGTAGTAGAACTATGGACTACTGG	CARWGYGSRTMDYW	IGHV1-62-3	IGHJ4	IGHD1-1	10	28	14	26	-1	-1	17	DJ_1_11	DSS	Colon	WC	C	Janssen	5	control	91.5	9.7	I	M	0	0	0	0	0	0	0	0	200	0.33	200	0	18.95	19.6	3.43	0.176	7.5	0.023
1432	DJ_1_11_WC	2	0.000690369347600966	2	0.000690369347600966	TGTGCAAGAGAGGGGAACTTGGCTTGGTACTTCGATGTCTGG	CAREGNLAWYFDVW	IGHV1-62-3	IGHJ1		9	24	-1	-1	-1	-1	14	DJ_1_11	DSS	Colon	WC	C	Janssen	5	control	91.5	9.7	I	M	0	0	0	0	0	0	0	0	200	0.33	200	0	18.95	19.6	3.43	0.176	7.5	0.023
1433	DJ_1_11_WC	2	0.000690369347600966	2	0.000690369347600966	TGTGCAAGAAACGGGTTACTACGGGGATACTTTGACTACTGG	CARNGLLRGYFDYW	IGHV1-62-3, IGHV1-63	IGHJ2	IGHD2-3, IGHD1-1	9	27	13	23	-1	-1	17	DJ_1_11	DSS	Colon	WC	C	Janssen	5	control	91.5	9.7	I	M	0	0	0	0	0	0	0	0	200	0.33	200	0	18.95	19.6	3.43	0.176	7.5	0.023
1434	DJ_1_11_WC	2	0.000690369347600966	2	0.000690369347600966	TGTGCAAAGGGTTACTACGGTAGTAGCCCCTTTGACTACTGG	CAKGYYGSSPFDYW	IGHV1-62-3	IGHJ2	IGHD2-3	7	19	9	19	-1	-1	11	DJ_1_11	DSS	Colon	WC	C	Janssen	5	control	91.5	9.7	I	M	0	0	0	0	0	0	0	0	200	0.33	200	0	18.95	19.6	3.43	0.176	7.5	0.023
1435	DJ_1_11_WC	2	0.000690369347600966	2	0.000690369347600966	TGTGGAAGAGATGTCTACTATGATTACGAGGTTGACTTCTGG	CGRDVYYDYEVDFW	IGHV10-3, IGHV5-2, IGHV10-1	IGHJ2	IGHD2-4	16	31	16	29	-1	-1	14	DJ_1_11	DSS	Colon	WC	C	Janssen	5	control	91.5	9.7	I	M	0	0	0	0	0	0	0	0	200	0.33	200	0	18.95	19.6	3.43	0.176	7.5	0.023
1436	DJ_1_11_WC	2	0.000690369347600966	2	0.000690369347600966	TGTGCTCCGCTGGGACGGGACTACTACTTTGACTACTGG	CAPLGRDYYFDYW	IGHV1-58, IGHV1-62-3, IGHV1-63	IGHJ2	IGHD4-1	5	21	9	17	-1	-1	15	DJ_1_11	DSS	Colon	WC	C	Janssen	5	control	91.5	9.7	I	M	0	0	0	0	0	0	0	0	200	0.33	200	0	18.95	19.6	3.43	0.176	7.5	0.023
1437	DJ_1_11_WC	2	0.000690369347600966	2	0.000690369347600966	TGTGCCAGATCAACTGGGACCCTCTACTTTGGCTACTGG	CARSTGTLYFGYW	IGHV2-2	IGHJ2	IGHD4-1	9	23	11	20	-1	-1	13	DJ_1_11	DSS	Colon	WC	C	Janssen	5	control	91.5	9.7	I	M	0	0	0	0	0	0	0	0	200	0.33	200	0	18.95	19.6	3.43	0.176	7.5	0.023
1438	DJ_1_11_WC	2	0.000690369347600966	2	0.000690369347600966	TGTGCCAGAAATGGTAATTACTATGCTATGGACTACTGG	CARNGNYYAMDYW	IGHV2-2	IGHJ4		12	16	-1	-1	-1	-1	3	DJ_1_11	DSS	Colon	WC	C	Janssen	5	control	91.5	9.7	I	M	0	0	0	0	0	0	0	0	200	0.33	200	0	18.95	19.6	3.43	0.176	7.5	0.023
1439	DJ_1_11_WC	2	0.000690369347600966	2	0.000690369347600966	TGTGCCAGAAATGGTAACTACTATGCTATGGACTACTGG	CARNGNYYAMDYW	IGHV2-2	IGHJ4	IGHD2-8	12	18	12	18	-1	-1	5	DJ_1_11	DSS	Colon	WC	C	Janssen	5	control	91.5	9.7	I	M	0	0	0	0	0	0	0	0	200	0.33	200	0	18.95	19.6	3.43	0.176	7.5	0.023
1440	DJ_1_11_WC	2	0.000690369347600966	2	0.000690369347600966	TGTGCCAAAGATTCGGACTTTGCCTGGTTTGCTTATTGG	CAKDSDFAWFAYW	IGHV2-2	IGHJ3		13	21	-1	-1	-1	-1	7	DJ_1_11	DSS	Colon	WC	C	Janssen	5	control	91.5	9.7	I	M	0	0	0	0	0	0	0	0	200	0.33	200	0	18.95	19.6	3.43	0.176	7.5	0.023
1441	DJ_1_11_WC	2	0.000690369347600966	2	0.000690369347600966	TGTGCACGGGTAACTGGGACGGGGGCTATGGACTACTGG	CARVTGTGAMDYW	IGHV3-3	IGHJ4	IGHD4-1	5	24	10	21	-1	-1	18	DJ_1_11	DSS	Colon	WC	C	Janssen	5	control	91.5	9.7	I	M	0	0	0	0	0	0	0	0	200	0.33	200	0	18.95	19.6	3.43	0.176	7.5	0.023
1442	DJ_1_11_WC	2	0.000690369347600966	2	0.000690369347600966	TGTGCAAGGAGGGGAGTAACTACCCCTTTTGCTTACTGG	CARRGVTTPFAYW	IGHV5-9	IGHJ3	IGHD2-5, IGHD2-6, IGHD2-8	8	27	14	23	-1	-1	18	DJ_1_11	DSS	Colon	WC	C	Janssen	5	control	91.5	9.7	I	M	0	0	0	0	0	0	0	0	200	0.33	200	0	18.95	19.6	3.43	0.176	7.5	0.023
1443	DJ_1_11_WC	2	0.000690369347600966	2	0.000690369347600966	TGTGCAAGGAGGAACTATAGGGCCTGGTTTGCTTACTGG	CARRNYRAWFAYW	IGHV1-62-3	IGHJ3	IGHD2-5, IGHD2-6	8	20	13	20	-1	-1	11	DJ_1_11	DSS	Colon	WC	C	Janssen	5	control	91.5	9.7	I	M	0	0	0	0	0	0	0	0	200	0.33	200	0	18.95	19.6	3.43	0.176	7.5	0.023
1444	DJ_1_11_WC	2	0.000690369347600966	2	0.000690369347600966	TGTGCAAGATTTGATTACTACTGGTACTTCGATGTCTGG	CARFDYYWYFDVW	IGHV1-58	IGHJ1		13	17	-1	-1	-1	-1	3	DJ_1_11	DSS	Colon	WC	C	Janssen	5	control	91.5	9.7	I	M	0	0	0	0	0	0	0	0	200	0.33	200	0	18.95	19.6	3.43	0.176	7.5	0.023
1445	DJ_1_11_WC	2	0.000690369347600966	2	0.000690369347600966	TGTGCAAGATCCGGAGATTACGGCTGGTTTGCTTACTGG	CARSGDYGWFAYW	IGHV1-62-3, IGHV1-58, IGHV1-63, IGHV1-84	IGHJ3	IGHD2-4	11	23	15	22	-1	-1	11	DJ_1_11	DSS	Colon	WC	C	Janssen	5	control	91.5	9.7	I	M	0	0	0	0	0	0	0	0	200	0.33	200	0	18.95	19.6	3.43	0.176	7.5	0.023
1446	DJ_1_11_WC	2	0.000690369347600966	2	0.000690369347600966	TGTGCAAGATCAGGTTATTACGACTACTTTGACTACTGG	CARSGYYDYFDYW	IGHV1-84	IGHJ2	IGHD2-3, IGHD1-1	11	22	12	22	-1	-1	10	DJ_1_11	DSS	Colon	WC	C	Janssen	5	control	91.5	9.7	I	M	0	0	0	0	0	0	0	0	200	0.33	200	0	18.95	19.6	3.43	0.176	7.5	0.023
1447	DJ_1_11_WC	2	0.000690369347600966	2	0.000690369347600966	TGTGCAAGATCAGGGTATTACGACTACTTTGACTACTGG	CARSGYYDYFDYW	IGHV1-62-3, IGHV1-84	IGHJ2	IGHD5-6, IGHD2-4, IGHD5-2	11	22	13	19	-1	-1	10	DJ_1_11	DSS	Colon	WC	C	Janssen	5	control	91.5	9.7	I	M	0	0	0	0	0	0	0	0	200	0.33	200	0	18.95	19.6	3.43	0.176	7.5	0.023
1448	DJ_1_11_WC	2	0.000690369347600966	2	0.000690369347600966	TGTGCAAGATACTATAGTAACTACTACTTTGACTACTGG	CARYYSNYYFDYW	IGHV3-3	IGHJ2	IGHD2-5, IGHD2-6	9	21	9	21	-1	-1	11	DJ_1_11	DSS	Colon	WC	C	Janssen	5	control	91.5	9.7	I	M	0	0	0	0	0	0	0	0	200	0.33	200	0	18.95	19.6	3.43	0.176	7.5	0.023
1449	DJ_1_11_WC	2	0.000690369347600966	2	0.000690369347600966	TGTGCAAGATACGGCTATAGTAACTCGTTTGCTTACTGG	CARYGYSNSFAYW	IGHV1-62-3	IGHJ3	IGHD2-5, IGHD2-6	10	23	14	23	-1	-1	12	DJ_1_11	DSS	Colon	WC	C	Janssen	5	control	91.5	9.7	I	M	0	0	0	0	0	0	0	0	200	0.33	200	0	18.95	19.6	3.43	0.176	7.5	0.023
1450	DJ_1_11_WC	2	0.000690369347600966	2	0.000690369347600966	TGTGCAAGACCAGCTCAGGCTACCCCGTTTGTTTACTGG	CARPAQATPFVYW	IGHV1-62-3, IGHV1-58	IGHJ3	IGHD3-2	9	26	10	23	-1	-1	16	DJ_1_11	DSS	Colon	WC	C	Janssen	5	control	91.5	9.7	I	M	0	0	0	0	0	0	0	0	200	0.33	200	0	18.95	19.6	3.43	0.176	7.5	0.023
1451	DJ_1_11_WC	2	0.000690369347600966	2	0.000690369347600966	TGTGCAAGACACGTCCTGGGAGGGTACTTTGACTACTGG	CARHVLGGYFDYW	IGHV1-84	IGHJ2	IGHD4-1	9	24	15	21	-1	-1	14	DJ_1_11	DSS	Colon	WC	C	Janssen	5	control	91.5	9.7	I	M	0	0	0	0	0	0	0	0	200	0.33	200	0	18.95	19.6	3.43	0.176	7.5	0.023
1452	DJ_1_11_WC	2	0.000690369347600966	2	0.000690369347600966	TGTGCAAGAGGGGGTATGGGTAGTAACTTTGACTACTGG	CARGGMGSNFDYW	IGHV1-58	IGHJ2	IGHD5-6, IGHD5-2, IGHD5-3	9	19	12	17	-1	-1	9	DJ_1_11	DSS	Colon	WC	C	Janssen	5	control	91.5	9.7	I	M	0	0	0	0	0	0	0	0	200	0.33	200	0	18.95	19.6	3.43	0.176	7.5	0.023
1453	DJ_1_11_WC	2	0.000690369347600966	2	0.000690369347600966	TGTGCAAGAGGGAGGGGGAAACTTCTCTTTGACTACTGG	CARGRGKLLFDYW	IGHV1-58	IGHJ2		9	26	-1	-1	-1	-1	16	DJ_1_11	DSS	Colon	WC	C	Janssen	5	control	91.5	9.7	I	M	0	0	0	0	0	0	0	0	200	0.33	200	0	18.95	19.6	3.43	0.176	7.5	0.023
1454	DJ_1_11_WC	2	0.000690369347600966	2	0.000690369347600966	TGTGCAAGAGATGGTTACGACGCCTGGTTTGCTTACTGG	CARDGYDAWFAYW	IGHV3-3	IGHJ3	IGHD2-7	12	21	12	21	-1	-1	8	DJ_1_11	DSS	Colon	WC	C	Janssen	5	control	91.5	9.7	I	M	0	0	0	0	0	0	0	0	200	0.33	200	0	18.95	19.6	3.43	0.176	7.5	0.023
1455	DJ_1_11_WC	2	0.000690369347600966	2	0.000690369347600966	TGTGCAAGAGAGGACTACGGTAGTAGCTTGGGCTACTGG	CAREDYGSSLGYW	IGHV1-62-3, IGHV1-63	IGHJ2	IGHD5-5, IGHD2-3, IGHD2-5	9	19	12	18	-1	-1	9	DJ_1_11	DSS	Colon	WC	C	Janssen	5	control	91.5	9.7	I	M	0	0	0	0	0	0	0	0	200	0.33	200	0	18.95	19.6	3.43	0.176	7.5	0.023
[truncated: 100,990 more rows]
