# Supplementary material for: A temporal classifier predicts histopathology state and parses acute-chronic phasing in inflammatory bowel disease patients
Source: Commun Biol. 2023 Jan 24;6:95. doi: 10.1038/s42003-023-04469-y (PMC9873918; doi:10.1038/s42003-023-04469-y)
Supplement: Supplementary file 5 — Supplementary Data 2 [file 42003_2023_4469_MOESM5_ESM.csv]

	Sample	Clones	Sum.reads	Sum.UMIs	Reads.per.UMI	UMI.per.clone	mouse_id	model	tissue	bio_region	ctrl_disease	location	day	hit_rest	total_RNA_ug	RIN	seq_batch	iso_batch	Edema	Inflamm	GlandLoss	Erosion	Hyperplasia	HistoScore	PMN_perc	Neutro_score	Muco_thick	Lympho_aggre_count	Lympho_aggre_size	Pathoscore	bodyW_start_g	bodyW_sacri_g	bodyW_change_perc	colon_weight_g	colon_length_cm	colon_weight_length_g_cm
1	DJ_1_1_WC	743	2801	2801	1	3.77	DJ_1_1	DSS	Colon	WC	C	Janssen	5	control	82.5	9.7	N	L	0	0	0	0	0	0	0	0	200	0.33	50	0	17.59	17.54	-0.284	0.14	7	0.02
2	DJ_1_11_B	418	788	788	1	1.89	DJ_1_11	DSS	Blood	B	C	Janssen	5	control	6.76	8.7	A	A	0	0	0	0	0	0	0	0	200	0.33	200	0	18.95	19.6	3.43	0.176	7.5	0.023
3	DJ_1_11_WC	811	2897	2897	1	3.57	DJ_1_11	DSS	Colon	WC	C	Janssen	5	control	91.5	9.7	I	M	0	0	0	0	0	0	0	0	200	0.33	200	0	18.95	19.6	3.43	0.176	7.5	0.023
4	DJ_1_13_B	201	405	405	1	2.01	DJ_1_13	DSS	Blood	B	C	Janssen	5	control	2.25	7.3	E	E	0	0	0	0	0	0	0	0	200	0	0	0	18.95	18.23	-3.799	0.156	7	0.022
5	DJ_1_2_B	106	231	231	1	2.18	DJ_1_2	DSS	Blood	B	C	Janssen	5	control	12.92	7.1	D	C	0	0	0	0	0	0	0	0	200	0	0	0	16.68	16.23	5.156	0.141	7	0.02
6	DJ_1_2_WC	535	2170	2170	1	4.06	DJ_1_2	DSS	Colon	WC	C	Janssen	5	control	142.5	9.7	P	N	0	0	0	0	0	0	0	0	200	0	0	0	16.68	16.23	5.156	0.141	7	0.02
7	DJ_1_20_B	351	811	811	1	2.31	DJ_1_20	DSS	Blood	B	C	Janssen	12	control	3.9	7	F	B	0	0	0	0	0	0	0	0	200	0	0	0	17.77	18.46	3.883	0.166	7.75	0.021
8	DJ_1_20_WC	697	2254	2254	1	3.23	DJ_1_20	DSS	Colon	WC	C	Janssen	12	control	99	9.5	J	L	0	0	0	0	0	0	0	0	200	0	0	0	17.77	18.46	3.883	0.166	7.75	0.021
9	DJ_1_23_WC	773	2591	2591	1	3.35	DJ_1_23	DSS	Colon	WC	C	Janssen	12	control	94.5	9.1	L	G	0	0	0	0	0	0	0	0	200	0.33	50	0	18	18.95	5.278	0.168	7.5	0.022
10	DJ_1_24_B	355	584	584	1	1.65	DJ_1_24	DSS	Blood	B	C	Janssen	12	control	6.02	6.4	C	D	0	0	0	0	0	0	0	0	200	0.33	100	0	17.77	18.12	1.97	0.156	7.5	0.021
11	DJ_1_26_B	507	888	888	1	1.75	DJ_1_26	DSS	Blood	B	C	Janssen	12	control	6.8	7.8	F	D	0	0	0	0	0	0	0	0	200	0	0	0	16.72	17.94	7.297	0.159	7.5	0.021
12	DJ_1_26_WC	736	2780	2780	1	3.78	DJ_1_26	DSS	Colon	WC	C	Janssen	12	control	55.2	9.6	J	J	0	0	0	0	0	0	0	0	200	0	0	0	16.72	17.94	7.297	0.159	7.5	0.021
13	DJ_1_27_B	529	1142	1142	1	2.16	DJ_1_27	DSS	Blood	B	C	Janssen	12	control	4.74	8.2	G	B	0	0	0	0	0	0	0	0	200	0.33	100	0	16.24	18.37	13.116	0.146	7.25	0.02
14	DJ_1_27_WC	765	2731	2731	1	3.57	DJ_1_27	DSS	Colon	WC	C	Janssen	12	control	116.4	10	S	G	0	0	0	0	0	0	0	0	200	0.33	100	0	16.24	18.37	13.116	0.146	7.25	0.02
15	DJ_1_28_B	305	472	472	1	1.55	DJ_1_28	DSS	Blood	B	C	Janssen	12	control	7.28	8.6	H	B	0	0	0	0	0	0	0	0	200	0	0	0	17.79	20.12	13.097	0.171	7.5	0.023
16	DJ_1_28_WC	545	2094	2094	1	3.84	DJ_1_28	DSS	Colon	WC	C	Janssen	12	control	96	9.3	P	J	0	0	0	0	0	0	0	0	200	0	0	0	17.79	20.12	13.097	0.171	7.5	0.023
17	DJ_1_37_B	409	1189	1189	1	2.91	DJ_1_37	DSS	Blood	B	C	Janssen	17	control	7.84	8.7	G	A	0	0	0	0	0	0	0	0	200	0	0	0	16.15	17.31	7.183	0.16	7.5	0.021
18	DJ_1_37_WC	683	2161	2161	1	3.16	DJ_1_37	DSS	Colon	WC	C	Janssen	17	control	60	9.9	M	K	0	0	0	0	0	0	0	0	200	0	0	0	16.15	17.31	7.183	0.16	7.5	0.021
19	DJ_1_39_WC	866	4504	4504	1	5.2	DJ_1_39	DSS	Colon	WC	C	Janssen	17	control	76.5	9.8	Q	K	0	0	0	0	0	0	0	0	200	0.33	50	0	16.28	17.92	10.074	0.168	7.75	0.022
20	DJ_1_40_B	352	666	666	1	1.89	DJ_1_40	DSS	Blood	B	C	Janssen	17	control	5.24	8.6	B	A	0	0	0	0	0	0	0	0	200	0.33	50	0	17.73	19.83	11.844	0.21	7.5	0.028
21	DJ_1_41_B	454	1078	1078	1	2.37	DJ_1_41	DSS	Blood	B	C	Janssen	17	control	3.6	7.9	D	B	0	0	0	0	0	0	0	0	200	0.67	100	0	16.35	18.45	12.844	0.159	7.5	0.021
22	DJ_1_41_WC	792	2715	2715	1	3.43	DJ_1_41	DSS	Colon	WC	C	Janssen	17	control	49.8	10	I	I	0	0	0	0	0	0	0	0	200	0.67	100	0	16.35	18.45	12.844	0.159	7.5	0.021
23	DJ_1_44_B	342	717	717	1	2.1	DJ_1_44	DSS	Blood	B	C	Janssen	17	control	9.3	9.2	A	A	0	0	0	0	0	0	0	0	200	1	100	0	17.31	19.96	15.309	0.171	7.5	0.023
24	DJ_1_44_WC	464	1266	1266	1	2.73	DJ_1_44	DSS	Colon	WC	C	Janssen	17	control	68.25	9.2	J	H	0	0	0	0	0	0	0	0	200	1	100	0	17.31	19.96	15.309	0.171	7.5	0.023
25	DJ_1_45_B	556	1239	1239	1	2.23	DJ_1_45	DSS	Blood	B	C	Janssen	17	control	5.53	8	F	B	0	0	0	0	0	0	0	0	200	0	0	0	16.85	19.47	15.549	0.151	7	0.022
26	DJ_1_45_WC	803	2764	2764	1	3.44	DJ_1_45	DSS	Colon	WC	C	Janssen	17	control	88.5	9.8	I	I	0	0	0	0	0	0	0	0	200	0	0	0	16.85	19.47	15.549	0.151	7	0.022
27	DJ_1_5_B	427	769	769	1	1.8	DJ_1_5	DSS	Blood	B	C	Janssen	5	control	2.12	7.5	A	A	0	0	0	0	0	0	0	0	200	0	0	0	18.89	19.16	1.429	0.165	8	0.021
28	DJ_1_5_WC	849	5471	5471	1	6.44	DJ_1_5	DSS	Colon	WC	C	Janssen	5	control	125.7	10	R	K	0	0	0	0	0	0	0	0	200	0	0	0	18.89	19.16	1.429	0.165	8	0.021
29	DJ_1_7_B	247	440	440	1	1.78	DJ_1_7	DSS	Blood	B	C	Janssen	5	control	3.81	7.5	C	E	0	0	0	0	0	0	0	0	200	1.67	83.33	0	18.6	19.06	2.473	0.155	7.5	0.021
30	DJ_1_7_WC	857	3790	3790	1	4.42	DJ_1_7	DSS	Colon	WC	C	Janssen	5	control	96	9.8	J	N	0	0	0	0	0	0	0	0	200	1.67	83.33	0	18.6	19.06	2.473	0.155	7.5	0.021
31	DJ_1_77_B	495	788	788	1	1.59	DJ_1_77	DSS	Blood	B	C	Janssen	36	control	1.9	7.8	D	C	0	0	0	0	0	0	0	0	200	0	0	0	18.85	21.81	15.703	0.188	8.5	0.022
32	DJ_1_77_WC	870	2760	2760	1	3.17	DJ_1_77	DSS	Colon	WC	C	Janssen	36	control	111	9.3	O	J	0	0	0	0	0	0	0	0	200	0	0	0	18.85	21.81	15.703	0.188	8.5	0.022
33	DJ_1_78_B	345	1032	1032	1	2.99	DJ_1_78	DSS	Blood	B	C	Janssen	36	control	4.18	8.2	C	B	0	0	0	0	0	0	0	0	200	0	0	0	17.05	20.99	23.109	0.177	7.75	0.023
34	DJ_1_79_B	75	154	154	1	2.05	DJ_1_79	DSS	Blood	B	C	Janssen	36	control	9.86	9	H	A	0	0	0	0	0	0	0	0	200	0	0	0	18.41	21.45	16.513	0.176	7.5	0.023
35	DJ_1_79_WC	399	1091	1091	1	2.73	DJ_1_79	DSS	Colon	WC	C	Janssen	36	control	52.5	8.1	P	H	0	0	0	0	0	0	0	0	200	0	0	0	18.41	21.45	16.513	0.176	7.5	0.023
36	DJ_1_80_WC	957	4046	4046	1	4.23	DJ_1_80	DSS	Colon	WC	C	Janssen	36	control	97.5	9.7	Q	J	0	0	0	0	0	0	0	0	200	0	0	0	18.47	22.48	21.711	0.172	8	0.022
37	DJ_1_84_B	478	658	658	1	1.38	DJ_1_84	DSS	Blood	B	C	Janssen	36	control	2.47	7.7	D	D	0	0	0	0	0	0	0	0	200	0.67	100	0	17.86	21.46	20.157	0.199	9	0.022
38	DJ_1_84_WC	757	2755	2755	1	3.64	DJ_1_84	DSS	Colon	WC	C	Janssen	36	control	87	9.8	L	H	0	0	0	0	0	0	0	0	200	0.67	100	0	17.86	21.46	20.157	0.199	9	0.022
39	DJ_1_90_B	394	1057	1057	1	2.68	DJ_1_90	DSS	Blood	B	C	Janssen	36	control	6.64	8.4	B	A	0	0	0	0	0	0	0	0	200	0.67	50	0	17.87	20.5	14.717	0.207	8.25	0.025
40	DJ_1_90_WC	914	3130	3130	1	3.42	DJ_1_90	DSS	Colon	WC	C	Janssen	36	control	115.5	9.2	P	L	0	0	0	0	0	0	0	0	200	0.67	50	0	17.87	20.5	14.717	0.207	8.25	0.025
41	DJ_2_1_B	344	690	690	1	2.01	DJ_2_1	DSS	Blood	B	D	Janssen	5	hit1	2.69	6.1	E	C	16.67	1.67	0.83	0	0	2.5	0.1	0.17	200	0.33	100	0.361471862	17.32	17.15	-0.982	0.194	6	0.032
42	DJ_2_1_WC	444	1444	1444	1	3.25	DJ_2_1	DSS	Colon	WC	D	Janssen	5	hit1	128.7	9.7	S	N	16.67	1.67	0.83	0	0	2.5	0.1	0.17	200	0.33	100	0.361471862	17.32	17.15	-0.982	0.194	6	0.032
43	DJ_2_12_B	195	384	384	1	1.97	DJ_2_12	DSS	Blood	B	D	Janssen	5	hit1	3.63	7.1	G	D	0	1	0.5	0	0	1.5	0.1	0.1	200	0.33	100	0.156883117	16.36	16.78	2.567	0.142	7	0.02
44	DJ_2_12_WC	453	1677	1677	1	3.7	DJ_2_12	DSS	Colon	WC	D	Janssen	5	hit1	62.7	9.4	P	I	0	1	0.5	0	0	1.5	0.1	0.1	200	0.33	100	0.156883117	16.36	16.78	2.567	0.142	7	0.02
45	DJ_2_14_WC	379	1270	1270	1	3.35	DJ_2_14	DSS	Colon	WC	D	Janssen	5	hit1	74.4	8	R	G	83.33	3.33	2.33	0	0.33	6	0.25	0.83	233.33	0	0	1.300865801	17.16	17.47	1.807	0.173	5	0.035
46	DJ_2_15_B	151	246	246	1	1.63	DJ_2_15	DSS	Blood	B	D	Janssen	5	hit1	3.66	7.3	H	C	100	2.67	1.67	0.33	0.17	4.83	0.2	0.57	216.67	0.33	100	1.203290043	16.85	16.83	-0.119	0.184	6.5	0.028
47	DJ_2_18_B	343	783	783	1	2.28	DJ_2_18	DSS	Blood	B	D	Janssen	12	rest1	3.82	6.5	G	C	116.67	3.67	3	2.33	1	10	0.37	1.57	316.67	1.33	83.33	2.105887446	17.03	15.6	-8.397	0.333	5.5	0.061
48	DJ_2_18_WC	1124	7529	7529	1	6.7	DJ_2_18	DSS	Colon	WC	D	Janssen	12	rest1	108	9.7	K	J	116.67	3.67	3	2.33	1	10	0.37	1.57	316.67	1.33	83.33	2.105887446	17.03	15.6	-8.397	0.333	5.5	0.061
49	DJ_2_20_WC	1198	4692	4692	1	3.92	DJ_2_20	DSS	Colon	WC	D	Janssen	12	rest1	88.5	8.5	N	K	100	3	2.33	1	1.67	8	0.5	1.5	366.67	4.33	116.67	1.823376623	17.34	13.56	-21.799	0.27	5.75	0.047
50	DJ_2_26_B	237	422	422	1	1.78	DJ_2_26	DSS	Blood	B	D	Janssen	12	rest1	4.23	7.7	E	D	66.67	2	1.17	0	1.33	4.5	0.15	0.35	333.33	1	275	0.890649351	17.72	17.34	-2.144	0.282	5.5	0.051
51	DJ_2_26_WC	771	2634	2634	1	3.42	DJ_2_26	DSS	Colon	WC	D	Janssen	12	rest1	158	7.5	O	J	66.67	2	1.17	0	1.33	4.5	0.15	0.35	333.33	1	275	0.890649351	17.72	17.34	-2.144	0.282	5.5	0.051
52	DJ_2_31_B	254	437	437	1	1.72	DJ_2_31	DSS	Blood	B	D	Janssen	12	rest1	7.56	9.2	C	A	166.67	3.67	3	2.33	1	10	0.33	1.33	300	4	83.33	2.312554113	16.58	15.42	-6.996	0.34	5.75	0.059
53	DJ_2_33_B	50	113	113	1	2.26	DJ_2_33	DSS	Blood	B	D	Janssen	17	hit2	26.06	8.9	B	E	100	4.33	3.67	3	1.83	12.83	0.42	1.92	383.33	2.33	225	2.366666667	17.3	14.88	-13.988	0.31	5	0.062
54	DJ_2_33_WC	1063	4372	4372	1	4.11	DJ_2_33	DSS	Colon	WC	D	Janssen	17	hit2	148.5	9.1	K	M	100	4.33	3.67	3	1.83	12.83	0.42	1.92	383.33	2.33	225	2.366666667	17.3	14.88	-13.988	0.31	5	0.062
55	DJ_2_34_WC	916	2988	2988	1	3.26	DJ_2_34	DSS	Colon	WC	D	Janssen	17	hit2	148	7.1	J	I	150	4	3.5	2.5	0.75	10.75	0.38	1.63	275	1	200	2.387662338	17.48	17.61	0.744	0.333	5.25	0.063
56	DJ_2_36_B	69	127	127	1	1.84	DJ_2_36	DSS	Blood	B	D	Janssen	17	hit2	9.4	8.1	E	D	116.67	4	3.33	1.67	2.33	11.33	0.5	2.17	433.33	2.33	216.67	2.44978355	17.42	15.41	-11.538	0.285	5.25	0.054
57	DJ_2_36_WC	1027	5110	5110	1	4.98	DJ_2_36	DSS	Colon	WC	D	Janssen	17	hit2	135	8.1	R	M	116.67	4	3.33	1.67	2.33	11.33	0.5	2.17	433.33	2.33	216.67	2.44978355	17.42	15.41	-11.538	0.285	5.25	0.054
58	DJ_2_38_B	250	403	403	1	1.61	DJ_2_38	DSS	Blood	B	D	Janssen	17	hit2	5.5	8.1	C	C	100	3	2	0.33	0.17	5.5	0.25	0.75	216.67	0.33	50	1.328571429	17.68	18.48	4.525	0.238	6	0.04
59	DJ_2_38_WC	662	2288	2288	1	3.46	DJ_2_38	DSS	Colon	WC	D	Janssen	17	hit2	88.5	9.7	L	I	100	3	2	0.33	0.17	5.5	0.25	0.75	216.67	0.33	50	1.328571429	17.68	18.48	4.525	0.238	6	0.04
60	DJ_2_4_B	169	342	342	1	2.02	DJ_2_4	DSS	Blood	B	D	Janssen	5	hit1	10.23	7.1	B	C	50	3	2	0	0.17	5.17	0.25	0.75	216.67	0	0	1.002597403	18.83	17.95	-4.673	0.19	5	0.038
61	DJ_2_4_WC	353	809	809	1	2.29	DJ_2_4	DSS	Colon	WC	D	Janssen	5	hit1	24	8.4	I	H	50	3	2	0	0.17	5.17	0.25	0.75	216.67	0	0	1.002597403	18.83	17.95	-4.673	0.19	5	0.038
62	DJ_2_40_B	106	158	158	1	1.49	DJ_2_40	DSS	Blood	B	D	Janssen	17	hit2	10.86	8.7	A	C	133.33	4	3.33	2	1.33	10.67	0.37	1.73	350	0.67	200	2.324502164	17.58	17.74	0.91	0.328	5.75	0.057
63	DJ_2_40_WC	1097	4139	4139	1	3.77	DJ_2_40	DSS	Colon	WC	D	Janssen	17	hit2	114	8.1	O	I	133.33	4	3.33	2	1.33	10.67	0.37	1.73	350	0.67	200	2.324502164	17.58	17.74	0.91	0.328	5.75	0.057
64	DJ_2_44_WC	554	1266	1266	1	2.29	DJ_2_44	DSS	Colon	WC	D	Janssen	12	rest1	85.5	7.6	L	L	100	3.33	2	1	1	7.33	0.33	1.17	300	0	0	1.638095238	17.92	13.08	-27.009	0.277	5.5	0.05
65	DJ_2_5_B	148	306	306	1	2.07	DJ_2_5	DSS	Blood	B	D	Janssen	5	hit1	3.7	8.2	G	B	16.67	1	0.5	0	0	1.5	0.1	0.1	200	0.33	50	0.256883117	16.96	16.66	-1.769	0.189	5	0.038
66	DJ_2_5_WC	393	1469	1469	1	3.74	DJ_2_5	DSS	Colon	WC	D	Janssen	5	hit1	112.5	7.5	J	J	16.67	1	0.5	0	0	1.5	0.1	0.1	200	0.33	50	0.256883117	16.96	16.66	-1.769	0.189	5	0.038
67	DJ_2_58_B	187	274	274	1	1.47	DJ_2_58	DSS	Blood	B	D	Janssen	12	rest1	1.38	9.8	H	A	150	4	3.33	2.67	2.67	12.67	0.42	1.75	466.67	5	183.33	2.587012987	16.88	12.71	-24.704	0.332	5.5	0.06
68	DJ_2_58_WC	805	2675	2675	1	3.32	DJ_2_58	DSS	Colon	WC	D	Janssen	12	rest1	90	8.3	I	K	150	4	3.33	2.67	2.67	12.67	0.42	1.75	466.67	5	183.33	2.587012987	16.88	12.71	-24.704	0.332	5.5	0.06
69	DJ_2_65_B	22	30	30	1	1.36	DJ_2_65	DSS	Blood	B	D	Janssen	17	hit2	19.7	9.3	H	A	100	4	3	0.5	1.5	9	0.25	1	350	1	200	1.701298701	17.8	13.23	-25.674	0.27	5	0.054
70	DJ_2_80_B	136	235	235	1	1.73	DJ_2_80	DSS	Blood	B	D	Janssen	36	rest2	2.99	8.3	F	D	66.67	3.33	2.33	0.33	1.67	7.67	0.33	1.17	366.67	1.67	300	1.464069264	17.73	21.26	19.91	0.255	6	0.043
71	DJ_2_80_WC	2103	12377	12377	1	5.89	DJ_2_80	DSS	Colon	WC	D	Janssen	36	rest2	147	10	I	M	66.67	3.33	2.33	0.33	1.67	7.67	0.33	1.17	366.67	1.67	300	1.464069264	17.73	21.26	19.91	0.255	6	0.043
72	DJ_2_83_WC	1565	11423	11423	1	7.3	DJ_2_83	DSS	Colon	WC	D	Janssen	36	rest2	90	8	R	K	100	4	3	1	2	10	0.5	2.25	425	2.5	400	2.279220779	16.68	16.18	-2.998	0.271	5.25	0.052
73	DJ_2_84_B	229	454	454	1	1.98	DJ_2_84	DSS	Blood	B	D	Janssen	36	rest2	7.25	8.2	C	A	83.33	4	3	0.33	1	8.33	0.25	1	316.67	2	75	1.549350649	17.87	19.92	11.472	0.266	5.75	0.046
74	DJ_2_84_WC	1646	8858	8858	1	5.38	DJ_2_84	DSS	Colon	WC	D	Janssen	36	rest2	57.3	6.3	O	H	83.33	4	3	0.33	1	8.33	0.25	1	316.67	2	75	1.549350649	17.87	19.92	11.472	0.266	5.75	0.046
75	DJ_2_85_B	223	332	332	1	1.49	DJ_2_85	DSS	Blood	B	D	Janssen	36	rest2	7.22	8.2	A	E	66.67	4	3	1	2.67	10.67	0.42	1.67	466.67	2.67	216.67	1.897835498	17.11	21.68	26.71	0.342	5.75	0.059
76	DJ_2_85_WC	918	3077	3077	1	3.35	DJ_2_85	DSS	Colon	WC	D	Janssen	36	rest2	114	8.6	N	L	66.67	4	3	1	2.67	10.67	0.42	1.67	466.67	2.67	216.67	1.897835498	17.11	21.68	26.71	0.342	5.75	0.059
77	DJ_2_89_B	233	324	324	1	1.39	DJ_2_89	DSS	Blood	B	D	Janssen	36	rest2	3.34	8.2	D	D	33.33	3	2	0.33	1.5	6.83	0.28	0.98	350	1	225	1.125800866	16.14	15.85	-1.797	0.298	6	0.05
78	DJ_2_89_WC	1144	4499	4499	1	3.93	DJ_2_89	DSS	Colon	WC	D	Janssen	36	rest2	130	7.3	K	M	33.33	3	2	0.33	1.5	6.83	0.28	0.98	350	1	225	1.125800866	16.14	15.85	-1.797	0.298	6	0.05
79	DJ_2_90_B	173	299	299	1	1.73	DJ_2_90	DSS	Blood	B	D	Janssen	36	rest2	7.12	8.7	B	C	83.33	5	4	1.67	2	12.67	0.5	2.5	400	0.33	50	2.487012987	16.09	19.38	20.447	0.321	5.25	0.061
80	DM_1_11_B	2969	3647	3647	1	1.23	DM_1_11	DSS	Blood	B	C	Sinai	5	control	2.32	7.8	A	F	0	0	0	0	0	0	0	0	200	0.33	200	0	18.36	16.79	-8.551	0.26	8.4	0.031
81	DM_1_12_B	181	466	466	1	2.57	DM_1_12	DSS	Blood	B	C	Sinai	5	control	1.66	8.6	F	F	0	0	0	0	0	0	0	0	183.33	0.67	300	0	18.19	16.81	-7.587	0.24	7.2	0.033
82	DM_1_12_WC	522	1877	1877	1	3.6	DM_1_12	DSS	Colon	DC	C	Sinai	5	control	38.25	7.1	Q	N	0	0	0	0	0	0	0	0	183.33	0.67	300	0	18.19	16.81	-7.587	0.24	7.2	0.033
83	DM_1_13_B	134	223	223	1	1.66	DM_1_13	DSS	Blood	B	C	Sinai	5	control	1.3	6.5	H	F	0	0	0	0	0	0	0	0	166.67	0.33	50	0	17.16	16.06	-6.41	0.26	8.6	0.03
84	DM_1_17_B	237	412	412	1	1.74	DM_1_17	DSS	Blood	B	C	Sinai	12	control	3.96	7.9	D	F	0	0	0	0	0	0	0	0	200	0.33	50	0	17.12	17.34	1.285	0.24	7	0.034
85	DM_1_17_PC	453	1139	1139	1	2.51	DM_1_17	DSS	Colon	PC	C	Sinai	12	control	94.5	8.8	K	O	0	0	0	0	0	0	0	0	200	0.33	50	0	17.12	17.34	1.285	0.24	7	0.034
86	DM_1_17_WC	568	1805	1805	1	3.18	DM_1_17	DSS	Colon	DC	C	Sinai	12	control	42.75	6.2	Q	I	0	0	0	0	0	0	0	0	200	0.33	50	0	17.12	17.34	1.285	0.24	7	0.034
87	DM_1_18_B	133	213	213	1	1.6	DM_1_18	DSS	Blood	B	C	Sinai	12	control	3.21	7.3	C	F	0	0	0	0	0	0	0	0	200	0	0	0	17.21	17.71	2.905	0.23	7.1	0.032
88	DM_1_18_PC	448	1544	1544	1	3.45	DM_1_18	DSS	Colon	PC	C	Sinai	12	control	79.5	9	R	P	0	0	0	0	0	0	0	0	200	0	0	0	17.21	17.71	2.905	0.23	7.1	0.032
89	DM_1_18_WC	651	2172	2172	1	3.34	DM_1_18	DSS	Colon	DC	C	Sinai	12	control	49.5	9.4	P	M	0	0	0	0	0	0	0	0	200	0	0	0	17.21	17.71	2.905	0.23	7.1	0.032
90	DM_1_20_B	54	109	109	1	2.02	DM_1_20	DSS	Blood	B	C	Sinai	12	control	4.93	7.5	H	F	0	0	0	0	0	0	0	0	175	0.5	50	0	18.08	17.41	-3.706	0.29	6.7	0.043
91	DM_1_20_PC	721	2283	2283	1	3.17	DM_1_20	DSS	Colon	PC	C	Sinai	12	control	85.5	9.5	Q	O	0	0	0	0	0	0	0	0	175	0.5	50	0	18.08	17.41	-3.706	0.29	6.7	0.043
92	DM_1_20_WC	667	2022	2022	1	3.03	DM_1_20	DSS	Colon	DC	C	Sinai	12	control	46.5	9.9	M	L	0	0	0	0	0	0	0	0	175	0.5	50	0	18.08	17.41	-3.706	0.29	6.7	0.043
93	DM_1_21_B	336	692	692	1	2.06	DM_1_21	DSS	Blood	B	C	Sinai	12	control	3.64	7.3	A	F	0	0	0	0	0	0	0	0	200	0.33	200	0	16.45	16.97	3.161	0.32	8.3	0.039
94	DM_1_21_PC	489	1189	1189	1	2.43	DM_1_21	DSS	Colon	PC	C	Sinai	12	control	68.25	8.1	J	O	0	0	0	0	0	0	0	0	200	0.33	200	0	16.45	16.97	3.161	0.32	8.3	0.039
95	DM_1_21_WC	652	2857	2857	1	4.38	DM_1_21	DSS	Colon	DC	C	Sinai	12	control	50.25	10	M	H	0	0	0	0	0	0	0	0	200	0.33	200	0	16.45	16.97	3.161	0.32	8.3	0.039
96	DM_1_23_B	214	655	655	1	3.06	DM_1_23	DSS	Blood	B	C	Sinai	12	control	3.89	7.8	E	F	0	0	0	0	0	0	0	0	200	0.67	200	0	14.79	15.88	7.37	0.3	8	0.038
97	DM_1_23_PC	451	1693	1693	1	3.75	DM_1_23	DSS	Colon	PC	C	Sinai	12	control	97.5	6.7	M	P	0	0	0	0	0	0	0	0	200	0.67	200	0	14.79	15.88	7.37	0.3	8	0.038
98	DM_1_36_B	337	834	834	1	2.47	DM_1_36	DSS	Blood	B	C	Sinai	17	control	4.76	6.7	G	F	0	0	0	0	0	0	0	0	200	0	0	0	18.35	19.18	4.523	0.36	7.4	0.049
99	DM_1_36_PC	588	1846	1846	1	3.14	DM_1_36	DSS	Colon	PC	C	Sinai	17	control	150	9.1	N	O	0	0	0	0	0	0	0	0	200	0	0	0	18.35	19.18	4.523	0.36	7.4	0.049
100	DM_1_36_WC	928	3362	3362	1	3.62	DM_1_36	DSS	Colon	DC	C	Sinai	17	control	61.35	8.8	N	L	0	0	0	0	0	0	0	0	200	0	0	0	18.35	19.18	4.523	0.36	7.4	0.049
101	DM_1_39_B	301	768	768	1	2.55	DM_1_39	DSS	Blood	B	C	Sinai	17	control	5.18	6.4	G	F	0	0	0	0	0	0	0	0	183.33	0	0	0	17.15	17.43	1.633	0.31	7	0.044
102	DM_1_4_B	582	851	851	1	1.46	DM_1_4	DSS	Blood	B	C	Sinai	5	control	1.03	7	B	F	0	0	0	0	0	0	0	0	183.33	0	0	0	17.45	16.5	-5.444	0.26	6.6	0.039
103	DM_1_40_B	146	303	303	1	2.08	DM_1_40	DSS	Blood	B	C	Sinai	17	control	7.39	7.3	F	F	0	0	0	0	0	0	0	0	200	0.67	200	0	19.15	19.11	-0.209	0.31	8	0.039
104	DM_1_40_PC	594	1519	1519	1	2.56	DM_1_40	DSS	Colon	PC	C	Sinai	17	control	108	9.3	K	O	0	0	0	0	0	0	0	0	200	0.67	200	0	19.15	19.11	-0.209	0.31	8	0.039
105	DM_1_40_WC	917	5258	5258	1	5.73	DM_1_40	DSS	Colon	DC	C	Sinai	17	control	47.85	8.7	N	G	0	0	0	0	0	0	0	0	200	0.67	200	0	19.15	19.11	-0.209	0.31	8	0.039
106	DM_1_42_B	1101	1503	1503	1	1.37	DM_1_42	DSS	Blood	B	C	Sinai	17	control	3.84	8.7	D	F	0	0	0	0	0	0	0	0	200	0	0	0	16.47	16.31	-0.971	0.3	8	0.038
107	DM_1_42_PC	640	1759	1759	1	2.75	DM_1_42	DSS	Colon	PC	C	Sinai	17	control	127.5	9.1	Q	Q	0	0	0	0	0	0	0	0	200	0	0	0	16.47	16.31	-0.971	0.3	8	0.038
108	DM_1_42_WC	808	2568	2568	1	3.18	DM_1_42	DSS	Colon	DC	C	Sinai	17	control	60.9	9.6	P	G	0	0	0	0	0	0	0	0	200	0	0	0	16.47	16.31	-0.971	0.3	8	0.038
109	DM_1_43_B	684	1108	1108	1	1.62	DM_1_43	DSS	Blood	B	C	Sinai	17	control	4.62	7.6	A	F	0	0	0	0	0	0	0	0	200	0	0	0	17.21	16.74	-2.731	0.44	10.5	0.042
110	DM_1_43_PC	593	1855	1855	1	3.13	DM_1_43	DSS	Colon	PC	C	Sinai	17	control	90	9.3	O	Q	0	0	0	0	0	0	0	0	200	0	0	0	17.21	16.74	-2.731	0.44	10.5	0.042
111	DM_1_43_WC	823	3172	3172	1	3.85	DM_1_43	DSS	Colon	DC	C	Sinai	17	control	70.8	8.3	S	N	0	0	0	0	0	0	0	0	200	0	0	0	17.21	16.74	-2.731	0.44	10.5	0.042
112	DM_1_6_B	266	607	607	1	2.28	DM_1_6	DSS	Blood	B	C	Sinai	5	control	7.42	6.9	F	F	0	0	0	0	0	0	0	0	175	0.5	50	0	16.23	15.15	-6.654	0.27	8.2	0.033
113	DM_1_6_WC	562	2688	2688	1	4.78	DM_1_6	DSS	Colon	DC	C	Sinai	5	control	33.9	5.8	S	N	0	0	0	0	0	0	0	0	175	0.5	50	0	16.23	15.15	-6.654	0.27	8.2	0.033
114	DM_1_86_B	316	746	746	1	2.36	DM_1_86	DSS	Blood	B	C	Sinai	35	control	8.18	7.6	E	F	0	0	0	0	0	0	0	0	200	0	0	0	15.86	17.92	12.989	0.21	8.2	0.026
115	DM_1_86_PC	569	1499	1499	1	2.63	DM_1_86	DSS	Colon	PC	C	Sinai	35	control	126	9.6	P	Q	0	0	0	0	0	0	0	0	200	0	0	0	15.86	17.92	12.989	0.21	8.2	0.026
116	DM_1_86_WC	1053	4216	4216	1	4	DM_1_86	DSS	Colon	DC	C	Sinai	35	control	50.25	9.6	M	K	0	0	0	0	0	0	0	0	200	0	0	0	15.86	17.92	12.989	0.21	8.2	0.026
117	DM_1_87_B	232	463	463	1	2	DM_1_87	DSS	Blood	B	C	Sinai	35	control	6.16	7.3	F	F	0	0	0	0	0	0	0	0	200	0	0	0	17.14	18.1	5.601	0.26	9.2	0.028
118	DM_1_87_PC	865	2392	2392	1	2.77	DM_1_87	DSS	Colon	PC	C	Sinai	35	control	124	8.6	K	P	0	0	0	0	0	0	0	0	200	0	0	0	17.14	18.1	5.601	0.26	9.2	0.028
119	DM_1_87_WC	1315	7383	7383	1	5.61	DM_1_87	DSS	Colon	DC	C	Sinai	35	control	68.1	9.4	S	G	0	0	0	0	0	0	0	0	200	0	0	0	17.14	18.1	5.601	0.26	9.2	0.028
120	DM_1_88_B	264	455	455	1	1.72	DM_1_88	DSS	Blood	B	C	Sinai	35	control	7.7	7.4	A	F	0	0	0	0	0	0	0	0	183.33	0	0	0	17.2	17.55	2.035	0.33	7.5	0.044
121	DM_1_88_PC	705	1949	1949	1	2.76	DM_1_88	DSS	Colon	PC	C	Sinai	35	control	94.5	10	M	O	0	0	0	0	0	0	0	0	183.33	0	0	0	17.2	17.55	2.035	0.33	7.5	0.044
122	DM_1_88_WC	1055	4185	4185	1	3.97	DM_1_88	DSS	Colon	DC	C	Sinai	35	control	93	8.9	J	N	0	0	0	0	0	0	0	0	183.33	0	0	0	17.2	17.55	2.035	0.33	7.5	0.044
123	DM_1_89_B	160	323	323	1	2.02	DM_1_89	DSS	Blood	B	C	Sinai	35	control	1.02	4.8	F	F	0	0	0	0	0	0	0	0	166.67	0	0	0	17.34	18.15	4.671	0.36	8.2	0.044
124	DM_1_89_PC	774	2445	2445	1	3.16	DM_1_89	DSS	Colon	PC	C	Sinai	35	control	150	9.6	J	P	0	0	0	0	0	0	0	0	166.67	0	0	0	17.34	18.15	4.671	0.36	8.2	0.044
125	DM_1_89_WC	838	2842	2842	1	3.39	DM_1_89	DSS	Colon	DC	C	Sinai	35	control	34.65	9.3	N	J	0	0	0	0	0	0	0	0	166.67	0	0	0	17.34	18.15	4.671	0.36	8.2	0.044
126	DM_1_93_B	730	1216	1216	1	1.67	DM_1_93	DSS	Blood	B	C	Sinai	35	control	1.05	3.9	E	F	0	0	0	0	0	0	0	0	183.33	0.33	100	0	17.07	17.92	4.979	0.25	9.3	0.027
127	DM_1_93_PC	728	2176	2176	1	2.99	DM_1_93	DSS	Colon	PC	C	Sinai	35	control	142.5	9.4	K	O	0	0	0	0	0	0	0	0	183.33	0.33	100	0	17.07	17.92	4.979	0.25	9.3	0.027
128	DM_1_93_WC	885	4782	4782	1	5.4	DM_1_93	DSS	Colon	DC	C	Sinai	35	control	49.8	9.2	Q	I	0	0	0	0	0	0	0	0	183.33	0.33	100	0	17.07	17.92	4.979	0.25	9.3	0.027
129	DM_2_10_B	285	607	607	1	2.13	DM_2_10	DSS	Blood	B	D	Sinai	5	hit1	1.62	6.3	E	F	0	1	0.5	0	0	1.5	0.07	0.1	150	0.33	50	0.156883117	17.22	15.9	-7.666	0.3	7.1	0.042
130	DM_2_14_B	735	1195	1195	1	1.63	DM_2_14	DSS	Blood	B	D	Sinai	5	hit1	0.95	8.8	C	F	0	1.67	0.83	0	0	2.5	0.1	0.17	150	0	0	0.261471862	17.27	16.12	-6.659	0.29	7.4	0.039
131	DM_2_21_B	449	647	647	1	1.44	DM_2_21	DSS	Blood	B	D	Sinai	12	rest1	6.24	8.4	B	F	133.33	3.67	3	2.33	1.67	10.67	0.42	1.67	283.33	0.67	50	2.297835498	16.91	14.23	-15.849	0.38	6.5	0.058
132	DM_2_21_PC	569	1583	1583	1	2.78	DM_2_21	DSS	Colon	PC	D	Sinai	12	rest1	141	10	L	O	133.33	3.67	3	2.33	1.67	10.67	0.42	1.67	283.33	0.67	50	2.297835498	16.91	14.23	-15.849	0.38	6.5	0.058
133	DM_2_21_WC	695	3705	3705	1	5.33	DM_2_21	DSS	Colon	DC	D	Sinai	12	rest1	279	4.8	S	L	133.33	3.67	3	2.33	1.67	10.67	0.42	1.67	283.33	0.67	50	2.297835498	16.91	14.23	-15.849	0.38	6.5	0.058
134	DM_2_24_B	428	769	769	1	1.8	DM_2_24	DSS	Blood	B	D	Sinai	12	rest1	6.95	7	B	F	33.33	3.33	2.33	0.67	0.33	6.67	0.2	0.73	233.33	0	0	1.012813853	17.66	18.32	3.737	0.45	7.6	0.059
135	DM_2_24_PC	703	1944	1944	1	2.77	DM_2_24	DSS	Colon	PC	D	Sinai	12	rest1	127.5	9.6	K	P	33.33	3.33	2.33	0.67	0.33	6.67	0.2	0.73	233.33	0	0	1.012813853	17.66	18.32	3.737	0.45	7.6	0.059
136	DM_2_24_WC	687	2206	2206	1	3.21	DM_2_24	DSS	Colon	DC	D	Sinai	12	rest1	87	6.5	L	H	33.33	3.33	2.33	0.67	0.33	6.67	0.2	0.73	233.33	0	0	1.012813853	17.66	18.32	3.737	0.45	7.6	0.059
137	DM_2_27_B	246	558	558	1	2.27	DM_2_27	DSS	Blood	B	D	Sinai	12	rest1	3.07	7.4	G	F	33.33	2	0.83	0	0.33	3.17	0.1	0.2	233.33	0.33	100	0.526753247	17.01	16.07	-5.526	0.4	7	0.057
138	DM_2_27_PC	792	3741	3741	1	4.72	DM_2_27	DSS	Colon	PC	D	Sinai	12	rest1	30	8.4	K	O	33.33	2	0.83	0	0.33	3.17	0.1	0.2	233.33	0.33	100	0.526753247	17.01	16.07	-5.526	0.4	7	0.057
139	DM_2_27_WC	527	1263	1263	1	2.4	DM_2_27	DSS	Colon	DC	D	Sinai	12	rest1	111	10	L	M	33.33	2	0.83	0	0.33	3.17	0.1	0.2	233.33	0.33	100	0.526753247	17.01	16.07	-5.526	0.4	7	0.057
140	DM_2_28_B	852	1304	1304	1	1.53	DM_2_28	DSS	Blood	B	D	Sinai	12	rest1	2.91	7.8	D	F	83.33	3.67	3	1.67	0.67	9	0.33	1.33	266.67	0.67	150	1.734632035	17.45	16.71	-4.241	0.34	7.6	0.045
141	DM_2_28_PC	468	1421	1421	1	3.04	DM_2_28	DSS	Colon	PC	D	Sinai	12	rest1	42.15	7.9	Q	P	83.33	3.67	3	1.67	0.67	9	0.33	1.33	266.67	0.67	150	1.734632035	17.45	16.71	-4.241	0.34	7.6	0.045
142	DM_2_28_WC	450	1164	1164	1	2.59	DM_2_28	DSS	Colon	DC	D	Sinai	12	rest1	72	10	O	N	83.33	3.67	3	1.67	0.67	9	0.33	1.33	266.67	0.67	150	1.734632035	17.45	16.71	-4.241	0.34	7.6	0.045
143	DM_2_29_PC	493	1603	1603	1	3.25	DM_2_29	DSS	Colon	PC	D	Sinai	12	rest1	102	9.7	R	O	16.67	1.67	0.83	0	0.83	3.33	0.1	0.17	283.33	0	0	0.426406927	15.7	15.16	-3.439	0.36	7.5	0.048
144	DM_2_29_WC	1186	6413	6413	1	5.41	DM_2_29	DSS	Colon	DC	D	Sinai	12	rest1	109.5	8.8	S	I	16.67	1.67	0.83	0	0.83	3.33	0.1	0.17	283.33	0	0	0.426406927	15.7	15.16	-3.439	0.36	7.5	0.048
145	DM_2_40_B	106	147	147	1	1.39	DM_2_40	DSS	Blood	B	D	Sinai	17	hit2	12.29	8.2	D	F	100	3.33	2.33	1.33	0.33	7.33	0.42	1.33	200	0	0	1.704761905	18.42	17.51	-4.94	0.37	6.3	0.059
146	DM_2_40_PC	500	1500	1500	1	3	DM_2_40	DSS	Colon	PC	D	Sinai	17	hit2	121.5	9.2	I	Q	100	3.33	2.33	1.33	0.33	7.33	0.42	1.33	200	0	0	1.704761905	18.42	17.51	-4.94	0.37	6.3	0.059
147	DM_2_40_WC	261	519	519	1	1.99	DM_2_40	DSS	Colon	DC	D	Sinai	17	hit2	76.5	6.2	K	M	100	3.33	2.33	1.33	0.33	7.33	0.42	1.33	200	0	0	1.704761905	18.42	17.51	-4.94	0.37	6.3	0.059
148	DM_2_41_B	335	505	505	1	1.51	DM_2_41	DSS	Blood	B	D	Sinai	17	hit2	5.37	8	F	F	33.33	3.33	2.5	1	0	6.83	0.2	0.78	150	0.67	0	1.045800866	15.69	15.26	-2.741	0.31	6.5	0.048
149	DM_2_41_PC	619	1948	1948	1	3.15	DM_2_41	DSS	Colon	PC	D	Sinai	17	hit2	84	7.3	O	P	33.33	3.33	2.5	1	0	6.83	0.2	0.78	150	0.67	225	1.045800866	15.69	15.26	-2.741	0.31	6.5	0.048
150	DM_2_41_WC	448	1059	1059	1	2.36	DM_2_41	DSS	Colon	DC	D	Sinai	17	hit2	104.7	9	S	L	33.33	3.33	2.5	1	0	6.83	0.2	0.78	150	0.67	225	1.045800866	15.69	15.26	-2.741	0.31	6.5	0.048
151	DM_2_42_B	74	148	148	1	2	DM_2_42	DSS	Blood	B	D	Sinai	17	hit2	9.27	8.3	E	F	50	2.5	1.5	0.5	0.5	5	0.18	0.48	225	0.5	200	0.87961039	16.48	14.62	-11.286	0.25	5	0.05
152	DM_2_42_PC	420	985	985	1	2.35	DM_2_42	DSS	Colon	PC	D	Sinai	17	hit2	60.15	9.5	O	O	50	2.5	1.5	0.5	0.5	5	0.18	0.48	225	0.5	200	0.87961039	16.48	14.62	-11.286	0.25	5	0.05
153	DM_2_42_WC	1085	4621	4621	1	4.26	DM_2_42	DSS	Colon	DC	D	Sinai	17	hit2	94.5	9.1	M	N	50	2.5	1.5	0.5	0.5	5	0.18	0.48	225	0.5	200	0.87961039	16.48	14.62	-11.286	0.25	5	0.05
154	DM_2_43_B	263	409	409	1	1.56	DM_2_43	DSS	Blood	B	D	Sinai	17	hit2	9.38	8	A	F	33.33	2	1.17	0.33	0	3.5	0.15	0.35	150	0	0	0.612727273	16.25	17.05	4.923	0.36	7.3	0.049
155	DM_2_43_PC	428	1034	1034	1	2.42	DM_2_43	DSS	Colon	PC	D	Sinai	17	hit2	93	9	I	P	33.33	2	1.17	0.33	0	3.5	0.15	0.35	150	0	0	0.612727273	16.25	17.05	4.923	0.36	7.3	0.049
156	DM_2_43_WC	650	2663	2663	1	4.1	DM_2_43	DSS	Colon	DC	D	Sinai	17	hit2	88.5	8.5	R	K	33.33	2	1.17	0.33	0	3.5	0.15	0.35	150	0	0	0.612727273	16.25	17.05	4.923	0.36	7.3	0.049
157	DM_2_44_B	113	168	168	1	1.49	DM_2_44	DSS	Blood	B	D	Sinai	17	hit2	7.17	8.1	C	F	66.67	3.33	2.67	1	0	7	0.25	0.83	150	0	0	1.278787879	16.9	16.45	-2.663	0.32	7	0.046
158	DM_2_44_PC	675	2595	2595	1	3.84	DM_2_44	DSS	Colon	PC	D	Sinai	17	hit2	111	9.4	R	Q	66.67	3.33	2.67	1	0	7	0.25	0.83	150	0	0	1.278787879	16.9	16.45	-2.663	0.32	7	0.046
159	DM_2_44_WC	403	1196	1196	1	2.97	DM_2_44	DSS	Colon	DC	D	Sinai	17	hit2	14.4	9.2	P	H	66.67	3.33	2.67	1	0	7	0.25	0.83	150	0	0	1.278787879	16.9	16.45	-2.663	0.32	7	0.046
160	DM_2_5_B	710	1841	1841	1	2.59	DM_2_5	DSS	Blood	B	D	Sinai	5	hit1	0.9	4.25	C	F	0	0.33	0	0	0	0.33	0.07	0.03	200	0	0	0.039307359	19.1	17.71	-7.277	0.27	5.8	0.047
161	DM_2_6_B	82	112	112	1	1.37	DM_2_6	DSS	Blood	B	D	Sinai	5	hit1	0.15	8.6	H	F	0	0.83	0.33	0	0	1.17	0.1	0.08	150	0	0	0.124242424	17.89	16.29	-8.944	0.33	7.8	0.042
162	DM_2_6_WC	222	490	490	1	2.21	DM_2_6	DSS	Colon	DC	D	Sinai	5	hit1	30.6	5.5	L	K	0	0.83	0.33	0	0	1.17	0.1	0.08	150	0	0	0.124242424	17.89	16.29	-8.944	0.33	7.8	0.042
163	DM_2_81_B	343	690	690	1	2.01	DM_2_81	DSS	Blood	B	D	Sinai	35	rest2	7.79	7.2	D	F	0	2.33	1.67	1	0.67	5.67	0.2	0.48	250	0.33	200	0.634891775	18.15	15.96	-12.066	0.45	4.5	0.1
164	DM_2_81_PC	578	1201	1201	1	2.08	DM_2_81	DSS	Colon	PC	D	Sinai	35	rest2	105	9.1	M	Q	0	2.33	1.67	1	0.67	5.67	0.2	0.48	250	0.33	200	0.634891775	18.15	15.96	-12.066	0.45	4.5	0.1
165	DM_2_81_WC	1549	6527	6527	1	4.21	DM_2_81	DSS	Colon	DC	D	Sinai	35	rest2	120	9.1	M	M	0	2.33	1.67	1	0.67	5.67	0.2	0.48	250	0.33	200	0.634891775	18.15	15.96	-12.066	0.45	4.5	0.1
166	DM_2_82_B	178	334	334	1	1.88	DM_2_82	DSS	Blood	B	D	Sinai	35	rest2	5.96	8.3	E	F	0	3	2	0.67	0.5	6.17	0.2	0.65	250	1.67	250	0.740519481	16.38	15.9	-2.93	0.4	5.5	0.073
167	DM_2_82_PC	357	735	735	1	2.06	DM_2_82	DSS	Colon	PC	D	Sinai	35	rest2	79.5	7.3	I	P	0	3	2	0.67	0.5	6.17	0.2	0.65	250	1.67	250	0.740519481	16.38	15.9	-2.93	0.4	5.5	0.073
168	DM_2_82_WC	831	3144	3144	1	3.78	DM_2_82	DSS	Colon	DC	D	Sinai	35	rest2	76.5	8.7	P	N	0	3	2	0.67	0.5	6.17	0.2	0.65	250	1.67	250	0.740519481	16.38	15.9	-2.93	0.4	5.5	0.073
169	DM_2_83_B	332	772	772	1	2.33	DM_2_83	DSS	Blood	B	D	Sinai	35	rest2	5.39	6.7	G	F	0	3	2	0	0	5	0.25	0.75	200	2	233.33	0.68961039	18.21	16.88	-7.304	0.48	5.8	0.083
170	DM_2_83_PC	929	3497	3497	1	3.76	DM_2_83	DSS	Colon	PC	D	Sinai	35	rest2	156	7.6	S	Q	0	3	2	0	0	5	0.25	0.75	200	2	233.33	0.68961039	18.21	16.88	-7.304	0.48	5.8	0.083
171	DM_2_83_WC	637	2110	2110	1	3.31	DM_2_83	DSS	Colon	DC	D	Sinai	35	rest2	150	7.5	O	G	0	3	2	0	0	5	0.25	0.75	200	2	233.33	0.68961039	18.21	16.88	-7.304	0.48	5.8	0.083
172	DM_2_84_B	141	294	294	1	2.09	DM_2_84	DSS	Blood	B	D	Sinai	35	rest2	7.11	8.3	G	F	16.67	3	2	0.33	2.67	8	0.25	0.75	383.33	0.67	75	1.023376624	15.99	15.19	-5.003	0.24	4.8	0.05
173	DM_2_84_PC	438	1180	1180	1	2.69	DM_2_84	DSS	Colon	PC	D	Sinai	35	rest2	59.7	8.5	J	Q	16.67	3	2	0.33	2.67	8	0.25	0.75	383.33	0.67	75	1.023376624	15.99	15.19	-5.003	0.24	4.8	0.05
174	DM_2_84_WC	1555	12800	12800	1	8.23	DM_2_84	DSS	Colon	DC	D	Sinai	35	rest2	78	6.8	I	J	16.67	3	2	0.33	2.67	8	0.25	0.75	383.33	0.67	75	1.023376624	15.99	15.19	-5.003	0.24	4.8	0.05
175	DM_2_86_B	229	354	354	1	1.55	DM_2_86	DSS	Blood	B	D	Sinai	35	rest2	7.82	7.3	B	F	0	3	2	0	0.5	5.5	0.25	0.75	250	0	0	0.728571429	17.67	17.54	-0.736	0.42	7.3	0.058
176	DM_2_86_PC	706	2397	2397	1	3.4	DM_2_86	DSS	Colon	PC	D	Sinai	35	rest2	81	8.6	Q	P	0	3	2	0	0.5	5.5	0.25	0.75	250	0	0	0.728571429	17.67	17.54	-0.736	0.42	7.3	0.058
177	DM_2_86_WC	852	2903	2903	1	3.41	DM_2_86	DSS	Colon	DC	D	Sinai	35	rest2	108	6.4	L	G	0	3	2	0	0.5	5.5	0.25	0.75	250	0	0	0.728571429	17.67	17.54	-0.736	0.42	7.3	0.058
178	DM_2_9_WC	209	522	522	1	2.5	DM_2_9	DSS	Colon	DC	D	Sinai	5	hit1	67.05	7.4	L	M	0	1	0.5	0	0	1.5	0.07	0.1	150	1	75	0.156883117	17.89	16.29	-8.944	0.33	7.9	0.042
179	TB101	41	48	48	1	1.17	TJ2_2e_1	T_cell_2	Blood	B	D	Janssen	42	NA	4.89	7.8	AF	AK	16.67	2	1.08	0.03	0.78	3.9	0.15	0.45	275	0.13	45	0.581896104	18.72	20.54	9.722	0.238	7.25	0.033
180	TB106	25	41	41	1	1.64	TJ2_2e_3	T_cell_2	Blood	B	D	Janssen	42	NA	9.5	8.6	AF	AK	16.67	2	1.08	0.03	0.78	3.9	0.15	0.45	275	0.13	45	0.581896104	16.99	19.56	15.127	0.206	7	0.029
181	TB108	14	23	23	1	1.64	TJ2_2e_5	T_cell_2	Blood	B	D	Janssen	42	NA	13.29	8.9	AE	AK	16.67	2	1.08	0.03	0.78	3.9	0.15	0.45	275	0.13	45	0.581896104	19.35	21.23	9.716	0.294	6.25	0.047
182	TB110	24	51	51	1	2.12	TJ2_2e_2	T_cell_2	Blood	B	D	Janssen	42	NA	16.62	9.5	AE	AK	16.67	2	1.08	0.03	0.78	3.9	0.15	0.45	275	0.13	45	0.581896104	15.24	18.93	24.213	0.21	7.25	0.029
183	TB112	10	22	22	1	2.2	TJ2_2c_4	T_cell_2	Blood	B	D	Janssen	28	NA	11.58	9	AH	AL	20	1.17	0.52	0	0.27	1.95	0.11	0.2	215	0.37	56.67	0.352614719	16.75	20.06	19.761	0.28	7.25	0.039
184	TB115	11	20	20	1	1.82	TJ2_2c_2	T_cell_2	Blood	B	D	Janssen	28	NA	28.27	9.5	AF	AL	20	1.17	0.52	0	0.27	1.95	0.11	0.2	215	0.37	56.67	0.352614719	17.08	19.08	11.71	0.185	7.25	0.026
185	TB116	9	19	19	1	2.11	TJ2_2c_5	T_cell_2	Blood	B	D	Janssen	28	NA	13.79	9	AG	AL	20	1.17	0.52	0	0.27	1.95	0.11	0.2	215	0.37	56.67	0.352614719	17.17	20.26	17.997	0.165	7	0.024
186	TB128	7	13	13	1	1.86	TJ2_2c_1	T_cell_2	Blood	B	D	Janssen	28	NA	5.61	7.8	AG	AM	20	1.17	0.52	0	0.27	1.95	0.11	0.2	215	0.37	56.67	0.352614719	18.26	19.73	8.05	0.166	6.75	0.025
187	TB130	17	37	37	1	2.18	TJ2_2c_3	T_cell_2	Blood	B	D	Janssen	28	NA	11.73	8.9	AF	AM	20	1.17	0.52	0	0.27	1.95	0.11	0.2	215	0.37	56.67	0.352614719	17.72	20.71	16.874	0.198	7	0.028
188	TB131	29	73	73	1	2.52	TJ2_2d_2	T_cell_2	Blood	B	D	Janssen	35	NA	18.42	9.4	AH	AM	11.67	1.05	0.47	0	0.17	1.68	0.11	0.19	203.33	0.23	45	0.277168831	15.78	18.56	17.617	0.194	7.5	0.026
189	TB132	22	46	46	1	2.09	TJ2_2d_1	T_cell_2	Blood	B	D	Janssen	35	NA	13	8.8	AF	AM	11.67	1.05	0.47	0	0.17	1.68	0.11	0.19	203.33	0.23	45	0.277168831	19.26	21.07	9.398	0.325	6.5	0.05
190	TB136	13	18	18	1	1.38	TJ2_2d_5	T_cell_2	Blood	B	D	Janssen	35	NA	24.08	9.1	AG	AN	11.67	1.05	0.47	0	0.17	1.68	0.11	0.19	203.33	0.23	45	0.277168831	19.08	21.74	13.941	0.176	7.25	0.024
191	TB137	3	3	3	1	1	TJ2_1d_1	T_cell_2	Blood	B	C	Janssen	35	NA	5.12	7.9	AE	AN	0	0	0	0	0	0	0	0	178.33	0.27	45	0	17.24	20.8	20.65	0.17	7	0.024
192	TB140	30	91	91	1	3.03	TJ2_2e_4	T_cell_2	Blood	B	D	Janssen	42	NA	6.08	8.3	AE	AN	16.67	2	1.08	0.03	0.78	3.9	0.15	0.45	275	0.13	45	0.581896104	17.03	18.77	10.217	0.345	7.25	0.048
193	TJ_1b_2_B	6	8	8	1	1.33	TJ1_1b_2	T_cell_1	Blood	B	C	Janssen	21	NA	9.22	8.4	X	R	0	0	0	0	0	0	0	0	183	0.24	50	0	19.07	17.99	-5.663	0.158	7.75	0.02
194	TJ_1b_3_B	1	2	2	1	2	TJ1_1b_3	T_cell_1	Blood	B	C	Janssen	21	NA	13.17	9.5	U	T	0	0	0	0	0	0	0	0	183	0.24	50	0	18.35	17.07	-6.975	0.168	7.25	0.023
195	TJ_1b_5_B	2	2	2	1	1	TJ1_1b_5	T_cell_1	Blood	B	C	Janssen	21	NA	13.5	9	V	T	0	0	0	0	0	0	0	0	183	0.24	50	0	18.5	20.38	10.162	0.2	8	0.025
196	TJ_1d_1_B	2	5	5	1	2.5	TJ1_1d_1	T_cell_1	Blood	B	C	Janssen	35	NA	10.69	8.9	V	T	0	0.2	0.02	0	0.08	0.3	0.03	0.02	188.33	0.4	50	0.031376623	16.26	20.74	27.552	0.163	8	0.02
197	TJ_1d_1_PMC	3	3	3	1	1	TJ1_1d_1	T_cell_1	Colon	PMC	C	Janssen	35	NA	18.23	7	Z	V	0	0.23	0	0	0.13	0.37	0.04	0.02	180	0.47	40	0.037904762	16.26	20.74	27.552	0.163	8	0.02
198	TJ_1d_2_B	1	1	1	1	1	TJ1_1d_2	T_cell_1	Blood	B	C	Janssen	35	NA	6.71	8.6	U	U	0	0.2	0.02	0	0.08	0.3	0.03	0.02	188.33	0.4	50	0.031376623	17.08	20.04	17.33	0.177	8.5	0.021
199	TJ_1d_3_B	3	4	4	1	1.33	TJ1_1d_3	T_cell_1	Blood	B	C	Janssen	35	NA	2.55	7.6	T	S	0	0.2	0.02	0	0.08	0.3	0.03	0.02	188.33	0.4	50	0.031376623	18.09	20.23	11.83	0.177	7.5	0.024
200	TJ_1d_3_DMC	1	1	1	1	1	TJ1_1d_3	T_cell_1	Colon	DMC	C	Janssen	35	NA	38.67	6.7	AB	V	0	0.17	0.03	0	0.03	0.23	0.03	0.02	196.67	0.33	45	0.024848485	18.09	20.23	11.83	0.177	7.5	0.024
201	TJ_1d_4_B	2	4	4	1	2	TJ1_1d_4	T_cell_1	Blood	B	C	Janssen	35	NA	2.98	7.8	V	S	0	0.2	0.02	0	0.08	0.3	0.03	0.02	188.33	0.4	50	0.031376623	19.75	13.94	-29.418	0.118	7	0.017
202	TJ_1d_5_DMC	3	3	3	1	1	TJ1_1d_5	T_cell_1	Colon	DMC	C	Janssen	35	NA	3.2	6.2	AA	AH	0	0.17	0.03	0	0.03	0.23	0.03	0.02	196.67	0.33	45	0.024848485	16.67	11.53	-30.834	0.097	6.5	0.015
203	TJ_1d_5_PMC	2	2	2	1	1	TJ1_1d_5	T_cell_1	Colon	PMC	C	Janssen	35	NA	22.51	7.8	X	AE	0	0.23	0	0	0.13	0.37	0.04	0.02	180	0.47	40	0.037904762	16.67	11.53	-30.834	0.097	6.5	0.015
204	TJ_1e_1_B	4	6	6	1	1.5	TJ1_1e_1	T_cell_1	Blood	B	C	Janssen	42	NA	7.38	8.4	V	R	6.67	0.49	0.2	0	0.1	0.79	0.04	0.06	199.67	0.17	40	0.127418182	18.25	22.42	22.849	0.206	9	0.023
205	TJ_1e_1_DMC	5	6	6	1	1.2	TJ1_1e_1	T_cell_1	Colon	DMC	C	Janssen	42	NA	66.87	8.6	X	AE	0	0	0	0	0	0	0	0	200	0.13	30	0	18.25	22.42	22.849	0.206	9	0.023
206	TJ_1e_1_PMC	2	2	2	1	1	TJ1_1e_1	T_cell_1	Colon	PMC	C	Janssen	42	NA	104.34	7.1	Y	AF	13.33	0.97	0.4	0	0.2	1.57	0.08	0.13	200	0.2	20	0.252744589	18.25	22.42	22.849	0.206	9	0.023
207	TJ_1e_2_B	10	40	40	1	4	TJ1_1e_2	T_cell_1	Blood	B	C	Janssen	42	NA	8.54	9	T	T	6.67	0.49	0.2	0	0.1	0.79	0.04	0.06	199.67	0.17	40	0.127418182	18.47	20.04	8.5	0.206	9	0.023
208	TJ_1e_2_DMC	6	6	6	1	1	TJ1_1e_2	T_cell_1	Colon	DMC	C	Janssen	42	NA	44.32	7	X	AA	0	0	0	0	0	0	0	0	200	0.13	30	0	18.47	20.04	8.5	0.206	9	0.023
209	TJ_1e_2_PMC	2	2	2	1	1	TJ1_1e_2	T_cell_1	Colon	PMC	C	Janssen	42	NA	56.35	5.4	AB	Z	13.33	0.97	0.4	0	0.2	1.57	0.08	0.13	200	0.2	20	0.252744589	18.47	20.04	8.5	0.206	9	0.023
210	TJ_1e_3_B	17	23	23	1	1.35	TJ1_1e_3	T_cell_1	Blood	B	C	Janssen	42	NA	3.27	7.4	T	S	6.67	0.49	0.2	0	0.1	0.79	0.04	0.06	199.67	0.17	40	0.127418182	17.51	20.81	18.846	0.203	7.5	0.027
211	TJ_1e_4_B	5	8	8	1	1.6	TJ1_1e_4	T_cell_1	Blood	B	C	Janssen	42	NA	6.64	8.7	T	R	6.67	0.49	0.2	0	0.1	0.79	0.04	0.06	199.67	0.17	40	0.127418182	20.28	22.91	12.968	0.202	8	0.025
212	TJ_1e_4_DMC	1	2	2	1	2	TJ1_1e_4	T_cell_1	Colon	DMC	C	Janssen	42	NA	33.93	7.4	X	AG	0	0	0	0	0	0	0	0	200	0.13	30	0	20.28	22.91	12.968	0.202	8	0.025
213	TJ_1e_5_B	10	20	20	1	2	TJ1_1e_5	T_cell_1	Blood	B	C	Janssen	42	NA	27	8.6	T	R	6.67	0.49	0.2	0	0.1	0.79	0.04	0.06	199.67	0.17	40	0.127418182	17.9	20.9	16.76	0.207	8	0.026
214	TJ_1e_5_DMC	2	3	3	1	1.5	TJ1_1e_5	T_cell_1	Colon	DMC	C	Janssen	42	NA	34.76	6.8	X	W	0	0	0	0	0	0	0	0	200	0.13	30	0	17.9	20.9	16.76	0.207	8	0.026
215	TJ_2a_1_B	2	3	3	1	1.5	TJ1_2a_1	T_cell_1	Blood	B	D	Janssen	14	NA	4.27	8	T	S	0	0.1	0.02	0	0.07	0.18	0.02	0.01	193.33	0.43	66.67	0.018285714	16.94	17.31	2.184	0.155	6.5	0.024
216	TJ_2a_2_PMC	1	1	1	1	1	TJ1_2a_2	T_cell_1	Colon	PMC	D	Janssen	14	NA	140.18	6.1	AB	W	0	0.2	0.03	0	0.13	0.37	0.03	0.02	186.67	0.27	30	0.036571429	17.23	18.12	5.165	0.138	7	0.02
217	TJ_2a_5_B	4	6	6	1	1.5	TJ1_2a_5	T_cell_1	Blood	B	D	Janssen	14	NA	7.66	8.7	X	R	0	0.1	0.02	0	0.07	0.18	0.02	0.01	193.33	0.43	66.67	0.018285714	16.97	18.13	6.836	0.17	7.25	0.023
218	TJ_2b_1_B	17	25	25	1	1.47	TJ1_2b_1	T_cell_1	Blood	B	D	Janssen	21	NA	3.19	6.7	X	S	1.67	0.27	0.02	0	0.12	0.4	0.05	0.03	198.33	0.37	100	0.051835498	18.38	19.7	7.182	0.183	7.5	0.024
219	TJ_2b_1_DMC	2	2	2	1	1	TJ1_2b_1	T_cell_1	Colon	DMC	D	Janssen	21	NA	80.19	8.5	AD	AF	0	0.17	0	0	0.03	0.2	0.03	0.02	203.33	0.27	90	0.022251082	18.38	19.7	7.182	0.183	7.5	0.024
220	TJ_2b_2_B	13	24	24	1	1.85	TJ1_2b_2	T_cell_1	Blood	B	D	Janssen	21	NA	3.75	8	V	S	1.67	0.27	0.02	0	0.12	0.4	0.05	0.03	198.33	0.37	100	0.051835498	20.08	21.85	8.815	0.183	7.5	0.024
221	TJ_2b_2_DMC	2	2	2	1	1	TJ1_2b_2	T_cell_1	Colon	DMC	D	Janssen	21	NA	69.45	7.7	AB	AG	0	0.17	0	0	0.03	0.2	0.03	0.02	203.33	0.27	90	0.022251082	20.08	21.85	8.815	0.183	7.5	0.024
222	TJ_2b_3_B	19	40	40	1	2.11	TJ1_2b_3	T_cell_1	Blood	B	D	Janssen	21	NA	10.02	9	U	T	1.67	0.27	0.02	0	0.12	0.4	0.05	0.03	198.33	0.37	100	0.051835498	18.07	18.49	2.324	0.187	7.5	0.025
223	TJ_2b_3_PMC	4	4	4	1	1	TJ1_2b_3	T_cell_1	Colon	PMC	D	Janssen	21	NA	93.8	4.7	X	AA	3.33	0.37	0.03	0	0.2	0.6	0.07	0.04	193.33	0.47	30	0.081419914	18.07	18.49	2.324	0.187	7.5	0.025
224	TJ_2b_4_B	4	24	24	1	6	TJ1_2b_4	T_cell_1	Blood	B	D	Janssen	21	NA	14.02	9.1	T	T	1.67	0.27	0.02	0	0.12	0.4	0.05	0.03	198.33	0.37	100	0.051835498	19.53	21.54	10.292	0.161	6	0.027
225	TJ_2b_4_DMC	4	8	8	1	2	TJ1_2b_4	T_cell_1	Colon	DMC	D	Janssen	21	NA	33.73	4.9	AA	AC	0	0.17	0	0	0.03	0.2	0.03	0.02	203.33	0.27	90	0.022251082	19.53	21.54	10.292	0.161	6	0.027
226	TJ_2b_4_PMC	1	2	2	1	2	TJ1_2b_4	T_cell_1	Colon	PMC	D	Janssen	21	NA	111.29	7.4	AB	AE	3.33	0.37	0.03	0	0.2	0.6	0.07	0.04	193.33	0.47	30	0.081419914	19.53	21.54	10.292	0.161	6	0.027
227	TJ_2b_5_B	13	20	20	1	1.54	TJ1_2b_5	T_cell_1	Blood	B	D	Janssen	21	NA	4.17	7.8	U	U	1.67	0.27	0.02	0	0.12	0.4	0.05	0.03	198.33	0.37	100	0.051835498	18.05	19.16	6.15	0.175	7	0.025
228	TJ_2b_5_PMC	1	1	1	1	1	TJ1_2b_5	T_cell_1	Colon	PMC	D	Janssen	21	NA	82.41	6.1	AC	Y	3.33	0.37	0.03	0	0.2	0.6	0.07	0.04	193.33	0.47	30	0.081419914	18.05	19.16	6.15	0.175	7	0.025
229	TJ_2d_1_B	15	31	31	1	2.07	TJ1_2d_1	T_cell_1	Blood	B	D	Janssen	35	NA	9.5	9	V	T	29.17	1.35	0.71	0	0.29	2.35	0.11	0.19	218.75	0.21	15.63	0.435108225	17.95	18.53	3.231	0.326	7	0.047
230	TJ_2d_1_DMC	24	33	33	1	1.38	TJ1_2d_1	T_cell_1	Colon	DMC	D	Janssen	35	NA	124.7	4.6	Y	Z	25	1.25	0.63	0	0.17	2.04	0.08	0.13	216.67	0.08	12.5	0.359090909	17.95	18.53	3.231	0.326	7	0.047
231	TJ_2d_1_PMC	10	12	12	1	1.2	TJ1_2d_1	T_cell_1	Colon	PMC	D	Janssen	35	NA	58.81	4.5	AC	AA	33.33	1.46	0.79	0	0.42	2.67	0.13	0.26	220.83	0.33	16.67	0.511125541	17.95	18.53	3.231	0.326	7	0.047
232	TJ_2d_2_B	16	26	26	1	1.62	TJ1_2d_2	T_cell_1	Blood	B	D	Janssen	35	NA	7.68	8.9	T	R	29.17	1.35	0.71	0	0.29	2.35	0.11	0.19	218.75	0.21	15.63	0.435108225	18.2	19.54	7.363	0.304	7	0.043
233	TJ_2d_2_DMC	20	20	20	1	1	TJ1_2d_2	T_cell_1	Colon	DMC	D	Janssen	35	NA	114.3	4.6	X	AC	25	1.25	0.63	0	0.17	2.04	0.08	0.13	216.67	0.08	12.5	0.359090909	18.2	19.54	7.363	0.304	7	0.043
234	TJ_2d_2_PMC	9	12	12	1	1.33	TJ1_2d_2	T_cell_1	Colon	PMC	D	Janssen	35	NA	129.69	4.3	X	AC	33.33	1.46	0.79	0	0.42	2.67	0.13	0.26	220.83	0.33	16.67	0.511125541	18.2	19.54	7.363	0.304	7	0.043
235	TJ_2d_3_B	19	39	39	1	2.05	TJ1_2d_3	T_cell_1	Blood	B	D	Janssen	35	NA	7.88	8.2	U	U	29.17	1.35	0.71	0	0.29	2.35	0.11	0.19	218.75	0.21	15.63	0.435108225	17.77	19.27	8.441	0.274	7	0.039
236	TJ_2d_3_PMC	6	6	6	1	1	TJ1_2d_3	T_cell_1	Colon	PMC	D	Janssen	35	NA	150.49	4.9	Y	AF	33.33	1.46	0.79	0	0.42	2.67	0.13	0.26	220.83	0.33	16.67	0.511125541	17.77	19.27	8.441	0.274	7	0.039
237	TJ_2d_4_B	17	21	21	1	1.24	TJ1_2d_4	T_cell_1	Blood	B	D	Janssen	35	NA	8.27	8.9	X	U	29.17	1.35	0.71	0	0.29	2.35	0.11	0.19	218.75	0.21	15.63	0.435108225	17.79	19.94	12.085	0.284	8	0.036
238	TJ_2d_4_DMC	1	1	1	1	1	TJ1_2d_4	T_cell_1	Colon	DMC	D	Janssen	35	NA	143.83	4.7	AD	X	25	1.25	0.63	0	0.17	2.04	0.08	0.13	216.67	0.08	12.5	0.359090909	17.79	19.94	12.085	0.284	8	0.036
239	TJ_2d_4_PMC	7	8	8	1	1.14	TJ1_2d_4	T_cell_1	Colon	PMC	D	Janssen	35	NA	140.93	4.3	Z	W	33.33	1.46	0.79	0	0.42	2.67	0.13	0.26	220.83	0.33	16.67	0.511125541	17.79	19.94	12.085	0.284	8	0.036
240	TJ_2d_5_B	2	3	3	1	1.5	TJ1_2d_5	T_cell_1	Blood	B	D	Janssen	35	NA	9.77	9.3	X	R	29.17	1.35	0.71	0	0.29	2.35	0.11	0.19	218.75	0.21	15.63	0.435108225	18.45	19.15	3.794	0.409	7	0.058
241	TJ_2d_5_DMC	19	33	33	1	1.74	TJ1_2d_5	T_cell_1	Colon	DMC	D	Janssen	35	NA	140.31	5.6	X	AE	25	1.25	0.63	0	0.17	2.04	0.08	0.13	216.67	0.08	12.5	0.359090909	18.45	19.15	3.794	0.409	7	0.058
242	TJ_2d_5_PMC	20	25	25	1	1.25	TJ1_2d_5	T_cell_1	Colon	PMC	D	Janssen	35	NA	138.28	4.7	AC	Z	33.33	1.46	0.79	0	0.42	2.67	0.13	0.26	220.83	0.33	16.67	0.511125541	18.45	19.15	3.794	0.409	7	0.058
243	TJ_2e_1_B	12	16	16	1	1.33	TJ1_2e_1	T_cell_1	Blood	B	D	Janssen	42	NA	16.02	9	T	T	43.33	2.68	1.58	0.07	1.05	5.38	0.25	0.93	303.33	0.13	50	1.052147186	18.53	22.37	20.723	0.196	6	0.033
244	TJ_2e_1_DMC	5	5	5	1	1	TJ1_2e_1	T_cell_1	Colon	DMC	D	Janssen	42	NA	49.37	7.4	Y	AG	40	2.7	1.5	0.07	1.2	5.47	0.27	1.1	323.33	0.2	30	1.105974026	18.53	22.37	20.723	0.196	6	0.033
245	TJ_2e_1_PMC	11	13	13	1	1.18	TJ1_2e_1	T_cell_1	Colon	PMC	D	Janssen	42	NA	124.83	5	AC	AC	46.67	2.67	1.67	0.07	0.9	5.3	0.22	0.76	283.33	0.07	20	0.998320346	18.53	22.37	20.723	0.196	6	0.033
246	TJ_2e_2_B	51	92	92	1	1.8	TJ1_2e_2	T_cell_1	Blood	B	D	Janssen	42	NA	6.23	9.2	U	R	43.33	2.68	1.58	0.07	1.05	5.38	0.25	0.93	303.33	0.13	50	1.052147186	17.98	19.04	5.895	0.431	6.75	0.064
247	TJ_2e_3_B	17	20	20	1	1.18	TJ1_2e_3	T_cell_1	Blood	B	D	Janssen	42	NA	3.47	7.9	V	S	43.33	2.68	1.58	0.07	1.05	5.38	0.25	0.93	303.33	0.13	50	1.052147186	19.07	20.39	6.922	0.431	8	0.054
248	TJ_2e_3_PMC	6	9	9	1	1.5	TJ1_2e_3	T_cell_1	Colon	PMC	D	Janssen	42	NA	133.88	3	AA	AJ	46.67	2.67	1.67	0.07	0.9	5.3	0.22	0.76	283.33	0.07	20	0.998320346	19.07	20.39	6.922	0.431	8	0.054
249	TJ_2e_4_B	30	49	49	1	1.63	TJ1_2e_4	T_cell_1	Blood	B	D	Janssen	42	NA	7.35	8.4	T	S	43.33	2.68	1.58	0.07	1.05	5.38	0.25	0.93	303.33	0.13	50	1.052147186	17.73	20.39	15.003	0.351	8	0.044
250	TJ_2e_4_DMC	21	23	23	1	1.1	TJ1_2e_4	T_cell_1	Colon	DMC	D	Janssen	42	NA	64.15	4.6	Y	AB	40	2.7	1.5	0.07	1.2	5.47	0.27	1.1	323.33	0.2	30	1.105974026	17.73	20.39	15.003	0.351	8	0.044
251	TJ_2e_4_PMC	16	20	20	1	1.25	TJ1_2e_4	T_cell_1	Colon	PMC	D	Janssen	42	NA	113.44	4	AC	AA	46.67	2.67	1.67	0.07	0.9	5.3	0.22	0.76	283.33	0.07	20	0.998320346	17.73	20.39	15.003	0.351	8	0.044
252	TJ_2e_5_DMC	1	1	1	1	1	TJ1_2e_5	T_cell_1	Colon	DMC	D	Janssen	42	NA	49.17	4.3	AA	W	40	2.7	1.5	0.07	1.2	5.47	0.27	1.1	323.33	0.2	30	1.105974026	16.94	21.76	28.453	0.221	8.5	0.026
253	TJ_2e_6_B	27	41	41	1	1.52	TJ1_2e_6	T_cell_1	Blood	B	D	Janssen	42	NA	4.34	7.3	U	S	25	1.25	0.58	0	0.33	2.17	0.13	0.2	225	0	0	0.398831169	18.85	21.18	12.361	0.266	7.5	0.035
254	TT103	6	6	6	1	1	TJ2_2d_2	T_cell_2	Colon	DMC	D	Janssen	35	NA	47.74	7.3	AI	AO	3.33	0.33	0.03	0	0.13	0.5	0.06	0.03	206.67	0.33	40	0.072294372	15.78	18.56	17.617	0.194	7.5	0.026
255	TT104	1	1	1	1	1	TJ2_2c_2	T_cell_2	Colon	DMC	D	Janssen	28	NA	51.77	7.4	AP	AO	23.33	0.87	0.4	0	0.27	1.53	0.09	0.15	226.67	0.4	40	0.318147186	17.08	19.08	11.71	0.185	7.25	0.026
256	TT105	11	11	11	1	1	TJ2_2e_2	T_cell_2	Colon	PMC	D	Janssen	42	NA	113.41	6	AM	AO	23.33	2.33	1.2	0	1.03	4.57	0.16	0.51	300	0	0	0.701177489	15.24	18.93	24.213	0.21	7.25	0.029
257	TT113	6	6	6	1	1	TJ2_2e_3	T_cell_2	Colon	DMC	D	Janssen	42	NA	58.76	6.8	AI	AP	10	1.67	0.97	0.07	0.53	3.23	0.15	0.38	250	0.27	45	0.462614719	16.99	19.56	15.127	0.206	7	0.029
258	TT114	16	20	20	1	1.25	TJ2_2e_5	T_cell_2	Colon	DMC	D	Janssen	42	NA	73.54	6.2	AP	AP	10	1.67	0.97	0.07	0.53	3.23	0.15	0.38	250	0.27	45	0.462614719	19.35	21.23	9.716	0.294	6.25	0.047
259	TT116	5	5	5	1	1	TJ2_2e_2	T_cell_2	Colon	DMC	D	Janssen	42	NA	79.51	6.9	AP	AP	10	1.67	0.97	0.07	0.53	3.23	0.15	0.38	250	0.27	45	0.462614719	15.24	18.93	24.213	0.21	7.25	0.029
260	TT125	2	2	2	1	1	TJ2_2c_1	T_cell_2	Colon	DMC	D	Janssen	28	NA	106.91	8.9	AL	AQ	23.33	0.87	0.4	0	0.27	1.53	0.09	0.15	226.67	0.4	40	0.318147186	18.26	19.73	8.05	0.166	6.75	0.025
261	TT126	31	35	35	1	1.13	TJ2_2d_1	T_cell_2	Colon	PMC	D	Janssen	35	NA	196.17	5	AI	AQ	20	1.77	0.9	0	0.2	2.87	0.15	0.35	200	0.13	12.5	0.48204329	19.26	21.07	9.398	0.325	6.5	0.05
262	TT128	9	33	33	1	3.67	TJ2_2e_4	T_cell_2	Colon	DMC	D	Janssen	42	NA	109.21	7.8	AL	AQ	10	1.67	0.97	0.07	0.53	3.23	0.15	0.38	250	0.27	45	0.462614719	17.03	18.77	10.217	0.345	7.25	0.048
263	TT137	11	12	12	1	1.09	TJ2_2e_5	T_cell_2	Colon	PMC	D	Janssen	42	NA	131.61	5.3	AK	AR	23.33	2.33	1.2	0	1.03	4.57	0.16	0.51	300	0	0	0.701177489	19.35	21.23	9.716	0.294	6.25	0.047
264	TT138	9	11	11	1	1.22	TJ2_2e_3	T_cell_2	Colon	PMC	D	Janssen	42	NA	142.47	4.8	AO	AR	23.33	2.33	1.2	0	1.03	4.57	0.16	0.51	300	0	0	0.701177489	16.99	19.56	15.127	0.206	7	0.029
265	TT140	31	39	39	1	1.26	TJ2_2d_1	T_cell_2	Colon	DMC	D	Janssen	35	NA	98.58	4.4	AL	AR	3.33	0.33	0.03	0	0.13	0.5	0.06	0.03	206.67	0.33	40	0.072294372	19.26	21.07	9.398	0.325	6.5	0.05
266	TT143	10	12	12	1	1.2	TJ2_2c_2	T_cell_2	Colon	PMC	D	Janssen	28	NA	88.42	6.7	AO	AR	16.67	1.47	0.63	0	0.27	2.37	0.13	0.26	203.33	0.33	45	0.387082251	17.08	19.08	11.71	0.185	7.25	0.026
267	TT145	11	11	11	1	1	TJ2_2c_3	T_cell_2	Colon	DMC	D	Janssen	28	NA	79.13	6	AM	AS	23.33	0.87	0.4	0	0.27	1.53	0.09	0.15	226.67	0.4	40	0.318147186	17.72	20.71	16.874	0.198	7	0.028
268	TT146	6	6	6	1	1	TJ2_2d_5	T_cell_2	Colon	DMC	D	Janssen	35	NA	43.95	6.8	AN	AS	3.33	0.33	0.03	0	0.13	0.5	0.06	0.03	206.67	0.33	40	0.072294372	19.08	21.74	13.941	0.176	7.25	0.024
269	TT150	16	17	17	1	1.06	TJ2_2c_4	T_cell_2	Colon	DMC	D	Janssen	28	NA	117.92	4.1	AN	AS	23.33	0.87	0.4	0	0.27	1.53	0.09	0.15	226.67	0.4	40	0.318147186	16.75	20.06	19.761	0.28	7.25	0.039
270	TT152	12	21	21	1	1.75	TJ2_2e_4	T_cell_2	Colon	PMC	D	Janssen	42	NA	163.16	4.2	AO	AS	23.33	2.33	1.2	0	1.03	4.57	0.16	0.51	300	0	0	0.701177489	17.03	18.77	10.217	0.345	7.25	0.048
271	TT156	6	7	7	1	1.17	TJ2_2d_5	T_cell_2	Colon	PMC	D	Janssen	35	NA	145.23	5.1	AK	AT	20	1.77	0.9	0	0.2	2.87	0.15	0.35	200	0.13	12.5	0.48204329	19.08	21.74	13.941	0.176	7.25	0.024
272	TT163	19	29	29	1	1.53	TJ2_2c_4	T_cell_2	Colon	PMC	D	Janssen	28	NA	176.3	5.3	AK	AT	16.67	1.47	0.63	0	0.27	2.37	0.13	0.26	203.33	0.33	45	0.387082251	16.75	20.06	19.761	0.28	7.25	0.039
273	TT166	6	6	6	1	1	TJ2_2c_1	T_cell_2	Colon	PMC	D	Janssen	28	NA	79.22	6.2	AO	AT	16.67	1.47	0.63	0	0.27	2.37	0.13	0.26	203.33	0.33	45	0.387082251	18.26	19.73	8.05	0.166	6.75	0.025
274	TT168	19	24	24	1	1.26	TJ2_2d_2	T_cell_2	Colon	PMC	D	Janssen	35	NA	164.06	5.1	AM	AU	20	1.77	0.9	0	0.2	2.87	0.15	0.35	200	0.13	12.5	0.48204329	15.78	18.56	17.617	0.194	7.5	0.026
275	TT169	11	22	22	1	2	TJ2_2e_1	T_cell_2	Colon	PMC	D	Janssen	42	NA	146.94	5.7	AK	AU	23.33	2.33	1.2	0	1.03	4.57	0.16	0.51	300	0	0	0.701177489	18.72	20.54	9.722	0.238	7.25	0.033
276	TT173	7	7	7	1	1	TJ2_2e_1	T_cell_2	Colon	DMC	D	Janssen	42	NA	86.44	5.7	AN	AU	10	1.67	0.97	0.07	0.53	3.23	0.15	0.38	250	0.27	45	0.462614719	18.72	20.54	9.722	0.238	7.25	0.033
277	TT179	12	14	14	1	1.17	TJ2_2c_3	T_cell_2	Colon	PMC	D	Janssen	28	NA	104.17	7.2	AI	AV	16.67	1.47	0.63	0	0.27	2.37	0.13	0.26	203.33	0.33	45	0.387082251	17.72	20.71	16.874	0.198	7	0.028
