# Supplementary material for: A temporal classifier predicts histopathology state and parses acute-chronic phasing in inflammatory bowel disease patients
Source: Commun Biol. 2023 Jan 24;6:95. doi: 10.1038/s42003-023-04469-y (PMC9873918; doi:10.1038/s42003-023-04469-y)
Supplement: Supplementary file 6 — Supplementary Data 3 [file 42003_2023_4469_MOESM6_ESM.xlsx]

## Sheet: timepoint_sp_diff_expr_results
GeneName	GeneID	GeneBiotype	Chr	Start	End	Strand	day_5_baseMean	day_5_log2FoldChange	day_5_lfcSE	day_5_stat	day_5_pvalue	day_5_padj	day_12_baseMean	day_12_log2FoldChange	day_12_lfcSE	day_12_stat	day_12_pvalue	day_12_padj	day_17_baseMean	day_17_log2FoldChange	day_17_lfcSE	day_17_stat	day_17_pvalue	day_17_padj	day_36_baseMean	day_36_log2FoldChange	day_36_lfcSE	day_36_stat	day_36_pvalue	day_36_padj
AI747448	ENSMUSG00000074195	protein_coding	3	144910921	144932529	-	8334.72	2.89773	0.368948	7.85403	4.02863e-15	1.75572e-12	6103.32	6.31668	0.261884	24.1201	1.53705e-128	3.00171e-124	3960.36	5.25543	0.197218	26.6479	1.89526e-156	3.6044e-152	4242.55	4.35712	0.437588	9.95713	2.34746e-23	2.04028e-20
Nos2	ENSMUSG00000020826	protein_coding	11	78920787	78960254	+	905.042	2.41019	0.36979	6.51773	7.13782e-11	9.39932e-09	1023.88	4.39224	0.403972	10.8726	1.55638e-27	7.23681e-25	626.279	4.76848	0.193129	24.6907	1.34594e-134	1.27985e-130	737.123	4.75014	0.445876	10.6535	1.67929e-26	2.35773e-23
Il1b	ENSMUSG00000027398	protein_coding	2	129364570	129371139	-	1006.13	2.57293	0.369796	6.95768	3.4591e-12	6.97184e-10	1296.72	5.32515	0.399063	13.3442	1.28113e-40	3.57416e-37	725.741	4.96019	0.222278	22.3153	2.62713e-110	1.66543e-106	743.771	4.0353	0.458981	8.79186	1.47105e-18	6.54869e-16
Mmp3	ENSMUSG00000043613	protein_coding	9	7445822	7455972	+	914.462	3.50719	0.357876	9.80001	1.12573e-22	3.43421e-19	833.567	5.21632	0.405751	12.856	7.96175e-38	1.4135e-34	304.354	4.39674	0.202432	21.7196	1.33999e-104	6.37098e-101	381.547	3.88956	0.440926	8.82136	1.13083e-18	5.15996e-16
Iigp1	ENSMUSG00000054072	protein_coding	18	60376029	60392627	+	1940.37	2.4757	0.357664	6.92186	4.45751e-12	8.67981e-10	1825.36	2.6803	0.410384	6.5312	6.52468e-11	3.86123e-09	1733.69	3.50269	0.173384	20.202	9.40935e-91	3.57894e-87	1172.82	2.58523	0.390081	6.62742	3.416e-11	3.48318e-09
Saa3	ENSMUSG00000040026	protein_coding	7	46711998	46715676	-	848.239	2.73178	0.366889	7.44579	9.6363e-14	3.09444e-11	3051.39	5.29341	0.37257	14.2078	8.19131e-46	3.9992e-42	825.805	4.14914	0.210544	19.7067	1.8874e-86	5.98244e-83	625.958	3.10663	0.482114	6.44377	1.16538e-10	9.93951e-09
Cxcl9	ENSMUSG00000029417	protein_coding	5	92321331	92328079	-	235.357	2.54502	0.368954	6.89793	5.27662e-12	9.75588e-10	289.952	3.18213	0.458034	6.94736	3.72181e-12	3.0668e-10	172.954	4.45727	0.236493	18.8474	3.08715e-79	8.38733e-76	178.895	2.90154	0.460107	6.30623	2.85905e-10	2.21116e-08
Mmp10	ENSMUSG00000047562	protein_coding	9	7502352	7510238	+	591.353	2.95377	0.366622	8.05672	7.83657e-16	3.98446e-13	451.232	5.43437	0.295921	18.3642	2.53977e-75	2.47995e-71	187.942	3.90953	0.243568	16.0511	5.61552e-58	9.70873e-55	204.563	3.33025	0.444858	7.48608	7.09585e-14	1.28231e-11
Ido1	ENSMUSG00000031551	protein_coding	8	24584136	24597009	-	853.689	2.17803	0.363759	5.98756	2.13014e-09	1.74063e-07	749.288	2.50808	0.423011	5.9291	3.04599e-09	1.3045e-07	909.213	3.44349	0.191366	17.9943	2.16001e-72	5.13489e-69	563.451	2.26991	0.415907	5.45772	4.82287e-08	2.13658e-06
Gbp4	ENSMUSG00000079363	protein_coding	5	105115767	105139586	-	526.861	1.95633	0.363688	5.37916	7.48331e-08	3.8334e-06	417.504	2.54968	0.380671	6.69786	2.11498e-11	1.4145e-09	346.972	2.86168	0.163327	17.5211	9.88691e-69	2.08921e-65	306.033	2.66242	0.304999	8.72929	2.56272e-18	1.08779e-15
Nlrc5	ENSMUSG00000074151	protein_coding	8	94472763	94527272	+	284.297	1.91706	0.327928	5.84597	5.03617e-09	3.73825e-07	338.891	2.54362	0.297026	8.56365	1.09353e-17	1.88987e-15	291.722	2.86646	0.16944	16.9172	3.35851e-64	6.38721e-61	306.944	2.82175	0.231535	12.1871	3.63973e-34	1.32865e-30
Clec4e	ENSMUSG00000030142	protein_coding	6	123281789	123289870	-	177.271	1.67464	0.359958	4.65234	3.28192e-06	0.000106323	248.2	4.84521	0.436391	11.1029	1.21439e-28	6.08099e-26	136.748	5.0014	0.313153	15.9711	2.03145e-57	3.21951e-54	121.632	3.13239	0.495275	6.32454	2.53993e-10	2.00286e-08
9930013L23Rik	ENSMUSG00000052353	protein_coding	7	83932857	84086502	-	370.176	2.54086	0.365202	6.9574	3.46612e-12	6.97184e-10	205.647	3.84219	0.249646	15.3905	1.8947e-53	1.23339e-49	87.9893	2.50529	0.251548	9.95949	2.29243e-23	5.813e-21	88.9468	2.64953	0.345451	7.66977	1.72309e-14	3.31051e-12
Irg1	ENSMUSG00000022126	protein_coding	14	103046977	103056573	+	199.632	1.78939	0.363537	4.92216	8.55931e-07	3.25716e-05	246.235	5.29132	0.421599	12.5506	3.94509e-36	5.13625e-33	112.574	4.46716	0.292448	15.2751	1.12097e-52	1.6399e-49	140.006	2.8423	0.496867	5.72044	1.06249e-08	5.49362e-07
Ccl8	ENSMUSG00000009185	protein_coding	11	82115185	82116799	+	530.266	2.8593	0.342253	8.35435	6.57964e-17	4.88678e-14	283.391	2.31618	0.413707	5.5986	2.16091e-08	7.96234e-07	332.566	2.82472	0.189922	14.873	4.93478e-50	6.70354e-47	329.35	2.9994	0.255764	11.7272	9.24529e-32	2.10931e-28
Serpina3n	ENSMUSG00000021091	protein_coding	12	104406729	104414329	+	721.177	2.40407	0.3312	7.25866	3.90951e-13	1.02228e-10	1318.1	3.61743	0.347407	10.4127	2.17038e-25	8.47707e-23	649.041	2.82869	0.193246	14.6378	1.61271e-48	2.0447e-45	496.131	3.15444	0.257436	12.2533	1.61307e-34	9.05348e-31
Col18a1	ENSMUSG00000001435	protein_coding	10	77052178	77166548	-	767.698	2.04965	0.252342	8.12252	4.56605e-16	2.53264e-13	618.039	2.09526	0.156669	13.3738	8.59836e-41	2.79862e-37	644.843	2.24702	0.197836	11.358	6.76813e-30	2.92537e-27	632.733	2.42068	0.164402	14.7242	4.51074e-49	8.23301e-45
Gbp5	ENSMUSG00000040264	protein_coding	3	142496934	142522344	+	315.197	2.14333	0.366692	5.84502	5.06494e-09	3.73825e-07	245.579	2.72706	0.386601	7.05392	1.73942e-12	1.50974e-10	164.391	2.79542	0.198012	14.1174	2.96577e-45	3.52519e-42	160.198	3.05844	0.334235	9.15059	5.66244e-20	3.03973e-17
Slc34a2	ENSMUSG00000029188	protein_coding	5	53038082	53071664	+	427.097	-2.27593	0.238313	-9.55014	1.29524e-21	2.96352e-18	109.784	-1.63277	0.348931	-4.67934	2.87798e-06	6.36512e-05	339.398	-3.04402	0.216663	-14.0496	7.75076e-45	8.67082e-42	513.363	-2.63048	0.270396	-9.72826	2.28462e-22	1.81299e-19
Hp	ENSMUSG00000031722	protein_coding	8	109575130	109579172	-	484.061	1.75776	0.369776	4.75359	1.9984e-06	6.91469e-05	921.923	2.25546	0.473098	4.76741	1.86605e-06	4.36956e-05	618.004	3.76672	0.275755	13.6597	1.76769e-42	1.86767e-39	350.302	3.63922	0.299415	12.1544	5.43416e-34	1.65307e-30
Lrg1	ENSMUSG00000037095	protein_coding	17	56119680	56121946	-	79.8892	1.75122	0.365765	4.78783	1.68595e-06	5.96899e-05	147.918	4.62209	0.345258	13.3874	7.16873e-41	2.79862e-37	60.2901	3.43968	0.272003	12.6458	1.18053e-36	9.35475e-34	56.3428	3.96541	0.346797	11.4344	2.81553e-30	5.7099e-27
Duox2	ENSMUSG00000068452	protein_coding	2	122279247	122298165	-	2813.24	2.59036	0.24007	10.79	3.83714e-27	3.51175e-23	2144.96	1.69698	0.212834	7.97324	1.54571e-15	2.17167e-13	2168.91	1.97714	0.204197	9.68248	3.5792e-22	8.4036e-20	2338.78	2.38922	0.178589	13.3783	8.09398e-41	7.38657e-37
Ighg2c	ENSMUSG00000076612	protein_coding	12	113285325	113288930	-	1.73001	-0.105008	0.351428	-0.298803	0.76509	NA	121.672	4.79907	0.362901	13.2242	6.3619e-40	1.55302e-36	162.469	2.7231	0.366704	7.42588	1.12029e-13	1.04439e-11	316.782	3.21987	0.493947	6.51866	7.09391e-11	6.6399e-09
Serpina3g	ENSMUSG00000041481	protein_coding	12	104236245	104241939	+	224.155	2.18503	0.347407	6.28956	3.18375e-10	3.43669e-08	401.853	3.52599	0.295918	11.9154	9.83639e-33	7.68379e-30	207.321	2.42747	0.185018	13.1202	2.52249e-39	2.52488e-36	244.407	2.86028	0.298834	9.57144	1.05431e-21	7.12713e-19
Tnfaip2	ENSMUSG00000021281	protein_coding	12	111442469	111455018	+	293.448	2.27668	0.346834	6.56417	5.23252e-11	7.14746e-09	245.312	3.00695	0.247531	12.1478	5.89455e-34	5.75573e-31	169.368	2.38056	0.182629	13.035	7.74015e-39	7.36011e-36	169.996	2.46824	0.262496	9.40296	5.30504e-21	3.22759e-18
Csf2rb	ENSMUSG00000071713	protein_coding	15	78325990	78351000	+	204.962	2.11216	0.277243	7.61843	2.5677e-14	9.21553e-12	300.196	3.00445	0.229889	13.0691	4.94265e-39	1.0725e-35	162.02	2.05527	0.201553	10.1971	2.04205e-24	5.88421e-22	224.907	2.50886	0.299665	8.37222	5.65411e-17	1.81051e-14
Hdc	ENSMUSG00000027360	protein_coding	2	126593667	126619299	-	105.734	1.95572	0.369692	5.29014	1.22221e-07	5.84109e-06	124.967	4.1969	0.323288	12.9819	1.54922e-38	3.02548e-35	51.3726	3.11044	0.272258	11.4246	3.15096e-30	1.46159e-27	74.0644	2.75466	0.464268	5.93335	2.96823e-09	1.78211e-07
Tgtp1	ENSMUSG00000078922	protein_coding	11	48985327	48994172	-	78.1509	2.05002	0.369258	5.55172	2.82877e-08	1.68657e-06	69.3621	3.19549	0.406223	7.86634	3.65171e-15	4.75429e-13	65.1036	3.24082	0.252591	12.8303	1.10883e-37	1.00417e-34	46.2047	2.49407	0.398357	6.26089	3.82787e-10	2.85169e-08
Lox	ENSMUSG00000024529	protein_coding	18	52516069	52529867	-	205.632	0.808649	0.207985	3.88801	0.000101068	0.00201301	667.114	3.11922	0.243706	12.7991	1.65877e-37	2.69951e-34	246.323	1.42211	0.194157	7.32456	2.39676e-13	2.13998e-11	258.115	1.63675	0.26416	6.19604	5.79031e-10	4.21055e-08
Timp1	ENSMUSG00000001131	protein_coding	X	20870166	20874735	+	125.543	2.45275	0.359962	6.81391	9.4981e-12	1.64012e-09	222.175	4.40283	0.34492	12.7648	2.57798e-37	3.87273e-34	68.2218	2.7521	0.240227	11.4562	2.18832e-30	1.04044e-27	65.0917	3.00166	0.3745	8.01511	1.10039e-15	2.6779e-13
Gm4841	ENSMUSG00000068606	protein_coding	18	60268301	60273267	-	27.6391	2.52819	0.362222	6.97966	2.95888e-12	6.22521e-10	37.9393	3.00768	0.44065	6.82555	8.75881e-12	6.35876e-10	42.1967	3.75206	0.296211	12.6669	9.02625e-37	7.46353e-34	22.1734	3.42717	0.428835	7.99183	1.32946e-15	3.15133e-13
Igtp	ENSMUSG00000078853	protein_coding	11	58199556	58207591	+	557.331	1.91182	0.347299	5.50483	3.69529e-08	2.11934e-06	524.857	1.88773	0.406545	4.64334	3.4282e-06	7.44709e-05	491.913	2.17962	0.17207	12.667	9.00493e-37	7.46353e-34	412.112	1.99855	0.2726	7.33146	2.27665e-13	3.55157e-11
Il1a	ENSMUSG00000027399	protein_coding	2	129299610	129309972	-	108.443	2.08731	0.36941	5.65039	1.60082e-08	1.02054e-06	136.393	4.09752	0.358495	11.4298	2.9683e-30	1.70494e-27	97.7344	3.47563	0.275627	12.6099	1.86265e-36	1.36246e-33	69.8468	2.56973	0.4782	5.37376	7.71134e-08	3.22815e-06
Retnlb	ENSMUSG00000022650	protein_coding	16	48816856	48818891	+	2739.06	1.36776	0.238039	5.74596	9.14025e-09	6.22025e-07	10841.4	3.13099	0.345276	9.06807	1.2114e-19	2.75087e-17	5106.85	2.64927	0.210049	12.6127	1.79808e-36	1.36246e-33	3714.77	0.966776	0.44623	2.16654	0.0302698	0.135726
Trem1	ENSMUSG00000042265	protein_coding	17	48232768	48246924	+	47.9755	1.92823	0.367816	5.24236	1.58532e-07	7.29485e-06	90.9427	5.01447	0.396866	12.6352	1.35133e-36	1.885e-33	27.9051	2.9544	0.321741	9.18254	4.2105e-20	8.00754e-18	35.3289	3.77799	0.45153	8.36708	5.90628e-17	1.85864e-14
F830016B08Rik	ENSMUSG00000090942	protein_coding	18	60293380	60303016	+	42.7457	2.38356	0.339137	7.0283	2.09062e-12	4.61045e-10	64.8406	2.80105	0.378097	7.40827	1.27953e-13	1.31516e-11	56.3002	3.18648	0.253567	12.5666	3.22228e-36	2.26968e-33	43.013	2.91507	0.334892	8.70451	3.1895e-18	1.29366e-15
Cxcl2	ENSMUSG00000058427	protein_coding	5	90903899	90905909	+	126.126	1.60661	0.3586	4.48022	7.45662e-06	0.000218029	227.652	3.08646	0.476146	6.48217	9.04106e-11	5.25485e-09	68.7778	4.01674	0.321232	12.5042	7.08293e-36	4.81083e-33	71.8356	2.11483	0.494819	4.27395	1.9204e-05	0.000379004
Ciita	ENSMUSG00000022504	protein_coding	16	10488178	10527564	+	134.309	1.13602	0.264633	4.2928	1.76431e-05	0.000454203	154.167	1.20776	0.424792	2.84319	0.0044665	0.0294683	195.646	2.2464	0.181091	12.4048	2.46131e-35	1.61411e-32	205.915	2.16216	0.231081	9.35672	8.22523e-21	4.84281e-18
H2-Q6	ENSMUSG00000073409	protein_coding	17	35424850	35430055	+	126.502	1.14793	0.2613	4.39317	1.11712e-05	0.000305646	253.175	2.38738	0.276899	8.62185	6.58792e-18	1.19125e-15	250.59	2.34673	0.192288	12.2042	2.95038e-34	1.87035e-31	221.247	2.60463	0.236292	11.0229	2.9627e-28	4.91592e-25
Slc7a11	ENSMUSG00000027737	protein_coding	3	50364936	50443613	-	226.353	1.80633	0.346517	5.21281	1.86e-07	8.42134e-06	319.566	3.15569	0.257704	12.2454	1.77756e-34	2.16963e-31	187.039	1.82643	0.193335	9.44698	3.48734e-21	7.62324e-19	208.267	2.32696	0.293878	7.91812	2.41133e-15	5.36727e-13
Ptgs2	ENSMUSG00000032487	protein_coding	1	150100124	150108010	+	630.674	2.43897	0.31541	7.7327	1.05286e-14	4.28255e-12	759.294	3.3044	0.270741	12.205	2.92205e-34	3.35675e-31	477.739	1.76996	0.209645	8.44268	3.10149e-17	4.50261e-15	449.939	1.8428	0.456667	4.03533	5.45262e-05	0.000927504
Clec4d	ENSMUSG00000030144	protein_coding	6	123262107	123275268	+	63.9511	1.90114	0.368458	5.15973	2.47308e-07	1.07461e-05	98.2629	4.82065	0.395617	12.1852	3.72932e-34	4.04611e-31	36.2277	3.11873	0.304968	10.2264	1.5102e-24	4.48764e-22	41.6809	3.63353	0.43518	8.34949	6.85612e-17	2.08563e-14
A2m	ENSMUSG00000030111	protein_coding	6	121636173	121679237	+	4.62364	1.12235	0.359869	3.11878	0.00181602	0.0206848	63.3388	4.52158	0.371265	12.1788	4.02957e-34	4.14177e-31	21.9526	2.9988	0.334375	8.96837	3.00935e-19	5.29925e-17	22.2866	3.47168	0.46627	7.44563	9.64855e-14	1.72652e-11
Lcn2	ENSMUSG00000026822	protein_coding	2	32384633	32387797	-	32.6903	2.39122	0.346893	6.89324	5.45376e-12	9.98256e-10	328.425	4.91907	0.40514	12.1417	6.35263e-34	5.90764e-31	51.956	3.11395	0.304008	10.243	1.27249e-24	3.84132e-22	49.1739	2.48574	0.484741	5.12797	2.9288e-07	1.04224e-05
Sfrp1	ENSMUSG00000031548	protein_coding	8	23411502	23449632	+	360.768	1.37687	0.17639	7.80579	5.91307e-15	2.51704e-12	538.858	2.23962	0.185012	12.1053	9.9018e-34	8.78965e-31	441.469	1.75339	0.171886	10.2009	1.96463e-24	5.7482e-22	430.976	1.86538	0.215359	8.66171	4.64731e-18	1.84397e-15
Socs3	ENSMUSG00000053113	protein_coding	11	117966079	117970047	-	657.478	2.45045	0.355178	6.8992	5.22948e-12	9.75588e-10	511.986	2.47099	0.292821	8.43858	3.21228e-17	5.40799e-15	328.207	1.59789	0.284555	5.61541	1.96099e-08	6.56587e-07	295.889	3.08443	0.252068	12.2365	1.98411e-34	9.05348e-31
Mmp13	ENSMUSG00000050578	protein_coding	9	7272514	7283333	+	993.169	2.5416	0.367841	6.9095	4.86355e-12	9.37078e-10	481.757	3.55305	0.294168	12.0783	1.37531e-33	1.16776e-30	187.656	2.10726	0.203914	10.334	4.94332e-25	1.54118e-22	216.38	2.19765	0.428204	5.13225	2.86291e-07	1.0266e-05
Tgtp2	ENSMUSG00000078921	protein_coding	11	49057194	49064206	-	97.8679	2.68737	0.321738	8.35266	6.67447e-17	4.88678e-14	92.8441	2.44176	0.36463	6.69653	2.13429e-11	1.42255e-09	75.8295	2.59835	0.21625	12.0155	2.94581e-33	1.80721e-30	68.7362	2.50045	0.311691	8.0222	1.03865e-15	2.56182e-13
Cyp2c69	ENSMUSG00000092008	protein_coding	19	39842660	39886769	-	44.2379	-2.6349	0.314475	-8.37873	5.35002e-17	4.45122e-14	54.4166	-3.28933	0.375802	-8.75284	2.08054e-18	3.98341e-16	59.1047	-3.18594	0.265801	-11.9862	4.19778e-33	2.49479e-30	47.4385	-2.12642	0.359124	-5.92112	3.19749e-09	1.89482e-07
Chi3l3	ENSMUSG00000040809	protein_coding	3	106147554	106167564	-	91.9012	2.69582	0.367552	7.33452	2.22515e-13	6.36393e-11	725.308	5.10527	0.442162	11.5461	7.72024e-31	4.8635e-28	72.63	3.66231	0.30596	11.9699	5.10929e-33	2.9445e-30	49.7167	2.33416	0.498056	4.68655	2.77851e-06	7.21124e-05
Cxcl5	ENSMUSG00000029371	protein_coding	5	90759299	90761625	+	631.687	2.6201	0.369637	7.08831	1.35762e-12	3.18588e-10	954.901	5.21168	0.437212	11.9203	9.28251e-33	7.55326e-30	212.708	3.31246	0.311111	10.6472	1.7967e-26	6.21267e-24	348.569	3.70794	0.440187	8.42356	3.65219e-17	1.212e-14
Fcgr4	ENSMUSG00000059089	protein_coding	1	171018920	171029761	+	146.982	1.97545	0.348016	5.67632	1.3762e-08	8.96443e-07	201.176	3.24384	0.335407	9.67137	3.99002e-22	1.06741e-19	128.55	2.39536	0.20163	11.88	1.50383e-32	8.41174e-30	133.872	2.8857	0.322489	8.94821	3.61277e-19	1.83168e-16
1600029D21Rik	ENSMUSG00000032068	protein_coding	9	50494525	50505639	+	1099.92	0.930967	0.234548	3.9692	7.21147e-05	0.00152423	1525.17	1.78326	0.247352	7.20942	5.61904e-13	5.25044e-11	1249.08	1.61516	0.136857	11.8018	3.81878e-32	2.07502e-29	1505.08	1.6672	0.216752	7.69172	1.45176e-14	2.84919e-12
Il1rl1	ENSMUSG00000026069	protein_coding	1	40429570	40465415	+	278.653	2.25584	0.252385	8.93808	3.95993e-19	4.83217e-16	219.353	2.79901	0.236734	11.8234	2.95363e-32	2.21852e-29	136.932	1.32801	0.201461	6.59188	4.34303e-11	2.63044e-09	177.645	2.25253	0.2765	8.14659	3.74331e-16	1.00475e-13
Gm4951	ENSMUSG00000073555	protein_coding	18	60212080	60247820	+	116.805	1.8219	0.355515	5.12466	2.98068e-07	1.26586e-05	127.425	2.1953	0.337597	6.50273	7.88773e-11	4.65376e-09	116.643	2.48643	0.211318	11.7663	5.82094e-32	3.07507e-29	89.6742	2.36173	0.319861	7.38363	1.54032e-13	2.51017e-11
Ubd	ENSMUSG00000035186	protein_coding	17	37193892	37196095	+	103.889	1.50853	0.369529	4.0823	4.45917e-05	0.00101645	172.92	3.31406	0.335022	9.89208	4.50555e-23	1.39665e-20	182.028	2.80285	0.239364	11.7095	1.13891e-31	5.854e-29	164.039	2.67269	0.43252	6.17935	6.43654e-10	4.60705e-08
Lama1	ENSMUSG00000032796	protein_coding	17	67697265	67822645	+	174.845	1.9713	0.278514	7.07791	1.46343e-12	3.37462e-10	189.952	2.61052	0.223733	11.668	1.85699e-31	1.29518e-28	152.598	2.13216	0.23001	9.26986	1.86389e-20	3.69245e-18	163.3	2.78256	0.235225	11.8294	2.75251e-32	7.17697e-29
S100a9	ENSMUSG00000056071	protein_coding	3	90692632	90695721	-	713.781	1.41476	0.351665	4.02303	5.7453e-05	0.00125654	4111.73	4.6929	0.460618	10.1883	2.23711e-24	8.24312e-22	786.14	4.14513	0.355224	11.6691	1.8342e-31	9.1797e-29	1042.59	2.0987	0.494298	4.24581	2.17804e-05	0.000421565
Csf3r	ENSMUSG00000028859	protein_coding	4	126024550	126044440	+	64.6139	2.3074	0.368595	6.25999	3.84992e-10	4.04994e-08	78.6296	3.76883	0.322752	11.6772	1.66762e-31	1.20618e-28	39.5618	3.03754	0.290297	10.4635	1.27008e-25	4.16456e-23	58.9175	3.63455	0.366544	9.91573	3.55641e-23	2.95052e-20
Gp49a	ENSMUSG00000089672	protein_coding	10	51480632	51486316	+	158.662	2.70059	0.304005	8.88337	6.48658e-19	7.42065e-16	210.806	3.20877	0.275271	11.6568	2.11849e-31	1.42662e-28	102.815	2.01844	0.217487	9.28075	1.68287e-20	3.40478e-18	123.774	2.53134	0.356638	7.09779	1.2677e-12	1.72672e-10
Serpina3f	ENSMUSG00000066363	protein_coding	12	104214544	104221129	+	36.8593	1.61651	0.367521	4.39841	1.09047e-05	0.000299699	81.4383	4.49785	0.386152	11.6479	2.35238e-31	1.53132e-28	37.0546	3.57867	0.317168	11.2832	1.58899e-29	6.42967e-27	33.4162	3.83054	0.401807	9.53328	1.52389e-21	9.93358e-19
Ltf	ENSMUSG00000032496	protein_coding	9	111019292	111042766	+	67.532	1.29812	0.35554	3.65112	0.000261097	0.00447064	157.827	3.36144	0.456167	7.36888	1.72071e-13	1.74113e-11	60.6692	3.41278	0.294885	11.5732	5.63105e-31	2.74593e-28	51.2869	1.0413	0.497431	2.09335	0.0363177	0.152815
Il1r2	ENSMUSG00000026073	protein_coding	1	40084768	40125219	+	48.1992	2.45179	0.34074	7.19549	6.22349e-13	1.60443e-10	147.839	3.97492	0.346773	11.4626	2.03342e-30	1.24096e-27	34.0629	2.33139	0.284831	8.18516	2.71936e-16	3.59144e-14	43.9668	2.79814	0.39855	7.0208	2.20598e-12	2.80764e-10
Csf2rb2	ENSMUSG00000071714	protein_coding	15	78282517	78305603	-	48.9895	2.01033	0.299226	6.71844	1.83676e-11	2.87351e-09	80.1278	3.02065	0.263986	11.4425	2.56527e-30	1.51809e-27	52.5799	2.11189	0.242872	8.69548	3.45362e-18	5.61375e-16	71.3939	2.47635	0.283785	8.72612	2.63548e-18	1.09324e-15
Gbp8	ENSMUSG00000034438	protein_coding	5	105014153	105139540	-	155.409	1.58581	0.285335	5.55772	2.7332e-08	1.64567e-06	150.339	1.88689	0.318988	5.91524	3.31398e-09	1.40999e-07	175.583	2.12099	0.186349	11.3818	5.15208e-30	2.33291e-27	151.576	1.76417	0.274039	6.43765	1.21338e-10	1.02058e-08
Mcpt1	ENSMUSG00000022227	protein_coding	14	56017964	56020391	+	17.2929	1.01293	0.362409	2.795	0.00518994	0.0472386	51.7488	2.90541	0.354271	8.2011	2.38204e-16	3.6629e-14	62.1455	2.95558	0.260113	11.3627	6.41573e-30	2.83754e-27	216.282	3.8637	0.46673	8.27823	1.25023e-16	3.6221e-14
Gbp2	ENSMUSG00000028270	protein_coding	3	142620602	142638008	+	2616.31	2.07772	0.354956	5.85344	4.81494e-09	3.59725e-07	1664.57	1.97373	0.391706	5.0388	4.68464e-07	1.30323e-05	1603.57	2.12373	0.18739	11.3332	8.98867e-30	3.71623e-27	1423.44	1.75172	0.411196	4.26007	2.04359e-05	0.000399782
H2-Q7	ENSMUSG00000060550	protein_coding	17	35439155	35443773	+	102.995	1.19644	0.239083	5.00428	5.60708e-07	2.22629e-05	212.74	2.44644	0.283439	8.63128	6.0667e-18	1.10726e-15	206.611	2.25753	0.199165	11.3349	8.80967e-30	3.71623e-27	180.783	2.39344	0.229766	10.4169	2.07709e-25	2.52741e-22
Selp	ENSMUSG00000026580	protein_coding	1	164115264	164150026	+	39.795	2.27543	0.34827	6.53352	6.42423e-11	8.58315e-09	95.2912	3.65779	0.323088	11.3213	1.02896e-29	5.74132e-27	27.8119	1.9017	0.29618	6.42077	1.35589e-10	7.58422e-09	30.4339	2.57276	0.396658	6.4861	8.80852e-11	8.03865e-09
S100a8	ENSMUSG00000056054	protein_coding	3	90669071	90670034	+	524.084	1.28994	0.346311	3.7248	0.000195473	0.00350778	3779.22	3.13838	0.476232	6.59002	4.39773e-11	2.68385e-09	631.931	4.00401	0.355039	11.2777	1.69141e-29	6.70152e-27	785.68	2.57877	0.498043	5.17781	2.24511e-07	8.39708e-06
Igkv8-27	ENSMUSG00000076580	IG_LV_gene	6	70171809	70172108	-	36.4005	-0.639631	0.347573	-1.84028	0.0657271	0.272003	42.5313	0.509677	0.421842	1.20822	0.226963	0.477882	133.004	2.61747	0.232344	11.2655	1.94279e-29	7.5404e-27	153.902	0.16012	0.425638	0.376188	0.706777	0.865219
Cxcr2	ENSMUSG00000026180	protein_coding	1	74153989	74161238	+	23.1762	0.881307	0.319341	2.75977	0.00578428	0.0512466	41.9864	4.71696	0.418149	11.2806	1.63661e-29	8.87813e-27	11.8135	2.87082	0.359163	7.99307	1.31614e-15	1.61487e-13	18.7118	3.36013	0.473994	7.08898	1.35102e-12	1.81315e-10
Sell	ENSMUSG00000026581	protein_coding	1	164062076	164080785	+	64.7111	1.52394	0.368604	4.13436	3.55945e-05	0.000828908	120.368	3.3294	0.296609	11.2249	3.07765e-29	1.62442e-26	49.1593	2.10148	0.264275	7.9519	1.8367e-15	2.23585e-13	67.6757	2.5217	0.376494	6.69785	2.1151e-11	2.24447e-09
Trpm6	ENSMUSG00000024727	protein_coding	19	18749983	18892510	+	1461.72	-1.021	0.312025	-3.27216	0.00106728	0.0137187	708.115	-1.38686	0.248536	-5.58009	2.40398e-08	8.79165e-07	1046.54	-2.33265	0.209156	-11.1527	6.94805e-29	2.64276e-26	1286.73	-1.5772	0.381793	-4.13103	3.61149e-05	0.00064372
Osmr	ENSMUSG00000022146	protein_coding	15	6813577	6874969	-	347.199	1.75675	0.249759	7.03378	2.01015e-12	4.48705e-10	380.974	2.18928	0.197066	11.1094	1.12921e-28	5.80322e-26	269.158	1.57018	0.207035	7.58414	3.34703e-14	3.47835e-12	283.529	1.82998	0.245941	7.44073	1.00134e-13	1.77441e-11
Lilrb4	ENSMUSG00000062593	protein_coding	10	51480640	51496613	+	167.092	2.23352	0.278853	8.00968	1.1501e-15	5.68956e-13	238.48	2.9292	0.264358	11.0804	1.56128e-28	7.62258e-26	125.847	1.70554	0.223705	7.62404	2.45853e-14	2.65661e-12	151.974	2.06956	0.418253	4.9481	7.49412e-07	2.33719e-05
Cd74	ENSMUSG00000024610	protein_coding	18	60803848	60812646	+	797.021	0.68518	0.200044	3.42515	0.00061445	0.0087935	1193.55	1.38705	0.392103	3.53746	0.000403993	0.00423715	1813.13	2.21192	0.200066	11.056	2.05141e-28	7.64976e-26	1494.11	1.85717	0.210503	8.82252	1.11913e-18	5.15996e-16
Myl7	ENSMUSG00000020469	protein_coding	11	5896637	5898782	-	86.9473	1.00942	0.249417	4.04713	5.18493e-05	0.00115176	225.584	2.20465	0.279166	7.89727	2.85075e-15	3.73639e-13	159.821	1.45703	0.20679	7.04594	1.84216e-12	1.49081e-10	184.397	2.76758	0.247445	11.1847	4.84811e-29	8.84878e-26
Retnlg	ENSMUSG00000022651	protein_coding	16	48872608	48874498	+	36.9102	2.3077	0.345243	6.68427	2.32073e-11	3.53988e-09	286.586	4.52425	0.412251	10.9745	5.06853e-28	2.41423e-25	50.6363	2.54139	0.278524	9.12451	7.20643e-20	1.3306e-17	60.7262	2.19742	0.489156	4.49227	7.04668e-06	0.000161375
Fpr2	ENSMUSG00000052270	protein_coding	17	17887824	17893952	+	33.9431	2.86615	0.35175	8.14825	3.69236e-16	2.11203e-13	80.6001	4.06474	0.37394	10.87	1.60128e-27	7.27243e-25	28.5451	2.92766	0.30573	9.57594	1.00933e-21	2.31271e-19	30.128	2.97482	0.469966	6.32985	2.454e-10	1.94741e-08
Igfbp4	ENSMUSG00000017493	protein_coding	11	99041244	99054392	+	722.303	1.57054	0.216125	7.26682	3.68062e-13	9.76378e-11	947.962	2.10177	0.19349	10.8624	1.74034e-27	7.72436e-25	786.237	1.59737	0.153079	10.4349	1.71775e-25	5.44469e-23	799.774	2.00206	0.194829	10.2759	9.04497e-25	9.7111e-22
Tap1	ENSMUSG00000037321	protein_coding	17	34187553	34197225	+	923.143	1.35784	0.33869	4.0091	6.09506e-05	0.00131872	932.597	1.75191	0.267655	6.54538	5.93435e-11	3.58798e-09	969.115	1.80357	0.166404	10.8385	2.26161e-27	8.27142e-25	901.867	1.87473	0.27969	6.70289	2.04331e-11	2.18096e-09
Ms4a4c	ENSMUSG00000024675	protein_coding	19	11404770	11427246	+	150.113	2.22443	0.36198	6.14518	7.98706e-10	7.49719e-08	102.198	2.3555	0.44438	5.30064	1.154e-07	3.62906e-06	84.2703	2.49361	0.230849	10.8019	3.37091e-27	1.20958e-24	82.158	2.59634	0.36439	7.12516	1.03957e-12	1.43744e-10
Mefv	ENSMUSG00000022534	protein_coding	16	3707215	3718124	-	82.8828	2.31326	0.321852	7.18735	6.60601e-13	1.6794e-10	83.4615	3.38994	0.314492	10.7791	4.32128e-27	1.87534e-24	54.3962	2.28759	0.241611	9.46808	2.85044e-21	6.30346e-19	65.3064	2.68272	0.348	7.70896	1.26845e-14	2.54414e-12
Ereg	ENSMUSG00000029377	protein_coding	5	91074617	91093649	+	791.88	2.67668	0.262881	10.1821	2.3842e-24	8.72809e-21	614.477	3.01834	0.280156	10.7738	4.57752e-27	1.94335e-24	285.768	1.32379	0.189904	6.97085	3.15027e-12	2.4061e-10	300.73	1.96972	0.265114	7.42972	1.08831e-13	1.89179e-11
Ighg2b	ENSMUSG00000076613	IG_C_gene	12	113306389	113307933	-	26.3874	-0.32823	0.281859	-1.16452	0.244214	0.566546	174.151	2.90733	0.329279	8.82939	1.0525e-18	2.1636e-16	207.52	2.69213	0.250359	10.7531	5.73312e-27	2.01912e-24	532.261	3.10692	0.480126	6.47104	9.73281e-11	8.708e-09
Mfsd2a	ENSMUSG00000028655	protein_coding	4	122946850	122961188	-	212.016	2.48081	0.354825	6.99163	2.71716e-12	5.78314e-10	120.455	2.39997	0.253443	9.46944	2.81345e-21	6.92077e-19	88.908	2.18473	0.223888	9.75814	1.70244e-22	4.09835e-20	101.312	3.15322	0.291218	10.8277	2.54531e-27	3.87141e-24
Slpi	ENSMUSG00000017002	protein_coding	2	164354070	164389095	-	140.35	1.58071	0.362264	4.36341	1.28049e-05	0.000345695	162.381	3.12284	0.294905	10.5893	3.34041e-26	1.38798e-23	112.516	1.36493	0.208338	6.55151	5.696e-11	3.35376e-09	157.142	2.89614	0.301204	9.61519	6.89786e-22	4.84229e-19
H2-DMb1	ENSMUSG00000079547	protein_coding	17	34153072	34160223	+	117.61	1.07727	0.281372	3.82864	0.000128852	0.00245935	150.506	1.73266	0.307028	5.64333	1.66791e-08	6.28754e-07	227.403	2.19017	0.208632	10.4978	8.84331e-26	3.00325e-23	161.264	2.08241	0.249293	8.35325	6.64107e-17	2.05446e-14
Grem1	ENSMUSG00000074934	protein_coding	2	113746164	113758646	-	2248.13	2.14584	0.254238	8.44027	3.16597e-17	3.04999e-14	2500.71	2.5054	0.238446	10.5072	8.00137e-26	3.25539e-23	1501.38	1.5033	0.204711	7.3435	2.08082e-13	1.8755e-11	1651.31	1.89249	0.268844	7.03935	1.93135e-12	2.50007e-10
Irgm2	ENSMUSG00000069874	protein_coding	11	58199618	58222779	+	362.947	1.35048	0.33447	4.03767	5.39845e-05	0.00119052	332.83	1.57565	0.28784	5.47405	4.39859e-08	1.51767e-06	351.894	1.5986	0.152487	10.4835	1.02822e-25	3.43065e-23	322.703	1.76591	0.218382	8.08635	6.14791e-16	1.60302e-13
Reg3b	ENSMUSG00000071356	protein_coding	6	78370885	78373466	+	38350.1	2.52478	0.233121	10.8303	2.47282e-27	3.51175e-23	36548.6	1.74304	0.381982	4.56314	5.03942e-06	0.000104697	37371.3	1.94852	0.331223	5.88282	4.03346e-09	1.62518e-07	14461.7	1.18329	0.421353	2.80831	0.00498025	0.0364912
Pirb	ENSMUSG00000058818	protein_coding	7	3711409	3720391	-	122.774	1.87221	0.287843	6.50427	7.80731e-11	1.01351e-08	170.242	2.69126	0.256663	10.4856	1.00643e-25	4.01115e-23	101.822	1.85046	0.205095	9.02247	1.83899e-19	3.26858e-17	112.887	2.13859	0.323059	6.6198	3.59692e-11	3.60719e-09
BC023105	ENSMUSG00000063388	pseudogene	18	60441753	60442983	+	16.7706	2.34218	0.369142	6.34494	2.22517e-10	2.48351e-08	21.1801	2.92203	0.431111	6.77791	1.21928e-11	8.41391e-10	24.3581	3.30935	0.316668	10.4505	1.45694e-25	4.6963e-23	12.3403	2.73293	0.429422	6.36421	1.96293e-10	1.60661e-08
C4b	ENSMUSG00000073418	protein_coding	17	34728380	34743882	-	502.921	1.12386	0.233491	4.81331	1.48452e-06	5.37011e-05	773.413	1.90929	0.196908	9.69634	3.1251e-22	8.4764e-20	633.634	1.6442	0.164046	10.0228	1.2102e-23	3.3356e-21	832.789	2.32277	0.22044	10.537	5.83494e-26	7.6071e-23
Tmem181c-ps	ENSMUSG00000093880	protein_coding	17	6612646	6621267	-	468.704	2.65106	0.250014	10.6036	2.86611e-26	1.74871e-22	244.299	0.892725	0.23002	3.88108	0.000103995	0.00137962	213.13	1.03661	0.189955	5.45711	4.83935e-08	1.4702e-06	183.862	2.14016	0.208104	10.2841	8.31073e-25	9.48046e-22
Gbp6	ENSMUSG00000079362	protein_coding	5	105270704	105293699	-	260.79	1.84365	0.343647	5.36495	8.09712e-08	4.10553e-06	188.103	2.02808	0.329744	6.15046	7.72577e-10	3.70704e-08	185.846	1.81778	0.176158	10.319	5.78111e-25	1.77331e-22	177.582	1.69568	0.303975	5.57835	2.42813e-08	1.16627e-06
Slfn1	ENSMUSG00000078763	protein_coding	11	83116849	83122670	+	48.2438	2.62379	0.343705	7.63384	2.27861e-14	8.51177e-12	64.8392	3.5784	0.346162	10.3374	4.7747e-25	1.82834e-22	28.0537	2.40924	0.293619	8.20533	2.29955e-16	3.05824e-14	33.6458	3.08514	0.427918	7.20965	5.60966e-13	7.93702e-11
Tnfrsf1b	ENSMUSG00000028599	protein_coding	4	145213463	145246870	-	456.834	1.74873	0.237805	7.35362	1.92909e-13	5.60478e-11	511.889	1.9812	0.193615	10.2327	1.41545e-24	5.31585e-22	369.683	1.50117	0.166228	9.0308	1.70415e-19	3.0575e-17	448.026	1.99383	0.231365	8.61771	6.83077e-18	2.5974e-15
Slc16a3	ENSMUSG00000025161	protein_coding	11	120948480	120960868	+	187.026	1.43765	0.213484	6.73424	1.64788e-11	2.60025e-09	270.65	2.35672	0.232431	10.1395	3.6914e-24	1.33499e-21	188.312	1.24043	0.200563	6.18478	6.21908e-10	3.04048e-08	216.208	1.78618	0.241482	7.39673	1.39575e-13	2.31594e-11
Tppp3	ENSMUSG00000014846	protein_coding	8	105467493	105471526	-	1236.67	-0.741813	0.187756	-3.95094	7.78444e-05	0.00161992	619.001	-1.64738	0.187381	-8.79159	1.47459e-18	2.96878e-16	863.871	-2.01681	0.199504	-10.1091	5.03438e-24	1.42901e-21	1047.12	-1.9718	0.216203	-9.12012	7.50429e-20	3.91338e-17
Wfdc17	ENSMUSG00000069792	protein_coding	11	83703991	83706268	+	206.74	1.79702	0.340102	5.28377	1.26554e-07	6.01675e-06	286.491	2.88195	0.284787	10.1197	4.51925e-24	1.60466e-21	171.984	1.56081	0.177676	8.78459	1.56931e-18	2.618e-16	197.4	1.8849	0.41236	4.57099	4.85415e-06	0.000118131
Ms4a6d	ENSMUSG00000024679	protein_coding	19	11586604	11604849	-	233.078	2.11004	0.33744	6.25308	4.02435e-10	4.18532e-08	253.94	3.02403	0.299078	10.1112	4.9292e-24	1.71897e-21	155.151	1.95227	0.204027	9.56869	1.08273e-21	2.45136e-19	162.841	1.9268	0.412722	4.66853	3.0336e-06	7.78276e-05
Osm	ENSMUSG00000058755	protein_coding	11	4236420	4241026	+	32.0559	2.85245	0.358849	7.94888	1.88199e-15	8.83283e-13	54.1763	3.97876	0.394622	10.0825	6.60472e-24	2.26287e-21	17.1788	2.49352	0.332632	7.49631	6.56378e-14	6.43454e-12	26.9571	2.61535	0.469625	5.56903	2.5616e-08	1.22715e-06
Il6	ENSMUSG00000025746	protein_coding	5	30013161	30019968	+	107.926	1.89494	0.365527	5.18415	2.17005e-07	9.68796e-06	126.641	2.90527	0.476748	6.09393	1.10173e-09	5.15964e-08	26.5373	3.28934	0.327476	10.0445	9.70994e-24	2.71564e-21	29.4835	1.59422	0.480667	3.31669	0.000910915	0.00943588
Sult1c2	ENSMUSG00000023122	protein_coding	17	53829637	53846339	-	712.323	-0.874995	0.196495	-4.45302	8.46705e-06	0.000242158	799.068	-1.68995	0.20069	-8.42069	3.74263e-17	6.247e-15	815.043	-1.46681	0.1873	-7.83135	4.82678e-15	5.6664e-13	806.314	-1.68146	0.165411	-10.1654	2.83013e-24	2.86975e-21
Fcgr2b	ENSMUSG00000026656	protein_coding	1	170960558	170976547	-	214.336	1.73311	0.22737	7.62243	2.48936e-14	9.11305e-12	272.437	2.19843	0.219213	10.0287	1.13961e-23	3.83713e-21	212.685	1.57312	0.186931	8.41548	3.91295e-17	5.63761e-15	240.762	1.70172	0.2781	6.11911	9.41019e-10	6.46685e-08
Sirpb1c	ENSMUSG00000074677	protein_coding	3	15795145	15848528	-	31.7141	2.66674	0.366609	7.27408	3.48801e-13	9.45068e-11	54.0134	3.942	0.39474	9.98632	1.74957e-23	5.69455e-21	29.1064	3.17167	0.31699	10.0056	1.44e-23	3.91228e-21	28.248	3.08719	0.434156	7.11077	1.154e-12	1.58366e-10
Ly6a	ENSMUSG00000075602	protein_coding	15	74994878	74997634	-	4070.12	1.95357	0.317475	6.15347	7.5805e-10	7.1893e-08	2903.99	2.42806	0.246021	9.86931	5.65538e-23	1.69914e-20	2345.13	1.75096	0.175173	9.99559	1.59338e-23	4.268e-21	2695.68	2.04951	0.254124	8.06502	7.32242e-16	1.88238e-13
Dio2	ENSMUSG00000007682	protein_coding	12	90724554	90738438	-	45.2855	2.07367	0.32714	6.33879	2.31581e-10	2.56901e-08	121.185	3.43129	0.342677	10.0132	1.33415e-23	4.41604e-21	33.9254	1.89203	0.269812	7.01242	2.34234e-12	1.8332e-10	29.0448	1.7714	0.37129	4.77093	1.8338e-06	5.00307e-05
Dhrs9	ENSMUSG00000027068	protein_coding	2	69380445	69404533	+	787.673	2.23567	0.218106	10.2504	1.17891e-24	5.39469e-21	595.392	1.82577	0.267727	6.81953	9.13402e-12	6.55802e-10	491.509	1.27777	0.188205	6.78923	1.12731e-11	7.6296e-10	680.695	2.12758	0.247892	8.58265	9.27085e-18	3.25407e-15
Ccr5	ENSMUSG00000079227	protein_coding	9	124121543	124147699	+	97.283	1.57132	0.285469	5.50436	3.70513e-08	2.11934e-06	130.742	2.12639	0.320651	6.63149	3.32317e-11	2.10153e-09	107.271	1.9323	0.194009	9.95988	2.2833e-23	5.813e-21	123.851	2.00682	0.261151	7.68455	1.53539e-14	2.98126e-12
Igfbp5	ENSMUSG00000026185	protein_coding	1	72857932	72874884	-	841.076	1.90069	0.195717	9.71142	2.69559e-22	7.04858e-19	1107.88	2.24123	0.225141	9.95481	2.40282e-23	7.69256e-21	840.125	2.08471	0.209291	9.9608	2.26228e-23	5.813e-21	801.956	1.64601	0.212007	7.76392	8.23448e-15	1.74763e-12
Wars	ENSMUSG00000021266	protein_coding	12	108860030	108894174	-	1660.06	0.934312	0.227936	4.09901	4.14917e-05	0.0009541	1630.8	1.13995	0.1677	6.79754	1.06421e-11	7.42246e-10	1697.88	1.27441	0.127931	9.96172	2.24143e-23	5.813e-21	1405.08	1.14391	0.198438	5.76459	8.18588e-09	4.33069e-07
Fer1l4	ENSMUSG00000013338	protein_coding	2	156019139	156052947	-	125.381	1.90662	0.286567	6.65332	2.86547e-11	4.16266e-09	136.512	2.21065	0.286184	7.72459	1.12216e-14	1.35275e-12	105.562	1.68579	0.197786	8.52332	1.5505e-17	2.30371e-15	162.663	2.8338	0.281175	10.0784	6.88344e-24	6.28183e-21
Sema7a	ENSMUSG00000038264	protein_coding	9	57940113	57962864	+	170.035	2.21655	0.297955	7.43919	1.01301e-13	3.16849e-11	117.466	2.14235	0.219494	9.76042	1.66461e-22	4.78061e-20	105.63	1.79856	0.201019	8.9472	3.64621e-19	6.3618e-17	123.068	2.27702	0.225875	10.0809	6.71281e-24	6.28183e-21
Slc15a3	ENSMUSG00000024737	protein_coding	19	10839727	10859362	+	61.5478	2.1046	0.326516	6.44564	1.15116e-10	1.38624e-08	61.3814	2.99955	0.301557	9.94687	2.6024e-23	8.19714e-21	37.9108	2.13551	0.254495	8.39115	4.81396e-17	6.88361e-15	48.7698	2.52629	0.309562	8.16085	3.32677e-16	9.06272e-14
1100001G20Rik	ENSMUSG00000051748	protein_coding	11	83746940	83752642	+	26.7468	1.28862	0.356436	3.6153	0.000300001	0.00501023	144.458	1.65513	0.47707	3.46937	0.000521685	0.00525425	32.9947	2.95128	0.298235	9.89582	4.34034e-23	1.08611e-20	50.1383	2.87983	0.395486	7.28176	3.29501e-13	4.97029e-11
Nlrp3	ENSMUSG00000032691	protein_coding	11	59541568	59566956	+	60.6429	2.55927	0.34296	7.46231	8.50172e-14	2.77885e-11	62.1688	3.13087	0.316947	9.87822	5.17444e-23	1.57893e-20	32.2809	2.06326	0.267882	7.70215	1.33796e-14	1.48803e-12	46.6815	2.46933	0.416759	5.92508	3.12142e-09	1.85577e-07
Tppp	ENSMUSG00000021573	protein_coding	13	74009407	74035753	+	1659.27	-1.0361	0.240619	-4.30599	1.66238e-05	0.000430385	961.439	-1.79901	0.233142	-7.71638	1.19677e-14	1.43384e-12	1428.61	-1.92132	0.195155	-9.84512	7.19569e-23	1.77724e-20	1725.51	-1.83852	0.218439	-8.41665	3.87416e-17	1.2627e-14
Serpina3m	ENSMUSG00000079012	protein_coding	12	104338486	104394257	+	29.9116	0.541094	0.301465	1.79488	0.0726724	0.287486	101.973	0.644585	0.400463	1.6096	0.107485	0.299442	23.3165	3.342	0.34026	9.8219	9.06165e-23	2.20942e-20	25.7324	3.86253	0.417689	9.24738	2.30061e-20	1.31221e-17
Rgs13	ENSMUSG00000051079	protein_coding	1	144138667	144177372	-	153.281	-0.190484	0.220546	-0.863694	0.387756	0.701194	129.642	-2.37072	0.24262	-9.7713	1.4952e-22	4.42421e-20	157.164	-1.39942	0.229198	-6.10569	1.02356e-09	4.78281e-08	158.474	-1.43516	0.245648	-5.84236	5.14653e-09	2.89921e-07
Col1a1	ENSMUSG00000001506	protein_coding	11	94936224	94953042	+	721.416	0.704158	0.188784	3.72996	0.000191513	0.00344685	1439.84	1.91519	0.196196	9.76166	1.64445e-22	4.78061e-20	1037.5	1.32969	0.188716	7.04598	1.84165e-12	1.49081e-10	987.879	1.16015	0.193534	5.99453	2.04074e-09	1.2844e-07
Bst1	ENSMUSG00000029082	protein_coding	5	43818886	43843247	+	48.1137	1.80364	0.329886	5.46747	4.56495e-08	2.53203e-06	98.0846	3.30049	0.338413	9.75285	1.79361e-22	5.07644e-20	50.587	1.92362	0.253274	7.59502	3.07736e-14	3.23343e-12	54.6328	2.58104	0.370404	6.96816	3.21104e-12	4.01423e-10
Aadac	ENSMUSG00000027761	protein_coding	3	60031763	60040160	+	639.76	-1.20211	0.229349	-5.2414	1.59361e-07	7.31065e-06	561.92	-1.78851	0.368866	-4.84868	1.24286e-06	3.09195e-05	653.163	-1.87008	0.192105	-9.7347	2.14454e-22	5.0981e-20	550.561	-1.14451	0.260208	-4.39844	1.09032e-05	0.000234399
Mmp9	ENSMUSG00000017737	protein_coding	2	164940780	164955850	+	49.0961	1.73177	0.286165	6.05164	1.43378e-09	1.22064e-07	119.833	3.0124	0.309062	9.74692	1.90155e-22	5.30505e-20	39.7975	1.14146	0.256624	4.44797	8.66862e-06	0.000125369	55.5168	1.09364	0.352173	3.1054	0.00190019	0.0169844
Il1f9	ENSMUSG00000044103	protein_coding	2	24186476	24193568	+	14.4263	2.38963	0.36969	6.46387	1.02055e-10	1.26218e-08	33.7769	4.31531	0.443804	9.72348	2.39462e-22	6.58656e-20	10.2881	2.50582	0.365202	6.86146	6.81592e-12	4.81878e-10	18.386	1.75504	0.491321	3.57209	0.000354141	0.00434979
Hao2	ENSMUSG00000027870	protein_coding	3	98874577	98893239	-	4464.43	-1.24943	0.235508	-5.30527	1.12507e-07	5.44797e-06	4076.57	-1.66952	0.2177	-7.66891	1.73466e-14	2.00905e-12	5427.24	-1.59903	0.166457	-9.60628	7.52168e-22	1.74448e-19	4727.03	-1.0885	0.236379	-4.60487	4.12719e-06	0.000102489
Pla2g2a	ENSMUSG00000058908	polymorphic_pseudogene	4	138831857	138835186	+	60.2097	1.16635	0.337678	3.45403	0.000552282	0.00809774	204.496	3.14384	0.406364	7.73652	1.02174e-14	1.2471e-12	94.902	2.13824	0.277795	7.69719	1.39088e-14	1.53789e-12	108.224	2.95763	0.304617	9.70936	2.75071e-22	2.09191e-19
Il4ra	ENSMUSG00000030748	protein_coding	7	125552282	125579472	+	1072.65	1.41534	0.244939	5.77833	7.54456e-09	5.33188e-07	1029.69	1.51708	0.190973	7.94394	1.95862e-15	2.71276e-13	894.584	1.07713	0.150116	7.17536	7.21159e-13	6.12277e-11	853.287	1.58882	0.163715	9.70477	2.87711e-22	2.10052e-19
Il11	ENSMUSG00000004371	protein_coding	7	4773055	4782857	-	37.3406	1.42822	0.355373	4.01893	5.84631e-05	0.00127502	32.3421	4.01933	0.420888	9.54964	1.30145e-21	3.43458e-19	13.0569	2.76349	0.347552	7.95129	1.84577e-15	2.23585e-13	11.7931	2.84549	0.490005	5.80707	6.35755e-09	3.48462e-07
Fndc5	ENSMUSG00000001334	protein_coding	4	129136999	129144593	+	73.946	-0.999506	0.269741	-3.70543	0.000211031	0.00375749	59.3612	-1.98081	0.256402	-7.72541	1.1149e-14	1.35235e-12	65.3354	-1.9938	0.209782	-9.50413	2.01722e-21	4.51336e-19	79.7708	-1.99233	0.217546	-9.1582	5.27682e-20	2.91856e-17
Srgn	ENSMUSG00000020077	protein_coding	10	62493833	62527451	-	408.14	1.8334	0.258563	7.09074	1.33401e-12	3.17114e-10	616.627	2.52828	0.265673	9.5165	1.79102e-21	4.66357e-19	367.817	1.34447	0.176719	7.60795	2.78468e-14	2.9586e-12	429.993	1.87271	0.367971	5.0893	3.59381e-07	1.24941e-05
Gpx2	ENSMUSG00000042808	protein_coding	12	76792335	76795554	-	1058	0.684489	0.187368	3.65319	0.000259006	0.00445517	1428.02	1.62271	0.170672	9.50778	1.94774e-21	5.00494e-19	1187.44	0.966925	0.195243	4.95241	7.33e-07	1.55756e-05	1187.72	1.15309	0.144894	7.95815	1.74636e-15	3.93514e-13
Sparc	ENSMUSG00000018593	protein_coding	11	55394500	55420080	-	1088.04	0.351554	0.168112	2.09119	0.0365114	0.188202	1491.03	1.14969	0.121183	9.48726	2.37186e-21	6.01559e-19	1105.76	0.470577	0.160576	2.93057	0.00338346	0.0155052	1059.91	0.871677	0.191576	4.55003	5.36392e-06	0.000128312
E2f2	ENSMUSG00000018983	protein_coding	4	136172394	136196057	+	166.586	0.346079	0.169771	2.0385	0.0414999	0.203923	132.585	1.84459	0.194701	9.47394	2.69477e-21	6.74693e-19	145.009	1.06712	0.18604	5.73599	9.6947e-09	3.56623e-07	175.603	0.937	0.178284	5.25565	1.47499e-07	5.71581e-06
Adamts4	ENSMUSG00000006403	protein_coding	1	171250421	171260637	+	97.8929	2.60339	0.313219	8.31172	9.43209e-17	6.39426e-14	56.4633	3.52376	0.37215	9.46864	2.83507e-21	6.92077e-19	44.5263	2.06094	0.265209	7.771	7.78684e-15	9.02988e-13	42.5359	1.58225	0.323122	4.89677	9.74254e-07	2.90083e-05
Cox7a1	ENSMUSG00000074218	protein_coding	7	30184171	30186028	+	341.367	-1.00705	0.197623	-5.09582	3.47227e-07	1.45905e-05	328.607	-0.611	0.242385	-2.52079	0.0117093	0.0618735	385.631	-1.59188	0.169006	-9.41911	4.54933e-21	9.83172e-19	403.244	-1.0721	0.2185	-4.90664	9.26512e-07	2.77225e-05
Mcpt2	ENSMUSG00000022226	protein_coding	14	56042123	56044634	+	8.16014	1.06802	0.369505	2.89039	0.00384759	0.0376611	35.0101	3.54679	0.37723	9.40219	5.34384e-21	1.28839e-18	32.002	2.4669	0.28953	8.52035	1.59065e-17	2.34504e-15	124.958	3.8944	0.452457	8.60722	7.48566e-18	2.78833e-15
H2-DMa	ENSMUSG00000037649	protein_coding	17	34135182	34139101	+	92.6079	0.959057	0.259319	3.69836	0.000216994	0.00384126	123.394	1.48219	0.331177	4.47553	7.62226e-06	0.000148262	165.293	1.9147	0.204369	9.36885	7.33301e-21	1.56696e-18	136.756	1.86553	0.22989	8.11488	4.86276e-16	1.28631e-13
Prss3	ENSMUSG00000071519	protein_coding	6	41373795	41377678	-	1.60648	0.220313	0.19652	1.12107	0.262258	NA	85.9054	1.80835	0.472772	3.82498	0.00013078	0.00167366	40.4326	3.28606	0.351954	9.33661	9.94693e-21	2.1019e-18	14.442	0.341805	0.316448	1.08013	0.280084	0.542937
H2-Q4	ENSMUSG00000035929	protein_coding	17	35379617	35385290	+	225.315	1.31691	0.223313	5.89717	3.69792e-09	2.79697e-07	258.429	1.7107	0.232408	7.36079	1.82829e-13	1.84044e-11	291.471	1.60389	0.172097	9.3197	1.16667e-20	2.43235e-18	253.492	1.51308	0.205412	7.3661	1.75699e-13	2.81303e-11
Slc20a1	ENSMUSG00000027397	protein_coding	2	129198764	129211616	+	2683.47	-1.62981	0.254426	-6.40582	1.49566e-10	1.7327e-08	2260.35	-1.7283	0.188161	-9.18521	4.10727e-20	9.54891e-18	2756.1	-1.93152	0.207271	-9.3188	1.17665e-20	2.43235e-18	2198.67	-1.76938	0.352566	-5.01858	5.20554e-07	1.70884e-05
Sult1a1	ENSMUSG00000030711	protein_coding	7	126672865	126676432	-	3266.58	-1.14007	0.24075	-4.73549	2.18524e-06	7.47639e-05	3596.97	-1.31854	0.195436	-6.74663	1.51323e-11	1.02611e-09	3492.53	-1.15309	0.168508	-6.84294	7.75815e-12	5.44445e-10	3654.34	-1.56862	0.166268	-9.43431	3.93559e-21	2.47698e-18
Mmp8	ENSMUSG00000005800	protein_coding	9	7558429	7568486	+	26.5971	0.628024	0.291053	2.15776	0.0309463	0.168802	312.083	3.09224	0.475842	6.49846	8.11482e-11	4.77332e-09	32.2864	3.20266	0.344937	9.28477	1.62054e-20	3.31392e-18	45.0993	1.10535	0.45015	2.45553	0.0140678	0.078589
Phlda1	ENSMUSG00000020205	protein_coding	10	111506286	111508645	+	161.973	2.02024	0.2122	9.52047	1.72398e-21	3.50619e-18	120.559	1.61502	0.232636	6.94225	3.85892e-12	3.16642e-10	108.902	1.14919	0.208177	5.52027	3.38481e-08	1.07287e-06	123.263	1.2762	0.197412	6.46463	1.01547e-10	9.04116e-09
Gm4070	ENSMUSG00000078606	protein_coding	7	105895139	105953967	-	58.537	1.86748	0.332219	5.62124	1.89594e-08	1.18038e-06	51.7627	2.12958	0.316036	6.73841	1.60124e-11	1.08203e-09	56.5007	2.28511	0.246457	9.27184	1.82959e-20	3.66264e-18	54.4061	2.30344	0.35693	6.45347	1.0932e-10	9.47904e-09
Hist1h2bc	ENSMUSG00000018102	protein_coding	13	23684199	23692488	+	1736.45	-0.503766	0.17107	-2.9448	0.00323165	0.0330436	1539.26	-0.862344	0.173974	-4.95673	7.16896e-07	1.91e-05	1769.77	-1.26454	0.136553	-9.26042	2.03621e-20	3.99223e-18	1945.6	-0.711955	0.227386	-3.13104	0.00174186	0.0158803
Stat1	ENSMUSG00000026104	protein_coding	1	52119438	52161865	+	1637.38	1.28903	0.239034	5.39267	6.94189e-08	3.59956e-06	1726.54	1.18225	0.356318	3.31798	0.000906721	0.00824748	1777.95	1.27844	0.138087	9.25823	2.07847e-20	4.03351e-18	1637.69	1.59843	0.229503	6.96474	3.29006e-12	4.08504e-10
H2-Ab1	ENSMUSG00000073421	protein_coding	17	34263209	34269418	+	424.068	1.23955	0.24795	4.99922	5.75628e-07	2.27566e-05	468.027	1.35078	0.388852	3.47378	0.00051318	0.00518195	713.868	1.95248	0.211138	9.24744	2.29943e-20	4.41723e-18	568.052	1.78992	0.203918	8.77766	1.66914e-18	7.25362e-16
Hbegf	ENSMUSG00000024486	protein_coding	18	36504929	36515805	-	339.634	1.66877	0.176039	9.47955	2.55385e-21	4.67456e-18	186.199	0.545615	0.237232	2.29992	0.0214527	0.096599	207.251	-0.484214	0.201483	-2.40325	0.0162502	0.0530187	248.931	0.632746	0.189424	3.34037	0.000836662	0.00878134
Trim30b	ENSMUSG00000052749 / ENSMUSG00000091576	protein_coding / protein_coding	7 / 7	104355382 / 104355398	104369884 / 104358646	- / -	74.1147	2.49795	0.338179	7.38648	1.50767e-13	4.45104e-11	62.6079	2.58218	0.278788	9.26214	2.00381e-20	4.77224e-18	30.2663	1.45787	0.257741	5.65631	1.54662e-08	5.38709e-07	47.504	2.52727	0.39226	6.44283	1.17264e-10	9.95486e-09
Tnfrsf8	ENSMUSG00000028602	protein_coding	4	145267137	145315164	-	31.5598	1.07712	0.363636	2.96209	0.00305557	0.0315627	79.3869	3.49618	0.379956	9.20155	3.5283e-20	8.30172e-18	27.5021	1.7963	0.310913	5.77749	7.58217e-09	2.8554e-07	49.7085	3.11997	0.401974	7.76164	8.38397e-15	1.7589e-12
Crip1	ENSMUSG00000006360	protein_coding	12	113152012	113153877	+	4869.99	-0.759949	0.197651	-3.84491	0.000120596	0.00233834	4154.83	-0.826379	0.182012	-4.54024	5.61891e-06	0.000115023	4717.08	-1.48763	0.162128	-9.17567	4.48788e-20	8.45054e-18	5887.96	-1.28803	0.19929	-6.46312	1.02566e-10	9.08756e-09
Tnfrsf12a	ENSMUSG00000023905	protein_coding	17	23675447	23677449	-	231.011	1.52403	0.162185	9.39689	5.61998e-21	9.35165e-18	153.809	0.834461	0.276118	3.02212	0.00251011	0.0187171	130.416	-0.146139	0.220582	-0.662516	0.507641	0.659087	152.577	0.279064	0.20918	1.33409	0.182175	0.42282
Ccl2	ENSMUSG00000035385	protein_coding	11	82035571	82037453	+	236.823	2.9169	0.35959	8.11174	4.99018e-16	2.68648e-13	241.112	3.36204	0.419053	8.02295	1.0324e-15	1.5046e-13	69.8499	2.36546	0.259079	9.13027	6.83285e-20	1.27399e-17	74.6479	2.76765	0.401227	6.89798	5.27475e-12	6.17146e-10
Plek	ENSMUSG00000020120	protein_coding	11	16971206	17052381	-	381.623	1.90403	0.276004	6.89857	5.25291e-12	9.75588e-10	469.607	2.24286	0.245789	9.12514	7.16427e-20	1.64601e-17	295.447	1.16837	0.178133	6.55895	5.41877e-11	3.22044e-09	361.58	1.73586	0.38767	4.47769	7.54552e-06	0.000170447
Vcam1	ENSMUSG00000027962	protein_coding	3	116110020	116129688	-	466.437	1.64041	0.23053	7.11584	1.11232e-12	2.67894e-10	511.778	1.81283	0.253666	7.14653	8.90022e-13	8.00979e-11	408.566	1.44543	0.159324	9.07227	1.16564e-19	2.13155e-17	441.519	1.97291	0.279616	7.05576	1.71661e-12	2.23797e-10
Capsl	ENSMUSG00000039676	protein_coding	15	9436028	9466035	+	34.3972	-1.42293	0.308133	-4.61791	3.8763e-06	0.000123609	25.7032	-2.04919	0.323989	-6.32488	2.53434e-10	1.34492e-08	34.3895	-2.48652	0.27457	-9.05604	1.35273e-19	2.45011e-17	34.6995	-2.2869	0.294931	-7.75399	8.90482e-15	1.84694e-12
Hk2	ENSMUSG00000000628	protein_coding	6	82725025	82774454	-	2884.88	1.22382	0.244987	4.99544	5.87013e-07	2.3073e-05	1910.98	1.36437	0.15075	9.05058	1.42216e-19	3.19235e-17	2026.29	1.06325	0.16657	6.38319	1.73442e-10	9.42432e-09	1970.69	1.38313	0.168811	8.19334	2.54085e-16	7.02661e-14
Marcksl1	ENSMUSG00000047945	protein_coding	4	129513581	129515985	+	296.402	1.85314	0.339751	5.45441	4.91365e-08	2.70088e-06	227.233	2.08101	0.230741	9.01884	1.90098e-19	4.21866e-17	172.653	1.40225	0.191611	7.31819	2.51337e-13	2.23304e-11	192.51	1.92754	0.273171	7.05616	1.71171e-12	2.23797e-10
Tnf	ENSMUSG00000024401	protein_coding	17	35199381	35202007	-	132.685	2.79564	0.30463	9.17718	4.42541e-20	6.75023e-17	64.337	2.52385	0.310968	8.11609	4.81459e-16	7.2887e-14	62.7445	1.65542	0.214389	7.72159	1.14892e-14	1.30839e-12	49.2557	1.82257	0.354773	5.13728	2.78747e-07	1.00349e-05
Qpct	ENSMUSG00000024084	protein_coding	17	79051906	79090243	+	248.547	-0.324487	0.21044	-1.54194	0.123087	0.393037	190.399	-1.70838	0.190774	-8.95495	3.39903e-19	7.45839e-17	227.351	-1.30354	0.197232	-6.60916	3.86512e-11	2.35599e-09	199.102	-1.27045	0.174839	-7.26642	3.69144e-13	5.52263e-11
Msn	ENSMUSG00000031207	protein_coding	X	96096042	96168552	+	354.707	1.27899	0.174954	7.31045	2.66251e-13	7.49764e-11	443.57	1.35507	0.151493	8.94478	3.72687e-19	8.08689e-17	304.25	0.861228	0.173042	4.97698	6.45852e-07	1.40215e-05	381.12	1.04439	0.216227	4.83004	1.36504e-06	3.88863e-05
Gm12185	ENSMUSG00000048852	protein_coding	11	48904656	48992226	-	30.1356	2.21187	0.353237	6.26173	3.80722e-10	4.02817e-08	34.8234	2.27603	0.411724	5.52805	3.23817e-08	1.14978e-06	32.6884	2.45418	0.275365	8.91246	4.99124e-19	8.62941e-17	30.2076	2.35276	0.359988	6.53566	6.33311e-11	6.02041e-09
Cd300lf	ENSMUSG00000047798	protein_coding	11	115116214	115133992	-	43.9325	2.30407	0.299863	7.68374	1.54508e-14	6.14807e-12	80.7281	2.5349	0.284205	8.91926	4.69407e-19	1.00737e-16	32.6688	1.3636	0.263241	5.18006	2.21809e-07	5.56513e-06	44.7275	2.08512	0.343662	6.06734	1.30046e-09	8.50755e-08
Cyp2c68	ENSMUSG00000074882	protein_coding	19	39688834	39741054	-	184.912	-2.68216	0.294038	-9.1218	7.38873e-20	1.04033e-16	214.202	-1.23239	0.428965	-2.87295	0.00406665	0.0273288	249.989	-1.32206	0.233917	-5.65184	1.58738e-08	5.5089e-07	233.499	-0.916339	0.408668	-2.24226	0.0249447	0.118585
Sidt1	ENSMUSG00000022696	protein_coding	16	44240180	44333196	-	349.031	0.277663	0.182287	1.52322	0.127703	0.401146	453.745	0.936338	0.180313	5.19286	2.07089e-07	6.28966e-06	436.512	1.41024	0.159077	8.86511	7.64293e-19	1.30949e-16	395.741	0.868044	0.217624	3.98873	6.64271e-05	0.00109129
C3	ENSMUSG00000024164	protein_coding	17	57203970	57228136	-	1737.49	1.10038	0.204774	5.37366	7.71553e-08	3.93384e-06	2657.33	2.10751	0.237107	8.88847	6.19575e-19	1.31518e-16	1829.55	1.09153	0.192098	5.68216	1.33e-08	4.71025e-07	1940.8	1.81715	0.210321	8.63988	5.62708e-18	2.18522e-15
1810033B17Rik	ENSMUSG00000013974	protein_coding	8	3665762	3668905	+	34.1815	2.38188	0.34526	6.89879	5.24471e-12	9.75588e-10	61.5513	3.29021	0.370392	8.88304	6.50595e-19	1.36618e-16	22.9795	1.94304	0.286985	6.7705	1.28334e-11	8.65481e-10	25.349	2.37326	0.435877	5.4448	5.18633e-08	2.2755e-06
Pglyrp1	ENSMUSG00000030413	protein_coding	7	18884690	18890438	+	476.469	0.660324	0.226819	2.91124	0.00360002	0.0358053	566.761	1.46683	0.165269	8.87537	6.9699e-19	1.44803e-16	525.465	0.85484	0.171413	4.98703	6.13158e-07	1.34344e-05	539.975	1.09516	0.213099	5.1392	2.75909e-07	9.95234e-06
Egr1	ENSMUSG00000038418	protein_coding	18	34859823	34864984	+	129.927	2.12569	0.234205	9.07618	1.12449e-19	1.47019e-16	70.282	0.903426	0.289006	3.12597	0.00177218	0.0142195	67.5637	-0.163066	0.244024	-0.66824	0.50398	0.655857	95.857	0.87709	0.258302	3.3956	0.000684783	0.00740004
Zbp1	ENSMUSG00000027514	protein_coding	2	173206612	173218923	-	366.213	1.97872	0.277411	7.13281	9.83402e-13	2.40003e-10	265.338	1.45093	0.294763	4.92236	8.55058e-07	2.2414e-05	306.142	1.47119	0.166225	8.85062	8.70341e-19	1.47787e-16	283.257	1.60432	0.228332	7.02623	2.1219e-12	2.72739e-10
Gm12250	ENSMUSG00000082292	pseudogene	11	58183843	58190198	+	385.614	1.84092	0.363852	5.05953	4.20281e-07	1.71332e-05	350.899	1.97206	0.403929	4.88219	1.04914e-06	2.67126e-05	331.324	1.90439	0.215892	8.82103	1.13411e-18	1.90872e-16	274.899	2.05769	0.30378	6.77363	1.2559e-11	1.38088e-09
Mmp7	ENSMUSG00000018623	protein_coding	9	7692090	7699585	+	25.3771	0.505784	0.297085	1.70249	0.088664	0.323724	322.63	3.56803	0.404305	8.82512	1.09345e-18	2.22437e-16	80.6423	1.80772	0.221441	8.16345	3.25599e-16	4.24126e-14	53.2833	1.71489	0.352209	4.86897	1.12183e-06	3.27087e-05
Fgr	ENSMUSG00000028874	protein_coding	4	132974095	133001910	+	81.7698	1.75141	0.28094	6.23412	4.54324e-10	4.61997e-08	96.4026	2.30798	0.262782	8.78288	1.59341e-18	3.17333e-16	69.4838	1.56931	0.209177	7.50231	6.27036e-14	6.21092e-12	73.3691	1.86514	0.28283	6.59457	4.26478e-11	4.21181e-09
Wfdc18	ENSMUSG00000000983	protein_coding	11	83709015	83711348	+	154.434	0.956004	0.365522	2.61545	0.008911	0.0705073	197.481	2.55762	0.291241	8.78181	1.60868e-18	3.17333e-16	118.027	1.19449	0.238291	5.01276	5.36543e-07	1.20188e-05	176.523	1.8314	0.33315	5.49724	3.85782e-08	1.75157e-06
H2-Eb1	ENSMUSG00000060586	protein_coding	17	34305883	34316199	+	636.352	0.640714	0.225242	2.84456	0.00444729	0.0421341	740.115	0.952287	0.391632	2.43159	0.0150329	0.0743046	942.287	1.43978	0.188899	7.62195	2.49868e-14	2.66966e-12	874.922	1.73495	0.195388	8.87948	6.71722e-19	3.31359e-16
Duoxa2	ENSMUSG00000027225	protein_coding	2	122298900	122302885	+	746.674	2.20695	0.32373	6.81725	9.2801e-12	1.61774e-09	519.591	1.60235	0.258273	6.20408	5.50175e-10	2.69959e-08	436.415	0.76898	0.289274	2.65831	0.00785332	0.0299981	513.132	2.12258	0.239448	8.86445	7.68802e-19	3.69268e-16
Bgn	ENSMUSG00000031375	protein_coding	X	73483602	73495933	+	364.017	0.741736	0.188394	3.93715	8.24552e-05	0.00170153	541.957	1.54543	0.176437	8.75907	1.96863e-18	3.84455e-16	407.219	1.25401	0.188169	6.66424	2.66031e-11	1.68646e-09	466.715	1.12807	0.188042	5.999	1.98531e-09	1.25384e-07
Ifitm1	ENSMUSG00000025491	protein_coding	7	140967221	140969825	+	222.945	2.10434	0.278855	7.54637	4.47545e-14	1.48943e-11	337.101	2.41215	0.275553	8.75386	2.0618e-18	3.98341e-16	168.897	1.52239	0.178187	8.54375	1.2993e-17	1.9768e-15	180.388	1.84139	0.326008	5.64828	1.62057e-08	7.99425e-07
Wisp2	ENSMUSG00000027656	protein_coding	2	163820861	163833146	+	5.9874	0.404951	0.367075	1.10318	0.269948	0.591965	28.0398	3.4864	0.398694	8.74453	2.23946e-18	4.24606e-16	16.9265	2.1234	0.31973	6.64125	3.1104e-11	1.93312e-09	21.7883	2.4616	0.379403	6.48808	8.6938e-11	7.97383e-09
Dpp10	ENSMUSG00000036815	protein_coding	1	123332142	124045559	-	181.716	-0.508552	0.265245	-1.91729	0.0552009	0.244352	125.338	-2.05326	0.235436	-8.72109	2.75531e-18	5.17388e-16	140.006	-1.16379	0.184903	-6.29408	3.09231e-10	1.58517e-08	130.842	-1.7668	0.213813	-8.26327	1.4173e-16	4.04196e-14
Cyp4b1	ENSMUSG00000028713	protein_coding	4	115624725	115647709	-	516.545	-1.05704	0.331203	-3.19151	0.00141532	0.0170885	500.545	-2.41278	0.276773	-8.71754	2.84315e-18	5.28799e-16	421.341	-2.14939	0.297457	-7.22588	4.97866e-13	4.30382e-11	489.058	-1.79581	0.274766	-6.53579	6.32766e-11	6.02041e-09
Nfil3	ENSMUSG00000056749	protein_coding	13	52967209	52981073	-	80.2704	1.23505	0.273799	4.5108	6.45833e-06	0.000192844	69.5321	2.60822	0.29932	8.71382	2.93804e-18	5.41293e-16	58.1347	1.16509	0.218031	5.34372	9.1057e-08	2.54665e-06	63.48	0.85879	0.278288	3.08598	0.00202884	0.0179846
Car2	ENSMUSG00000027562	protein_coding	3	14886426	14900769	+	7274.41	-0.901246	0.211966	-4.25185	2.12015e-05	0.000530879	7979.07	-0.995115	0.158806	-6.26624	3.69878e-10	1.90088e-08	8112.98	-1.29796	0.149185	-8.70038	3.30764e-18	5.45788e-16	7563.88	-1.25968	0.194954	-6.46141	1.03729e-10	9.10224e-09
Gbp7	ENSMUSG00000040253	protein_coding	3	142530338	142550083	+	677.002	1.42472	0.314451	4.5308	5.87594e-06	0.000177188	626.057	1.47826	0.274277	5.38964	7.05994e-08	2.33289e-06	569.414	1.30795	0.150345	8.69965	3.32903e-18	5.45788e-16	526.222	1.46853	0.258909	5.672	1.41138e-08	7.05517e-07
Psmb8	ENSMUSG00000024338	protein_coding	17	34197721	34201454	+	613.447	1.30425	0.263687	4.94621	7.56723e-07	2.91601e-05	635.901	1.57861	0.270036	5.8459	5.03831e-09	2.07143e-07	702.623	1.52602	0.175842	8.67834	4.01589e-18	6.47239e-16	651.397	1.37254	0.214244	6.40645	1.48951e-10	1.22462e-08
F10	ENSMUSG00000031444	protein_coding	8	13037308	13056676	+	29.519	1.96402	0.363281	5.40633	6.43292e-08	3.39332e-06	34.5134	1.89405	0.433015	4.3741	1.21936e-05	0.000223177	23.3314	2.67661	0.309389	8.6513	5.09168e-18	8.13727e-16	24.8238	3.0013	0.408299	7.35076	1.97089e-13	3.12806e-11
Pmepa1	ENSMUSG00000038400	protein_coding	2	173224458	173276533	-	124.121	1.47806	0.220753	6.69551	2.14918e-11	3.33378e-09	120.319	1.3893	0.237537	5.84876	4.95237e-09	2.0404e-07	137.418	1.94214	0.225569	8.60995	7.30949e-18	1.15843e-15	163.775	1.24153	0.223498	5.55502	2.77586e-08	1.31848e-06
Nt5c1a	ENSMUSG00000054958	protein_coding	4	123201504	123216275	+	76.8811	2.60819	0.295821	8.81677	1.17808e-18	1.26845e-15	32.0975	2.25937	0.327814	6.89225	5.49169e-12	4.29417e-10	29.6429	1.10746	0.291671	3.79693	0.000146497	0.00126647	38.5592	2.00367	0.372301	5.38186	7.37188e-08	3.12185e-06
Gm1966	ENSMUSG00000073902	pseudogene	7	106596743	106604035	-	328.457	1.41346	0.265853	5.31669	1.05672e-07	5.18557e-06	436.513	1.79738	0.369388	4.86584	1.1397e-06	2.8682e-05	308.409	1.53114	0.17831	8.58695	8.931e-18	1.40372e-15	392.313	2.02157	0.261393	7.73384	1.04354e-14	2.1163e-12
Serpina3i	ENSMUSG00000079014	protein_coding	12	104263122	104269372	+	8.09798	1.53332	0.363134	4.22248	2.41631e-05	0.000595264	23.1438	3.75326	0.436499	8.59853	8.07403e-18	1.44659e-15	9.81347	2.38586	0.356432	6.69374	2.17535e-11	1.39766e-09	8.55605	2.93692	0.481789	6.09586	1.08851e-09	7.27747e-08
Krt17	ENSMUSG00000035557	protein_coding	11	100256217	100261029	-	55.7475	-0.901662	0.278533	-3.23718	0.00120716	0.0150825	56.8641	-1.58814	0.29524	-5.37914	7.48429e-08	2.44825e-06	55.1253	-2.46147	0.287193	-8.57078	1.02788e-17	1.60231e-15	44.0471	-0.443656	0.351961	-1.26053	0.20748	0.458743
Tnfsf11	ENSMUSG00000022015	protein_coding	14	78277445	78308043	-	20.4086	1.17157	0.328578	3.56558	0.000363049	0.00586518	52.1124	2.99319	0.348726	8.58323	9.22468e-18	1.63772e-15	23.6789	1.40874	0.265398	5.30804	1.10811e-07	3.01058e-06	29.3111	1.92949	0.409356	4.71349	2.43513e-06	6.42282e-05
Pyhin1	ENSMUSG00000043263	protein_coding	1	173630859	173647928	+	141.916	2.12248	0.291823	7.27319	3.51096e-13	9.45068e-11	124.42	1.94421	0.324918	5.98369	2.18135e-09	9.57296e-08	89.8925	1.79995	0.210103	8.56697	1.06246e-17	1.64276e-15	111.645	2.16116	0.285753	7.56304	3.9375e-14	7.25933e-12
Ckap4	ENSMUSG00000046841	protein_coding	10	84526305	84534036	-	237.976	0.680269	0.170089	3.9995	6.34773e-05	0.00136772	329.248	1.34334	0.156566	8.58005	9.48343e-18	1.66849e-15	292.787	1.16486	0.166096	7.01315	2.33019e-12	1.83122e-10	290.104	0.98025	0.16378	5.98517	2.16166e-09	1.35118e-07
Stx11	ENSMUSG00000039232	protein_coding	10	12939983	12964259	-	63.966	1.32544	0.286758	4.62216	3.7976e-06	0.000121311	66.7298	2.48661	0.290073	8.57236	1.01389e-17	1.76788e-15	44.5469	0.761537	0.237875	3.20142	0.00136752	0.00768999	41.891	1.89733	0.343609	5.52178	3.35588e-08	1.54675e-06
Fabp2	ENSMUSG00000023057	protein_coding	3	122895072	122899506	+	5612.59	-0.94996	0.224958	-4.22284	2.41243e-05	0.00059511	6579.13	-1.23143	0.238823	-5.15624	2.51961e-07	7.50083e-06	6356.59	-1.69744	0.198648	-8.54498	1.28554e-17	1.97165e-15	6357.32	-1.11974	0.23213	-4.82376	1.40878e-06	3.99892e-05
Cd274	ENSMUSG00000016496	protein_coding	19	29367455	29388095	+	319.729	1.79883	0.349285	5.15004	2.60438e-07	1.12166e-05	219.441	2.2681	0.273295	8.29912	1.04885e-16	1.63864e-14	202.477	1.50649	0.176526	8.53408	1.41272e-17	2.13231e-15	222.07	1.73029	0.259285	6.67332	2.50074e-11	2.59338e-09
Hk3	ENSMUSG00000025877	protein_coding	13	55005985	55021385	-	101.239	2.27302	0.300767	7.55741	4.11171e-14	1.44732e-11	85.4424	2.25406	0.301412	7.47834	7.52682e-14	8.03231e-12	60.9461	1.87015	0.219357	8.52561	1.52007e-17	2.27628e-15	55.5046	2.07479	0.340328	6.09644	1.08454e-09	7.27747e-08
Pln	ENSMUSG00000038583	protein_coding	10	53337686	53345999	+	335.861	-0.435427	0.277521	-1.56899	0.116651	0.381418	273.633	-1.78536	0.209172	-8.53537	1.39703e-17	2.39321e-15	273.652	-1.29288	0.203989	-6.33798	2.32795e-10	1.23323e-08	252.056	-1.27935	0.195096	-6.55754	5.47043e-11	5.31097e-09
Themis2	ENSMUSG00000037731	protein_coding	4	132781843	132796387	-	63.9235	1.77083	0.309323	5.72488	1.03508e-08	6.86452e-07	62.4191	2.04946	0.270398	7.57943	3.47064e-14	3.87303e-12	45.7283	1.456	0.229623	6.34085	2.285e-10	1.21386e-08	58.6248	2.16949	0.252136	8.60444	7.66885e-18	2.79944e-15
Steap4	ENSMUSG00000012428	protein_coding	5	7960472	7982213	+	356.385	1.95244	0.258707	7.54689	4.45774e-14	1.48943e-11	356.122	1.70769	0.249644	6.84052	7.89068e-12	5.79312e-10	324.96	1.28097	0.181956	7.03999	1.92253e-12	1.53625e-10	309.657	2.17714	0.253491	8.58864	8.80076e-18	3.14964e-15
Irf8	ENSMUSG00000041515	protein_coding	8	120736358	120756694	+	953.573	0.831985	0.222748	3.73509	0.000187647	0.00339396	937.968	0.726491	0.164216	4.42398	9.68971e-06	0.000182655	1023.61	1.25129	0.147502	8.48321	2.19066e-17	3.20476e-15	836.701	1.10469	0.148919	7.41806	1.18849e-13	2.00866e-11
Il18rap	ENSMUSG00000026068	protein_coding	1	40515362	40551705	+	74.4166	1.62793	0.275845	5.90163	3.59928e-09	2.75654e-07	102.268	2.5319	0.299304	8.4593	2.68979e-17	4.56774e-15	53.0668	1.35304	0.226435	5.97541	2.29511e-09	9.89758e-08	56.9449	1.71028	0.323279	5.2904	1.22049e-07	4.87447e-06
Trpm2	ENSMUSG00000009292	protein_coding	10	77907722	77970563	-	52.0546	1.42897	0.280607	5.09242	3.53521e-07	1.47736e-05	69.4768	1.76232	0.285828	6.16566	7.01876e-10	3.3928e-08	41.3403	1.3688	0.232559	5.88584	3.96046e-09	1.60597e-07	57.5829	2.07958	0.244533	8.5043	1.82694e-17	6.29155e-15
Pdlim3	ENSMUSG00000031636	protein_coding	8	45885485	45919546	+	876.667	-0.248032	0.226974	-1.09278	0.274492	0.596136	765.577	-1.34914	0.160272	-8.41782	3.83545e-17	6.34767e-15	774.61	-1.06701	0.165963	-6.42921	1.28267e-10	7.21709e-09	708.786	-0.818827	0.182246	-4.49298	7.0235e-06	0.000161046
Ms4a6c	ENSMUSG00000079419	protein_coding	19	11469368	11482197	+	269.687	1.67789	0.270676	6.1989	5.68574e-10	5.61121e-08	272.435	2.03826	0.242215	8.4151	3.92566e-17	6.44238e-15	200.944	1.14748	0.181383	6.3263	2.5111e-10	1.31962e-08	213.348	1.633	0.308807	5.2881	1.23594e-07	4.92543e-06
Sbno2	ENSMUSG00000035673	protein_coding	10	80057416	80102698	-	640.493	1.54298	0.252651	6.10716	1.01417e-09	9.14451e-08	531.621	1.05403	0.148512	7.0973	1.27222e-12	1.11915e-10	462.542	1.13441	0.172986	6.55784	5.45936e-11	3.23446e-09	460.425	1.44123	0.169751	8.49025	2.06197e-17	6.96944e-15
Itgb2	ENSMUSG00000000290	protein_coding	10	77530252	77565708	+	150.229	1.55797	0.244935	6.36076	2.0076e-10	2.26834e-08	195.462	1.92565	0.229272	8.39897	4.50412e-17	7.33008e-15	138.274	1.30801	0.177646	7.36298	1.7985e-13	1.63655e-11	142.141	1.66849	0.277943	6.00298	1.93725e-09	1.22773e-07
Adam8	ENSMUSG00000025473	protein_coding	7	139978932	139992562	-	95.1269	1.90926	0.28675	6.65825	2.77112e-11	4.09053e-09	157.44	2.45567	0.292538	8.39436	4.68447e-17	7.56059e-15	68.0497	1.18551	0.209074	5.67032	1.42527e-08	5.00108e-07	85.1815	1.79905	0.311223	5.78059	7.444e-09	3.98439e-07
Ly6e	ENSMUSG00000022587	protein_coding	15	74955051	74959905	+	302.402	0.715028	0.203144	3.5198	0.000431867	0.00676223	392.014	1.60041	0.190761	8.38962	4.87736e-17	7.80738e-15	382.96	1.14248	0.195304	5.84978	4.92219e-09	1.9341e-07	486.87	1.42873	0.179134	7.9758	1.51397e-15	3.5427e-13
Cp	ENSMUSG00000003617	protein_coding	3	19957054	20009145	+	421.581	1.14792	0.213415	5.37882	7.49759e-08	3.8334e-06	725.383	1.91361	0.228796	8.36383	6.07153e-17	9.63991e-15	385.041	0.997959	0.158729	6.28719	3.23267e-10	1.6461e-08	401.705	1.49616	0.268793	5.56619	2.60372e-08	1.24406e-06
Usp53	ENSMUSG00000039701	protein_coding	3	122933601	122984447	-	1918.13	-0.534901	0.167568	-3.19215	0.00141218	0.0170617	1732.35	-0.552239	0.177895	-3.10429	0.00190737	0.0150683	2064.03	-0.982435	0.117704	-8.34667	7.02133e-17	9.96506e-15	2110.84	-0.679667	0.182838	-3.71732	0.000201348	0.00271419
Cxcl10	ENSMUSG00000034855	protein_coding	5	92346638	92348889	-	89.8138	2.27547	0.36637	6.21085	5.26998e-10	5.27113e-08	48.2341	3.34514	0.409433	8.17018	3.07933e-16	4.69815e-14	31.6855	2.39884	0.288174	8.32427	8.48472e-17	1.19528e-14	27.6092	2.62293	0.406463	6.45305	1.09619e-10	9.47904e-09
Ier3	ENSMUSG00000003541	protein_coding	17	35821684	35822923	+	149.217	2.01585	0.23583	8.54786	1.25388e-17	1.27506e-14	150.779	1.24862	0.283352	4.4066	1.05005e-05	0.000196422	102.074	0.450878	0.19511	2.31089	0.020839	0.0643648	89.314	1.11826	0.248696	4.49651	6.90771e-06	0.00015879
Gm6086	ENSMUSG00000073608	protein_coding	1	93990509	94011541	+	137.193	-1.52667	0.238114	-6.41153	1.44067e-10	1.69039e-08	128.291	-1.71051	0.436675	-3.91713	8.96089e-05	0.0012212	163.147	-1.91741	0.230808	-8.30738	9.78367e-17	1.36813e-14	110.409	-1.55259	0.358702	-4.32836	1.50226e-05	0.000309472
Apobec3	ENSMUSG00000009585	protein_coding	15	79891659	79915906	+	343.528	0.764302	0.218768	3.49367	0.000476435	0.00724308	389.878	1.48107	0.178433	8.30046	1.0371e-16	1.63335e-14	344.492	1.00823	0.164705	6.12141	9.27483e-10	4.38778e-08	364.206	1.48815	0.218035	6.8253	8.77414e-12	9.94693e-10
Lbp	ENSMUSG00000016024	protein_coding	2	158306493	158332852	+	150.933	1.87567	0.355264	5.27966	1.29422e-07	6.1213e-06	93.3555	1.7512	0.33065	5.29625	1.18202e-07	3.70524e-06	71.803	1.81104	0.218957	8.27122	1.32594e-16	1.84064e-14	73.3322	1.7963	0.280111	6.41282	1.42856e-10	1.18519e-08
Art2a-ps	ENSMUSG00000092517	polymorphic_pseudogene	7	101552453	101560865	-	180.946	0.392127	0.232828	1.68419	0.0921454	0.331426	202.383	0.753676	0.425126	1.77283	0.0762573	0.238506	276.554	1.75788	0.212824	8.25978	1.45945e-16	2.01129e-14	204.649	0.192578	0.312867	0.615528	0.538206	0.758441
Hpx	ENSMUSG00000030895	protein_coding	7	105591613	105600116	-	19.7096	-0.591436	0.309939	-1.90823	0.0563609	0.247452	64.6035	-0.505655	0.355518	-1.42231	0.154937	0.378694	49.7471	0.657734	0.298989	2.19986	0.0278168	0.0802031	154.438	3.5256	0.422963	8.33548	7.71824e-17	2.27215e-14
Smpx	ENSMUSG00000041476	protein_coding	X	157698910	157752591	+	62.2812	-1.19402	0.268823	-4.44167	8.92623e-06	0.000252919	44.0185	-2.13269	0.308789	-6.90661	4.96362e-12	3.90865e-10	60.1556	-1.70802	0.231615	-7.37441	1.6508e-13	1.50937e-11	56.631	-2.05937	0.247046	-8.33599	7.68548e-17	2.27215e-14
Gsap	ENSMUSG00000039934	protein_coding	5	21186267	21291701	+	225.455	1.43248	0.234483	6.10907	1.00211e-09	9.08055e-08	252.334	1.7183	0.20806	8.25869	1.47281e-16	2.28274e-14	201.843	1.31975	0.170612	7.7354	1.03076e-14	1.1809e-12	221.567	1.69895	0.229376	7.40682	1.29364e-13	2.1662e-11
Ifit2	ENSMUSG00000045932	protein_coding	19	34550694	34576419	+	1028.34	1.90139	0.339832	5.5951	2.20495e-08	1.35435e-06	625.695	1.49935	0.354963	4.22395	2.40052e-05	0.00039467	758.992	1.62796	0.197524	8.24185	1.69572e-16	2.32009e-14	731.836	1.84129	0.378024	4.87083	1.11132e-06	3.2506e-05
Ly6i	ENSMUSG00000022586	protein_coding	15	74979812	74983430	-	13.9044	1.9344	0.365319	5.29511	1.18946e-07	5.72944e-06	29.3844	2.14714	0.477049	4.50089	6.76708e-06	0.000134714	19.0107	2.65254	0.322265	8.23092	1.85784e-16	2.52374e-14	20.7335	2.36429	0.484183	4.88304	1.04462e-06	3.07522e-05
Klra2	ENSMUSG00000030187	protein_coding	6	131219223	131247362	-	99.4292	1.96639	0.312663	6.28916	3.19186e-10	3.43669e-08	98.024	2.36311	0.307327	7.68924	1.48016e-14	1.75188e-12	77.9512	1.86828	0.227122	8.22588	1.93767e-16	2.61351e-14	77.4587	2.08663	0.361638	5.76993	7.93038e-09	4.21998e-07
Ifi47	ENSMUSG00000078920	protein_coding	11	49076587	49096974	+	566.166	1.72121	0.324336	5.30688	1.11517e-07	5.41434e-06	513.084	1.62842	0.388917	4.18705	2.826e-05	0.000453857	537.762	1.52092	0.184991	8.2216	2.00804e-16	2.68936e-14	552.833	1.34974	0.265937	5.07541	3.8667e-07	1.33412e-05
Tacr1	ENSMUSG00000030043	protein_coding	6	82402475	82560103	+	85.3864	2.26648	0.269411	8.41272	4.00613e-17	3.66641e-14	59.0671	1.11313	0.300988	3.69825	0.000217092	0.00254477	48.5092	0.987148	0.237241	4.16096	3.16919e-05	0.000368409	46.4908	1.3488	0.287785	4.68685	2.77438e-06	7.21124e-05
Igfbp6	ENSMUSG00000023046	protein_coding	15	102144362	102149511	+	144.009	-0.209553	0.198656	-1.05486	0.29149	0.613292	91.1215	-1.59878	0.255214	-6.2645	3.74035e-10	1.91357e-08	109.514	-1.89517	0.231775	-8.17673	2.91641e-16	3.82512e-14	99.4403	-1.03813	0.24286	-4.27462	1.91463e-05	0.00037861
Cd177	ENSMUSG00000052212	protein_coding	7	24743985	24760311	-	1349.33	-0.308955	0.210453	-1.46805	0.142092	0.425252	3384.52	1.93736	0.244945	7.90938	2.58675e-15	3.41328e-13	2749.11	1.18137	0.197828	5.97169	2.34812e-09	1.00805e-07	3177.03	1.78468	0.216191	8.25511	1.51764e-16	4.26154e-14
Reg3g	ENSMUSG00000030017	protein_coding	6	78466269	78468872	-	4666.82	2.59684	0.309675	8.38571	5.04191e-17	4.39463e-14	5837.68	2.18642	0.399751	5.46945	4.51439e-08	1.55214e-06	5884.9	2.24156	0.323203	6.93544	4.04964e-12	3.02024e-10	2542.65	1.69685	0.393799	4.30892	1.64052e-05	0.00033365
Reg4	ENSMUSG00000027876	protein_coding	3	98222156	98236748	+	1670.89	-0.991482	0.359119	-2.76087	0.00576476	0.0511479	1768.2	-0.287083	0.355238	-0.808142	0.419009	0.674538	2106.37	-1.64466	0.201847	-8.14805	3.69847e-16	4.78486e-14	2133.75	-0.304932	0.256246	-1.19	0.234046	0.492147
Aoc1	ENSMUSG00000029811	protein_coding	6	48895254	48909188	+	888.665	-1.35822	0.162564	-8.355	6.54331e-17	4.88678e-14	813.301	-0.963996	0.261324	-3.68889	0.000225234	0.00261822	1292.52	-1.02412	0.177353	-5.77448	7.71924e-09	2.90128e-07	1161.32	-0.844397	0.204479	-4.12951	3.63544e-05	0.000647357
Serpine1	ENSMUSG00000037411	protein_coding	5	137061504	137072272	-	118.439	2.217	0.265892	8.33798	7.55714e-17	5.32023e-14	314.794	2.45246	0.431012	5.69001	1.2703e-08	4.89302e-07	71.8366	0.438104	0.220087	1.9906	0.0465251	0.118513	84.3914	1.9944	0.386563	5.15932	2.47851e-07	9.06567e-06
4833407H14Rik	ENSMUSG00000097779	lincRNA	19	53460631	53462723	+	65.913	-1.30151	0.23616	-5.51112	3.56565e-08	2.06537e-06	56.3212	-0.501496	0.289025	-1.73513	0.0827172	0.251931	70.7546	-1.64188	0.201901	-8.13211	4.21871e-16	5.42105e-14	69.6472	-0.746988	0.297022	-2.51492	0.0119059	0.0695602
5430427M07Rik	ENSMUSG00000085004	antisense	12	91050369	91079907	+	48.663	-2.12983	0.256571	-8.30113	1.03123e-16	6.74128e-14	58.4636	-2.7022	0.343775	-7.86037	3.82995e-15	4.95332e-13	51.8326	-1.9608	0.281933	-6.95484	3.52972e-12	2.67443e-10	34.543	-2.19906	0.360236	-6.10451	1.03115e-09	7.02256e-08
Ak4	ENSMUSG00000028527	protein_coding	4	101419277	101466995	+	849.316	1.74848	0.210766	8.29583	1.07829e-16	6.80585e-14	867.229	0.55329	0.227723	2.42966	0.0151128	0.0746431	686.517	0.401485	0.217073	1.84954	0.0643797	0.151494	586.498	0.944371	0.261502	3.61133	0.000304629	0.00383718
Gprc5a	ENSMUSG00000046733	protein_coding	6	135065651	135084709	+	356.551	1.20131	0.144922	8.28935	1.13869e-16	6.94756e-14	331.746	1.32458	0.253098	5.23347	1.66356e-07	5.09211e-06	219.194	0.523822	0.222608	2.35311	0.0186171	0.058951	342.09	0.837456	0.208151	4.0233	5.7388e-05	0.000964143
Gbp9	ENSMUSG00000029298	protein_coding	5	105078394	105139539	-	286.876	1.78682	0.26807	6.66549	2.63778e-11	3.92536e-09	237.399	1.6463	0.259918	6.33391	2.39026e-10	1.2824e-08	216.554	1.44361	0.178466	8.08901	6.0154e-16	7.62673e-14	214.074	1.63417	0.277097	5.89745	3.6916e-09	2.13535e-07
Gpm6a	ENSMUSG00000031517	protein_coding	8	54954728	55060877	+	186.462	0.0115679	0.192698	0.0600314	0.952131	0.983772	116.463	-1.16247	0.285295	-4.07463	4.60868e-05	0.000694467	145.493	-1.6154	0.19969	-8.08953	5.98962e-16	7.62673e-14	128.248	-0.747766	0.200753	-3.72481	0.000195466	0.00265252
Jak3	ENSMUSG00000031805	protein_coding	8	71676296	71690575	+	64.4509	1.35957	0.262233	5.18457	2.16511e-07	9.68796e-06	69.3568	1.34987	0.260231	5.1872	2.1348e-07	6.47369e-06	72.4815	1.68488	0.20837	8.08601	6.16529e-16	7.765e-14	68.7674	1.60915	0.222517	7.23158	4.77407e-13	6.97091e-11
Ifitm3	ENSMUSG00000025492	protein_coding	7	141009586	141010770	-	295.633	1.66799	0.22851	7.29941	2.89025e-13	8.01562e-11	285.071	1.719	0.212772	8.07908	6.52597e-16	9.80352e-14	222.416	1.19209	0.187253	6.3662	1.9377e-10	1.04099e-08	211.016	1.35784	0.229512	5.91621	3.29442e-09	1.93967e-07
Emb	ENSMUSG00000021728	protein_coding	13	117220625	117274098	+	179.077	1.36162	0.259202	5.25311	1.49554e-07	6.93021e-06	265.461	2.20105	0.272509	8.07697	6.63935e-16	9.8977e-14	180.149	1.18526	0.171461	6.91269	4.7554e-12	3.46507e-10	182.637	1.76636	0.307763	5.73935	9.50427e-09	4.95634e-07
Fcer1g	ENSMUSG00000058715	protein_coding	1	171229572	171234365	-	63.3465	1.57029	0.288378	5.44524	5.17366e-08	2.81841e-06	80.4987	2.07582	0.257247	8.06936	7.06675e-16	1.0455e-13	62.6209	1.47356	0.224331	6.56868	5.07633e-11	3.04259e-09	64.9427	1.52371	0.294932	5.16631	2.38755e-07	8.78581e-06
Sulf2	ENSMUSG00000006800	protein_coding	2	166073089	166155663	-	175.418	0.774711	0.191584	4.04371	5.26116e-05	0.00116586	219.521	1.28963	0.169214	7.62128	2.51164e-14	2.88528e-12	203.179	1.55564	0.1934	8.04364	8.72059e-16	1.09111e-13	194.228	1.20152	0.187475	6.40896	1.46516e-10	1.21005e-08
Mpeg1	ENSMUSG00000046805	protein_coding	19	12460779	12465284	+	582.256	1.27475	0.209604	6.08171	1.18907e-09	1.04638e-07	654.804	1.7368	0.216298	8.02967	9.77315e-16	1.43504e-13	570.325	1.32288	0.172006	7.69088	1.46126e-14	1.60637e-12	623.514	1.4664	0.25242	5.80938	6.27063e-09	3.44733e-07
Gvin1	ENSMUSG00000045868	protein_coding	7	106156556	106215326	-	42.9791	1.95588	0.321974	6.07466	1.24249e-09	1.08298e-07	41.4539	2.19397	0.342937	6.39759	1.57851e-10	8.78256e-09	41.31	2.02057	0.252393	8.00564	1.18847e-15	1.47727e-13	43.2679	2.02576	0.338638	5.98207	2.20321e-09	1.36315e-07
Fcgr1	ENSMUSG00000015947	protein_coding	3	96282909	96293969	-	57.5635	1.94058	0.299612	6.47698	9.35765e-11	1.17317e-08	57.9077	2.17506	0.294715	7.38021	1.58038e-13	1.61587e-11	47.1134	1.89434	0.236671	8.00411	1.20339e-15	1.4861e-13	47.6351	2.09307	0.308941	6.775	1.24405e-11	1.37615e-09
Nmu	ENSMUSG00000029236	protein_coding	5	76333495	76363788	-	45.4693	0.00494545	0.253648	0.0194972	0.984444	0.994672	35.8821	-2.33289	0.291066	-8.01499	1.10146e-15	1.59336e-13	36.2264	-1.91778	0.273002	-7.02479	2.14384e-12	1.70593e-10	38.4426	-1.27203	0.299193	-4.25152	2.12323e-05	0.000413588
Tmem173	ENSMUSG00000024349	protein_coding	18	35733678	35740554	-	142.306	1.53263	0.279532	5.48285	4.18533e-08	2.34994e-06	131.412	1.95431	0.243886	8.01318	1.11776e-15	1.60505e-13	112.665	1.15384	0.200417	5.75719	8.55258e-09	3.18928e-07	111.736	1.50781	0.274673	5.48948	4.03108e-08	1.81668e-06
Spp1	ENSMUSG00000029304	protein_coding	5	104435118	104441050	+	19.5294	1.64725	0.321743	5.11977	3.05909e-07	1.29615e-05	80.2995	3.11997	0.389589	8.00836	1.16252e-15	1.65714e-13	41.3356	1.20164	0.292424	4.10925	3.96954e-05	0.000444337	32.6001	2.33574	0.417312	5.59711	2.17948e-08	1.05929e-06
Trim15	ENSMUSG00000050747	protein_coding	17	36860693	36867210	-	1133.04	1.95843	0.35175	5.56768	2.58159e-08	1.56988e-06	517.292	1.53958	0.235298	6.54312	6.02475e-11	3.61976e-09	439.048	0.918456	0.18479	4.97027	6.68602e-07	1.44166e-05	403.955	2.06829	0.256525	8.06275	7.4597e-16	1.89103e-13
Ifi204	ENSMUSG00000073489	protein_coding	1	173747293	173766876	-	244.7	2.18336	0.267464	8.16316	3.26369e-16	1.92705e-13	181.084	1.69848	0.308721	5.50166	3.76237e-08	1.3215e-06	150.601	0.910358	0.200349	4.54385	5.52348e-06	8.56815e-05	138.792	1.43431	0.294998	4.86209	1.16155e-06	3.37589e-05
Me3	ENSMUSG00000030621	protein_coding	7	89632392	89854359	+	45.5789	-0.866062	0.234466	-3.69377	0.000220956	0.00389631	42.1793	-2.18354	0.273555	-7.98211	1.43857e-15	2.03579e-13	43.927	-1.81777	0.263604	-6.89586	5.354e-12	3.84567e-10	35.1074	-1.83933	0.310967	-5.91488	3.32113e-09	1.94286e-07
Selenbp1	ENSMUSG00000068874	protein_coding	3	94933056	94944758	+	10348.1	-1.06711	0.208973	-5.10644	3.28282e-07	1.38773e-05	10889.6	-1.13064	0.164914	-6.85592	7.08574e-12	5.30181e-10	11750.2	-1.2949	0.176679	-7.32913	2.31657e-13	2.07814e-11	11552.2	-1.42659	0.177408	-8.0413	8.88886e-16	2.22246e-13
Itgal	ENSMUSG00000030830	protein_coding	7	127296260	127335137	+	108.482	1.28742	0.273886	4.70057	2.59441e-06	8.64994e-05	127.276	1.79293	0.270724	6.62273	3.52614e-11	2.21421e-09	93.9478	1.62211	0.20431	7.93946	2.03058e-15	2.44415e-13	129.018	1.83308	0.251608	7.28546	3.20576e-13	4.91693e-11
Tarm1	ENSMUSG00000053338	protein_coding	7	3489079	3502465	-	8.19189	1.53043	0.36292	4.217	2.47578e-05	0.000609096	14.356	3.60577	0.453549	7.95012	1.86331e-15	2.59919e-13	5.90062	1.80258	0.367251	4.9083	9.18677e-07	1.88323e-05	6.53683	2.28775	0.498257	4.59151	4.40042e-06	0.000108389
Nrg1	ENSMUSG00000062991	protein_coding	8	31818028	31918203	-	69.9333	2.12578	0.277779	7.65278	1.96675e-14	7.65946e-12	59.1959	1.94493	0.261131	7.44811	9.46847e-14	9.88822e-12	43.5948	1.42393	0.251054	5.67179	1.41315e-08	4.97016e-07	51.5962	2.11215	0.263752	8.00808	1.16513e-15	2.79816e-13
Icam1	ENSMUSG00000037405	protein_coding	9	21015960	21028797	+	182.68	1.8986	0.279986	6.78107	1.19291e-11	1.98501e-09	182.49	1.91426	0.241248	7.93482	2.10793e-15	2.899e-13	131.046	1.29621	0.19049	6.80463	1.01312e-11	6.88127e-10	130.552	1.84439	0.260069	7.09192	1.32262e-12	1.78818e-10
Gm5483	ENSMUSG00000079597	protein_coding	16	36184212	36188111	+	8.65331	0.373046	0.242379	1.5391	0.12378	0.394336	89.0541	2.09137	0.473392	4.41784	9.96899e-06	0.000187377	12.1979	2.84804	0.35981	7.91542	2.46426e-15	2.9475e-13	14.4777	0.830778	0.420542	1.97549	0.0482122	0.184171
Sh3pxd2b	ENSMUSG00000040711	protein_coding	11	32347820	32428173	+	173.274	1.23454	0.212872	5.79946	6.65301e-09	4.7569e-07	193.542	1.41311	0.178246	7.92785	2.22969e-15	3.045e-13	143.089	1.25761	0.185988	6.76177	1.36315e-11	9.09624e-10	149.941	1.08372	0.235313	4.60543	4.11622e-06	0.000102489
Gm1123	ENSMUSG00000044860	protein_coding	9	99006965	99035690	-	2137.69	-0.496938	0.211627	-2.34818	0.0188656	0.121547	1982.64	-1.31253	0.165664	-7.92281	2.32196e-15	3.149e-13	2288.06	-0.929907	0.164571	-5.65048	1.60002e-08	5.54265e-07	2069.11	-1.37067	0.189935	-7.21653	5.33315e-13	7.66462e-11
Hgf	ENSMUSG00000028864	protein_coding	5	16553550	16619439	+	398.053	1.7803	0.220198	8.08503	6.21477e-16	3.25014e-13	281.949	1.34032	0.232205	5.77212	7.82825e-09	3.09469e-07	264.286	0.840774	0.177695	4.73155	2.22814e-06	4.03569e-05	247.918	1.15134	0.2447	4.70509	2.53755e-06	6.67369e-05
Lgi2	ENSMUSG00000039252	protein_coding	5	52537864	52566303	-	54.9441	1.95284	0.287718	6.78733	1.1423e-11	1.91823e-09	80.2382	2.33695	0.29528	7.91438	2.48485e-15	3.34666e-13	57.0891	1.62159	0.226982	7.14415	9.05544e-13	7.6202e-11	54.9556	2.22719	0.279388	7.97167	1.56543e-15	3.61674e-13
Lcp2	ENSMUSG00000002699	protein_coding	11	34046920	34092295	+	85.0876	1.45892	0.275161	5.30205	1.14512e-07	5.53041e-06	101.162	1.82407	0.230516	7.91298	2.51296e-15	3.36134e-13	75.7962	1.43546	0.201188	7.13492	9.68428e-13	8.07787e-11	89.5529	1.57518	0.261792	6.01692	1.77771e-09	1.14249e-07
Cxcl1	ENSMUSG00000029380	protein_coding	5	90891241	90893115	+	122.746	1.08711	0.335002	3.24508	0.00117416	0.0147406	111.722	3.64595	0.460958	7.9095	2.58429e-15	3.41328e-13	22.2944	2.55973	0.33819	7.5689	3.764e-14	3.89042e-12	29.2176	3.49196	0.443869	7.86711	3.6293e-15	7.88595e-13
Cpm	ENSMUSG00000020183	protein_coding	10	117629500	117687352	+	377.981	-0.637951	0.179935	-3.54546	0.000391933	0.00624363	273.365	-0.699449	0.22983	-3.04333	0.00233976	0.0177519	336.481	-0.680712	0.192368	-3.53858	0.00040228	0.00289137	356.752	-1.6079	0.201863	-7.96527	1.64863e-15	3.76135e-13
Kmt2d	ENSMUSG00000048154	protein_coding	15	98831669	98871204	-	641.658	0.646318	0.195478	3.30634	0.000945241	0.0123938	667.47	0.727186	0.24668	2.94789	0.00319951	0.0227268	739.072	1.31248	0.166891	7.86431	3.7115e-15	4.41158e-13	745.821	0.742402	0.211442	3.51114	0.000446188	0.00523719
H2-Aa	ENSMUSG00000036594	protein_coding	17	34282744	34287827	-	1186.86	0.715205	0.21304	3.35714	0.000787526	0.0107015	1571.06	1.04369	0.389814	2.6774	0.00741955	0.0432656	1964.44	1.52268	0.193975	7.84989	4.16419e-15	4.91891e-13	1792.72	1.55744	0.222229	7.00827	2.41279e-12	3.03712e-10
Gm5150	ENSMUSG00000078780	protein_coding	3	15948070	16006332	-	26.0887	2.24446	0.354787	6.32623	2.5123e-10	2.77019e-08	29.4012	2.87052	0.365962	7.84376	4.37245e-15	5.61773e-13	19.0932	2.13199	0.304383	7.00431	2.48209e-12	1.92671e-10	20.9995	2.15918	0.423241	5.10155	3.36886e-07	1.17794e-05
Plaur	ENSMUSG00000046223	protein_coding	7	24462500	24475873	+	275.426	2.27187	0.283812	8.00486	1.19607e-15	5.76128e-13	196.244	1.79154	0.270179	6.63092	3.33593e-11	2.10153e-09	117.909	0.676773	0.18118	3.73537	0.000187437	0.00155054	124.863	1.87985	0.275544	6.82235	8.95661e-12	1.00911e-09
Prdm1	ENSMUSG00000038151	protein_coding	10	44437177	44528501	-	108.848	0.989806	0.282963	3.49801	0.000468743	0.00719185	117.697	1.70234	0.217217	7.83706	4.61226e-15	5.88711e-13	87.7206	0.763066	0.212235	3.59538	0.000323922	0.002433	122.748	1.53928	0.242518	6.34706	2.19464e-10	1.76461e-08
Ccr2	ENSMUSG00000049103	protein_coding	9	124101950	124113557	+	641.29	1.7784	0.26339	6.75196	1.45865e-11	2.32166e-09	653.935	1.76106	0.360337	4.88725	1.02252e-06	2.62402e-05	642.387	1.51594	0.193884	7.81881	5.33243e-15	6.2216e-13	617.897	1.70367	0.400184	4.25723	2.06977e-05	0.000404037
Ltbp2	ENSMUSG00000002020	protein_coding	12	84783212	84876532	-	13.6747	0.565406	0.322014	1.75584	0.0791149	0.302827	36.9086	1.80882	0.341389	5.29841	1.16814e-07	3.66763e-06	24.348	1.16276	0.264292	4.39954	1.08483e-05	0.000151509	43.8493	2.48259	0.315086	7.87908	3.29794e-15	7.25228e-13
Ncf4	ENSMUSG00000071715	protein_coding	15	78244801	78262580	+	50.3432	1.12948	0.284097	3.97567	7.01827e-05	0.00149163	60.6687	2.1811	0.280706	7.77006	7.84507e-15	9.94846e-13	44.482	1.07481	0.233205	4.60887	4.04858e-06	6.60342e-05	53.4944	1.81882	0.286093	6.35743	2.0516e-10	1.66426e-08
Chi3l1	ENSMUSG00000064246	protein_coding	1	134182176	134190181	+	25.7062	2.22011	0.355548	6.2442	4.25986e-10	4.40522e-08	43.8319	2.94422	0.379053	7.76732	8.01634e-15	1.01001e-12	18.4352	1.78685	0.30672	5.82566	5.68869e-09	2.19893e-07	20.4905	2.06969	0.434426	4.76419	1.89612e-06	5.15766e-05
Lcp1	ENSMUSG00000021998	protein_coding	14	75131101	75230842	+	479.483	1.2745	0.214585	5.93938	2.86106e-09	2.26705e-07	639.083	1.64832	0.212432	7.75928	8.54138e-15	1.06926e-12	469.028	1.16626	0.177391	6.57455	4.88011e-11	2.93702e-09	558.939	1.62633	0.260672	6.23898	4.40435e-10	3.24146e-08
Laptm5	ENSMUSG00000028581	protein_coding	4	130913125	130936141	+	109.912	1.22681	0.239069	5.13161	2.87273e-07	1.2257e-05	134.767	1.6962	0.235444	7.20424	5.83686e-13	5.40227e-11	115.291	1.43637	0.185405	7.74722	9.39229e-15	1.08256e-12	138.584	1.46363	0.220476	6.63851	3.16871e-11	3.26753e-09
Mafb	ENSMUSG00000074622	protein_coding	2	160363677	160367065	-	78.2939	0.862149	0.219287	3.93159	8.43843e-05	0.00173547	97.1458	1.66695	0.21496	7.75467	8.85728e-15	1.10174e-12	77.7467	1.40716	0.21226	6.62943	3.36992e-11	2.07408e-09	88.0835	1.17711	0.220506	5.33819	9.38786e-08	3.8505e-06
Pydc4	ENSMUSG00000073491	protein_coding	1	173566284	173599274	-	67.323	2.16406	0.273471	7.9133	2.50659e-15	1.14702e-12	42.3949	1.55393	0.37459	4.14835	3.34885e-05	0.000526144	31.3625	1.4687	0.261087	5.62533	1.85156e-08	6.26565e-07	47.0179	1.99016	0.286615	6.94365	3.82094e-12	4.64932e-10
Il33	ENSMUSG00000024810	protein_coding	19	29925114	29960718	+	259.954	2.05893	0.260341	7.90859	2.60319e-15	1.16217e-12	222.153	1.36832	0.240583	5.68751	1.28905e-08	4.94455e-07	161.094	0.973875	0.179758	5.41769	6.03726e-08	1.78564e-06	134.568	1.33211	0.305749	4.35689	1.31926e-05	0.000275191
Ctla4	ENSMUSG00000026011	protein_coding	1	60887000	60915832	+	17.7134	0.899088	0.330268	2.7223	0.00648296	0.0557632	43.1449	2.53332	0.327411	7.73745	1.01432e-14	1.2471e-12	29.8325	1.55696	0.279298	5.57455	2.48177e-08	8.09575e-07	33.7377	2.53215	0.364132	6.95393	3.55236e-12	4.35152e-10
Tyrobp	ENSMUSG00000030579	protein_coding	7	30413788	30417577	+	233.837	1.69318	0.253497	6.67929	2.40099e-11	3.63205e-09	280.224	2.0198	0.261051	7.73719	1.01639e-14	1.2471e-12	199.379	1.08723	0.173816	6.25507	3.97344e-10	1.99385e-08	210.259	1.63299	0.281547	5.80007	6.62866e-09	3.60078e-07
Setd1b	ENSMUSG00000038384	protein_coding	5	123142193	123167435	+	64.729	0.949481	0.256857	3.69653	0.000218567	0.00386535	70.0089	0.669228	0.277112	2.41501	0.0157347	0.0768402	85.7175	1.54317	0.200034	7.71451	1.21444e-14	1.37477e-12	77.2158	0.821008	0.269973	3.04107	0.00235736	0.0202062
Prss23	ENSMUSG00000039405	protein_coding	7	89507785	89517586	-	570.203	-0.729528	0.210058	-3.47299	0.000514695	0.0076906	496.509	-1.65362	0.244036	-6.77615	1.23423e-11	8.48708e-10	647.688	-1.52139	0.197342	-7.70942	1.26391e-14	1.42231e-12	640.027	-1.46071	0.240353	-6.07734	1.2219e-09	8.0513e-08
Gm5970	ENSMUSG00000085977	pseudogene	18	60220843	60222058	+	29.8697	2.03613	0.333889	6.09822	1.07253e-09	9.62333e-08	22.9424	1.78564	0.381864	4.67612	2.92356e-06	6.45133e-05	18.773	2.37797	0.308626	7.70503	1.30809e-14	1.46337e-12	18.0158	2.25584	0.359365	6.27731	3.44492e-10	2.61986e-08
AB124611	ENSMUSG00000057191	protein_coding	9	21526176	21545333	+	44.6636	1.8619	0.323568	5.75429	8.70054e-09	6.00961e-07	73.7122	2.62966	0.341516	7.69995	1.36122e-14	1.62093e-12	41.6339	1.91041	0.258132	7.40091	1.35254e-13	1.24264e-11	42.5515	2.21675	0.35102	6.31516	2.69884e-10	2.11413e-08
Mamdc2	ENSMUSG00000033207	protein_coding	19	23302609	23448322	-	202.357	-0.601516	0.235862	-2.55029	0.0107633	0.0814098	182.995	-1.76048	0.255808	-6.88204	5.90022e-12	4.5218e-10	157.595	-1.1395	0.190101	-5.99416	2.04543e-09	8.94252e-08	143.971	-1.47491	0.189778	-7.77175	7.74064e-15	1.66214e-12
Slc26a3	ENSMUSG00000001225	protein_coding	12	31390871	31473917	+	10029.5	-0.676881	0.313702	-2.15772	0.0309494	0.168802	9524.23	-0.898951	0.220414	-4.07846	4.53357e-05	0.000685264	8631.66	-1.46169	0.19048	-7.67369	1.67124e-14	1.82664e-12	8996.39	-1.18512	0.237151	-4.99731	5.81356e-07	1.88137e-05
Pik3cd	ENSMUSG00000039936	protein_coding	4	149649168	149702571	-	136.44	1.02743	0.24276	4.23231	2.31306e-05	0.000572913	146.154	1.17491	0.224254	5.2392	1.61277e-07	4.95218e-06	119.237	1.30276	0.190103	6.85292	7.23566e-12	5.09659e-10	149.817	1.59614	0.205942	7.75043	9.15814e-15	1.87814e-12
Stc1	ENSMUSG00000014813	protein_coding	14	69029289	69041401	+	19.5122	1.38237	0.304711	4.53666	5.71529e-06	0.0001732	33.1002	2.53648	0.33048	7.67514	1.65234e-14	1.94389e-12	19.5879	1.50572	0.284732	5.28819	1.23534e-07	3.31831e-06	18.9144	1.6527	0.379059	4.36002	1.30051e-05	0.000271901
Fxyd5	ENSMUSG00000009687	protein_coding	7	31032722	31042481	-	110.016	1.1588	0.256973	4.50944	6.50003e-06	0.000193628	131.753	1.81818	0.237012	7.67125	1.70325e-14	1.99179e-12	97.4758	0.680668	0.192868	3.52919	0.000416837	0.00297352	105.365	1.33039	0.260603	5.10503	3.30744e-07	1.15868e-05
Mmp12	ENSMUSG00000049723	protein_coding	9	7344381	7369499	+	44.687	2.09233	0.297117	7.0421	1.89365e-12	4.27919e-10	91.564	2.51399	0.327828	7.66862	1.73859e-14	2.00905e-12	44.7291	1.38688	0.257953	5.37648	7.59548e-08	2.18865e-06	59.1623	2.29228	0.402726	5.69192	1.25618e-08	6.42235e-07
St3gal4	ENSMUSG00000032038	protein_coding	9	35046579	35116810	-	3151.05	-0.360699	0.214598	-1.68081	0.0927998	0.332662	3529.61	-1.18756	0.196267	-6.05074	1.44181e-09	6.57875e-08	3945.12	-1.5572	0.203757	-7.64243	2.13154e-14	2.31643e-12	2998.21	-0.720156	0.263203	-2.73612	0.00621684	0.0430894
Creb3l1	ENSMUSG00000027230	protein_coding	2	91982328	92024502	-	61.8442	0.440191	0.274241	1.60513	0.108466	0.366032	93.8346	1.1915	0.346295	3.44072	0.000580177	0.00573947	110.61	1.68586	0.221182	7.62207	2.49632e-14	2.66966e-12	99.3088	0.747443	0.331067	2.25768	0.0239656	0.115353
Myl9	ENSMUSG00000067818	protein_coding	2	156775420	156781658	+	3741.02	-0.273093	0.190016	-1.43721	0.150658	0.439955	3159.77	-1.01126	0.147949	-6.83523	8.1873e-12	5.98838e-10	3507.09	-1.07501	0.175673	-6.11937	9.39483e-10	4.42255e-08	3293.36	-1.02383	0.132949	-7.7009	1.35116e-14	2.68059e-12
Pilra	ENSMUSG00000046245	protein_coding	5	137821952	137836268	-	37.9257	1.78571	0.306529	5.82558	5.69142e-09	4.15043e-07	66.5213	2.34423	0.307733	7.61775	2.58137e-14	2.94805e-12	37.4735	1.58906	0.243299	6.53131	6.5195e-11	3.79167e-09	44.153	1.92829	0.360803	5.34444	9.06955e-08	3.73674e-06
Il18bp	ENSMUSG00000070427	protein_coding	7	102015079	102018155	-	141.326	1.22802	0.279054	4.40066	1.07924e-05	0.000297058	131.405	1.32743	0.254658	5.21262	1.86191e-07	5.67257e-06	133.886	1.37152	0.180329	7.60565	2.83474e-14	2.99506e-12	116.444	1.29762	0.263104	4.93197	8.14058e-07	2.48259e-05
Tgfbi	ENSMUSG00000035493	protein_coding	13	56609603	56639339	+	813.14	0.872283	0.176435	4.94395	7.65561e-07	2.9377e-05	960.768	1.37907	0.181153	7.61274	2.68339e-14	3.04674e-12	740.385	0.503013	0.155214	3.24078	0.00119204	0.00689615	829.983	1.03412	0.228131	4.53301	5.81504e-06	0.000137839
Guca2a	ENSMUSG00000023247	protein_coding	4	119637704	119639471	+	13445.3	-0.368802	0.194814	-1.8931	0.0583451	0.252664	13973.9	-1.01446	0.178309	-5.68935	1.27522e-08	4.9023e-07	13460.6	-1.21673	0.160357	-7.58765	3.25754e-14	3.40396e-12	14367.5	-1.19147	0.215424	-5.53079	3.18794e-08	1.47681e-06
Il1r1	ENSMUSG00000026072	protein_coding	1	40225080	40316198	+	342.534	0.863061	0.218451	3.95083	7.78808e-05	0.00161992	385.06	1.26309	0.166255	7.59726	3.02469e-14	3.41441e-12	314.309	0.77965	0.190564	4.09128	4.28996e-05	0.000473148	318.341	0.69047	0.222924	3.09733	0.00195272	0.0173622
Abca8a	ENSMUSG00000041828	protein_coding	11	110025634	110095978	-	444.694	-0.56668	0.216445	-2.61813	0.00884129	0.0700567	412.875	-1.40184	0.206638	-6.78406	1.16845e-11	8.0917e-10	370.992	-0.974911	0.178477	-5.46238	4.6979e-08	1.43469e-06	351.006	-1.25514	0.16384	-7.66079	1.84798e-14	3.51348e-12
Ifi205	ENSMUSG00000054203	protein_coding	1	174011998	174031755	-	110.682	2.25059	0.290056	7.75914	8.5509e-15	3.55718e-12	78.5226	1.95649	0.30904	6.33088	2.43768e-10	1.30426e-08	71.4188	1.38527	0.214615	6.45467	1.08452e-10	6.15683e-09	64.5518	1.87363	0.31153	6.01429	1.8068e-09	1.15307e-07
Tgm1	ENSMUSG00000022218	protein_coding	14	55700009	55713492	-	16.5106	2.10883	0.347401	6.07029	1.27676e-09	1.09717e-07	24.7682	2.80035	0.369178	7.58538	3.31519e-14	3.72083e-12	12.0818	1.77654	0.326436	5.44223	5.26191e-08	1.5834e-06	16.2723	2.13829	0.438044	4.88144	1.05314e-06	3.09034e-05
Ugt2b35	ENSMUSG00000035811	protein_coding	5	87000860	87011674	+	251.762	-0.935317	0.249465	-3.74929	0.000177339	0.00324277	246.522	-0.929816	0.198526	-4.68359	2.81896e-06	6.24874e-05	265.266	-0.98283	0.159021	-6.18051	6.38944e-10	3.11575e-08	233.416	-1.54322	0.20169	-7.65146	1.98712e-14	3.73907e-12
Myot	ENSMUSG00000024471	protein_coding	18	44334074	44355724	+	20.2565	1.80334	0.319906	5.6371	1.7294e-08	1.09155e-06	42.7327	2.71211	0.358091	7.5738	3.62469e-14	4.02197e-12	27.6029	1.64502	0.274238	5.99852	1.99123e-09	8.74576e-08	19.6886	1.89111	0.372062	5.08277	3.71963e-07	1.28825e-05
Ddc	ENSMUSG00000020182	protein_coding	11	11814101	11898144	-	816.786	-1.06297	0.184268	-5.7686	7.99314e-09	5.56298e-07	555.607	-0.770073	0.157983	-4.87441	1.09136e-06	2.75721e-05	806.901	-1.26885	0.167787	-7.56224	3.96174e-14	4.07267e-12	833.984	-0.844607	0.202503	-4.17084	3.03485e-05	0.000556145
Spi1	ENSMUSG00000002111	protein_coding	2	91082390	91115756	+	42.6759	1.80034	0.290358	6.20041	5.63174e-10	5.60236e-08	47.8566	2.13101	0.281521	7.56964	3.7426e-14	4.12934e-12	36.8107	1.3009	0.243502	5.34247	9.16899e-08	2.55732e-06	40.1316	1.55379	0.297686	5.21956	1.79344e-07	6.77721e-06
Ly6c1	ENSMUSG00000079018	protein_coding	15	75045017	75048837	-	797.765	1.99791	0.345832	5.77711	7.59938e-09	5.34997e-07	423.287	2.06217	0.272559	7.56595	3.85048e-14	4.2245e-12	259.783	1.12517	0.18258	6.16262	7.15501e-10	3.43621e-08	354.21	1.88029	0.285133	6.59443	4.26904e-11	4.21181e-09
AW112010	ENSMUSG00000075010	protein_coding	19	11047617	11050566	-	2270.93	1.43026	0.252835	5.65687	1.54159e-08	9.86616e-07	2376.26	1.21663	0.338471	3.59449	0.000325033	0.00357408	2575.96	1.34732	0.178391	7.55263	4.2656e-14	4.36146e-12	2379.44	1.27085	0.241114	5.27075	1.35869e-07	5.31024e-06
Rrbp1	ENSMUSG00000027422	protein_coding	2	143947395	144011263	-	3026.52	0.63114	0.142265	4.43637	9.14904e-06	0.000258034	2950.32	0.767126	0.194958	3.93483	8.32551e-05	0.00115311	3276.35	1.01441	0.134332	7.55155	4.30111e-14	4.37425e-12	2857.83	0.730832	0.162084	4.50896	6.5145e-06	0.000151165
Upp1	ENSMUSG00000020407	protein_coding	11	9118103	9136170	+	1452.48	1.07334	0.360867	2.97434	0.00293617	0.0305883	1526.58	1.51204	0.419761	3.60215	0.000315602	0.00349003	1410.35	1.66972	0.221156	7.54996	4.35376e-14	4.40425e-12	1207.45	1.13549	0.398279	2.851	0.00435814	0.0330747
Pamr1	ENSMUSG00000027188	protein_coding	2	102550012	102643041	+	337.479	-0.448045	0.184112	-2.43355	0.0149517	0.103144	285.027	-1.21091	0.205791	-5.88416	4.00075e-09	1.67303e-07	297.893	-1.24876	0.165455	-7.54744	4.43889e-14	4.4666e-12	302.805	-0.715926	0.208306	-3.43689	0.000588432	0.00652891
Pla1a	ENSMUSG00000002847	protein_coding	16	38396119	38433145	-	63.907	1.59213	0.270567	5.88443	3.99438e-09	3.00877e-07	92.3954	2.26895	0.328383	6.90944	4.86557e-12	3.86259e-10	50.6419	1.22073	0.221494	5.51135	3.56092e-08	1.12308e-06	62.0141	2.32177	0.304462	7.62584	2.42458e-14	4.51566e-12
Ace	ENSMUSG00000020681	protein_coding	11	105967945	105989964	+	99.736	0.808586	0.240452	3.36278	0.000771629	0.0105088	116.59	1.01919	0.207691	4.90721	9.2379e-07	2.39584e-05	131.28	1.46438	0.194143	7.54281	4.59947e-14	4.60382e-12	119.908	0.830415	0.224919	3.69207	0.000222439	0.00295055
Hsd11b2	ENSMUSG00000031891	protein_coding	8	105518746	105523984	+	274.926	0.145993	0.228719	0.63831	0.523272	0.793003	397.498	0.658272	0.218753	3.0092	0.00261934	0.0193688	414.425	1.23663	0.164038	7.53871	4.74655e-14	4.72617e-12	363.393	0.335976	0.228371	1.47118	0.141241	0.365333
Ifng	ENSMUSG00000055170	protein_coding	10	118441047	118445892	+	32.5829	1.01775	0.331448	3.07062	0.00213618	0.0235688	17.1469	2.7777	0.467888	5.93668	2.90856e-09	1.24838e-07	13.3973	2.62432	0.349906	7.50006	6.37905e-14	6.28584e-12	6.6761	1.81618	0.489284	3.71192	0.000205694	0.0027611
Celsr1	ENSMUSG00000016028	protein_coding	15	85898758	86033777	-	486.864	0.792024	0.208774	3.79368	0.00014843	0.00278367	515.817	0.686281	0.222373	3.08617	0.00202754	0.0157941	571.969	1.40854	0.188002	7.49215	6.77551e-14	6.57432e-12	510.372	0.944954	0.187968	5.0272	4.97683e-07	1.6456e-05
Wfdc1	ENSMUSG00000023336	protein_coding	8	119666523	119688222	+	243.466	-0.52446	0.225721	-2.32349	0.0201528	0.126952	173.662	-0.995883	0.223115	-4.46354	8.06169e-06	0.00015557	201.169	-1.49106	0.199015	-7.49218	6.77372e-14	6.57432e-12	211.147	-1.25694	0.171505	-7.32888	2.32089e-13	3.58991e-11
Mptx1	ENSMUSG00000026531	protein_coding	1	174330518	174332873	+	4909.62	-2.23376	0.345568	-6.46401	1.01961e-10	1.26218e-08	2782.9	-3.473	0.462764	-7.5049	6.14744e-14	6.70689e-12	4016.29	-2.33911	0.367271	-6.36889	1.90398e-10	1.02577e-08	7634.68	-2.1919	0.496544	-4.41432	1.01328e-05	0.000219649
Ccr1	ENSMUSG00000025804	protein_coding	9	123962126	123968692	-	301.529	1.72303	0.232568	7.4087	1.27546e-13	3.82722e-11	391.057	2.01923	0.269085	7.50407	6.18645e-14	6.71195e-12	253.362	1.00959	0.178004	5.6717	1.41385e-08	4.97016e-07	256.595	1.54637	0.294221	5.25579	1.47388e-07	5.71581e-06
Prrc2a	ENSMUSG00000024393	protein_coding	17	35149076	35164897	-	351.31	0.633678	0.191415	3.3105	0.000931289	0.0122659	380.034	0.715953	0.24659	2.90342	0.00369117	0.0253374	421.016	1.31932	0.176246	7.48568	7.11763e-14	6.87122e-12	410.365	0.64357	0.216938	2.9666	0.00301113	0.0246481
Xdh	ENSMUSG00000024066	protein_coding	17	73883908	73950182	-	1053.37	1.37913	0.250847	5.4979	3.84337e-08	2.18816e-06	896.965	1.13605	0.184136	6.16961	6.84568e-10	3.3256e-08	906.429	1.26853	0.169561	7.48125	7.36197e-14	7.07121e-12	788.882	1.32048	0.19338	6.82842	8.58579e-12	9.79424e-10
Zfp703	ENSMUSG00000085795	protein_coding	8	26977336	26981461	+	63.6093	0.787964	0.251077	3.13833	0.00169912	0.0197214	83.9595	1.07705	0.241285	4.4638	8.05183e-06	0.000155533	96.0552	1.68994	0.225946	7.47939	7.46662e-14	7.13569e-12	86.083	1.1653	0.319778	3.64409	0.000268339	0.00347133
Pex5l	ENSMUSG00000027674	protein_coding	3	32949408	33143247	-	112.517	-0.585141	0.246185	-2.37683	0.0174622	0.115016	80.7627	-1.75525	0.234282	-7.49202	6.7822e-14	7.31766e-12	94.9469	-1.30557	0.208358	-6.266	3.70445e-10	1.86379e-08	88.7731	-1.30357	0.223017	-5.84514	5.06133e-09	2.86004e-07
Abcg2	ENSMUSG00000029802	protein_coding	6	58584523	58692869	+	2363.11	-0.43887	0.174558	-2.51418	0.0119309	0.0878589	1833.4	-0.596794	0.174073	-3.42842	0.000607112	0.00592222	2252.76	-1.27162	0.170181	-7.47215	7.88973e-14	7.50234e-12	2449.92	-0.934098	0.194253	-4.80866	1.51942e-06	4.28633e-05
Cd14	ENSMUSG00000051439	protein_coding	18	36725074	36726736	-	342.951	0.881788	0.247342	3.56505	0.000363785	0.00587189	440.107	1.82914	0.244303	7.48718	7.03698e-14	7.55083e-12	347.931	0.799519	0.166453	4.80326	1.56106e-06	2.98074e-05	360.636	1.35159	0.261598	5.16669	2.38271e-07	8.78581e-06
Npy4r	ENSMUSG00000048337	protein_coding	14	34143992	34152489	-	130.644	-0.575084	0.250941	-2.29171	0.0219224	0.134473	87.5169	-1.85858	0.280275	-6.63126	3.32823e-11	2.10153e-09	100.698	-1.48465	0.198857	-7.46592	8.27201e-14	7.80554e-12	102.569	-1.18812	0.234205	-5.073	3.91591e-07	1.33942e-05
Scin	ENSMUSG00000002565	protein_coding	12	40059769	40134228	-	3195.26	-0.558401	0.179412	-3.1124	0.00185573	0.0210715	2806.69	-1.48676	0.218831	-6.79408	1.09005e-11	7.57567e-10	3749.95	-1.29976	0.174099	-7.46562	8.29067e-14	7.80554e-12	3393.98	-1.30121	0.213433	-6.09656	1.08377e-09	7.27747e-08
Msr1	ENSMUSG00000025044	protein_coding	8	39581700	39642678	-	313.228	1.96132	0.256569	7.64442	2.09881e-14	8.00348e-12	290.434	1.92263	0.263569	7.2946	2.99552e-13	2.93967e-11	211.393	1.11169	0.182539	6.09015	1.12808e-09	5.24544e-08	218.833	1.54833	0.308738	5.01503	5.30239e-07	1.7282e-05
Fcgr3	ENSMUSG00000059498	protein_coding	1	171051174	171064935	-	435.288	1.43152	0.246216	5.81409	6.09647e-09	4.41066e-07	536.189	2.09766	0.280924	7.467	8.20452e-14	8.70794e-12	357.944	0.909906	0.169731	5.36087	8.28229e-08	2.35797e-06	384.56	1.29964	0.373273	3.48174	0.000498176	0.00570453
Emilin2	ENSMUSG00000024053	protein_coding	17	71252176	71310965	-	81.6955	1.47296	0.275608	5.34438	9.07269e-08	4.54977e-06	109.125	2.02473	0.271216	7.46539	8.30509e-14	8.76703e-12	62.0487	0.825997	0.231008	3.57562	0.000349401	0.00258208	74.7792	1.24074	0.356762	3.47778	0.000505592	0.0057682
Lrp5	ENSMUSG00000024913	protein_coding	19	3584828	3686564	-	201.618	0.58614	0.22252	2.6341	0.00843594	0.0678136	214.804	0.606813	0.23404	2.59278	0.00952045	0.0525841	237.67	1.28271	0.172364	7.44189	9.92554e-14	9.29872e-12	219.766	0.792887	0.234268	3.38452	0.000713021	0.00766434
Sirpb1b	ENSMUSG00000095028	protein_coding	3	15495754	15575065	-	17.1588	2.01404	0.368364	5.46753	4.56362e-08	2.53203e-06	18.6528	3.14177	0.42166	7.45095	9.26687e-14	9.72972e-12	12.034	2.33014	0.34154	6.82245	8.95021e-12	6.21223e-10	12.4755	3.13012	0.471961	6.63215	3.30838e-11	3.39239e-09
Trim40	ENSMUSG00000073399	protein_coding	17	36881598	36890123	-	324.766	1.75969	0.267227	6.58498	4.54948e-11	6.30861e-09	282.551	1.78549	0.250193	7.13646	9.5766e-13	8.57896e-11	255.486	1.15575	0.177001	6.5296	6.59452e-11	3.82362e-09	256.812	1.8965	0.252456	7.5122	5.81421e-14	1.06121e-11
Myof	ENSMUSG00000048612	protein_coding	19	37899036	38043577	-	637.114	0.521585	0.178289	2.9255	0.00343902	0.0345109	652.409	1.07548	0.144649	7.43512	1.04471e-13	1.08522e-11	594.402	0.70433	0.184412	3.81933	0.000133814	0.00117873	625.462	0.854852	0.164725	5.18958	2.10764e-07	7.89911e-06
Csf3	ENSMUSG00000038067	protein_coding	11	98701263	98703629	+	30.3876	0.588966	0.28503	2.06633	0.0387972	0.195794	88.2444	2.66018	0.477174	5.57487	2.47711e-08	9.02528e-07	11.6093	2.66777	0.359558	7.41957	1.17497e-13	1.09003e-11	12.6781	2.45846	0.497637	4.94027	7.80148e-07	2.40528e-05
Synpo2	ENSMUSG00000050315	protein_coding	3	123076519	123236149	-	1416.21	-0.452035	0.232692	-1.94263	0.0520609	0.234652	1338.24	-1.42109	0.191417	-7.42406	1.13586e-13	1.17366e-11	1209.58	-1.03394	0.175529	-5.89045	3.8515e-09	1.56512e-07	1578.41	-0.818719	0.177773	-4.60541	4.11646e-06	0.000102489
Ngp	ENSMUSG00000032484	protein_coding	9	110419750	110423010	+	0.686795	0.224915	0.228357	0.984927	0.32466	NA	108.158	2.32752	0.476134	4.88836	1.01681e-06	2.61279e-05	11.1791	2.68237	0.362128	7.40724	1.28959e-13	1.19055e-11	3.67012	1.6212	0.495439	3.27226	0.00106693	0.0107529
Cxcl11	ENSMUSG00000060183	polymorphic_pseudogene	5	92359544	92365485	-	37.1384	2.55116	0.337891	7.55025	4.34428e-14	1.48943e-11	18.2897	1.89438	0.390682	4.8489	1.24146e-06	3.09195e-05	17.5703	1.97976	0.302005	6.55537	5.55049e-11	3.27824e-09	12.1443	1.5489	0.400054	3.87173	0.000108067	0.00161411
Sod3	ENSMUSG00000072941	protein_coding	5	52363946	52371405	+	89.9225	1.40324	0.228672	6.13648	8.43697e-10	7.82946e-08	116.733	1.76494	0.239193	7.37873	1.59812e-13	1.62551e-11	82.7583	1.3682	0.2043	6.69701	2.12722e-11	1.37137e-09	104.703	1.2715	0.217989	5.83285	5.44893e-09	3.0414e-07
Ckm	ENSMUSG00000030399	protein_coding	7	19411094	19421583	+	128.553	-0.563965	0.277895	-2.02942	0.0424159	0.206875	104.339	-1.69438	0.286546	-5.91311	3.35712e-09	1.42524e-07	109.56	-1.5619	0.212303	-7.35693	1.88187e-13	1.70426e-11	93.7253	-1.10832	0.226897	-4.88469	1.03594e-06	3.05793e-05
Arhgap30	ENSMUSG00000048865	protein_coding	1	171388954	171410298	+	155.866	0.95854	0.260391	3.68116	0.000232179	0.0040629	176.97	1.51638	0.226896	6.68315	2.33866e-11	1.53777e-09	151.583	1.02058	0.18242	5.59471	2.20996e-08	7.3349e-07	177.78	1.71842	0.23111	7.4355	1.04176e-13	1.82828e-11
Klhl23	ENSMUSG00000042155	protein_coding	2	69821944	69836651	+	689.457	-0.121954	0.225181	-0.541582	0.588106	0.828691	611.987	-1.48414	0.201788	-7.35494	1.91014e-13	1.91298e-11	653.824	-0.839591	0.181505	-4.62571	3.73317e-06	6.19523e-05	573.853	-1.23472	0.194361	-6.35271	2.1155e-10	1.7085e-08
Arid5a	ENSMUSG00000037447	protein_coding	1	36307733	36324029	+	146.473	1.58588	0.28189	5.62587	1.84575e-08	1.157e-06	121.064	1.22996	0.214281	5.73996	9.46963e-09	3.72097e-07	90.5746	0.818516	0.196855	4.15797	3.21091e-05	0.000372348	97.7265	1.54534	0.208132	7.42479	1.12957e-13	1.94499e-11
Bdkrb1	ENSMUSG00000041347	protein_coding	12	105603085	105605428	+	22.9955	1.96816	0.339209	5.80221	6.5446e-09	4.71623e-07	35.0853	2.59834	0.374457	6.93895	3.95019e-12	3.22775e-10	14.8222	1.87522	0.318197	5.89325	3.78662e-09	1.54869e-07	17.6261	3.0116	0.405983	7.41805	1.18856e-13	2.00866e-11
Abca8b	ENSMUSG00000020620	protein_coding	11	109932190	109995845	-	153.607	-0.657232	0.19515	-3.36782	0.000757644	0.0103845	131.413	-1.61274	0.219764	-7.33852	2.15974e-13	2.15192e-11	128.81	-1.20411	0.18747	-6.42295	1.33662e-10	7.49846e-09	107.549	-0.981131	0.2002	-4.90074	9.5474e-07	2.84737e-05
Mier3	ENSMUSG00000032727	protein_coding	13	111686178	111718596	+	2007.96	-0.777101	0.176871	-4.3936	1.11487e-05	0.000305488	2073.73	-1.01932	0.211145	-4.82758	1.38205e-06	3.38646e-05	2316.14	-1.19521	0.163333	-7.3176	2.52447e-13	2.23304e-11	2068.23	-1.10626	0.191245	-5.7845	7.27289e-09	3.90426e-07
Acer1	ENSMUSG00000045019	protein_coding	17	56953490	56982126	-	588.142	-1.36227	0.195509	-6.96778	3.21984e-12	6.62201e-10	674.576	-1.03922	0.23615	-4.40065	1.07925e-05	0.000200158	710.417	-1.17273	0.160813	-7.29247	3.0432e-13	2.66708e-11	645.145	-1.14056	0.154295	-7.39207	1.44562e-13	2.37706e-11
Pik3ap1	ENSMUSG00000025017	protein_coding	19	41274218	41385070	-	65.8368	1.58054	0.261384	6.04682	1.47731e-09	1.25188e-07	78.5987	1.55777	0.252154	6.17785	6.49818e-10	3.16466e-08	64.3121	1.55753	0.213362	7.29992	2.87937e-13	2.53518e-11	75.8589	1.59472	0.264557	6.02789	1.6611e-09	1.07132e-07
Pgm5	ENSMUSG00000041731	protein_coding	19	24683016	24861855	-	1543.07	0.125861	0.170989	0.736078	0.461683	0.754876	1205.74	-1.16179	0.158852	-7.31363	2.6003e-13	2.57773e-11	1303.13	-0.813591	0.190828	-4.26347	2.01278e-05	0.000252834	1312.13	-0.750106	0.186294	-4.02646	5.66219e-05	0.000953378
Runx1	ENSMUSG00000022952	protein_coding	16	92601467	92826066	-	225.467	1.02201	0.178301	5.73192	9.92993e-09	6.68226e-07	278.468	1.11135	0.151986	7.31216	2.62877e-13	2.59279e-11	239.021	1.06439	0.203793	5.22289	1.76149e-07	4.52704e-06	251.56	0.922398	0.206505	4.46672	7.94298e-06	0.00017847
Casq2	ENSMUSG00000027861	protein_coding	3	102086415	102146514	+	136.791	-0.734156	0.226949	-3.23489	0.00121688	0.0151729	97.4224	-1.46283	0.214951	-6.80541	1.00764e-11	7.07846e-10	120.083	-1.2242	0.210124	-5.82608	5.67432e-09	2.19784e-07	129.333	-1.48124	0.200975	-7.37026	1.70293e-13	2.75062e-11
Ptn	ENSMUSG00000029838	protein_coding	6	36715663	36811361	-	203.596	-0.5794	0.219946	-2.63428	0.00843151	0.0678077	177.794	-1.03432	0.211809	-4.88328	1.04334e-06	2.66345e-05	225.367	-1.47515	0.202858	-7.27185	3.54601e-13	3.09348e-11	179.359	-1.11761	0.181325	-6.16354	7.11362e-10	4.99376e-08
Ptpro	ENSMUSG00000030223	protein_coding	6	137252299	137464629	+	125.854	-0.00783234	0.222687	-0.0351719	0.971943	0.99076	190.861	1.65009	0.22651	7.28485	3.22019e-13	3.14436e-11	189.578	0.81216	0.223627	3.63177	0.000281489	0.00216823	188.463	0.671835	0.271714	2.47258	0.013414	0.0762423
Clec7a	ENSMUSG00000079293	polymorphic_pseudogene	6	129461591	129472777	-	272.457	1.9932	0.267971	7.43812	1.02131e-13	3.16849e-11	267.122	1.88738	0.292002	6.46358	1.02256e-10	5.90817e-09	249.935	1.32524	0.214984	6.16436	7.07675e-10	3.40723e-08	268.018	1.8719	0.399437	4.68633	2.78145e-06	7.21124e-05
Igkv12-41	ENSMUSG00000095007	IG_LV_gene	6	69858420	69858884	-	68.8359	-1.65676	0.330194	-5.01754	5.23382e-07	2.0917e-05	71.1153	-0.0533599	0.328163	-0.162602	0.870832	0.946954	55.7839	0.80493	0.359026	2.24198	0.0249625	0.0740156	57.7278	2.20964	0.300787	7.34619	2.0393e-13	3.20873e-11
Col4a1	ENSMUSG00000031502	protein_coding	8	11198423	11312826	-	2957.09	1.14132	0.214868	5.3117	1.08605e-07	5.28697e-06	3366.61	1.38813	0.190824	7.27443	3.47875e-13	3.37992e-11	2320.59	0.947377	0.158173	5.98952	2.10465e-09	9.18031e-08	2540.89	1.17997	0.180155	6.54976	5.76301e-11	5.53613e-09
Ctps	ENSMUSG00000028633	protein_coding	4	120539868	120570276	-	600.279	1.62555	0.21895	7.4243	1.13381e-13	3.45887e-11	494.451	1.29237	0.231513	5.58228	2.37391e-08	8.69794e-07	400.835	0.639045	0.170346	3.75146	0.000175806	0.00147225	354.138	1.10456	0.214406	5.15171	2.58115e-07	9.42224e-06
Gpr171	ENSMUSG00000050075	protein_coding	3	59096448	59101821	-	76.6885	1.29634	0.29197	4.43996	8.99737e-06	0.000254148	95.4409	2.28117	0.313862	7.26805	3.64714e-13	3.52599e-11	72.671	1.42393	0.215629	6.60358	4.01333e-11	2.43852e-09	88.2698	2.04856	0.282172	7.25997	3.87175e-13	5.74531e-11
Kcnj15	ENSMUSG00000062609	protein_coding	16	95257558	95300260	+	2.3914	0.421915	0.350741	1.20292	0.229006	NA	21.0952	3.0153	0.415079	7.2644	3.74707e-13	3.60476e-11	4.10008	1.26745	0.367054	3.45304	0.000554309	0.00375958	4.85612	0.744592	0.481129	1.54759	0.12172	0.334534
Hspa12a	ENSMUSG00000025092	protein_coding	19	58795751	58860984	-	117.177	1.24888	0.248868	5.01823	5.21488e-07	2.08869e-05	102.142	1.23712	0.25772	4.80024	1.58474e-06	3.79268e-05	107.365	1.34353	0.185659	7.23655	4.60225e-13	3.9966e-11	113.054	1.26275	0.240192	5.25725	1.46225e-07	5.70279e-06
Khdc1a	ENSMUSG00000067750	protein_coding	1	21349641	21352200	+	18.9798	0.502847	0.331759	1.5157	0.129595	0.404866	95.1175	3.15808	0.436287	7.23854	4.53536e-13	4.34172e-11	74.7265	1.51867	0.367109	4.13683	3.52136e-05	0.000401976	222.553	1.80141	0.496058	3.63145	0.000281831	0.00361489
Lyn	ENSMUSG00000042228	protein_coding	4	3678115	3813122	+	471.625	0.849022	0.180159	4.71263	2.44537e-06	8.24311e-05	586.4	1.25234	0.173254	7.22834	4.88932e-13	4.65773e-11	500.46	0.783788	0.154423	5.07559	3.86289e-07	9.02512e-06	540.237	1.22247	0.227281	5.37866	7.50407e-08	3.15903e-06
Rac2	ENSMUSG00000033220	protein_coding	15	78559169	78572783	-	58.8215	0.921581	0.228516	4.0329	5.50927e-05	0.00121102	95.9272	1.69236	0.234294	7.22324	5.0763e-13	4.81238e-11	64.2795	1.028	0.214033	4.80298	1.56319e-06	2.98182e-05	80.7242	1.76089	0.26979	6.52688	6.71521e-11	6.31784e-09
Ccl7	ENSMUSG00000035373	protein_coding	11	82045712	82047525	+	137.89	2.44827	0.355256	6.89157	5.51781e-12	9.9998e-10	142.809	2.69803	0.423444	6.37163	1.87028e-10	1.02598e-08	47.187	1.7104	0.237276	7.20848	5.65803e-13	4.86898e-11	54.4619	2.2229	0.392504	5.66338	1.48423e-08	7.36148e-07
Cpxm1	ENSMUSG00000027408	protein_coding	2	130390775	130397574	-	15.2651	0.885431	0.342962	2.58172	0.009831	0.0759269	20.0347	1.98288	0.351572	5.64003	1.70016e-08	6.3851e-07	24.2764	1.75676	0.276036	6.36426	1.96231e-10	1.05124e-08	30.1683	2.4619	0.337999	7.28376	3.24643e-13	4.93782e-11
Stfa2l1	ENSMUSG00000059657	protein_coding	16	36156811	36161948	+	2.00351	0.749191	0.311262	2.40695	0.0160865	NA	21.0077	3.3639	0.466351	7.21325	5.46313e-13	5.15408e-11	3.71862	1.5146	0.361086	4.19457	2.73396e-05	0.000325933	4.28558	0.453009	0.347303	1.30436	0.192111	0.437045
Lrrc32	ENSMUSG00000090958	protein_coding	7	98494222	98501831	+	31.2758	0.954533	0.283661	3.36506	0.000765283	0.0104692	48.9225	1.9324	0.267942	7.212	5.51369e-13	5.17677e-11	32.5	1.2048	0.260755	4.62042	3.82965e-06	6.32198e-05	33.2544	0.891355	0.303758	2.93442	0.00334173	0.0267248
Upk3b	ENSMUSG00000042985	protein_coding	5	136038496	136045303	+	84.5849	0.00222474	0.223451	0.00995631	0.992056	0.996883	36.7828	-1.26474	0.399186	-3.1683	0.00153334	0.0126722	54.5713	-1.95908	0.272255	-7.19576	6.21137e-13	5.32107e-11	48.568	-1.39962	0.311506	-4.49306	7.02076e-06	0.000161046
Itgam	ENSMUSG00000030786	protein_coding	7	128062640	128128160	+	279.961	1.47635	0.248813	5.93354	2.96469e-09	2.31905e-07	474.594	2.06866	0.287129	7.20466	5.81906e-13	5.40227e-11	247.454	1.07882	0.170951	6.31069	2.7779e-10	1.45138e-08	233.148	1.45974	0.297598	4.90507	9.3394e-07	2.7899e-05
Sirpb1a	ENSMUSG00000095788	protein_coding	3	15371827	15426427	-	12.4384	1.98037	0.368678	5.37153	7.80703e-08	3.96944e-06	15.4129	2.61128	0.417154	6.25976	3.85564e-10	1.95941e-08	12.8527	2.50479	0.348795	7.18126	6.90718e-13	5.89062e-11	12.2195	2.28014	0.451471	5.05046	4.40748e-07	1.48423e-05
Serping1	ENSMUSG00000023224	protein_coding	2	84765387	84775444	-	409.073	0.43672	0.157022	2.78127	0.00541464	0.0487504	474.268	1.26938	0.176546	7.19008	6.47523e-13	5.96485e-11	375.681	0.659524	0.1766	3.73456	0.000188041	0.00155486	411.389	0.822439	0.211242	3.89335	9.88679e-05	0.00150378
Cybb	ENSMUSG00000015340	protein_coding	X	9435252	9487771	-	392.684	1.34293	0.245712	5.46548	4.61667e-08	2.54529e-06	514.726	1.70859	0.237768	7.18595	6.67402e-13	6.11911e-11	408.923	1.25218	0.192479	6.50555	7.74102e-11	4.4477e-09	438.015	1.74336	0.291314	5.98445	2.17116e-09	1.35249e-07
Cd36	ENSMUSG00000002944	protein_coding	5	17781690	17888959	-	752.514	-0.411682	0.189428	-2.17329	0.0297583	0.16466	497.968	-1.33237	0.194532	-6.84911	7.43104e-12	5.497e-10	686.21	-1.12399	0.200568	-5.60404	2.09414e-08	6.98707e-07	689.938	-1.346	0.18581	-7.24396	4.3577e-13	6.41425e-11
Il13ra2	ENSMUSG00000031289	protein_coding	X	147383476	147429192	-	12.9556	0.813415	0.360834	2.25427	0.0241794	0.143594	42.4811	2.79434	0.38978	7.16903	7.55298e-13	6.89262e-11	15.3366	1.34877	0.312951	4.30985	1.63368e-05	0.000212077	21.3798	1.86374	0.424942	4.38588	1.15517e-05	0.000246311
Ckb	ENSMUSG00000001270	protein_coding	12	111669355	111672338	-	1310.77	-0.364843	0.238392	-1.53044	0.125909	0.397762	1047.73	-1.14925	0.241562	-4.75757	1.95938e-06	4.52837e-05	1001.32	-1.0916	0.152492	-7.15841	8.16188e-13	6.89879e-11	1010.99	-0.547185	0.230804	-2.37078	0.0177508	0.0930198
Cd300a	ENSMUSG00000034652	protein_coding	11	114890041	114904654	+	78.7404	1.87929	0.282898	6.64301	3.07351e-11	4.39511e-09	55.4696	1.45635	0.268684	5.4203	5.94978e-08	1.99051e-06	52.2594	1.11063	0.241721	4.59469	4.33399e-06	6.98507e-05	60.0842	1.85531	0.25679	7.225	5.01095e-13	7.25872e-11
Ncf1	ENSMUSG00000015950	protein_coding	5	134220053	134229625	-	79.6471	1.52465	0.257149	5.92907	3.04663e-09	2.373e-07	119.544	1.85753	0.259641	7.15425	8.413e-13	7.64174e-11	77.5403	1.27211	0.21492	5.91896	3.23977e-09	1.34823e-07	89.2903	1.55529	0.290502	5.3538	8.61283e-08	3.5809e-06
Igkv4-53	ENSMUSG00000095753	IG_LV_gene	6	69648824	69649115	-	36.9233	-0.32124	0.325995	-0.985413	0.324421	0.646593	79.1914	0.946892	0.458198	2.06656	0.038776	0.149242	56.0645	2.03474	0.284895	7.14208	9.19262e-13	7.70156e-11	108.682	1.14525	0.315007	3.63564	0.000277296	0.00356925
Snd1	ENSMUSG00000001424	protein_coding	6	28475139	28935162	+	819.691	0.22655	0.12876	1.75948	0.0784967	0.30128	957.866	0.911864	0.140635	6.4839	8.93822e-11	5.21058e-09	977.011	0.567202	0.157044	3.61175	0.000304138	0.00230902	854.668	0.903016	0.125216	7.21167	5.52685e-13	7.88094e-11
Sept11	ENSMUSG00000058013	protein_coding	5	93093457	93174958	+	372.867	0.596499	0.138978	4.29203	1.7705e-05	0.000455159	356.491	1.16104	0.162402	7.14922	8.72716e-13	7.89041e-11	334.709	0.809846	0.171937	4.71014	2.47543e-06	4.40391e-05	355.027	0.818923	0.154232	5.3097	1.09809e-07	4.42435e-06
Ccl4	ENSMUSG00000018930	protein_coding	11	83662584	83664683	+	36.6338	1.63454	0.363924	4.49143	7.07468e-06	0.000207857	24.804	2.81302	0.43645	6.44523	1.15428e-10	6.59119e-09	20.0017	2.43166	0.341687	7.11663	1.10595e-12	9.18468e-11	11.3623	1.97354	0.469239	4.20583	2.60125e-05	0.000489464
Aldh1a7	ENSMUSG00000024747	protein_coding	19	20692953	20727562	-	133.23	-0.711138	0.262835	-2.70565	0.00681717	0.0577735	164.215	-0.744189	0.224213	-3.31912	0.000903019	0.00822148	175.069	-1.32347	0.186068	-7.11283	1.13689e-12	9.40057e-11	130.615	-0.934026	0.230443	-4.05317	5.05278e-05	0.000866761
Ikzf1	ENSMUSG00000018654	protein_coding	11	11685003	11772926	+	92.5569	0.816051	0.221116	3.6906	0.000223727	0.00393759	129.483	1.60221	0.224943	7.12274	1.05805e-12	9.43499e-11	96.7062	1.0463	0.196811	5.31628	1.0591e-07	2.89812e-06	142.562	1.66861	0.267016	6.24913	4.12749e-10	3.05e-08
Vsig2	ENSMUSG00000001943	protein_coding	9	37539255	37544205	+	72.2487	-0.656354	0.242903	-2.70212	0.00688985	0.058126	73.3236	-1.23381	0.22363	-5.51719	3.44464e-08	1.21646e-06	75.1097	-1.1842	0.207634	-5.70332	1.17495e-08	4.24006e-07	75.6012	-1.68034	0.234207	-7.17461	7.25113e-13	1.01806e-10
Samhd1	ENSMUSG00000027639	protein_coding	2	157097533	157135265	-	1200.85	1.13021	0.247079	4.57429	4.77848e-06	0.000149513	1240.25	1.344	0.251423	5.34558	9.01267e-08	2.88066e-06	1156.04	0.962885	0.135605	7.10066	1.24164e-12	1.02223e-10	1172.45	1.01695	0.249783	4.07136	4.67402e-05	0.000809395
Clec5a	ENSMUSG00000029915	protein_coding	6	40574894	40585821	-	57.6493	1.90277	0.301891	6.30285	2.92218e-10	3.18379e-08	81.7002	2.15842	0.303736	7.10625	1.19234e-12	1.05842e-10	56.9173	1.28826	0.227611	5.65992	1.51439e-08	5.304e-07	48.369	1.8397	0.391437	4.69985	2.60348e-06	6.80784e-05
Il10ra	ENSMUSG00000032089	protein_coding	9	45253837	45269149	-	161.316	1.44691	0.274625	5.26867	1.37418e-07	6.4166e-06	152.507	1.72771	0.25128	6.87566	6.17047e-12	4.68884e-10	125.981	0.972116	0.177169	5.48693	4.08979e-08	1.26061e-06	153.262	1.80004	0.251167	7.16671	7.68196e-13	1.07031e-10
Gpr141	ENSMUSG00000053101	protein_coding	13	19749682	19824257	-	76.7865	1.57732	0.314018	5.02301	5.08672e-07	2.05535e-05	99.0349	2.41934	0.34081	7.09881	1.25838e-12	1.11199e-10	66.1601	1.62376	0.229389	7.07862	1.45592e-12	1.19348e-10	59.487	1.65894	0.383481	4.326	1.51841e-05	0.000311743
Slfn2	ENSMUSG00000072620	protein_coding	11	83065112	83070678	+	330.275	1.25747	0.328308	3.83014	0.000128071	0.00244954	389.373	1.92122	0.27078	7.09514	1.29223e-12	1.13166e-10	279.958	1.10266	0.196783	5.60345	2.1013e-08	6.99868e-07	279.649	1.38248	0.31086	4.44727	8.69693e-06	0.000192526
Gnat3	ENSMUSG00000028777	protein_coding	5	17962621	18019834	+	51.5409	-0.00376974	0.241841	-0.0155877	0.987563	0.99542	37.7676	-2.3046	0.324956	-7.09204	1.32148e-12	1.1521e-10	52.9719	-1.16152	0.235083	-4.94089	7.77648e-07	1.64143e-05	51.6144	-1.48134	0.294333	-5.03287	4.83197e-07	1.61458e-05
St14	ENSMUSG00000031995	protein_coding	9	31089402	31131853	-	1243.51	0.980331	0.195251	5.02087	5.14383e-07	2.06475e-05	1031.03	0.610791	0.190986	3.19809	0.0013834	0.01165	1195.63	0.999471	0.141276	7.07462	1.49858e-12	1.22318e-10	1069.02	0.817171	0.168067	4.86218	1.16102e-06	3.37589e-05
Scube1	ENSMUSG00000016763	protein_coding	15	83602583	83725021	-	96.6132	1.30072	0.222636	5.84236	5.14672e-09	3.78336e-07	114.786	1.21608	0.247951	4.90453	9.36509e-07	2.42561e-05	111.426	1.55426	0.220612	7.04523	1.85159e-12	1.4921e-10	112.671	1.51236	0.22188	6.81613	9.35286e-12	1.04729e-09
Vars	ENSMUSG00000007029	protein_coding	17	35000987	35016322	+	254.711	0.645072	0.18738	3.44259	0.000576174	0.00834359	304.259	0.888586	0.219596	4.04646	5.19991e-05	0.000767566	322.075	1.19155	0.169239	7.04065	1.91342e-12	1.53542e-10	289.813	0.882942	0.213566	4.13427	3.56077e-05	0.000636545
Dusp1	ENSMUSG00000024190	protein_coding	17	26505590	26508519	-	190.403	1.66143	0.231467	7.17781	7.08366e-13	1.77615e-10	169.056	1.20962	0.247141	4.89447	9.85733e-07	2.54298e-05	108.444	0.293445	0.192831	1.52177	0.128067	0.252176	144.091	0.625007	0.226038	2.76505	0.00569137	0.0404355
Fpr1	ENSMUSG00000045551	protein_coding	17	17876471	17883940	-	16.6705	2.28185	0.348808	6.54184	6.07657e-11	8.17835e-09	72.4146	2.28311	0.464655	4.91356	8.94391e-07	2.33198e-05	17.8616	2.19329	0.31256	7.01719	2.26376e-12	1.79384e-10	19.8344	2.45656	0.454345	5.40683	6.41494e-08	2.74848e-06
H2-Q5	ENSMUSG00000055413	pseudogene	17	35394126	35397800	+	21.2634	1.07953	0.330345	3.26789	0.00108353	0.0138498	30.9826	1.86739	0.335134	5.57207	2.51735e-08	9.15479e-07	29.1955	1.87116	0.266783	7.01377	2.31985e-12	1.83066e-10	30.5731	2.00285	0.302407	6.62304	3.51875e-11	3.5483e-09
Psmb9	ENSMUSG00000096727	protein_coding	17	34181988	34187764	-	395.182	1.14792	0.268032	4.28277	1.84583e-05	0.000471214	444.417	1.34929	0.290936	4.63775	3.52224e-06	7.62592e-05	478.775	1.34521	0.191853	7.0117	2.3544e-12	1.83508e-10	427.419	1.53273	0.220122	6.96312	3.32808e-12	4.10434e-10
Cd38	ENSMUSG00000029084	protein_coding	5	43868809	43912375	+	5519.84	1.57016	0.218955	7.17119	7.4351e-13	1.83908e-10	4519.94	0.631775	0.225296	2.80421	0.00504404	0.0323074	4595.93	0.61854	0.142953	4.32688	1.51236e-05	0.000199045	3751.01	0.931177	0.208783	4.46003	8.19482e-06	0.000183524
Sulf1	ENSMUSG00000016918	protein_coding	1	12692430	12860371	+	217.769	0.811489	0.202039	4.0165	5.90698e-05	0.00128258	351.966	1.59618	0.227192	7.02572	2.12973e-12	1.84033e-10	221.521	0.666516	0.175811	3.7911	0.000149982	0.00129068	270.785	1.43207	0.228394	6.27014	3.60724e-10	2.70944e-08
Naaladl1	ENSMUSG00000054999	protein_coding	19	6105782	6115792	+	413.613	-0.569666	0.262679	-2.16868	0.0301072	0.166239	324.409	-2.06556	0.294396	-7.01625	2.279e-12	1.96064e-10	339.255	-1.13617	0.237631	-4.78125	1.74209e-06	3.2803e-05	385.327	-1.4161	0.387672	-3.65283	0.000259365	0.00336695
Nrros	ENSMUSG00000052384	protein_coding	16	32142785	32165594	-	123.176	1.05278	0.22609	4.65645	3.21703e-06	0.000104777	126.685	1.45613	0.228208	6.38074	1.76238e-10	9.74998e-09	110.205	0.855103	0.18218	4.69372	2.68279e-06	4.71983e-05	129.589	1.54451	0.218301	7.07516	1.4928e-12	1.98881e-10
AI661453	ENSMUSG00000034382	protein_coding	17	47436615	47470638	+	102.497	1.04086	0.233986	4.4484	8.6513e-06	0.000246657	102.149	1.09261	0.227205	4.80893	1.5174e-06	3.65393e-05	106.623	1.43768	0.205428	6.99844	2.58825e-12	2.00095e-10	103.98	1.13043	0.193634	5.83794	5.28496e-09	2.96803e-07
Sult1d1	ENSMUSG00000029273	protein_coding	5	87554645	87569027	-	9302.79	-0.720823	0.211917	-3.40145	0.000670303	0.00935154	9517.05	-1.13781	0.19906	-5.7159	1.09127e-08	4.27083e-07	10486.8	-1.28727	0.201243	-6.3966	1.58874e-10	8.80896e-09	10005	-1.33133	0.188336	-7.06892	1.56149e-12	2.06525e-10
Smpdl3b	ENSMUSG00000028885	protein_coding	4	132732966	132757252	-	82.1228	0.661817	0.247417	2.67491	0.00747502	0.0618268	139.079	1.77245	0.252928	7.0077	2.42268e-12	2.07511e-10	102.083	0.98719	0.204319	4.83161	1.35436e-06	2.63753e-05	102.264	1.11678	0.260094	4.29376	1.75674e-05	0.000353128
Zbtb7a	ENSMUSG00000035011	protein_coding	10	81135220	81152995	+	317.763	0.445006	0.181053	2.45787	0.0139763	0.0980163	358.459	0.569822	0.226048	2.5208	0.011709	0.0618735	399.305	1.20844	0.172819	6.99255	2.69925e-12	2.07832e-10	370.636	0.609812	0.20666	2.9508	0.0031695	0.025654
Dram1	ENSMUSG00000020057	protein_coding	10	88322804	88379080	-	93.703	1.01326	0.241543	4.19493	2.72962e-05	0.000661761	123.93	1.87625	0.268178	6.99629	2.6282e-12	2.24132e-10	87.9528	0.944996	0.202569	4.66505	3.08549e-06	5.29123e-05	90.1242	1.12384	0.269382	4.17194	3.02015e-05	0.000555684
Trem3	ENSMUSG00000041754	protein_coding	17	48247777	48258841	+	8.09166	1.43565	0.359386	3.99472	6.47715e-05	0.00139152	13.821	3.2033	0.457937	6.99506	2.65151e-12	2.25136e-10	5.06275	1.61818	0.367264	4.40606	1.0527e-05	0.000147352	5.42585	2.17604	0.498145	4.36829	1.25221e-05	0.00026331
Prss22	ENSMUSG00000045027	protein_coding	17	23993535	23998100	-	25.9821	2.45659	0.368196	6.67197	2.52399e-11	3.78682e-09	14.801	3.21606	0.466796	6.88964	5.59346e-12	4.33471e-10	8.74995	2.5357	0.363667	6.97259	3.11157e-12	2.38612e-10	8.3038	2.69556	0.479652	5.61983	1.91145e-08	9.37845e-07
Col1a2	ENSMUSG00000029661	protein_coding	6	4504814	4541543	+	2341.12	0.501698	0.187638	2.67375	0.00750084	0.0619782	3020.85	1.08447	0.155286	6.98369	2.8752e-12	2.42224e-10	2425.18	0.801091	0.162293	4.93606	7.9715e-07	1.675e-05	2458.34	0.893745	0.149183	5.99091	2.08665e-09	1.30878e-07
Pfkfb3	ENSMUSG00000026773	protein_coding	2	11471430	11502101	-	343.82	1.61837	0.337159	4.80002	1.58647e-06	5.66058e-05	313.027	1.51885	0.217488	6.98358	2.87757e-12	2.42224e-10	194.562	1.07165	0.184863	5.79701	6.75091e-09	2.57292e-07	207.334	1.67279	0.281062	5.95166	2.65441e-09	1.61735e-07
Id1	ENSMUSG00000042745	protein_coding	2	152736251	152737410	+	1139.38	-0.259455	0.211139	-1.22884	0.219134	0.536304	1053.38	-0.0680737	0.191398	-0.355665	0.722092	0.87344	1172.68	-1.15941	0.166455	-6.96532	3.27664e-12	2.49261e-10	1136.57	-0.382837	0.179312	-2.13504	0.0327578	0.143277
Iyd	ENSMUSG00000019762	protein_coding	10	3540240	3554877	+	139.576	-0.537926	0.243361	-2.21041	0.0270768	0.154213	93.4572	-1.42658	0.204519	-6.97531	3.05192e-12	2.55798e-10	116.037	-1.27061	0.221408	-5.73878	9.5362e-09	3.52154e-07	132.91	-1.37655	0.224587	-6.12925	8.82921e-10	6.1274e-08
March1	ENSMUSG00000036469	protein_coding	8	65617900	66471637	+	165.615	1.14807	0.243016	4.72426	2.30957e-06	7.88701e-05	196.339	1.71294	0.245632	6.97361	3.08907e-12	2.57806e-10	158.655	1.16584	0.1953	5.96951	2.37965e-09	1.01929e-07	182.039	1.54844	0.26265	5.89546	3.73648e-09	2.15136e-07
9830144P21Rik	ENSMUSG00000087528	processed_transcript	2	129205958	129230579	-	99.8095	-1.66772	0.280063	-5.9548	2.60397e-09	2.10898e-07	83.4947	-1.78092	0.288798	-6.16666	6.97465e-10	3.37985e-08	91.0873	-1.64604	0.236705	-6.95398	3.55131e-12	2.68011e-10	73.8904	-1.91389	0.337357	-5.67317	1.40178e-08	7.02893e-07
Gpx3	ENSMUSG00000018339	protein_coding	11	54902453	54910377	+	167.819	0.589485	0.18443	3.19626	0.0013922	0.0168761	252.982	1.31592	0.188915	6.96569	3.26801e-12	2.71579e-10	174.771	0.874525	0.177805	4.91846	8.72262e-07	1.80508e-05	190.257	0.547049	0.21485	2.54619	0.0108906	0.0651082
Arhgdib	ENSMUSG00000030220	protein_coding	6	136923523	136941899	-	50.2807	1.00039	0.270374	3.70001	0.000215594	0.00382387	90.7567	1.83132	0.262958	6.96431	3.30029e-12	2.73099e-10	54.4127	1.12839	0.221866	5.08591	3.65877e-07	8.5992e-06	70.2388	1.78121	0.29955	5.94629	2.74289e-09	1.65772e-07
Ighm	ENSMUSG00000076617	IG_C_gene	12	113418950	113422730	-	88.2761	-0.524787	0.211717	-2.47872	0.0131856	0.0941663	211.657	1.32359	0.294517	4.4941	6.98664e-06	0.000138434	158.975	0.757353	0.184604	4.10259	4.08552e-05	0.000453581	310.558	2.07915	0.296165	7.02023	2.2151e-12	2.80764e-10
Akr1b7	ENSMUSG00000052131	protein_coding	6	34412334	34423142	+	59.3661	-0.682126	0.260051	-2.62305	0.00871476	0.0695055	41.2424	-0.918319	0.294076	-3.12273	0.00179183	0.0143471	50.9728	-1.68762	0.243171	-6.94004	3.91991e-12	2.94659e-10	67.7969	-1.83708	0.311444	-5.89857	3.66666e-09	2.13134e-07
Hs6st1	ENSMUSG00000045216	protein_coding	1	36068400	36106446	+	240.295	0.920619	0.212638	4.32951	1.49444e-05	0.00039261	260.433	0.891299	0.180066	4.94984	7.42742e-07	1.97079e-05	250.464	1.28961	0.185908	6.93682	4.01027e-12	3.00265e-10	246.455	0.974189	0.184406	5.28285	1.27188e-07	5.05759e-06
Adprm	ENSMUSG00000020910	protein_coding	11	67037905	67052594	-	446.374	-0.72021	0.181778	-3.96202	7.43169e-05	0.00156536	394.395	-0.576336	0.169583	-3.39855	0.000677433	0.00646607	426.022	-1.03656	0.14966	-6.92608	4.32653e-12	3.20164e-10	434.876	-0.761434	0.201011	-3.78802	0.000151853	0.00215691
Maob	ENSMUSG00000040147	protein_coding	X	16709282	16817366	-	122.216	-1.09879	0.210373	-5.22306	1.75987e-07	7.99322e-06	116.372	-1.14682	0.197694	-5.80096	6.59365e-09	2.64953e-07	130.644	-1.32431	0.191198	-6.92637	4.31768e-12	3.20164e-10	121.248	-1.26526	0.207455	-6.09894	1.06773e-09	7.24467e-08
Fn1	ENSMUSG00000026193	protein_coding	1	71585523	71653171	-	1949.6	0.67336	0.168845	3.98804	6.66201e-05	0.00142289	2828.61	1.07085	0.154351	6.93773	3.98441e-12	3.24215e-10	1911.52	0.408851	0.200308	2.04111	0.0412394	0.108118	2460.81	0.803045	0.20978	3.82803	0.000129175	0.00187715
Hsd17b2	ENSMUSG00000031844	protein_coding	8	117701946	117759029	+	1270.27	-0.558936	0.199182	-2.80616	0.00501358	0.0459993	1158.4	-0.605138	0.227316	-2.6621	0.00776538	0.0449068	1324.62	-1.11143	0.160587	-6.92104	4.48337e-12	3.30483e-10	1404.74	-0.808909	0.219656	-3.68261	0.000230855	0.00304889
Mmp14	ENSMUSG00000000957	protein_coding	14	54431604	54441258	+	394.585	0.90489	0.22781	3.97214	7.12308e-05	0.00150904	389.464	1.08923	0.217438	5.00936	5.46099e-07	1.49717e-05	380.121	1.03426	0.149484	6.9189	4.55178e-12	3.34231e-10	353.209	1.00268	0.189317	5.29631	1.18164e-07	4.72966e-06
Pla2g7	ENSMUSG00000023913	protein_coding	17	43568098	43612201	+	260.437	1.26433	0.237478	5.32399	1.01514e-07	5.02194e-06	363.107	1.75011	0.252466	6.93205	4.14777e-12	3.36107e-10	252.977	0.781953	0.177842	4.3969	1.09809e-05	0.000152992	252.777	1.28757	0.314976	4.08782	4.3544e-05	0.000762
Ripk3	ENSMUSG00000022221	protein_coding	14	55784996	55788857	-	500.013	1.80527	0.255097	7.07683	1.47492e-12	3.37462e-10	331.913	1.17716	0.214837	5.47931	4.26984e-08	1.47847e-06	344.743	0.980048	0.178166	5.50077	3.78145e-08	1.18088e-06	298.265	1.2925	0.211553	6.10956	9.99084e-10	6.82969e-08
Phgr1	ENSMUSG00000046804	protein_coding	2	118772769	118778165	+	9640.7	-0.514497	0.182432	-2.82022	0.00479906	0.044522	9810.72	-1.07406	0.167881	-6.39776	1.57676e-10	8.78256e-09	10768.5	-1.2142	0.175607	-6.91429	4.70209e-12	3.4394e-10	11817.1	-1.02742	0.208924	-4.91768	8.75741e-07	2.65516e-05
Tmem35	ENSMUSG00000033578	protein_coding	X	134295225	134305969	+	63.0128	-0.873026	0.275067	-3.17387	0.0015042	0.0178669	45.9457	-1.63739	0.304116	-5.38408	7.28141e-08	2.39264e-06	59.7552	-1.78099	0.257669	-6.91195	4.78035e-12	3.46995e-10	71.9574	-1.93525	0.308804	-6.26692	3.68253e-10	2.75465e-08
Treml2	ENSMUSG00000071068	protein_coding	17	48300038	48312534	+	16.453	1.68472	0.354579	4.75133	2.0208e-06	6.979e-05	21.6996	2.56334	0.370102	6.92604	4.3278e-12	3.49246e-10	10.8258	1.41636	0.32579	4.34748	1.3771e-05	0.000184434	15.7187	1.98305	0.390294	5.08091	3.75624e-07	1.29846e-05
Wfdc2	ENSMUSG00000017723	protein_coding	2	164562413	164568510	+	506.225	-1.23747	0.244247	-5.06646	4.05279e-07	1.65586e-05	441.367	-0.795819	0.395481	-2.01228	0.0441904	0.163356	519.774	-1.4993	0.217041	-6.90794	4.91752e-12	3.55594e-10	457.825	-1.45855	0.291528	-5.00311	5.64132e-07	1.83212e-05
Tlr13	ENSMUSG00000033777	protein_coding	X	106143204	106160493	+	115.591	1.40854	0.23488	5.99685	2.01182e-09	1.65875e-07	150.257	1.68535	0.243496	6.92146	4.47017e-12	3.59251e-10	92.4413	1.10704	0.202433	5.46867	4.53428e-08	1.38862e-06	97.618	1.32003	0.327542	4.03012	5.57488e-05	0.000941284
Cpe	ENSMUSG00000037852	protein_coding	8	64592558	64693040	-	479.691	-0.0485358	0.162125	-0.299373	0.764655	0.918309	368.431	-1.30541	0.188638	-6.92018	4.51059e-12	3.61014e-10	385.478	-0.749101	0.172292	-4.34786	1.37475e-05	0.000184249	449.797	-0.849285	0.187615	-4.52674	5.99e-06	0.000141619
Gbe1	ENSMUSG00000022707	protein_coding	16	70313949	70569716	+	499.495	-0.329463	0.169146	-1.9478	0.0514389	0.23317	543.191	-1.16258	0.168014	-6.91952	4.53165e-12	3.61219e-10	549.615	-0.936256	0.176596	-5.30169	1.14732e-07	3.10824e-06	467.652	-0.867769	0.169779	-5.11115	3.20198e-07	1.12606e-05
Abcg1	ENSMUSG00000024030	protein_coding	17	31057698	31115777	+	106.627	1.13684	0.259844	4.37509	1.21382e-05	0.000330131	117.885	1.02656	0.235096	4.36655	1.26226e-05	0.000229095	107.378	1.35201	0.196064	6.89574	5.35862e-12	3.84567e-10	104.39	1.2632	0.236769	5.33517	9.54556e-08	3.9064e-06
Slc28a3	ENSMUSG00000021553	protein_coding	13	58545399	58610877	-	33.1249	0.478826	0.33277	1.43891	0.150176	0.439375	75.514	2.23631	0.323702	6.90856	4.89608e-12	3.87107e-10	53.3961	1.2297	0.261522	4.70208	2.57523e-06	4.56013e-05	68.7645	1.53896	0.365679	4.20849	2.57086e-05	0.000485811
Cxcl3	ENSMUSG00000029379	protein_coding	5	90786103	90788086	+	15.5436	1.03619	0.334211	3.1004	0.00193257	0.0217953	44.7322	3.11952	0.473214	6.5922	4.33365e-11	2.66802e-09	10.4165	2.49509	0.362395	6.88501	5.77833e-12	4.13129e-10	16.0977	2.88846	0.488136	5.91733	3.27219e-09	1.93282e-07
Foxp2	ENSMUSG00000029563	protein_coding	6	14901349	15441977	+	396.272	-0.0213604	0.204175	-0.104618	0.916679	0.975148	336.319	-1.1461	0.166292	-6.89211	5.49717e-12	4.29417e-10	330.246	-0.82275	0.174947	-4.70286	2.56538e-06	4.54692e-05	352.614	-0.887676	0.165996	-5.34757	8.91435e-08	3.6811e-06
Igkv6-23	ENSMUSG00000095630	IG_LV_gene	6	70260409	70260933	-	152.887	-0.189934	0.367975	-0.516159	0.605743	0.838069	243.493	1.78837	0.259537	6.89061	5.55546e-12	4.32242e-10	178.793	0.259491	0.236251	1.09837	0.272042	0.433459	242.093	0.170427	0.384836	0.442855	0.657871	0.837966
Hist2h2be	ENSMUSG00000068854	protein_coding	3	96221121	96223738	+	180.693	-0.76376	0.193577	-3.9455	7.96331e-05	0.00164887	160.538	-1.17246	0.170196	-6.88889	5.623e-12	4.34038e-10	193.042	-1.17099	0.171856	-6.81376	9.50809e-12	6.54246e-10	180.821	-0.924625	0.206296	-4.48204	7.39342e-06	0.000167633
Sirpa	ENSMUSG00000037902	protein_coding	2	129592835	129632228	+	340.152	1.2551	0.200242	6.26793	3.65887e-10	3.89372e-08	383.536	1.31685	0.191349	6.88194	5.90434e-12	4.5218e-10	301.484	1.03404	0.159858	6.46846	9.90055e-11	5.63739e-09	362.635	1.26248	0.219833	5.74293	9.30511e-09	4.88037e-07
Lrp8	ENSMUSG00000028613	protein_coding	4	107802261	107876840	+	46.7973	1.20071	0.245765	4.88559	1.03117e-06	3.8441e-05	62.0726	1.66001	0.241346	6.87814	6.06407e-12	4.62598e-10	53.6238	1.42485	0.237445	6.00078	1.96372e-09	8.6449e-08	46.6853	1.30622	0.272965	4.78531	1.7072e-06	4.72118e-05
AI607873	ENSMUSG00000073490	protein_coding	1	173723430	173741809	-	76.7274	1.75513	0.249856	7.02458	2.14718e-12	4.67881e-10	68.6424	1.51811	0.248215	6.11611	9.58866e-10	4.52312e-08	52.2513	1.19138	0.21891	5.44232	5.25917e-08	1.5834e-06	58.5674	1.31799	0.294292	4.47852	7.51632e-06	0.000169997
Hist1h1c	ENSMUSG00000036181	protein_coding	13	23738807	23740366	+	4490.55	-0.428475	0.158267	-2.70728	0.00678361	0.0576003	4608.73	-0.134585	0.184305	-0.730227	0.465251	0.710835	4719.28	-0.981799	0.142993	-6.86605	6.60027e-12	4.70127e-10	5406.12	-0.759025	0.196081	-3.87097	0.000108402	0.0016169
Zmiz2	ENSMUSG00000041164	protein_coding	11	6389074	6406158	+	101.693	0.581405	0.200204	2.90407	0.00368348	0.0365037	114.939	0.821214	0.251318	3.26762	0.00108454	0.00962127	124.896	1.27679	0.186011	6.86406	6.69327e-12	4.74973e-10	126.583	0.826653	0.2356	3.50871	0.000450289	0.00528041
Gm8995	ENSMUSG00000063286	pseudogene	7	106504392	106511671	-	427.04	1.25621	0.239977	5.23469	1.65259e-07	7.54341e-06	435.223	1.31702	0.290429	4.53475	5.76727e-06	0.00011769	339.175	1.15115	0.180982	6.36058	2.00996e-10	1.07074e-08	447.16	1.60823	0.231869	6.93597	4.03434e-12	4.87647e-10
Stat3	ENSMUSG00000004040	protein_coding	11	100885098	100939540	-	1477.46	1.03744	0.165758	6.25874	3.88089e-10	4.05919e-08	1467.37	0.823791	0.136321	6.04303	1.5125e-09	6.88522e-08	1390.01	0.910624	0.14244	6.39303	1.6263e-10	8.96492e-09	1285.14	0.896613	0.129296	6.93456	4.07502e-12	4.89324e-10
Eln	ENSMUSG00000029675	protein_coding	5	134703781	134747241	-	99.8712	0.369476	0.272927	1.35375	0.175816	0.479389	93.1623	1.81546	0.264613	6.86084	6.8458e-12	5.18185e-10	96.2248	0.318309	0.220719	1.44214	0.149262	0.281954	93.0438	0.443527	0.217045	2.04348	0.0410053	0.165226
Rbp1	ENSMUSG00000046402	protein_coding	9	98422961	98446551	+	66.1244	1.00099	0.236581	4.23105	2.32604e-05	0.00057535	113.754	1.74164	0.253894	6.8597	6.90044e-12	5.20304e-10	65.9568	0.789152	0.208282	3.78887	0.000151333	0.00129876	76.3509	1.20069	0.27786	4.32119	1.55191e-05	0.000318264
Gm26578	ENSMUSG00000097928	lincRNA	8	32008504	32015759	+	45.6285	2.08825	0.298067	7.00597	2.45289e-12	5.28208e-10	29.5907	1.3595	0.305317	4.45275	8.47778e-06	0.000162635	24.8757	0.939198	0.27125	3.46248	0.000535212	0.00364827	27.818	1.61049	0.314294	5.12414	2.98898e-07	1.06138e-05
Cdh5	ENSMUSG00000031871	protein_coding	8	104101625	104144502	+	48.3713	0.760175	0.266293	2.85466	0.00430829	0.0410724	75.0463	1.66564	0.24292	6.85672	7.04583e-12	5.29223e-10	51.2064	1.02194	0.251301	4.06661	4.77025e-05	0.000515458	63.9693	1.21296	0.258779	4.68723	2.76931e-06	7.21048e-05
Asprv1	ENSMUSG00000033508	protein_coding	6	86628174	86629702	+	16.3564	0.760769	0.32253	2.35875	0.0183364	0.119102	78.565	2.45339	0.357929	6.8544	7.16112e-12	5.33776e-10	18.9635	0.368965	0.282414	1.30647	0.191394	0.337907	21.5265	1.01899	0.435834	2.33802	0.019386	0.0986983
Fmo2	ENSMUSG00000040170	protein_coding	1	162874317	162898726	-	534.014	-0.521789	0.239438	-2.17923	0.0293148	0.16255	635.188	-1.0283	0.257095	-3.99971	6.34209e-05	0.000910696	444.15	-0.624664	0.184128	-3.39256	0.000692436	0.0044706	395.796	-1.28475	0.185656	-6.92006	4.51438e-12	5.38539e-10
Alox5ap	ENSMUSG00000060063	protein_coding	5	149265058	149288045	+	45.8246	1.20629	0.289412	4.16808	3.07182e-05	0.000729333	93.5586	2.0477	0.298899	6.85081	7.34344e-12	5.45285e-10	37.2436	0.728731	0.236949	3.07547	0.00210169	0.01069	37.4357	1.20172	0.356623	3.36972	0.000752443	0.00802665
Fhod1	ENSMUSG00000014778	protein_coding	8	105329163	105347953	-	129.711	0.51954	0.211495	2.45651	0.0140293	0.0983503	147.717	0.468747	0.229616	2.04144	0.0412075	0.155656	168.061	1.17025	0.171041	6.84194	7.81283e-12	5.46266e-10	145.243	0.617946	0.230114	2.6854	0.0072444	0.0483554
Cyp2d26	ENSMUSG00000022445	protein_coding	15	82790107	82794245	-	159.169	-0.516617	0.247905	-2.08393	0.0371664	0.190452	219.162	-2.01381	0.294152	-6.84615	7.58629e-12	5.59067e-10	205.608	-0.669074	0.298913	-2.23835	0.025198	0.0744934	170.666	-0.627987	0.269257	-2.3323	0.0196852	0.0998314
Gbp3	ENSMUSG00000028268	protein_coding	3	142560052	142573209	+	428.351	1.62097	0.32846	4.93506	8.0127e-07	3.06829e-05	345.964	1.37586	0.288979	4.7611	1.92544e-06	4.47414e-05	333.501	1.35142	0.197765	6.83346	8.28886e-12	5.77427e-10	285.695	1.61386	0.276608	5.83448	5.39595e-09	3.02107e-07
Cyp3a13	ENSMUSG00000029727	protein_coding	5	137892932	137921619	-	2473.86	-1.02131	0.189278	-5.39582	6.82129e-08	3.56734e-06	2660.16	-1.06356	0.203532	-5.22549	1.7369e-07	5.29998e-06	2787.67	-1.07011	0.199196	-5.37212	7.78166e-08	2.22879e-06	2550.43	-1.23532	0.178923	-6.90419	5.04908e-12	5.98414e-10
Prex1	ENSMUSG00000039621	protein_coding	2	166566342	166713832	-	133.694	0.947142	0.226563	4.18049	2.90884e-05	0.000696902	160.032	0.783789	0.182883	4.28574	1.8213e-05	0.000312825	137.445	1.23028	0.192798	6.3812	1.75709e-10	9.49328e-09	149.244	1.29851	0.188111	6.90288	5.09584e-12	6.0006e-10
Ces1d	ENSMUSG00000056973	protein_coding	8	93166068	93197838	-	1180.6	-0.533341	0.224134	-2.37956	0.0173332	0.114417	1168.55	-1.52181	0.222831	-6.82943	8.52541e-12	6.21241e-10	1085.92	-0.966649	0.21769	-4.44048	8.97583e-06	0.000128832	1145.13	-1.23653	0.187511	-6.59445	4.26828e-11	4.21181e-09
Dmd	ENSMUSG00000045103	protein_coding	X	82948870	85206141	+	1619.3	-0.138735	0.191868	-0.723074	0.469634	0.760994	1419	-0.892861	0.148084	-6.02941	1.64556e-09	7.4389e-08	1424.07	-0.584562	0.1249	-4.68024	2.86544e-06	4.99039e-05	1404.15	-0.874363	0.126794	-6.89595	5.35043e-12	6.22013e-10
Cxcl13	ENSMUSG00000023078	protein_coding	5	95956928	95961067	+	53.1672	1.05059	0.294972	3.56164	0.000368539	0.00592772	212.389	2.72389	0.412095	6.60987	3.84661e-11	2.38477e-09	65.6496	1.57805	0.23148	6.81722	9.2822e-12	6.41923e-10	72.5437	1.81722	0.336128	5.40633	6.43284e-08	2.7497e-06
Gpc3	ENSMUSG00000055653	protein_coding	X	52272426	52613950	-	150.166	-0.283322	0.207199	-1.36739	0.171502	0.473479	118.458	-1.6022	0.234808	-6.82347	8.88683e-12	6.42781e-10	133.846	-1.11584	0.184462	-6.04918	1.45589e-09	6.60159e-08	117.267	-1.14156	0.247962	-4.60375	4.14957e-06	0.000102905
B430306N03Rik	ENSMUSG00000043740	protein_coding	17	48316141	48327024	+	19.0479	1.9443	0.347594	5.59359	2.22417e-08	1.36158e-06	22.2413	2.69351	0.394783	6.82275	8.9312e-12	6.43606e-10	10.2575	1.55584	0.331437	4.69422	2.67631e-06	4.71279e-05	12.0536	1.95869	0.425543	4.60281	4.16837e-06	0.000103231
C6	ENSMUSG00000022181	protein_coding	15	4727175	4815456	+	10.837	1.56902	0.354843	4.42174	9.79112e-06	0.000272366	18.6267	2.3647	0.389248	6.07506	1.23943e-09	5.74934e-08	23.4621	1.95692	0.287236	6.81292	9.56359e-12	6.54246e-10	18.4154	1.96417	0.375573	5.22979	1.69707e-07	6.45311e-06
Tnni1	ENSMUSG00000026418	protein_coding	1	135783065	135810989	+	290.009	-0.787229	0.339743	-2.31713	0.0204966	0.128263	197.296	-0.851767	0.248329	-3.43	0.00060359	0.0058967	296.493	-1.63476	0.239941	-6.81318	9.54641e-12	6.54246e-10	327.791	-1.1325	0.371187	-3.05103	0.00228058	0.0196809
Zc3h12a	ENSMUSG00000042677	protein_coding	4	125118423	125127840	-	103.282	1.28094	0.246631	5.19375	2.06103e-07	9.26907e-06	121.613	1.40232	0.205659	6.81867	9.18884e-12	6.57322e-10	113.529	1.15854	0.203844	5.68345	1.32004e-08	4.69264e-07	115.727	1.21035	0.238551	5.07375	3.90045e-07	1.33942e-05
Cpn1	ENSMUSG00000025196	protein_coding	19	43956307	43986556	-	199.675	-0.989687	0.223262	-4.43285	9.29951e-06	0.000260671	253.039	-1.18069	0.443504	-2.66219	0.00776336	0.0449068	200.878	-1.49984	0.220214	-6.81084	9.7029e-12	6.61397e-10	212.312	-0.417759	0.279799	-1.49307	0.135419	0.355739
Il1rn	ENSMUSG00000026981	protein_coding	2	24336853	24351494	+	429.946	1.91092	0.274211	6.96878	3.19698e-12	6.62201e-10	316.787	1.38332	0.270536	5.11325	3.16668e-07	9.19193e-06	299.246	0.494962	0.182209	2.71645	0.00659853	0.0261004	316.922	1.51296	0.288252	5.24875	1.53134e-07	5.89664e-06
Gusb	ENSMUSG00000025534	protein_coding	5	129989011	130003049	-	313.81	0.413913	0.155957	2.65401	0.00795409	0.0649383	397.986	0.985917	0.144819	6.80792	9.90221e-12	7.05768e-10	343.468	0.779559	0.142936	5.45389	4.92789e-08	1.49471e-06	326.472	0.928597	0.167291	5.55079	2.84379e-08	1.34054e-06
Ces2c	ENSMUSG00000061825	protein_coding	8	104847068	104854483	+	3535.17	-0.635396	0.212881	-2.98475	0.00283809	0.0297571	3374.94	-1.39707	0.205249	-6.80674	9.98367e-12	7.07846e-10	4036.81	-1.12359	0.196296	-5.72393	1.04089e-08	3.80685e-07	3880.25	-1.25399	0.22431	-5.59042	2.26515e-08	1.09664e-06
Icos	ENSMUSG00000026009	protein_coding	1	60977927	61000320	+	14.8014	0.879075	0.30583	2.87439	0.00404804	0.0391211	35.0559	2.00233	0.294206	6.80588	1.00436e-11	7.07846e-10	22.9428	1.22951	0.268533	4.57862	4.68044e-06	7.43632e-05	33.0124	1.91644	0.372603	5.14339	2.69819e-07	9.77867e-06
Nox1	ENSMUSG00000031257	protein_coding	X	134086421	134221956	-	178.935	-1.08768	0.27991	-3.88582	0.000101985	0.00202685	351.703	1.84242	0.270698	6.80618	1.00221e-11	7.07846e-10	342.379	0.393447	0.282988	1.39033	0.164427	0.302689	366.191	0.950777	0.29078	3.26975	0.00107643	0.0108307
Cyth4	ENSMUSG00000018008	protein_coding	15	78597047	78622019	+	153.322	1.20645	0.245251	4.91923	8.68837e-07	3.29942e-05	159.264	1.22706	0.220624	5.56176	2.67063e-08	9.64043e-07	134.498	0.947458	0.186261	5.08671	3.64327e-07	8.5752e-06	156.291	1.49602	0.217566	6.87616	6.14855e-12	7.10274e-10
Adh1	ENSMUSG00000074207	protein_coding	3	138260991	138290698	+	2069.97	-1.63766	0.235659	-6.94929	3.67132e-12	7.30434e-10	2955.52	-0.144835	0.373583	-0.387691	0.698245	0.862058	3044.19	-0.68457	0.275825	-2.4819	0.0130684	0.0447266	3081.58	-0.402941	0.394831	-1.02054	0.307473	0.571784
Draxin	ENSMUSG00000029005	protein_coding	4	148098437	148130698	-	5.15238	1.02732	0.369128	2.7831	0.00538429	0.0485644	13.8468	2.82826	0.415926	6.79992	1.04674e-11	7.3268e-10	10.6592	2.07206	0.348296	5.94913	2.69567e-09	1.14689e-07	13.1101	2.74579	0.426232	6.44202	1.17897e-10	9.9623e-09
Adck3	ENSMUSG00000026489	protein_coding	1	180165238	180199602	-	335.585	-1.2148	0.175422	-6.92501	4.35946e-12	8.58017e-10	368.56	-0.961704	0.253477	-3.79404	0.000148215	0.00185664	365.188	-1.06103	0.177168	-5.98884	2.11342e-09	9.19748e-08	350.76	-0.996033	0.208123	-4.78578	1.70322e-06	4.71731e-05
Myo1f	ENSMUSG00000024300	protein_coding	17	33555719	33607764	+	115.035	1.41294	0.253971	5.56341	2.64555e-08	1.60345e-06	120.632	1.53305	0.241232	6.3551	2.08295e-10	1.13626e-08	97.7522	1.306	0.192913	6.7699	1.2887e-11	8.66025e-10	113.77	1.60883	0.247313	6.50522	7.75809e-11	7.15155e-09
Itga8	ENSMUSG00000026768	protein_coding	2	12106632	12301920	-	186.951	-0.561346	0.223767	-2.50862	0.0121205	0.0887101	147.088	-1.37961	0.219799	-6.27669	3.45865e-10	1.78216e-08	148.77	-1.27396	0.188257	-6.76713	1.3136e-11	8.79652e-10	157.002	-1.0064	0.235899	-4.26623	1.988e-05	0.000390161
Sh2d7	ENSMUSG00000046460	protein_coding	9	54538984	54545020	+	72.4007	-0.327684	0.253307	-1.29362	0.195796	0.507085	57.2113	-2.04827	0.302588	-6.76915	1.29543e-11	8.87663e-10	63.0235	-0.727772	0.223281	-3.25945	0.00111629	0.00654627	59.7221	-0.94999	0.288687	-3.29072	0.000999298	0.0101668
Gml	ENSMUSG00000068349	protein_coding	15	74813454	74818815	-	27.716	0.846047	0.315874	2.67843	0.00739682	0.0613591	15.3387	3.1021	0.458604	6.76422	1.34027e-11	9.15182e-10	4.26278	1.22664	0.36732	3.33944	0.000839483	0.00519873	6.60413	0.61914	0.386124	1.60348	0.10883	0.312862
Olr1	ENSMUSG00000030162	protein_coding	6	129485246	129507165	-	14.8563	2.05918	0.341485	6.03006	1.63897e-09	1.38247e-07	21.4709	2.73612	0.404818	6.75888	1.39066e-11	9.46276e-10	9.4104	1.78454	0.343697	5.19219	2.07833e-07	5.23847e-06	12.65	2.32014	0.484316	4.79055	1.66321e-06	4.63464e-05
Aldh1a3	ENSMUSG00000015134	protein_coding	7	66390892	66427517	-	504.541	1.90779	0.347712	5.48669	4.09527e-08	2.31357e-06	251.936	1.29342	0.314273	4.11559	3.86188e-05	0.000597612	181.553	0.831252	0.177962	4.67094	2.99819e-06	5.18831e-05	286.93	2.07657	0.304051	6.82966	8.51166e-12	9.77075e-10
Gpnmb	ENSMUSG00000029816	protein_coding	6	49036518	49058182	+	55.8735	1.81601	0.287162	6.324	2.54875e-10	2.79355e-08	39.5966	1.57477	0.344679	4.56881	4.90506e-06	0.000102341	45.0633	1.5832	0.234597	6.74858	1.49304e-11	9.9282e-10	71.7523	2.18112	0.353007	6.17869	6.46346e-10	4.60825e-08
Cav1	ENSMUSG00000007655	protein_coding	6	17306335	17341452	+	1587.71	-0.367207	0.18921	-1.94074	0.0522893	0.235276	1361.24	-0.821056	0.153719	-5.34128	9.22932e-08	2.93549e-06	1515.35	-1.0626	0.157534	-6.74523	1.52783e-11	1.01241e-09	1544.56	-0.818699	0.137568	-5.95125	2.66098e-09	1.61735e-07
Lgals3	ENSMUSG00000050335	protein_coding	14	47367751	47386160	+	10148.1	-0.312144	0.186967	-1.66951	0.0950156	0.336982	10931.6	-0.317895	0.184998	-1.71837	0.0857287	0.257688	9872.47	-0.915148	0.135728	-6.7425	1.55684e-11	1.02806e-09	10928.2	-0.655909	0.187288	-3.50214	0.000461539	0.00537439
Rab44	ENSMUSG00000064147	protein_coding	17	29135056	29148980	+	27.1573	2.23034	0.323947	6.88489	5.78325e-12	1.03781e-09	22.6493	2.03128	0.34705	5.85297	4.8286e-09	1.99361e-07	11.8955	1.02512	0.332756	3.08069	0.00206519	0.0105382	20.7977	2.03853	0.403857	5.04765	4.47271e-07	1.50342e-05
Map2	ENSMUSG00000015222	protein_coding	1	66175273	66442583	+	225.508	-0.0798251	0.162721	-0.490566	0.623733	0.847196	182.671	-1.11308	0.179102	-6.21479	5.13932e-10	2.56035e-08	190.868	-1.13053	0.167725	-6.74038	1.57971e-11	1.03955e-09	190.307	-0.63552	0.169706	-3.74482	0.00018052	0.00248294
Scg2	ENSMUSG00000050711	protein_coding	1	79434669	79440090	-	292.761	0.078356	0.152054	0.515315	0.606333	0.838161	227.193	-0.900324	0.248327	-3.62555	0.000288342	0.0032159	248.44	-1.1164	0.165798	-6.73349	1.65642e-11	1.08627e-09	237.307	-0.898227	0.188638	-4.76164	1.92024e-06	5.20776e-05
Pprc1	ENSMUSG00000055491	protein_coding	19	46044886	46072915	+	129.605	0.749307	0.198701	3.77103	0.000162576	0.00301095	146.066	0.797086	0.252586	3.1557	0.00160114	0.0131436	154.146	1.3258	0.19695	6.73165	1.67744e-11	1.09627e-09	134.231	1.05825	0.247846	4.26977	1.95677e-05	0.000385275
Prss27	ENSMUSG00000050762	protein_coding	17	24038144	24045954	+	45.4159	2.25461	0.327992	6.87398	6.24353e-12	1.10953e-09	25.9246	1.63956	0.313053	5.23732	1.62926e-07	4.99495e-06	25.3584	1.61697	0.274883	5.88241	4.04338e-09	1.62573e-07	23.138	1.83079	0.379679	4.82194	1.42169e-06	4.02931e-05
Gbp10	ENSMUSG00000054588	protein_coding	5	105215699	105239533	-	21.9118	2.17483	0.368469	5.90233	3.58405e-09	2.7564e-07	17.807	2.95305	0.442448	6.67434	2.48354e-11	1.62755e-09	15.0506	2.1379	0.317696	6.72941	1.70357e-11	1.10954e-09	14.4788	1.92507	0.448172	4.29538	1.74394e-05	0.000351329
Sema4g	ENSMUSG00000025207	protein_coding	19	44989101	45003397	+	396.578	-0.0530247	0.222304	-0.238524	0.811475	0.937413	487.054	0.491132	0.285203	1.72205	0.0850612	0.256598	590.396	1.23548	0.183648	6.72745	1.72663e-11	1.12072e-09	531.602	0.517545	0.219642	2.35631	0.0184575	0.0955703
Nfkbie	ENSMUSG00000023947	protein_coding	17	45555716	45563169	+	55.8406	1.38325	0.271456	5.09565	3.47546e-07	1.45905e-05	52.7548	1.69047	0.251467	6.72242	1.78727e-11	1.20358e-09	48.4527	0.879177	0.223086	3.94098	8.11505e-05	0.000786605	55.9859	1.43361	0.284925	5.03154	4.86543e-07	1.62051e-05
Ptpn1	ENSMUSG00000027540	protein_coding	2	167932057	167979385	+	366.516	1.13038	0.205075	5.51204	3.54694e-08	2.06537e-06	404.34	1.03367	0.182007	5.67929	1.35259e-08	5.13242e-07	360.929	1.03016	0.153406	6.71521	1.87799e-11	1.21482e-09	335.984	1.10478	0.165248	6.68558	2.30018e-11	2.41281e-09
Krt36	ENSMUSG00000020916	protein_coding	11	100102007	100105626	-	35.0449	2.24411	0.327752	6.84698	7.54237e-12	1.32746e-09	16.8023	1.81199	0.389975	4.64642	3.37749e-06	7.34509e-05	9.57234	0.571005	0.338504	1.68685	0.0916321	0.1972	17.0505	1.56929	0.389214	4.03195	5.53158e-05	0.000935703
Batf2	ENSMUSG00000039699	protein_coding	19	6140983	6172476	+	139.668	1.2579	0.289001	4.35257	1.3455e-05	0.000357967	101.792	1.24857	0.295859	4.22015	2.44141e-05	0.000398648	111.909	1.25011	0.215459	5.80209	6.5492e-09	2.50352e-07	95.3903	1.44875	0.2137	6.77935	1.20717e-11	1.34349e-09
Cnr1	ENSMUSG00000044288	protein_coding	4	33924593	33948831	+	207.232	0.166307	0.187811	0.885504	0.375885	0.690645	151.948	-1.3404	0.235804	-5.68437	1.31295e-08	5.00793e-07	152.045	-1.25714	0.187826	-6.69311	2.1847e-11	1.39894e-09	166.81	-0.882307	0.199498	-4.42265	9.74984e-06	0.000212356
Ctxn3	ENSMUSG00000069372	protein_coding	18	57468486	57478134	+	162.766	-0.297726	0.272095	-1.0942	0.273869	0.59583	132.641	-1.46783	0.219114	-6.69892	2.09959e-11	1.40903e-09	133.906	-1.18272	0.214771	-5.50688	3.65245e-08	1.14624e-06	151.584	-1.30186	0.206796	-6.29538	3.06639e-10	2.34487e-08
A630081J09Rik	ENSMUSG00000094840	protein_coding	5	137208813	137212389	-	193.424	0.493607	0.215606	2.28939	0.0220567	0.134932	243.594	0.778402	0.287003	2.71218	0.00668427	0.0401529	276.483	1.38102	0.206392	6.69128	2.2123e-11	1.41186e-09	244.822	0.738577	0.315505	2.34094	0.0192354	0.0982384
Angptl4	ENSMUSG00000002289	protein_coding	17	33773750	33781575	-	137.172	0.764457	0.291242	2.62482	0.00866956	0.0692959	144.031	1.85248	0.276877	6.6906	2.22261e-11	1.47637e-09	79.9739	0.156948	0.231489	0.677991	0.497778	0.650258	110.275	0.583512	0.267107	2.18456	0.0289211	0.131572
Calb2	ENSMUSG00000003657	protein_coding	8	110142539	110168206	-	152.134	-0.128065	0.195078	-0.656479	0.511516	0.785601	108.834	-1.51244	0.226163	-6.68742	2.2714e-11	1.49859e-09	116.426	-1.08664	0.19218	-5.65427	1.56508e-08	5.44145e-07	110.793	-1.08353	0.209754	-5.16574	2.39493e-07	8.79524e-06
Prnp	ENSMUSG00000079037	protein_coding	2	131909928	131938429	+	2194.6	-0.304377	0.193501	-1.573	0.115718	0.379454	1906	-1.03029	0.154062	-6.68745	2.27086e-11	1.49859e-09	2153.47	-0.966599	0.172444	-5.6053	2.07898e-08	6.94868e-07	2125.04	-0.72626	0.172318	-4.21466	2.50157e-05	0.00047413
Hpgd	ENSMUSG00000031613	protein_coding	8	56294552	56321046	+	2930.59	-0.747076	0.207377	-3.60251	0.000315163	0.0052243	2912.76	-1.31785	0.199314	-6.61191	3.794e-11	2.36719e-09	3367.17	-1.1515	0.196409	-5.86277	4.55214e-09	1.81494e-07	3250.5	-1.35444	0.200754	-6.74679	1.51152e-11	1.652e-09
C1ra	ENSMUSG00000055172	protein_coding	6	124512632	124523440	+	263.024	1.11289	0.248368	4.48081	7.43592e-06	0.000217771	280.041	1.46657	0.219829	6.67144	2.53312e-11	1.65449e-09	239.646	1.05369	0.179956	5.85527	4.76231e-09	1.88687e-07	257.862	1.53498	0.269417	5.69742	1.21631e-08	6.23598e-07
Ugt2b34	ENSMUSG00000029260	protein_coding	5	86889767	86906937	-	7704.4	-0.525097	0.209519	-2.5062	0.0122037	0.0890301	8288.98	-0.964436	0.198853	-4.84999	1.23469e-06	3.0834e-05	9101.9	-0.615524	0.17207	-3.57718	0.000347324	0.0025712	8266.26	-1.2202	0.180909	-6.74483	1.53202e-11	1.66443e-09
Tm4sf4	ENSMUSG00000027801	protein_coding	3	57425314	57441677	+	139.864	0.269684	0.175003	1.54103	0.12331	0.393355	98.2796	-0.484926	0.302997	-1.60043	0.109503	0.30303	103.945	-1.3438	0.201606	-6.66548	2.63801e-11	1.67791e-09	102.622	-0.939951	0.23142	-4.06166	4.87244e-05	0.000839772
Unc93b1	ENSMUSG00000036908	protein_coding	19	3935186	3949340	+	424.279	0.457959	0.182231	2.51307	0.0119687	0.0880173	459.333	0.987399	0.160933	6.13546	8.49105e-10	4.03459e-08	471.744	0.941503	0.141317	6.66234	2.69493e-11	1.70273e-09	483.195	0.829635	0.156088	5.31517	1.06555e-07	4.30274e-06
Slfn5	ENSMUSG00000054404	protein_coding	11	82951349	82962941	+	255.335	1.72766	0.253823	6.80653	9.99788e-12	1.71029e-09	182.234	1.31954	0.292838	4.50605	6.6047e-06	0.00013229	178.912	1.11455	0.189193	5.89106	3.83732e-09	1.5627e-07	193.164	1.60235	0.237716	6.74062	1.5771e-11	1.70326e-09
Alpl	ENSMUSG00000028766	protein_coding	4	137741733	137796384	-	39.6336	1.90658	0.332001	5.74269	9.3184e-09	6.31719e-07	41.4576	2.26446	0.33973	6.66547	2.63818e-11	1.71737e-09	31.9138	2.01551	0.303171	6.6481	2.96904e-11	1.85741e-09	22.8104	1.81745	0.386349	4.70416	2.54907e-06	6.68473e-05
Pik3c2g	ENSMUSG00000096062 / ENSMUSG00000030228	protein_coding / protein_coding	6 / 6	139621888 / 139736895	139635740 / 139969284	+ / +	24.5626	0.153357	0.298161	0.514344	0.607012	0.838377	57.1019	1.84537	0.276881	6.66484	2.6495e-11	1.719e-09	42.1123	1.59707	0.249226	6.40813	1.47317e-10	8.21607e-09	47.7022	1.71105	0.329371	5.19492	2.04805e-07	7.69158e-06
Camp	ENSMUSG00000038357	protein_coding	9	109847375	109849456	-	2.08334	-0.0976269	0.360769	-0.270608	0.786693	NA	45.2409	2.50382	0.475376	5.26704	1.38644e-07	4.29775e-06	15.9778	2.30261	0.346014	6.65467	2.83928e-11	1.78209e-09	4.10335	1.23389	0.482905	2.55513	0.0106148	0.0639091
Kazald1	ENSMUSG00000025213	protein_coding	19	45075241	45079289	+	38.9204	-0.846556	0.257001	-3.29398	0.000987784	0.0128503	33.0952	-1.28634	0.280509	-4.58573	4.52392e-06	9.54079e-05	40.0908	-1.54849	0.23268	-6.65501	2.83288e-11	1.78209e-09	44.1373	-1.33448	0.278698	-4.78827	1.68225e-06	4.67343e-05
Slfn8	ENSMUSG00000035208	protein_coding	11	83002158	83020810	-	116.765	1.85281	0.272547	6.79813	1.05986e-11	1.79626e-09	90.9411	1.37656	0.300804	4.57627	4.73342e-06	9.93968e-05	72.1611	1.05221	0.216918	4.85071	1.2302e-06	2.41944e-05	87.8515	1.75099	0.270556	6.47182	9.68275e-11	8.70589e-09
Tnfrsf1a	ENSMUSG00000030341	protein_coding	6	125349362	125362484	+	367.013	1.37208	0.215685	6.3615	1.9979e-10	2.26834e-08	337.829	1.06309	0.159782	6.6534	2.8639e-11	1.85196e-09	294.286	0.903233	0.15062	5.99676	2.01287e-09	8.82046e-08	288.541	0.920604	0.171164	5.37848	7.51161e-08	3.15903e-06
Pbld1	ENSMUSG00000020072	protein_coding	10	63061582	63077962	+	70.0126	-1.01192	0.281014	-3.60096	0.000317046	0.00524703	76.6693	-1.87054	0.281162	-6.65288	2.87412e-11	1.85243e-09	98.1171	-1.15667	0.278161	-4.15828	3.20656e-05	0.000372297	99.5781	-1.14727	0.242084	-4.73916	2.14607e-06	5.75185e-05
Lgals9	ENSMUSG00000001123	protein_coding	11	78962974	78984946	-	350.026	0.865467	0.16267	5.32038	1.03549e-07	5.10879e-06	459.911	1.36165	0.224899	6.05452	1.40841e-09	6.44139e-08	447.238	1.18136	0.177752	6.64615	3.00868e-11	1.87603e-09	439.569	0.825082	0.241178	3.42105	0.000623803	0.00686296
Cpa3	ENSMUSG00000001865	protein_coding	3	20215617	20242181	-	3.83066	0.401483	0.365776	1.09762	0.27237	0.594286	6.48876	1.60868	0.446936	3.59935	0.000319009	0.00352172	8.94312	1.41168	0.335821	4.20366	2.62636e-05	0.000315927	22.0996	2.72336	0.405049	6.72354	1.77366e-11	1.90429e-09
Nefl	ENSMUSG00000022055	protein_coding	14	68083863	68089095	+	96.0097	-0.00702354	0.212071	-0.0331188	0.97358	0.990798	67.5493	-1.70458	0.256488	-6.64587	3.01429e-11	1.93639e-09	64.0468	-1.40406	0.234746	-5.98118	2.21523e-09	9.59664e-08	66.7067	-0.902219	0.243583	-3.70395	0.000212267	0.0028404
Aldh1a1	ENSMUSG00000053279	protein_coding	19	20601961	20643462	+	4126.43	-0.633532	0.2351	-2.69473	0.00704458	0.0590132	4916.52	-1.16409	0.248292	-4.68841	2.75339e-06	6.11728e-05	4826.02	-1.3293	0.200216	-6.63934	3.15093e-11	1.95194e-09	4401.04	-1.17238	0.245728	-4.77106	1.8326e-06	5.00307e-05
Mettl7a1	ENSMUSG00000054619	protein_coding	15	100304817	100314348	+	1053.94	-0.978167	0.172158	-5.6818	1.33282e-08	8.71283e-07	1055.34	-1.14781	0.180908	-6.34473	2.22819e-10	1.20538e-08	1271.44	-1.17229	0.176648	-6.63634	3.2157e-11	1.98559e-09	1130.55	-1.11554	0.172038	-6.4843	8.91433e-11	8.09475e-09
Slfn10-ps	ENSMUSG00000072621	pseudogene	11	83028130	83040042	-	14.0033	1.58886	0.348103	4.56433	5.0109e-06	0.000155457	20.0922	2.44856	0.368958	6.63641	3.21419e-11	2.05803e-09	13.7122	1.688	0.322138	5.23999	1.60586e-07	4.1495e-06	12.9911	1.90827	0.415588	4.59174	4.39569e-06	0.000108389
Dmpk	ENSMUSG00000030409	protein_coding	7	19083849	19093821	+	632.668	-0.211003	0.220964	-0.954923	0.339617	0.659349	493.555	-1.19766	0.180616	-6.63096	3.33513e-11	2.10153e-09	490.02	-0.972979	0.191352	-5.08476	3.68098e-07	8.63193e-06	496.971	-0.825342	0.197953	-4.16939	3.05416e-05	0.000559123
Ly6d	ENSMUSG00000034634	protein_coding	15	74762056	74763567	-	55.9902	1.74001	0.302633	5.74959	8.94612e-09	6.14042e-07	61.2476	2.31655	0.349338	6.63124	3.32878e-11	2.10153e-09	37.9652	1.37096	0.245221	5.5907	2.26161e-08	7.49325e-07	68.5152	2.09075	0.338285	6.18042	6.39293e-10	4.59385e-08
Trim30a	ENSMUSG00000030921	protein_coding	7	104409025	104465193	-	511.303	1.58004	0.233439	6.76852	1.30103e-11	2.14541e-09	400.548	1.11981	0.270766	4.13573	3.53829e-05	0.000552352	375.828	0.540744	0.191329	2.82625	0.00470965	0.0200018	460.795	1.29768	0.256847	5.05234	4.36422e-07	1.47238e-05
Srrm2	ENSMUSG00000039218	protein_coding	17	23803187	23824739	+	1521.45	0.397959	0.169786	2.34388	0.0190844	0.122354	1770.44	0.68981	0.226803	3.04145	0.00235444	0.0178355	1834.41	1.27272	0.192245	6.62031	3.58458e-11	2.19908e-09	1804.52	0.660616	0.220203	3.00003	0.00269955	0.0225399
Ccl11	ENSMUSG00000020676	protein_coding	11	82057823	82062955	+	360.944	1.40436	0.207791	6.75851	1.39418e-11	2.25833e-09	320.824	0.79308	0.281666	2.81568	0.0048674	0.0313611	196.83	0.0749218	0.173155	0.432687	0.665242	0.784056	182.346	0.425881	0.30224	1.40908	0.158811	0.39282
Niacr1	ENSMUSG00000045502	protein_coding	5	123863570	123865516	-	43.4113	2.03459	0.300989	6.75968	1.38294e-11	2.25833e-09	42.4455	1.94351	0.332732	5.84106	5.18686e-09	2.12803e-07	27.6506	0.974742	0.249239	3.91088	9.19601e-05	0.000874049	37.7495	1.83255	0.411735	4.45081	8.55485e-06	0.000189724
Ccl3	ENSMUSG00000000982	protein_coding	11	83647844	83649355	-	13.0834	2.0366	0.369661	5.50938	3.60098e-08	2.07272e-06	16.5264	2.83882	0.428903	6.61879	3.62147e-11	2.26678e-09	9.25325	1.60854	0.346984	4.63577	3.55604e-06	5.93235e-05	6.79371	1.80791	0.498159	3.62919	0.000284317	0.00364165
Cebpb	ENSMUSG00000056501	protein_coding	2	167688915	167690418	+	68.266	1.84644	0.273286	6.75645	1.41414e-11	2.27057e-09	81.296	1.56854	0.288435	5.43811	5.38474e-08	1.8225e-06	55.6302	1.22708	0.218297	5.62118	1.8966e-08	6.384e-07	51.3216	1.29839	0.300731	4.31743	1.57856e-05	0.000322641
Maoa	ENSMUSG00000025037	protein_coding	X	16619698	16687818	+	11331.2	-0.839596	0.214656	-3.91136	9.17771e-05	0.00185214	12234	-0.87698	0.173126	-5.06557	4.0717e-07	1.14742e-05	13079.5	-1.09539	0.165646	-6.61286	3.76961e-11	2.30516e-09	11912.4	-0.983869	0.191159	-5.14686	2.64887e-07	9.6309e-06
Gm16894	ENSMUSG00000097899	lincRNA	1	40076228	40085853	-	7.37025	1.27426	0.367941	3.46323	0.000533735	0.00791693	13.5734	2.8746	0.434838	6.61074	3.82414e-11	2.37839e-09	3.1808	0.993308	0.363429	2.73316	0.00627305	0.0250527	6.18636	2.36954	0.494589	4.79093	1.66007e-06	4.63296e-05
Ighv5-12	ENSMUSG00000095429	IG_LV_gene	12	113702124	113702578	-	7.04684	-0.539149	0.339247	-1.58925	0.112004	0.372523	9.86442	0.959053	0.447723	2.14207	0.0321879	0.129956	10.7393	0.922953	0.351636	2.62474	0.00867158	0.0324895	33.6994	2.68589	0.401588	6.68816	2.25989e-11	2.38425e-09
Adam12	ENSMUSG00000054555	protein_coding	7	133883199	134232146	-	28.6168	1.23158	0.314169	3.92011	8.8507e-05	0.00180405	49.1962	1.94639	0.294942	6.59922	4.13317e-11	2.55433e-09	26.2308	0.895988	0.260329	3.44176	0.000577951	0.00388256	29.0296	1.38624	0.319262	4.34202	1.41181e-05	0.000291827
Coro1a	ENSMUSG00000030707	protein_coding	7	126699773	126707787	-	524.128	1.11113	0.238464	4.65951	3.16964e-06	0.000103417	721.868	1.56641	0.252292	6.20871	5.3421e-10	2.64116e-08	548.951	0.948003	0.172639	5.49123	3.99138e-08	1.23428e-06	633.283	1.70355	0.255274	6.67341	2.49919e-11	2.59338e-09
Lancl3	ENSMUSG00000047344	protein_coding	X	9199902	9268085	+	57.138	-0.875191	0.273135	-3.20424	0.00135417	0.0165245	38.2625	-1.74832	0.265225	-6.59183	4.34446e-11	2.66802e-09	43.5974	-1.5337	0.242356	-6.32826	2.47934e-10	1.30978e-08	56.3445	-1.55166	0.279854	-5.54455	2.94707e-08	1.37923e-06
Csf1r	ENSMUSG00000024621	protein_coding	18	61105572	61132149	+	442.345	0.736025	0.191748	3.8385	0.000123787	0.0023926	509.32	1.14414	0.173608	6.59035	4.38796e-11	2.68385e-09	448.795	0.578193	0.169766	3.40582	0.000659661	0.00429639	471.434	0.784851	0.228963	3.42786	0.000608366	0.00671742
Esrrg	ENSMUSG00000026610	protein_coding	1	187608791	188214885	+	56.1838	-0.950538	0.27797	-3.41957	0.000627211	0.0089134	45.5999	-1.63479	0.318783	-5.12823	2.92484e-07	8.58935e-06	44.9476	-1.55122	0.235711	-6.58104	4.67162e-11	2.82047e-09	55.0322	-1.23808	0.319005	-3.88106	0.000104001	0.00156104
Bche	ENSMUSG00000027792	protein_coding	3	73635808	73708415	-	1084.4	-0.630495	0.190932	-3.30219	0.000959324	0.0125425	1191.19	-1.73939	0.264369	-6.57939	4.7237e-11	2.8738e-09	1413.29	-0.911976	0.205284	-4.4425	8.8918e-06	0.000128109	1086.81	-1.17018	0.181371	-6.45188	1.10472e-10	9.47904e-09
Sept9	ENSMUSG00000059248	protein_coding	11	117199661	117362325	+	288.935	0.58915	0.175145	3.36378	0.000768814	0.0105018	292.198	0.666384	0.143883	4.63144	3.63132e-06	7.84469e-05	289.005	1.01709	0.154847	6.56835	5.08751e-11	3.04259e-09	279.803	0.766301	0.169548	4.51968	6.19338e-06	0.000145485
Clca3	ENSMUSG00000028255	protein_coding	3	145004537	145032776	-	38143.6	-0.421364	0.202794	-2.07779	0.0377283	0.192491	28979.4	-0.894353	0.217848	-4.1054	4.03609e-05	0.000620653	36413.8	-1.2427	0.189366	-6.5624	5.29476e-11	3.15661e-09	44714.6	-1.37272	0.249537	-5.50105	3.77546e-08	1.71957e-06
Ephx1	ENSMUSG00000038776	protein_coding	1	180976155	181020904	-	157.858	-0.602928	0.209356	-2.87991	0.00397783	0.0386466	183.629	-1.20188	0.183451	-6.55149	5.69668e-11	3.45498e-09	158.744	-0.753986	0.170841	-4.41339	1.01765e-05	0.000143467	148.814	-0.462633	0.200634	-2.30586	0.0211186	0.105143
Il5ra	ENSMUSG00000005364	protein_coding	6	106711975	106745109	-	30.5589	2.39047	0.357405	6.68841	2.25605e-11	3.47015e-09	7.01986	1.40945	0.462569	3.047	0.00231141	0.0175845	4.19272	0.444325	0.362187	1.22678	0.219904	0.373106	5.65814	0.68761	0.461715	1.48925	0.136421	0.357752
Sema4d	ENSMUSG00000021451	protein_coding	13	51701246	51793747	-	88.3853	0.842091	0.220728	3.81507	0.000136145	0.00258774	110.274	1.26366	0.22694	5.56827	2.57287e-08	9.33932e-07	103.923	1.27849	0.197409	6.47638	9.39513e-11	5.38182e-09	120.868	1.41163	0.213055	6.62569	3.45636e-11	3.50474e-09
Ptprc	ENSMUSG00000026395	protein_coding	1	138062861	138175706	-	1194.94	1.10597	0.220922	5.00616	5.55258e-07	2.21426e-05	1440.87	1.44218	0.257025	5.61102	2.01133e-08	7.48939e-07	1177	1.00996	0.154383	6.54191	6.07366e-11	3.56509e-09	1405.76	1.55849	0.265491	5.87022	4.35209e-09	2.48232e-07
C1qtnf3	ENSMUSG00000058914	protein_coding	15	10952332	10980150	+	309.103	-1.27011	0.250248	-5.07539	3.86698e-07	1.59417e-05	301.627	-1.55189	0.255714	-6.06887	1.28815e-09	5.93311e-08	331.3	-1.40315	0.214549	-6.53996	6.15341e-11	3.60079e-09	332.067	-0.718474	0.205116	-3.50277	0.000460442	0.00536953
Ptprz1	ENSMUSG00000068748	protein_coding	6	22875502	23052916	+	97.0469	-0.470987	0.242024	-1.94603	0.0516505	0.233723	87.5308	-1.3555	0.207178	-6.54268	6.04251e-11	3.61976e-09	85.2942	-1.33244	0.227347	-5.86082	4.60584e-09	1.82868e-07	120.672	-0.830191	0.282636	-2.93731	0.00331068	0.026515
Trpm5	ENSMUSG00000009246	protein_coding	7	143069153	143094642	-	116.518	0.232865	0.247574	0.940588	0.346916	0.667346	82.1383	-1.84953	0.28265	-6.54352	6.00875e-11	3.61976e-09	96.5658	-0.383423	0.197048	-1.94583	0.0516748	0.128523	92.099	-0.82743	0.314673	-2.62949	0.00855123	0.0544772
Gm21967	ENSMUSG00000094114	protein_coding	13	119606650	119610458	+	51.6277	-0.726327	0.31309	-2.31987	0.020348	0.127787	54.4062	-0.861965	0.323156	-2.66734	0.00764551	0.0444637	71.4679	-1.46279	0.223819	-6.53558	6.3364e-11	3.69649e-09	52.872	-1.03918	0.25208	-4.1224	3.74952e-05	0.000667019
Hcls1	ENSMUSG00000022831	protein_coding	16	36934983	36963212	+	82.4557	1.23311	0.293007	4.20845	2.57128e-05	0.00062753	95.4656	1.77858	0.27208	6.53698	6.27737e-11	3.74895e-09	77.1047	1.22349	0.214863	5.69428	1.23891e-08	4.44558e-07	83.0474	1.61385	0.323361	4.99086	6.01104e-07	1.9384e-05
Sele	ENSMUSG00000026582	protein_coding	1	164048234	164057677	+	7.97832	1.96773	0.368655	5.33758	9.41931e-08	4.69785e-06	16.6049	2.71564	0.415463	6.53641	6.30117e-11	3.7517e-09	4.58711	1.62625	0.367359	4.42687	9.56097e-06	0.000135796	5.10275	2.24898	0.498318	4.51313	6.38767e-06	0.000149089
Sh3bp2	ENSMUSG00000054520	protein_coding	5	34525838	34563638	+	82.3969	0.984456	0.268643	3.66455	0.000247777	0.00431181	81.0835	1.35879	0.207923	6.53505	6.35885e-11	3.77453e-09	72.073	0.863953	0.205126	4.21181	2.53332e-05	0.000305896	81.573	1.33322	0.213114	6.25588	3.9529e-10	2.93286e-08
Ttyh3	ENSMUSG00000036565	protein_coding	5	140620586	140649031	-	123.56	0.711948	0.216932	3.28189	0.00103115	0.0133104	155.041	0.731259	0.253013	2.8902	0.00384994	0.0262062	157.362	1.29909	0.198997	6.52819	6.65686e-11	3.84803e-09	150.644	0.622873	0.249532	2.49617	0.0125542	0.0724898
Ifi44	ENSMUSG00000028037	protein_coding	3	151730922	151749947	-	103.344	1.75597	0.26382	6.65596	2.81451e-11	4.12134e-09	69.1091	0.738481	0.33044	2.23485	0.0254275	0.109778	85.3718	0.527544	0.244596	2.1568	0.0310213	0.0871953	92.3471	1.56352	0.287842	5.43187	5.57657e-08	2.41766e-06
Cmip	ENSMUSG00000034390	protein_coding	8	117257019	117461503	+	257.435	0.662241	0.199191	3.32466	0.000885262	0.0117932	274.467	0.945041	0.207577	4.55274	5.29526e-06	0.00010943	273.041	1.20668	0.185224	6.51468	7.28458e-11	4.19813e-09	298.735	0.696631	0.208771	3.33683	0.000847408	0.00886354
Ttll6	ENSMUSG00000038756	protein_coding	11	96133786	96165451	+	97.2484	-1.48434	0.223204	-6.65014	2.92818e-11	4.22027e-09	106.571	-0.182675	0.310991	-0.587397	0.556937	0.773963	103.01	-0.726157	0.194998	-3.72392	0.000196153	0.00161561	103.179	-0.881249	0.242981	-3.62682	0.000286932	0.00366742
Fam134b	ENSMUSG00000022270	protein_coding	15	25843264	25973687	+	2032.49	-0.957452	0.176819	-5.41487	6.13329e-08	3.25805e-06	2032.21	-0.837123	0.200148	-4.18253	2.8828e-05	0.000461083	2172.77	-0.810165	0.150781	-5.37312	7.73859e-08	2.2198e-06	2227.49	-1.12552	0.17107	-6.5793	4.7267e-11	4.63827e-09
Duoxa1	ENSMUSG00000027224	protein_coding	2	122302191	122313730	-	44.6963	2.028	0.305751	6.63285	3.29271e-11	4.67207e-09	28.8214	1.53144	0.331507	4.61963	3.84423e-06	8.24989e-05	27.9947	1.06229	0.260821	4.07288	4.6436e-05	0.00050464	35.751	1.99252	0.313977	6.34608	2.20876e-10	1.76817e-08
Bambi	ENSMUSG00000024232	protein_coding	18	3507957	3516404	+	192.933	-0.610755	0.207217	-2.94742	0.00320442	0.0328622	205.087	-1.11795	0.172118	-6.49526	8.28917e-11	4.86124e-09	207.064	-1.15148	0.201653	-5.7102	1.12845e-08	4.09558e-07	193.683	-1.23385	0.187886	-6.56701	5.13371e-11	5.01072e-09
Igsf6	ENSMUSG00000035004	protein_coding	7	121064067	121074530	-	88.92	1.25089	0.255045	4.9046	9.36201e-07	3.53324e-05	110.437	1.63128	0.251451	6.48746	8.72966e-11	5.10424e-09	83.9047	1.14353	0.204795	5.5838	2.35314e-08	7.71552e-07	81.4512	1.3515	0.311285	4.34168	1.41396e-05	0.000291942
Cd40	ENSMUSG00000017652	protein_coding	2	165055627	165072948	+	65.0823	2.00163	0.30271	6.61239	3.78172e-11	5.32466e-09	44.8068	1.49493	0.325239	4.59641	4.29826e-06	9.11408e-05	34.9069	0.989897	0.2397	4.12973	3.63192e-05	0.000412369	40.7107	1.69748	0.314911	5.39036	7.03169e-08	2.99167e-06
Hepacam2	ENSMUSG00000044156	protein_coding	6	3457089	3498297	-	2784.42	-0.542227	0.163601	-3.31432	0.000918648	0.0121407	2970.55	-0.772424	0.130882	-5.9017	3.59778e-09	1.51425e-07	3361.3	-0.641987	0.156146	-4.11144	3.93198e-05	0.000440688	2942.7	-0.834385	0.127324	-6.55327	5.62923e-11	5.43623e-09
Smpd3	ENSMUSG00000031906	protein_coding	8	106252548	106337988	-	601.03	0.297803	0.190206	1.56569	0.117422	0.38305	686.855	0.51642	0.160397	3.21964	0.00128354	0.0110036	747.443	1.11511	0.172381	6.46888	9.87306e-11	5.63739e-09	668.227	0.805596	0.182464	4.4151	1.00964e-05	0.00021926
Smox	ENSMUSG00000027333	protein_coding	2	131491496	131525922	+	436.376	1.42594	0.249366	5.71825	1.07625e-08	7.1118e-07	270.21	0.995073	0.153787	6.47048	9.76951e-11	5.66138e-09	260.719	0.500224	0.167977	2.97793	0.002902	0.0137838	297.804	1.07415	0.193378	5.55468	2.78114e-08	1.31848e-06
Itga5	ENSMUSG00000000555	protein_coding	15	103344289	103366763	-	299.334	1.12699	0.170767	6.59957	4.12365e-11	5.76177e-09	386.252	1.15803	0.238414	4.85722	1.19044e-06	2.98434e-05	234.31	0.390208	0.200067	1.95039	0.0511301	0.127427	296.886	0.716929	0.284192	2.52269	0.011646	0.0685076
Cd4	ENSMUSG00000023274	protein_coding	6	124864692	124888221	-	58.8718	1.17716	0.254383	4.62753	3.70058e-06	0.000118626	44.7818	1.11522	0.262958	4.24105	2.22479e-05	0.00036977	55.6327	1.05341	0.221974	4.74564	2.07849e-06	3.80083e-05	70.3794	1.75397	0.268401	6.53487	6.36662e-11	6.02091e-09
Ptges	ENSMUSG00000050737	protein_coding	2	30889471	30929863	-	139.884	1.65168	0.259839	6.35657	2.06303e-10	2.31667e-08	109.967	1.68459	0.26085	6.45806	1.06052e-10	6.10942e-09	76.8636	0.601925	0.199692	3.01426	0.00257607	0.0125362	83.1915	0.883573	0.244484	3.61404	0.000301466	0.00380522
Tnfsf10	ENSMUSG00000039304	protein_coding	3	27317028	27342427	+	253.86	0.909062	0.243221	3.7376	0.000185784	0.00336692	252.839	0.745839	0.315312	2.3654	0.0180105	0.0844686	312.153	1.17664	0.182321	6.45367	1.09171e-10	6.17918e-09	268.114	0.731116	0.236444	3.09213	0.00198723	0.0176415
Clca2	ENSMUSG00000028262	protein_coding	3	144796559	144819494	-	264.161	1.09043	0.276136	3.94888	7.85185e-05	0.00163133	213.831	1.75986	0.272667	6.45426	1.0875e-10	6.2464e-09	224.392	1.03774	0.209179	4.96099	7.01336e-07	1.49865e-05	312.017	1.72923	0.265542	6.51208	7.41155e-11	6.90182e-09
Inhba	ENSMUSG00000041324	protein_coding	13	16011851	16027211	+	14.5283	1.78005	0.361067	4.92997	8.22434e-07	3.14276e-05	12.988	2.67726	0.415384	6.44526	1.15403e-10	6.59119e-09	8.95894	1.76848	0.346115	5.10952	3.22979e-07	7.72632e-06	10.1962	1.81737	0.439566	4.13446	3.55795e-05	0.000636545
Gm21884	ENSMUSG00000095649	pseudogene	7	106075732	106084046	-	4008.66	-1.31653	0.200362	-6.57075	5.00629e-11	6.88986e-09	4174.7	-1.23873	0.248193	-4.99099	6.00712e-07	1.62935e-05	5026.55	-0.683593	0.145132	-4.71015	2.47535e-06	4.40391e-05	4400.5	-1.03652	0.191013	-5.42643	5.7491e-08	2.48067e-06
Akna	ENSMUSG00000039158	protein_coding	4	63367125	63403354	-	59.0414	0.823333	0.260477	3.16087	0.00157301	0.0185171	75.9492	1.266	0.227661	5.56089	2.68397e-08	9.6707e-07	60.7674	1.34338	0.208818	6.43322	1.24927e-10	7.05004e-09	77.5577	1.35121	0.236252	5.71937	1.06919e-08	5.51265e-07
Inpp5d	ENSMUSG00000026288	protein_coding	1	87620312	87720507	+	166.802	0.891978	0.222009	4.01776	5.87551e-05	0.00127726	180.711	1.17208	0.182178	6.43373	1.24507e-10	7.08892e-09	148.393	1.02039	0.190794	5.34813	8.88659e-08	2.4927e-06	195.885	1.24195	0.222205	5.58921	2.28101e-08	1.1014e-06
Slc5a9	ENSMUSG00000028544	protein_coding	4	111875375	111902918	-	282.422	1.40924	0.241079	5.84554	5.04939e-09	3.73825e-07	275.779	0.779277	0.218678	3.56359	0.000365818	0.00391455	271.303	1.09704	0.202228	5.42475	5.80341e-08	1.72247e-06	228.266	1.53524	0.235937	6.50701	7.66638e-11	7.10288e-09
Mnda	ENSMUSG00000026536	protein_coding	1	173896355	173912922	-	51.0956	1.69409	0.314417	5.38804	7.12295e-08	3.68301e-06	37.3762	2.0316	0.315834	6.43249	1.25528e-10	7.12625e-09	30.9273	1.13565	0.252112	4.50454	6.65158e-06	0.000100079	29.804	1.19851	0.369038	3.24765	0.00116362	0.0115363
Spon1	ENSMUSG00000038156	protein_coding	7	113765998	114043370	+	254.306	1.03399	0.236671	4.3689	1.24876e-05	0.000338627	325.559	1.58653	0.246988	6.42352	1.33159e-10	7.53759e-09	232.832	1.03683	0.167406	6.19348	5.88502e-10	2.89202e-08	257.747	1.49622	0.245576	6.09271	1.11013e-09	7.3949e-08
Sla	ENSMUSG00000022372	protein_coding	15	66780819	66831829	-	185.248	0.892952	0.223274	3.99936	6.35139e-05	0.00136772	246.447	1.45807	0.227184	6.41804	1.38043e-10	7.79143e-09	182.647	0.843907	0.183695	4.59406	4.34698e-06	6.99635e-05	199.881	1.5623	0.248174	6.29518	3.07048e-10	2.34487e-08
Gem	ENSMUSG00000028214	protein_coding	4	11704457	11714752	+	322.01	1.5212	0.232422	6.54499	5.9498e-11	8.06705e-09	182.399	0.715875	0.247553	2.89181	0.0038303	0.0261271	173.699	0.0335891	0.196942	0.170553	0.864575	0.92244	168.053	0.833455	0.218559	3.81341	0.000137063	0.00197448
Atp8b4	ENSMUSG00000060131	protein_coding	2	126320973	126500674	-	50.9481	1.48818	0.279377	5.32678	9.99665e-08	4.95877e-06	83.4525	1.86257	0.290557	6.41034	1.45196e-10	8.17157e-09	43.9039	1.23754	0.232513	5.32246	1.02376e-07	2.83403e-06	51.0715	1.40717	0.383433	3.66994	0.000242609	0.0031807
Syk	ENSMUSG00000021457	protein_coding	13	52583173	52648792	+	804.567	0.66845	0.193912	3.44719	0.000566453	0.00823539	737.183	1.01315	0.164366	6.16395	7.09524e-10	3.42131e-08	661.214	0.643736	0.145185	4.43391	9.25379e-06	0.000132322	766.613	1.2683	0.195785	6.47803	9.29253e-11	8.39639e-09
Pcsk1	ENSMUSG00000021587	protein_coding	13	75089826	75132498	+	696.252	-0.425819	0.19045	-2.23585	0.0253616	0.147699	583.271	-1.2006	0.187439	-6.40528	1.50098e-10	8.42315e-09	667.19	-0.919482	0.193778	-4.74502	2.0849e-06	3.80891e-05	634.107	-1.1195	0.240321	-4.65836	3.18734e-06	8.13641e-05
Edn1	ENSMUSG00000021367	protein_coding	13	42301270	42307989	+	117.88	-1.07287	0.211545	-5.0716	3.94475e-07	1.61894e-05	110.816	-0.914653	0.280409	-3.26185	0.00110687	0.00978987	146.614	-1.19135	0.186045	-6.40355	1.51807e-10	8.44169e-09	167.673	-1.66709	0.290465	-5.7394	9.50144e-09	4.95634e-07
Cd52	ENSMUSG00000000682	protein_coding	4	134082448	134095082	-	189.698	0.719497	0.244871	2.93827	0.00330045	0.0335656	298.633	1.69372	0.264653	6.39977	1.5561e-10	8.70745e-09	199.845	0.776211	0.17951	4.32406	1.53185e-05	0.000201332	249.122	1.45024	0.269828	5.37466	7.67254e-08	3.21929e-06
Trim10	ENSMUSG00000073400	protein_coding	17	36869574	36877825	+	44.8828	0.58654	0.283688	2.06756	0.0386818	0.195449	12.078	2.86	0.447105	6.39671	1.58764e-10	8.80822e-09	5.76808	1.68302	0.366861	4.58761	4.48346e-06	7.15924e-05	14.8683	3.05967	0.487717	6.27346	3.53112e-10	2.67428e-08
Ifi203	ENSMUSG00000039997	protein_coding	1	173920407	173942672	-	180.006	1.284	0.222105	5.78107	7.42288e-09	5.26622e-07	155.267	1.2507	0.322324	3.88026	0.000104343	0.00138244	132.472	1.19498	0.186871	6.39468	1.60887e-10	8.89464e-09	170.48	1.21882	0.248183	4.91098	9.06203e-07	2.7204e-05
Ogn	ENSMUSG00000021390	protein_coding	13	49608071	49624500	+	1721.25	-0.671877	0.229371	-2.92922	0.00339816	0.0342134	1636.29	-0.876462	0.225411	-3.88829	0.000100952	0.00134988	1716.67	-0.950773	0.152535	-6.23313	4.57211e-10	2.27624e-08	1862.08	-1.09229	0.169039	-6.46176	1.03489e-10	9.10224e-09
Aqp8	ENSMUSG00000030762	protein_coding	7	123462294	123468003	+	4694.05	-0.91105	0.234393	-3.88685	0.000101554	0.00202048	3947.23	-1.14587	0.347799	-3.29462	0.000985534	0.00886119	4619.61	-1.8361	0.287467	-6.38715	1.69003e-10	9.27089e-09	5241.38	-0.708895	0.422989	-1.67592	0.0937545	0.28342
Ccdc88b	ENSMUSG00000047810	protein_coding	19	6844623	6858211	-	72.9539	1.61148	0.267327	6.02813	1.65865e-09	1.3883e-07	81.417	1.52416	0.277019	5.50202	3.75473e-08	1.32119e-06	63.7867	1.33497	0.209027	6.38657	1.69643e-10	9.27089e-09	73.0545	1.41903	0.249536	5.68668	1.29535e-08	6.58573e-07
Fgfbp1	ENSMUSG00000048373	protein_coding	5	43978865	43981762	-	1389.96	-0.197551	0.207674	-0.951256	0.341475	0.661314	1571.39	-0.512171	0.211531	-2.42125	0.0154672	0.0758749	1545.27	-0.971006	0.152036	-6.3867	1.69509e-10	9.27089e-09	1348.79	-0.714117	0.166835	-4.28039	1.86567e-05	0.000371343
Fhl1	ENSMUSG00000023092	protein_coding	X	56731787	56793346	+	3614.17	-0.585902	0.197506	-2.96649	0.00301217	0.0312201	3420.16	-0.558601	0.162836	-3.43046	0.00060255	0.00589244	3763.47	-1.01819	0.159478	-6.38452	1.71939e-10	9.36945e-09	4023.11	-0.966107	0.152764	-6.32418	2.54582e-10	2.00286e-08
Trpa1	ENSMUSG00000032769	protein_coding	1	14872648	14918862	-	105.268	1.35433	0.207789	6.5178	7.13459e-11	9.39932e-09	75.7956	0.606107	0.221889	2.73157	0.00630326	0.0383837	77.6795	0.461995	0.215274	2.14608	0.0318667	0.0890452	68.0843	0.45824	0.253232	1.80957	0.0703628	0.236175
Sdc2	ENSMUSG00000022261	protein_coding	15	32920723	33034730	+	862.99	-0.330603	0.185836	-1.77901	0.0752385	0.293952	789.113	-0.791146	0.14239	-5.5562	2.75712e-08	9.87961e-07	817.665	-0.553238	0.145912	-3.79159	0.000149687	0.00128928	779.915	-0.869522	0.134691	-6.4557	1.07717e-10	9.40694e-09
Ptprf	ENSMUSG00000033295	protein_coding	4	118208213	118291405	-	1045.32	0.301815	0.172798	1.74663	0.0807019	0.307009	1075.81	0.505915	0.230656	2.19338	0.0282803	0.118187	1282.43	1.14439	0.179301	6.38247	1.74258e-10	9.4417e-09	1177.67	0.427311	0.220034	1.94202	0.0521346	0.193914
Dock2	ENSMUSG00000020143	protein_coding	11	34226815	34783892	-	251.976	0.711111	0.208603	3.40892	0.000652211	0.0091902	321.581	1.32076	0.235604	5.60583	2.0726e-08	7.68042e-07	255.082	0.933048	0.177371	5.26044	1.43711e-07	3.775e-06	339.575	1.44798	0.224435	6.45168	1.1062e-10	9.47904e-09
Epha2	ENSMUSG00000006445	protein_coding	4	141301240	141329384	+	493.065	1.49699	0.229887	6.51182	7.42433e-11	9.70678e-09	300.591	0.857465	0.252319	3.39834	0.000677955	0.00646789	225.129	-0.0350972	0.191595	-0.183184	0.854653	0.915902	231.087	1.16034	0.207225	5.59941	2.15078e-08	1.04963e-06
Selplg	ENSMUSG00000048163	protein_coding	5	113817798	113830501	-	54.0119	1.09089	0.266821	4.08849	4.34195e-05	0.000994681	65.5126	1.73513	0.272022	6.37867	1.78637e-10	9.8548e-09	51.1695	0.907329	0.229452	3.95433	7.67491e-05	0.000754093	55.1875	1.55019	0.279114	5.55396	2.79266e-08	1.32051e-06
Ugt1a1	ENSMUSG00000089960	protein_coding	1	88211959	88218997	+	293.345	-0.339002	0.263087	-1.28855	0.197553	0.510206	301.204	-1.60421	0.251752	-6.37219	1.86343e-10	1.02509e-08	307.145	-0.893491	0.238812	-3.7414	0.000182999	0.00152243	279.126	-1.20738	0.304337	-3.96725	7.27058e-05	0.0011754
Gm21911	ENSMUSG00000095457	pseudogene	7	106323414	106330688	-	523.439	-1.02295	0.157357	-6.50081	7.98866e-11	1.02975e-08	577.947	-0.932292	0.443746	-2.10096	0.0356448	0.140118	743.706	-0.388371	0.200194	-1.93997	0.0523829	0.12975	648.753	-1.08586	0.221013	-4.91312	8.96366e-07	2.69975e-05
Unc80	ENSMUSG00000055567	protein_coding	1	66468367	66699866	+	90.3093	0.175707	0.200612	0.875858	0.381107	0.695492	67.7202	-1.51592	0.237993	-6.36959	1.89533e-10	1.03681e-08	57.3807	-1.15841	0.216655	-5.34678	8.9534e-08	2.50774e-06	69.408	-0.816093	0.23577	-3.46139	0.000537392	0.00605375
Bmp8b	ENSMUSG00000002384	protein_coding	4	123105165	123132099	+	65.5209	1.79025	0.275562	6.49672	8.20877e-11	1.05072e-08	38.5448	1.48218	0.300479	4.93273	8.10897e-07	2.14e-05	30.1307	1.06294	0.268072	3.96514	7.33537e-05	0.000726206	35.4337	1.0715	0.277233	3.86498	0.0001111	0.00165265
B3galt5	ENSMUSG00000074892	protein_coding	16	96235801	96319859	+	7676.74	0.652395	0.151937	4.29384	1.75606e-05	0.000452718	7739.57	0.96188	0.173026	5.55918	2.71047e-08	9.74821e-07	7526.17	0.873043	0.137196	6.36347	1.97246e-10	1.05371e-08	7394.25	0.736362	0.152204	4.83799	1.31155e-06	3.758e-05
Clec4n	ENSMUSG00000023349	protein_coding	6	123229843	123247021	+	235.618	1.65785	0.255414	6.49085	8.53519e-11	1.08492e-08	235.951	1.86885	0.295023	6.33459	2.37975e-10	1.28028e-08	191.816	1.03879	0.184377	5.63407	1.7601e-08	6.03128e-07	218.084	1.80356	0.281213	6.4135	1.4222e-10	1.18519e-08
Gsdmc3	ENSMUSG00000055827	protein_coding	15	63858271	63869297	-	1072.06	-0.472545	0.195979	-2.41121	0.0158998	0.107789	850.844	-1.16943	0.261917	-4.4649	8.01069e-06	0.000154892	1291.16	0.0400659	0.176803	0.226614	0.820724	0.893606	1080.29	-1.21774	0.189637	-6.42142	1.35006e-10	1.13034e-08
Kcne4	ENSMUSG00000047330	protein_coding	1	78816949	78820024	+	205.876	1.59828	0.246614	6.48089	9.11853e-11	1.15107e-08	201.252	1.22236	0.307163	3.97951	6.90571e-05	0.000981648	116.805	0.441978	0.200579	2.20351	0.0275587	0.07964	80.9905	0.524546	0.296429	1.76955	0.0768028	0.249418
Hyou1	ENSMUSG00000032115	protein_coding	9	44379490	44392369	+	1405.16	0.52037	0.156388	3.32742	0.00087655	0.0117112	1240.95	0.982608	0.154804	6.34744	2.18925e-10	1.19092e-08	1372.46	0.980653	0.158981	6.16837	6.89989e-10	3.3475e-08	1401.03	0.639868	0.202206	3.16443	0.00155385	0.0144184
Gpr132	ENSMUSG00000021298	protein_coding	12	112850876	112860916	-	19.5265	1.43868	0.322333	4.46333	8.06957e-06	0.000232607	20.6436	2.17488	0.342733	6.3457	2.21416e-10	1.20112e-08	16.0941	1.82345	0.301287	6.05221	1.42873e-09	6.53161e-08	18.4733	1.92591	0.35961	5.35557	8.5288e-08	3.55406e-06
Itm2a	ENSMUSG00000031239	protein_coding	X	107397099	107403376	-	47.1001	-0.143652	0.236387	-0.607699	0.543387	0.80399	96.7959	1.6232	0.256231	6.33493	2.37453e-10	1.28028e-08	64.0473	0.242446	0.213684	1.1346	0.256543	0.416152	53.4682	0.495315	0.33447	1.4809	0.138634	0.361168
Tspan4	ENSMUSG00000025511	protein_coding	7	141475240	141493427	+	127.555	1.41176	0.218642	6.45694	1.06842e-10	1.31251e-08	150.779	0.431624	0.220198	1.96016	0.0499767	0.178492	101.292	0.627275	0.193174	3.24721	0.00116544	0.00677601	76.5975	0.9662	0.223735	4.31851	1.57088e-05	0.000321431
Nsg2	ENSMUSG00000020297	protein_coding	11	32000463	32059202	+	197.192	0.357306	0.173379	2.06084	0.0393186	0.196932	137.989	-1.04097	0.236345	-4.40447	1.06045e-05	0.00019761	149.291	-1.18527	0.187358	-6.32625	2.51185e-10	1.31962e-08	134.081	-0.505416	0.22672	-2.22925	0.0257975	0.121452
RP23-142E18.1	ENSMUSG00000098426	pseudogene	7	106091210	106092475	-	213.674	-1.29002	0.208477	-6.18784	6.09932e-10	5.92913e-08	235.628	-1.45194	0.229494	-6.32671	2.50439e-10	1.33629e-08	260.736	-0.739386	0.177513	-4.16525	3.11008e-05	0.000362869	221.384	-0.9233	0.207171	-4.45671	8.32272e-06	0.000185705
Capg	ENSMUSG00000056737	protein_coding	6	72544391	72562983	+	1181.61	1.54089	0.238893	6.45011	1.11771e-10	1.35488e-08	982.481	1.46343	0.23134	6.32589	2.51785e-10	1.33981e-08	801.288	0.534237	0.180617	2.95784	0.00309803	0.0144834	961.903	1.52781	0.254188	6.01055	1.84892e-09	1.17583e-07
Gm6377	ENSMUSG00000048621	protein_coding	X	109196756	109200439	+	50.0583	1.98196	0.307221	6.45125	1.1093e-10	1.35364e-08	47.7474	1.6334	0.325769	5.014	5.33113e-07	1.46636e-05	33.5269	0.912399	0.242369	3.76451	0.000166874	0.00141112	34.9277	1.50174	0.336896	4.45759	8.28878e-06	0.000185174
6330403A02Rik	ENSMUSG00000053963	protein_coding	1	180432387	180483504	-	264.577	-0.398777	0.222187	-1.79478	0.0726885	0.287487	212.487	-1.29075	0.204201	-6.32097	2.59935e-10	1.37568e-08	206.159	-0.825003	0.193647	-4.26034	2.04117e-05	0.000255556	238.633	-1.09723	0.174198	-6.29873	3.00086e-10	2.31104e-08
Sepp1	ENSMUSG00000064373	protein_coding	15	3268547	3280508	+	8157.16	-0.456726	0.1511	-3.02268	0.00250549	0.0268662	8719.21	-1.05338	0.166707	-6.31876	2.63671e-10	1.39168e-08	9887.15	-0.704816	0.199833	-3.52701	0.000420275	0.00299243	10520.5	-0.926081	0.220425	-4.20135	2.65326e-05	0.000497712
Tfec	ENSMUSG00000029553	protein_coding	6	16833381	16898441	-	22.3236	1.25529	0.331487	3.78683	0.000152581	0.0028506	35.7478	2.29919	0.364041	6.31574	2.68863e-10	1.41526e-08	25.1664	1.59619	0.26939	5.92521	3.11901e-09	1.30368e-07	26.0966	1.52115	0.359892	4.22668	2.37164e-05	0.000452389
Lrrk1	ENSMUSG00000015133	protein_coding	7	66226912	66388350	-	405.538	0.443211	0.172753	2.56558	0.0103003	0.0786882	444.448	0.72372	0.152205	4.75489	1.98557e-06	4.57266e-05	441.336	1.08867	0.172468	6.31231	2.74902e-10	1.44024e-08	433.532	0.970619	0.15722	6.17361	6.67462e-10	4.70368e-08
Sgcd	ENSMUSG00000020354	protein_coding	11	46896253	47988969	-	224.244	-0.229034	0.208892	-1.09642	0.272894	0.594578	180.73	-1.28909	0.204335	-6.3087	2.81386e-10	1.4772e-08	187.626	-0.771437	0.181648	-4.24689	2.16761e-05	0.00026926	201.525	-0.946637	0.191146	-4.95243	7.32935e-07	2.29391e-05
Ppef1	ENSMUSG00000062168	protein_coding	X	160623094	160735765	-	23.2181	2.31621	0.36002	6.43357	1.24642e-10	1.49115e-08	12.3891	1.92102	0.436427	4.40169	1.07411e-05	0.000199394	5.33371	0.89417	0.363119	2.46247	0.0137982	0.0466018	9.18358	1.70644	0.473287	3.6055	0.000311552	0.00390016
Inf2	ENSMUSG00000037679	protein_coding	12	112588784	112615556	+	173.324	0.686735	0.222874	3.08126	0.00206123	0.0229076	188.592	0.893697	0.245708	3.63723	0.000275583	0.00310551	170.479	1.14844	0.182119	6.30598	2.86375e-10	1.49213e-08	164.155	0.875651	0.183197	4.77984	1.75439e-06	4.82614e-05
Tgm2	ENSMUSG00000037820	protein_coding	2	158116402	158146436	-	2497.48	1.36534	0.313513	4.35496	1.33089e-05	0.000355628	1752.75	1.25966	0.230605	5.46241	4.6971e-08	1.60647e-06	1512.37	0.784891	0.124481	6.30533	2.87583e-10	1.49433e-08	1694.34	1.40206	0.252911	5.5437	2.96141e-08	1.38239e-06
Dbp	ENSMUSG00000059824	protein_coding	7	45705088	45710155	+	123.528	0.308829	0.225257	1.37101	0.170373	0.471883	246.671	-1.81589	0.287944	-6.3064	2.85598e-10	1.49529e-08	149.736	-0.0454047	0.193199	-0.235015	0.814197	0.889448	77.5174	-0.224879	0.253836	-0.885924	0.375659	0.634571
Slc11a1	ENSMUSG00000026177	protein_coding	1	74375203	74386062	+	61.3936	1.82366	0.283649	6.42929	1.28205e-10	1.52381e-08	71.2503	1.67658	0.283656	5.9106	3.40856e-09	1.44082e-07	48.6275	0.962735	0.21725	4.43146	9.3597e-06	0.000133535	56.1077	1.43329	0.278674	5.14325	2.70022e-07	9.77867e-06
Cdo1	ENSMUSG00000033022	protein_coding	18	46713205	46728342	-	389.061	-0.829015	0.19852	-4.17597	2.96722e-05	0.00070811	357.186	-0.950982	0.214855	-4.42616	9.59248e-06	0.000181347	407.033	-0.956326	0.151796	-6.30007	2.97515e-10	1.54173e-08	469.825	-0.987093	0.186113	-5.30372	1.13466e-07	4.56162e-06
Ms4a6b	ENSMUSG00000024677	protein_coding	19	11516512	11531256	+	357.746	1.36012	0.248119	5.48175	4.21138e-08	2.35734e-06	364.338	1.69998	0.26985	6.29973	2.98169e-10	1.55694e-08	279.53	1.03497	0.181926	5.68897	1.27811e-08	4.56902e-07	309.371	1.53914	0.274999	5.5969	2.18218e-08	1.05929e-06
Cnn1	ENSMUSG00000001349	protein_coding	9	22099281	22109630	+	5217.61	0.133121	0.154304	0.86272	0.388291	0.701255	4681.95	-0.763907	0.201078	-3.79905	0.00014525	0.00182887	4574.56	-1.28259	0.203714	-6.29603	3.05368e-10	1.56967e-08	4623.25	-0.508491	0.16294	-3.12072	0.00180412	0.0163094
Fut2	ENSMUSG00000055978	protein_coding	7	45648595	45666308	-	2802.68	1.16969	0.198055	5.90589	3.50754e-09	2.70895e-07	2539.26	0.649889	0.17181	3.7826	0.000155198	0.0019207	2425.86	0.807111	0.12818	6.29671	3.0403e-10	1.56967e-08	2124.78	0.723633	0.145261	4.9816	6.30623e-07	2.01932e-05
Mgst3	ENSMUSG00000026688	protein_coding	1	167371966	167393841	-	8150.57	-0.362675	0.172539	-2.10199	0.0355542	0.184567	8687.77	-0.495657	0.180631	-2.74403	0.00606892	0.0372236	8632.91	-0.983487	0.156208	-6.29602	3.05384e-10	1.56967e-08	8807.75	-0.722621	0.18915	-3.82036	0.000133258	0.00192423
Ifitm6	ENSMUSG00000059108	protein_coding	7	141015812	141016892	-	26.9686	2.12777	0.331401	6.42053	1.35802e-10	1.60369e-08	162.916	2.63447	0.473948	5.55857	2.71995e-08	9.76434e-07	23.7643	1.78847	0.288804	6.1927	5.91434e-10	2.89894e-08	25.4327	2.3103	0.464415	4.97465	6.5365e-07	2.07125e-05
Klf5	ENSMUSG00000005148	protein_coding	14	99298691	99313405	+	266.023	0.0583237	0.163846	0.355968	0.721865	0.899764	356.792	0.445277	0.197498	2.25459	0.0241591	0.105502	397.923	1.0523	0.167254	6.29167	3.14073e-10	1.60566e-08	346.824	0.119406	0.213188	0.560097	0.575413	0.785053
Gm20645	ENSMUSG00000093470	lincRNA	11	23736847	23740357	-	209.154	1.37508	0.26573	5.17474	2.28228e-07	1.01345e-05	150.421	1.05916	0.24142	4.3872	1.14817e-05	0.000211733	121.859	0.789505	0.194506	4.05903	4.92769e-05	0.00052708	172.559	1.39959	0.219968	6.36267	1.98273e-10	1.61557e-08
Plvap	ENSMUSG00000034845	protein_coding	8	71497754	71511769	-	59.0159	0.986149	0.290826	3.39085	0.00069675	0.00969096	63.7386	1.30958	0.273898	4.78128	1.74179e-06	4.11924e-05	63.8923	1.46974	0.233775	6.28697	3.23715e-10	1.6461e-08	57.6633	1.26499	0.241154	5.24557	1.55804e-07	5.9868e-06
Gns	ENSMUSG00000034707	protein_coding	10	121365090	121397245	+	486.987	0.567044	0.153133	3.70294	0.000213115	0.00379091	592.839	0.720694	0.139809	5.15485	2.53831e-07	7.54499e-06	526.893	0.994778	0.158278	6.28501	3.27831e-10	1.66258e-08	544.058	0.653226	0.184557	3.53944	0.000400982	0.00480546
Cyp4f18	ENSMUSG00000003484	protein_coding	8	71988482	72009626	-	54.7133	1.3721	0.281093	4.8813	1.05391e-06	3.92089e-05	73.2392	1.75536	0.279211	6.28688	3.2392e-10	1.68689e-08	49.3897	1.02561	0.228143	4.49548	6.94116e-06	0.000103616	61.9243	1.89689	0.30636	6.19169	5.95214e-10	4.31105e-08
Lgmn	ENSMUSG00000021190	protein_coding	12	102394084	102439813	-	1358.22	1.06455	0.166146	6.40732	1.48102e-10	1.72666e-08	1299.32	0.654159	0.218221	2.9977	0.00272027	0.019979	1203.92	0.583179	0.119224	4.89145	1.00095e-06	2.03378e-05	1074.93	0.674581	0.154686	4.36097	1.29489e-05	0.000271035
Lrat	ENSMUSG00000028003	protein_coding	3	82892579	82903973	-	116.646	-0.98773	0.244344	-4.04238	5.29119e-05	0.0011711	119.382	-1.50142	0.349466	-4.29632	1.73661e-05	0.000300657	153.522	-1.44879	0.230771	-6.27804	3.4287e-10	1.73423e-08	134.224	-1.38009	0.253405	-5.44619	5.14592e-08	2.26868e-06
Cxcr4	ENSMUSG00000045382	protein_coding	1	128588199	128592293	-	37.9837	0.672118	0.297768	2.25719	0.0239962	0.143117	55.1146	1.75494	0.279354	6.28211	3.33998e-10	1.73475e-08	36.197	0.713411	0.243685	2.9276	0.0034159	0.0156125	56.3045	1.57917	0.320478	4.92757	8.32603e-07	2.53278e-05
Cadps	ENSMUSG00000054423	protein_coding	14	12372563	12823079	-	126.536	0.142594	0.179379	0.794927	0.426656	0.728706	101.951	-1.32142	0.210476	-6.27828	3.42347e-10	1.77339e-08	95.7818	-0.77125	0.198229	-3.89069	9.99583e-05	0.000934156	111.047	-0.652276	0.200407	-3.25475	0.00113491	0.0112947
Gpr110	ENSMUSG00000041293	protein_coding	17	43270329	43324737	+	237.27	2.24734	0.362984	6.19128	5.96793e-10	5.84155e-08	91.8663	2.00214	0.318961	6.27708	3.44987e-10	1.78216e-08	87.082	1.59639	0.263091	6.06782	1.29655e-09	5.956e-08	148.604	1.97234	0.473617	4.16443	3.12136e-05	0.000569711
Sstr1	ENSMUSG00000035431	protein_coding	12	58211772	58214444	+	163.161	-1.04689	0.245707	-4.26072	2.03766e-05	0.000513738	182.794	-1.71205	0.301034	-5.68722	1.29127e-08	4.94455e-07	168.942	-1.00672	0.199206	-5.05366	4.33418e-07	1.00033e-05	162.39	-1.59882	0.252202	-6.33945	2.30594e-10	1.8379e-08
Arid3a	ENSMUSG00000019564	protein_coding	10	79927043	79955018	+	142.401	1.09355	0.234147	4.67037	3.00662e-06	9.9159e-05	129.379	1.36127	0.230272	5.9116	3.38802e-09	1.43524e-07	108.988	1.21108	0.193211	6.26817	3.65315e-10	1.84286e-08	146.477	1.28752	0.211495	6.08768	1.14558e-09	7.57578e-08
Myh11	ENSMUSG00000018830	protein_coding	16	14194527	14291408	-	9472.52	-0.329004	0.198535	-1.65715	0.0974886	0.342633	8199.88	-1.08062	0.172502	-6.26438	3.74307e-10	1.91357e-08	8263.96	-0.935269	0.187242	-4.99496	5.88468e-07	1.29232e-05	8453.85	-0.800373	0.160791	-4.97772	6.43385e-07	2.04583e-05
Nfam1	ENSMUSG00000058099	protein_coding	15	82997721	83033306	-	46.3447	1.51473	0.302658	5.00477	5.59294e-07	2.2255e-05	53.2966	1.64632	0.262971	6.26046	3.83832e-10	1.95714e-08	36.5415	1.31113	0.238197	5.5044	3.70433e-08	1.16061e-06	40.3553	1.43424	0.300123	4.77882	1.76327e-06	4.83957e-05
Gzmf	ENSMUSG00000015441	protein_coding	14	56205266	56211407	-	0	NA	NA	NA	NA	NA	11.3443	2.95518	0.472113	6.25947	3.86283e-10	1.95941e-08	5.02152	1.83241	0.3667	4.99702	5.82229e-07	1.28455e-05	0	NA	NA	NA	NA	NA
Ighv1-75	ENSMUSG00000096020	IG_LV_gene	12	115833950	115834396	-	27.2169	-2.14191	0.335564	-6.38301	1.73639e-10	1.98643e-08	43.7298	1.26616	0.37251	3.39901	0.000676314	0.00645998	59.0538	0.0366608	0.356766	0.102759	0.918154	0.954543	59.6477	1.33122	0.482444	2.75933	0.00579206	0.0409279
Nlrp12	ENSMUSG00000078817	protein_coding	7	3221510	3249740	-	15.6132	2.32786	0.364693	6.38307	1.73578e-10	1.98643e-08	13.3189	2.1904	0.438662	4.99337	5.93361e-07	1.61389e-05	6.74091	1.67655	0.361254	4.64092	3.46854e-06	5.80675e-05	10.03	2.50397	0.455611	5.49585	3.88826e-08	1.76101e-06
Igf1	ENSMUSG00000020053	protein_coding	10	87858265	87937042	+	255.439	0.410854	0.182259	2.25423	0.0241818	0.143594	485.243	1.34816	0.215884	6.24484	4.24244e-10	2.14639e-08	376.406	0.707577	0.17399	4.06676	4.76716e-05	0.000515417	378.953	1.05436	0.206104	5.11565	3.12656e-07	1.10166e-05
Kcnd3	ENSMUSG00000040896	protein_coding	3	105452330	105674002	+	223.764	-0.157441	0.192723	-0.816927	0.41397	0.720208	152.395	-1.14745	0.240363	-4.77382	1.80766e-06	4.25813e-05	153.569	-1.0993	0.202393	-5.43149	5.58852e-08	1.66849e-06	192.07	-1.10547	0.175272	-6.30717	2.84179e-10	2.21116e-08
Nxpe2	ENSMUSG00000032028	protein_coding	9	48318006	48353454	-	1142.99	-1.15384	0.338933	-3.40431	0.000663305	0.00928221	1030.95	-1.13618	0.190428	-5.96647	2.42448e-09	1.05687e-07	1202.47	-1.12638	0.282987	-3.98032	6.88232e-05	0.000687798	1180.73	-1.41062	0.223677	-6.30651	2.85405e-10	2.21116e-08
Cd47	ENSMUSG00000055447 / ENSMUSG00000079488	protein_coding / pseudogene	16 / 16	49855618 / 49913193	49915010 / 49915008	+ / +	986.239	1.04554	0.170472	6.13318	8.61376e-10	7.92293e-08	1117.68	1.05268	0.176858	5.95216	2.64631e-09	1.14463e-07	1002.67	0.855358	0.137152	6.23657	4.47275e-10	2.23849e-08	1055.57	0.83948	0.17719	4.73775	2.16109e-06	5.77998e-05
Arhgef1	ENSMUSG00000040940	protein_coding	7	24902912	24926592	+	225.851	0.422976	0.184561	2.2918	0.0219174	0.134473	258.083	0.657535	0.170986	3.84555	0.000120283	0.00155873	251.306	1.01593	0.162938	6.23503	4.5169e-10	2.25466e-08	253.054	0.697728	0.179102	3.8957	9.79147e-05	0.00149367
Crisp3	ENSMUSG00000025433	protein_coding	17	40221777	40242288	-	18.8284	-0.574778	0.340206	-1.6895	0.0911237	0.329113	11.7099	-2.73656	0.439069	-6.23264	4.58626e-10	2.31434e-08	15.3824	-1.36132	0.300532	-4.5297	5.90687e-06	9.03755e-05	17.8138	-1.38952	0.336242	-4.1325	3.58832e-05	0.000640215
Fmnl1	ENSMUSG00000055805	protein_coding	11	103171107	103198901	+	46.9419	1.14259	0.288867	3.95541	7.64037e-05	0.00160011	60.9105	1.52682	0.245077	6.22995	4.66576e-10	2.34839e-08	40.5569	1.28437	0.235812	5.44658	5.13468e-08	1.55249e-06	55.6262	1.27395	0.25113	5.07286	3.91875e-07	1.33942e-05
Muc1	ENSMUSG00000042784	protein_coding	3	89229057	89233381	+	43.257	1.31571	0.243242	5.40905	6.33614e-08	3.35193e-06	67.2067	1.66294	0.309968	5.36489	8.09964e-08	2.62318e-06	60.47	1.66181	0.266959	6.22497	4.81651e-10	2.39165e-08	44.4925	1.50318	0.342422	4.38985	1.13429e-05	0.000242142
Cyp1b1	ENSMUSG00000024087	protein_coding	17	79706953	79715041	-	9.36602	0.881153	0.34595	2.54705	0.0108637	0.0819324	29.8902	2.30956	0.370924	6.22651	4.76939e-10	2.39438e-08	16.9888	1.76168	0.328558	5.36185	8.2372e-08	2.34865e-06	12.5907	1.25575	0.451209	2.78309	0.00538445	0.038707
Clca4	ENSMUSG00000037033	protein_coding	3	144822623	144849357	-	2097.43	1.03609	0.236702	4.37717	1.20232e-05	0.000327488	2257.28	1.53193	0.246071	6.22557	4.79813e-10	2.40263e-08	1933.1	0.88899	0.2064	4.30713	1.65388e-05	0.000213824	2452.04	1.46179	0.337608	4.32983	1.49224e-05	0.000307755
Cxcl16	ENSMUSG00000018920	protein_coding	11	70453983	70459984	-	217.422	1.02483	0.232035	4.41671	1.00214e-05	0.000278348	227.022	1.32799	0.213329	6.22511	4.81228e-10	2.40356e-08	180.753	0.595227	0.177517	3.35307	0.000799216	0.0050112	185.267	1.17396	0.229452	5.11638	3.11449e-07	1.09953e-05
Aspn	ENSMUSG00000021388	protein_coding	13	49544443	49567557	+	1135.19	-0.626759	0.217623	-2.88002	0.00397651	0.0386466	1020.74	-1.05914	0.186089	-5.69159	1.25859e-08	4.86715e-07	978.038	-1.12125	0.180217	-6.2217	4.91796e-10	2.43567e-08	1009.99	-0.935209	0.204771	-4.56709	4.94551e-06	0.000119874
Clec4a1	ENSMUSG00000049037	protein_coding	6	122921848	122934619	+	38.9689	1.1111	0.26042	4.26656	1.98511e-05	0.000503262	53.1302	1.62549	0.261681	6.21172	5.24061e-10	2.60417e-08	36.3191	1.16425	0.236974	4.913	8.96929e-07	1.84808e-05	47.2149	1.24698	0.31501	3.95853	7.54118e-05	0.00121027
Nckap1l	ENSMUSG00000022488	protein_coding	15	103453825	103498800	+	241.408	0.90777	0.207761	4.36931	1.24641e-05	0.00033849	291.503	1.36209	0.21931	6.21078	5.27238e-10	2.61331e-08	227.566	0.736896	0.174648	4.21932	2.45042e-05	0.000297208	261.722	1.25972	0.241027	5.22649	1.72759e-07	6.5419e-06
Atp1a2	ENSMUSG00000007097	protein_coding	1	172271709	172298064	-	214.223	0.0905822	0.188148	0.481441	0.630203	0.850995	216.426	-1.49172	0.240286	-6.20811	5.36249e-10	2.64454e-08	192.231	-0.513832	0.179257	-2.86646	0.00415086	0.0181557	177.462	-0.751249	0.199438	-3.76683	0.000165334	0.00231418
Chrdl2	ENSMUSG00000030732	protein_coding	7	100006404	100034728	+	8.63902	1.61193	0.369667	4.36049	1.29772e-05	0.000348803	17.9544	2.3587	0.38001	6.20695	5.40239e-10	2.65751e-08	8.22462	1.70568	0.359509	4.74448	2.09046e-06	3.81539e-05	11.36	2.30532	0.437073	5.27444	1.33161e-07	5.2268e-06
Notch4	ENSMUSG00000015468	protein_coding	17	34564268	34588503	+	40.8311	0.930217	0.27253	3.41327	0.000641885	0.00907965	49.9808	1.09995	0.251753	4.36915	1.24731e-05	0.000226976	45.9308	1.4075	0.226779	6.20651	5.41741e-10	2.67606e-08	46.0492	1.19581	0.264735	4.517	6.27232e-06	0.000146772
Fgd3	ENSMUSG00000037946	protein_coding	13	49261554	49320311	-	168.905	1.0105	0.228136	4.42938	9.45031e-06	0.000264493	146.588	0.899963	0.178958	5.0289	4.93313e-07	1.36265e-05	143.052	0.919129	0.179747	5.11346	3.16316e-07	7.59559e-06	141.162	1.22182	0.194787	6.27263	3.55005e-10	2.6775e-08
Trim6	ENSMUSG00000072244	protein_coding	7	104218793	104235152	+	118.177	0.848865	0.263832	3.21744	0.00129338	0.015996	97.0162	1.46154	0.23565	6.20219	5.56832e-10	2.7254e-08	103.888	0.947673	0.236487	4.0073	6.14177e-05	0.000630011	104.67	1.02967	0.245207	4.19921	2.67853e-05	0.000500908
Mgat4b	ENSMUSG00000036620	protein_coding	11	50210890	50235103	+	495.573	0.631963	0.191127	3.3065	0.00094468	0.0123938	537.667	0.379703	0.194323	1.95398	0.0507033	0.180263	585.866	1.01749	0.16414	6.19887	5.68691e-10	2.80191e-08	472.124	0.509398	0.201048	2.53372	0.0112859	0.0668801
Clec4a3	ENSMUSG00000043832	protein_coding	6	122952515	122969875	+	69.3353	1.52048	0.270879	5.61314	1.98687e-08	1.2328e-06	68.4203	1.68987	0.273246	6.18443	6.23253e-10	3.04288e-08	62.3157	1.1744	0.215809	5.44185	5.27296e-08	1.58422e-06	63.6908	1.71385	0.346864	4.941	7.77244e-07	2.40445e-05
Tuba1a	ENSMUSG00000072235	protein_coding	15	98949841	98953551	-	616.627	0.193834	0.167226	1.15912	0.246409	0.568831	464.582	-0.276598	0.241763	-1.14409	0.252586	0.508846	442.604	-0.96055	0.155472	-6.1783	6.47963e-10	3.15165e-08	429.094	-0.18227	0.170297	-1.0703	0.284482	0.547314
Myo1g	ENSMUSG00000020437	protein_coding	11	6506548	6520965	-	99.4347	1.18071	0.264349	4.46648	7.95162e-06	0.000230184	96.6207	1.3493	0.221673	6.08691	1.15113e-09	5.36525e-08	85.8956	1.15915	0.195218	5.93772	2.89021e-09	1.21876e-07	105.379	1.58211	0.253626	6.23798	4.43261e-10	3.24916e-08
Bin2	ENSMUSG00000098112	protein_coding	15	100641077	100669553	-	29.6169	1.35514	0.300525	4.50925	6.50575e-06	0.000193628	39.0546	1.64988	0.319362	5.16617	2.38939e-07	7.14584e-06	30.6582	1.4601	0.254469	5.73784	9.58906e-09	3.5342e-07	35.2598	1.71508	0.275072	6.23502	4.51706e-10	3.29782e-08
Col8a2	ENSMUSG00000056174	protein_coding	4	126286793	126314330	+	74.6008	-0.571626	0.214652	-2.66303	0.00774403	0.0636206	58.8509	-1.48255	0.246997	-6.00231	1.94525e-09	8.65349e-08	66.8315	-1.36077	0.220653	-6.16701	6.95923e-10	3.3677e-08	64.8967	-0.944099	0.236825	-3.98649	6.70568e-05	0.00109769
AU020206	ENSMUSG00000097415	lincRNA	7	75769762	75782099	-	36.6239	0.529916	0.254222	2.08447	0.0371178	0.190363	51.8809	1.25891	0.29584	4.25536	2.0871e-05	0.000349263	46.236	1.45664	0.236216	6.16657	6.97888e-10	3.36864e-08	52.5328	1.29379	0.258437	5.00621	5.55126e-07	1.80609e-05
Cdk18	ENSMUSG00000026437	protein_coding	1	132113550	132139685	-	50.5946	0.525123	0.26026	2.01769	0.043624	0.210212	60.086	0.37881	0.247042	1.53338	0.125181	0.331479	63.4713	1.33413	0.216681	6.15711	7.40827e-10	3.54888e-08	50.8308	0.689752	0.310364	2.2224	0.0262564	0.123038
Usp43	ENSMUSG00000020905	protein_coding	11	67854523	67922153	-	153.75	0.410362	0.201872	2.03278	0.042075	0.205645	156.343	0.435885	0.216888	2.00972	0.0444609	0.164042	178.986	1.085	0.176273	6.15522	7.49746e-10	3.58258e-08	148.125	0.681396	0.217026	3.13969	0.00169125	0.0155016
Socs1	ENSMUSG00000038037	protein_coding	16	10783808	10785536	-	49.6394	2.07383	0.348883	5.9442	2.77802e-09	2.21648e-07	38.9943	2.12352	0.3451	6.15334	7.587e-10	3.64942e-08	31.2336	1.69385	0.278121	6.09033	1.12675e-09	5.24544e-08	28.023	1.33259	0.366557	3.63541	0.00027754	0.00356989
Ttyh1	ENSMUSG00000030428	protein_coding	7	4119408	4136706	+	323.485	1.10853	0.176628	6.27605	3.47272e-10	3.71723e-08	251.079	0.697008	0.224462	3.10524	0.00190126	0.0150384	316.383	0.799745	0.170296	4.69621	2.65031e-06	4.67132e-05	271.238	0.432155	0.195688	2.20839	0.0272172	0.126179
Col3a1	ENSMUSG00000026043	protein_coding	1	45311538	45349706	+	14752.5	0.44622	0.204753	2.17931	0.029309	0.16255	16546	1.03769	0.168766	6.14871	7.81178e-10	3.73912e-08	13370.7	0.183072	0.131172	1.39566	0.162816	0.300804	12804.7	0.822152	0.207334	3.96534	7.32899e-05	0.00118275
Csgalnact1	ENSMUSG00000036356	protein_coding	8	68356781	68735146	-	38.653	0.841543	0.286725	2.93502	0.0033353	0.0337476	71.629	1.89546	0.308674	6.14066	8.21815e-10	3.92401e-08	46.449	0.975138	0.238736	4.08458	4.41558e-05	0.00048383	43.1827	1.30695	0.278987	4.68461	2.80495e-06	7.25156e-05
Dnah5	ENSMUSG00000022262	protein_coding	15	28203752	28472045	+	77.2549	-0.109714	0.225899	-0.485678	0.627195	0.84964	63.7323	-1.88872	0.307644	-6.13928	8.28972e-10	3.94853e-08	65.1438	-1.17201	0.235755	-4.9713	6.65059e-07	1.43565e-05	58.4748	-0.923888	0.328679	-2.81091	0.00494012	0.0362899
Slamf8	ENSMUSG00000053318	protein_coding	1	172581377	172590568	-	52.4437	1.71387	0.314489	5.44969	5.04563e-08	2.75687e-06	54.107	1.6863	0.353864	4.76539	1.88486e-06	4.4024e-05	45.8254	1.4879	0.242444	6.13709	8.40467e-10	4.00601e-08	46.8264	2.02454	0.372342	5.43729	5.40957e-08	2.35646e-06
C1qtnf6	ENSMUSG00000022440	protein_coding	15	78523346	78529625	-	104.736	0.150307	0.225021	0.66797	0.504152	0.781303	156.706	1.3462	0.21949	6.13329	8.60788e-10	4.08018e-08	129.947	1.0716	0.192662	5.5621	2.66542e-08	8.59168e-07	132.127	0.525156	0.273035	1.9234	0.0544296	0.199672
Dmbt1	ENSMUSG00000047517	protein_coding	7	131032076	131121626	+	51226.2	0.451295	0.168149	2.6839	0.00727683	0.060646	75814.8	0.81904	0.155255	5.27543	1.32442e-07	4.13173e-06	76065	0.943583	0.153852	6.13305	8.62122e-10	4.09896e-08	56537.4	0.704584	0.208316	3.38228	0.000718867	0.0077181
Tnk2	ENSMUSG00000022791	protein_coding	16	32643874	32683493	+	148.756	0.598404	0.199853	2.99421	0.00275152	0.0290617	156.098	0.773377	0.201537	3.8374	0.000124345	0.00160286	154.952	1.07914	0.176025	6.1306	8.75486e-10	4.15212e-08	175.367	0.766716	0.192217	3.9888	6.64092e-05	0.00109129
Mmp2	ENSMUSG00000031740	protein_coding	8	92827328	92853417	+	342.947	1.11263	0.215093	5.17278	2.30635e-07	1.0197e-05	408.817	1.11649	0.182175	6.12868	8.86104e-10	4.19001e-08	341.555	0.848762	0.17576	4.82909	1.37156e-06	2.66249e-05	329.695	1.03335	0.17468	5.91567	3.30531e-09	1.93982e-07
Acsm3	ENSMUSG00000030935	protein_coding	7	119760923	119787513	+	1258.8	-1.17757	0.22713	-5.18456	2.16528e-07	9.68796e-06	1281.6	-0.753907	0.210332	-3.58437	0.000337893	0.00367822	1458.3	-1.18466	0.193559	-6.12041	9.33366e-10	4.40465e-08	1312.59	-0.715421	0.208831	-3.42583	0.000612916	0.00676357
Ocln	ENSMUSG00000021638	protein_coding	13	100496507	100552718	-	2378.09	-0.403824	0.16456	-2.45396	0.0141292	0.0988231	2353.64	-0.714732	0.181354	-3.9411	8.11096e-05	0.00112981	2720.41	-0.902466	0.168426	-5.35824	8.40387e-08	2.38189e-06	2529.32	-0.923343	0.149231	-6.18735	6.11845e-10	4.41399e-08
Gm12891	ENSMUSG00000080929	pseudogene	4	122925833	122926072	+	15.8173	2.30709	0.369825	6.23834	4.42229e-10	4.54751e-08	7.65664	2.20656	0.45183	4.88362	1.04158e-06	2.66244e-05	4.78171	1.72276	0.367151	4.69224	2.70235e-06	4.74108e-05	6.34625	2.36864	0.495472	4.78057	1.74795e-06	4.81926e-05
Klb	ENSMUSG00000029195	protein_coding	5	65348386	65384003	+	65.1976	-1.78624	0.28645	-6.23579	4.49516e-10	4.59661e-08	53.6954	-1.14839	0.285054	-4.02868	5.60915e-05	0.000816862	72.3543	-1.41199	0.275706	-5.12138	3.03309e-07	7.32022e-06	81.6307	-1.57068	0.270559	-5.80531	6.42479e-09	3.51094e-07
Ssh1	ENSMUSG00000042121	protein_coding	5	113937094	113993894	-	137.011	0.928838	0.192005	4.83757	1.31438e-06	4.79251e-05	150.877	0.853358	0.195026	4.37561	1.21093e-05	0.000222257	127.29	1.16524	0.19066	6.11161	9.86304e-10	4.63149e-08	147.451	0.719334	0.199016	3.61446	0.000300975	0.00380522
Pim1	ENSMUSG00000024014	protein_coding	17	29490812	29495445	+	186.112	1.09813	0.277586	3.95602	7.62103e-05	0.00159789	162.846	1.32408	0.246768	5.36569	8.06419e-08	2.61604e-06	123.444	0.839892	0.197778	4.24664	2.17003e-05	0.000269385	148.796	1.35625	0.21959	6.17629	6.56259e-10	4.64265e-08
Traf3ip3	ENSMUSG00000037318	protein_coding	1	193175506	193201703	-	55.7565	0.589569	0.235725	2.50108	0.0123814	0.0900035	83.5485	1.43365	0.234869	6.10403	1.03424e-09	4.85521e-08	59.026	0.93321	0.208994	4.46525	7.99767e-06	0.000117	86.7168	1.58315	0.256325	6.17634	6.56067e-10	4.64265e-08
Ctnna3	ENSMUSG00000060843	protein_coding	10	63430098	65003667	+	38.4804	-0.468123	0.245288	-1.90847	0.056331	0.247381	34.1856	-1.68089	0.275107	-6.10996	9.96549e-10	4.68954e-08	35.2167	-1.3236	0.247872	-5.33987	9.30124e-08	2.58612e-06	34.8946	-1.1819	0.264628	-4.46627	7.95937e-06	0.00017847
Sphk1	ENSMUSG00000061878	protein_coding	11	116530925	116536674	+	64.2114	1.81228	0.29088	6.23036	4.65373e-10	4.70618e-08	52.2648	1.25191	0.333894	3.74943	0.000177238	0.00215522	34.5149	0.695527	0.242525	2.86786	0.00413263	0.0181093	31.1735	0.804764	0.300942	2.67415	0.00749183	0.0494711
Ptk6	ENSMUSG00000038751	protein_coding	2	181193721	181202789	-	500.38	1.64186	0.263631	6.22789	4.7275e-10	4.75451e-08	398.969	0.78186	0.246438	3.17264	0.00151057	0.0125106	419.555	0.778233	0.171245	4.54456	5.50505e-06	8.54653e-05	355.179	1.13162	0.26574	4.25836	2.05934e-05	0.000402432
Higd1a	ENSMUSG00000038412	protein_coding	9	121848560	121858000	-	2403.1	-0.185914	0.199973	-0.929699	0.352527	0.672431	2444.9	-0.442582	0.155497	-2.84624	0.00442382	0.0292262	2315.58	-0.953654	0.156182	-6.10603	1.02143e-09	4.78281e-08	2291.64	-0.494036	0.223943	-2.20608	0.0273786	0.126734
Cd53	ENSMUSG00000040747	protein_coding	3	106758861	106790149	-	503.931	1.11291	0.244774	4.54666	5.45028e-06	0.00016697	644.252	1.67248	0.274518	6.09242	1.11216e-09	5.19603e-08	475.154	0.651921	0.181901	3.58394	0.000338451	0.00251924	555.525	1.54261	0.282353	5.46342	4.6706e-08	2.0843e-06
Col5a1	ENSMUSG00000026837	protein_coding	2	27886425	28039514	+	767.195	0.718922	0.205103	3.50518	0.0004563	0.00706012	933.732	1.1948	0.196328	6.08574	1.15955e-09	5.39162e-08	677.628	0.912854	0.188947	4.83127	1.35667e-06	2.63815e-05	723.866	0.782664	0.185528	4.21858	2.45841e-05	0.000467405
Reg3d	ENSMUSG00000068341	protein_coding	6	78375874	78378865	-	20.3716	2.16242	0.360947	5.99096	2.08606e-09	1.71226e-07	163.457	1.78376	0.474729	3.75744	0.000171661	0.00209549	108.08	2.23526	0.367317	6.08535	1.16236e-09	5.39163e-08	56.6627	1.95896	0.495938	3.95001	7.81495e-05	0.00124684
Gm15987	ENSMUSG00000085786	antisense	6	128951204	128975029	-	10.6393	0.835837	0.339099	2.46488	0.013706	0.0966865	21.261	2.04554	0.364934	5.60525	2.07951e-08	7.69144e-07	13.127	1.31442	0.310229	4.23693	2.26599e-05	0.000279473	22.5073	2.19123	0.356316	6.14968	7.76407e-10	5.4295e-08
H6pd	ENSMUSG00000028980	protein_coding	4	149979475	150009023	-	432.687	0.736868	0.182422	4.03936	5.35969e-05	0.00118483	501.091	0.790351	0.194571	4.06202	4.86494e-05	0.000725801	418.424	0.94596	0.15554	6.08179	1.18852e-09	5.49956e-08	399.147	0.600715	0.181597	3.30795	0.000939816	0.00968032
Slc37a2	ENSMUSG00000032122	protein_coding	9	37229149	37255738	-	770.388	-2.08408	0.336226	-6.19846	5.70195e-10	5.61121e-08	461.482	-2.22087	0.384614	-5.77428	7.72837e-09	3.06141e-07	841.08	-2.00768	0.344412	-5.82929	5.56644e-09	2.16488e-07	695.589	-1.39261	0.490481	-2.83927	0.00452175	0.0340896
Gjb2	ENSMUSG00000046352	protein_coding	14	57098600	57104702	-	30.118	0.285049	0.259912	1.09671	0.272767	0.59447	47.2325	1.31606	0.277411	4.74407	2.0947e-06	4.80135e-05	50.637	1.41896	0.233542	6.07583	1.23346e-09	5.69366e-08	43.1112	1.0856	0.299161	3.62883	0.000284712	0.00364415
Ptpla	ENSMUSG00000063275	protein_coding	2	13975563	14056135	-	316.452	-0.206977	0.17574	-1.17775	0.238897	0.560541	285.548	-0.483502	0.166211	-2.90897	0.00362621	0.0250499	303.646	-0.934956	0.154015	-6.07055	1.27469e-09	5.86976e-08	288.613	-0.593655	0.188311	-3.15253	0.00161864	0.0149209
Prss1	ENSMUSG00000062751	protein_coding	6	41458932	41463786	+	0	NA	NA	NA	NA	NA	10.1226	2.87202	0.473048	6.07131	1.2687e-09	5.87119e-08	3.27888	1.15942	0.346985	3.3414	0.000833582	0.00517229	0.960256	0.3157	0.304272	1.03756	0.299476	NA
Sp110	ENSMUSG00000070034	protein_coding	1	85576899	85598817	-	47.7026	1.10027	0.313222	3.51274	0.000443507	0.00689716	55.6138	1.38383	0.29473	4.69523	2.66301e-06	5.94353e-05	47.0776	1.37429	0.238223	5.76894	7.97708e-09	2.99227e-07	54.118	1.7377	0.283184	6.1363	8.44631e-10	5.88405e-08
Colec10	ENSMUSG00000038591	protein_coding	15	54410774	54466358	+	206.717	-0.482296	0.343191	-1.40533	0.159924	0.455248	135.315	-1.37807	0.227019	-6.07029	1.27681e-09	5.89476e-08	153.144	-1.04949	0.201622	-5.20523	1.93758e-07	4.92227e-06	170.073	-1.0819	0.245307	-4.4104	1.03179e-05	0.000222866
Mettl7a2	ENSMUSG00000056487	protein_coding	15	100353200	100361840	+	17.0151	-2.28846	0.369867	-6.18725	6.12219e-10	5.92913e-08	7.59642	-1.30281	0.462607	-2.81623	0.00485904	0.0313382	17.4801	-2.12813	0.357403	-5.95444	2.60971e-09	1.11282e-07	19.6069	-2.60344	0.47143	-5.52243	3.34347e-08	1.54494e-06
Samsn1	ENSMUSG00000022876	protein_coding	16	75858793	76022270	-	88.9319	1.52276	0.246181	6.18552	6.18977e-10	5.96303e-08	134.506	1.73267	0.292253	5.92866	3.05413e-09	1.30512e-07	78.8979	0.938756	0.215376	4.35868	1.30851e-05	0.000176742	90.8516	1.62691	0.314804	5.16801	2.36594e-07	8.75927e-06
Adamts17	ENSMUSG00000058145	protein_coding	7	66839735	67152625	+	63.3563	0.323675	0.25761	1.25645	0.208952	0.524213	69.6309	0.267253	0.268746	0.994447	0.320005	0.581771	75.434	1.20069	0.197917	6.06662	1.30629e-09	5.98629e-08	74.1597	0.474672	0.293318	1.61828	0.105601	0.306429
C1s	ENSMUSG00000038521	protein_coding	6	124530345	124542359	-	549.085	0.508483	0.213102	2.3861	0.0170282	0.113012	663.285	1.27121	0.209736	6.06102	1.3526e-09	6.21529e-08	579.241	0.699049	0.1643	4.25471	2.09319e-05	0.000261552	638.02	1.20159	0.252804	4.75304	2.00378e-06	5.41821e-05
Pard6b	ENSMUSG00000044641	protein_coding	2	168081004	168101203	+	191.26	1.49858	0.242612	6.17689	6.53782e-10	6.26536e-08	117.879	0.505862	0.224059	2.25772	0.0239629	0.104809	115.113	0.673154	0.210172	3.20287	0.00136065	0.00766719	106.66	0.525585	0.2195	2.39447	0.0166445	0.0891128
Il21r	ENSMUSG00000030745	protein_coding	7	125603429	125633570	+	23.713	1.01658	0.317419	3.20265	0.00136171	0.0165873	30.0375	1.84642	0.317739	5.81113	6.20539e-09	2.50382e-07	26.1781	1.58509	0.266714	5.94301	2.79827e-09	1.18524e-07	37.2283	1.93075	0.315313	6.1233	9.16581e-10	6.3369e-08
Aldh6a1	ENSMUSG00000021238	protein_coding	12	84430723	84450950	-	521.395	-0.491046	0.16701	-2.94023	0.0032797	0.0334625	568.325	-0.972945	0.160643	-6.05657	1.39056e-09	6.37469e-08	604.739	-0.588316	0.151282	-3.88888	0.000100709	0.00093979	565.814	-0.815067	0.162508	-5.01556	5.28795e-07	1.72658e-05
Ppp1r16b	ENSMUSG00000037754	protein_coding	2	158665398	158766334	+	63.1514	0.333096	0.258501	1.28857	0.197547	0.510206	79.1141	1.18071	0.267749	4.40974	1.03493e-05	0.000193966	63.8001	1.00432	0.213052	4.71397	2.42935e-06	4.34633e-05	89.916	1.49849	0.244897	6.11886	9.42463e-10	6.46685e-08
Acta2	ENSMUSG00000035783	protein_coding	19	34241090	34255336	-	5504.73	-0.236074	0.193384	-1.22075	0.22218	0.539862	4484.48	-0.780801	0.145709	-5.35864	8.38491e-08	2.69324e-06	4865.48	-1.09337	0.180679	-6.05144	1.4356e-09	6.54731e-08	4925.31	-0.762053	0.128941	-5.9101	3.41902e-09	1.99374e-07
Clca6	ENSMUSG00000068547	protein_coding	3	144952480	144975045	-	5937.57	0.73166	0.150475	4.86235	1.16003e-06	4.26369e-05	3961.35	0.429618	0.271157	1.58439	0.113105	0.309543	2917.64	-1.1562	0.191089	-6.05058	1.44326e-09	6.56649e-08	4202.04	0.0918292	0.330105	0.278182	0.780873	0.903813
D330045A20Rik	ENSMUSG00000042498	protein_coding	X	139480367	139554582	+	139.737	-0.662452	0.223228	-2.96761	0.00300126	0.0311281	122.555	-0.855855	0.24002	-3.56576	0.000362802	0.00389723	149.29	-1.09794	0.181509	-6.04895	1.45792e-09	6.60159e-08	154.796	-0.963136	0.217371	-4.43085	9.38635e-06	0.000206409
Arntl	ENSMUSG00000055116	protein_coding	7	113207465	113314122	+	421.722	-0.500028	0.16754	-2.98453	0.00284013	0.0297571	148.782	0.564671	0.226128	2.49713	0.0125202	0.0646504	275.485	-0.974118	0.161147	-6.04489	1.49511e-09	6.75392e-08	462.867	-0.595366	0.220189	-2.70389	0.00685333	0.0464145
Slit3	ENSMUSG00000056427	protein_coding	11	35121224	35708507	+	128.865	1.06504	0.227391	4.68377	2.8165e-06	9.32246e-05	196.463	1.33496	0.220991	6.0408	1.53356e-09	6.96487e-08	122.004	1.05547	0.218927	4.82111	1.42764e-06	2.75085e-05	139.414	1.07354	0.2355	4.55854	5.15101e-06	0.000124196
Upf1	ENSMUSG00000058301	protein_coding	8	70331522	70353273	-	452.041	0.457536	0.147435	3.10331	0.0019137	0.0216224	462.989	0.353531	0.213459	1.6562	0.097681	0.28053	516.854	0.946832	0.156795	6.03866	1.55401e-09	7.00334e-08	475.404	0.395555	0.197278	2.00507	0.0449558	0.175552
Fam57a	ENSMUSG00000069808 / ENSMUSG00000096115	protein_coding / protein_coding	11 / 11	76179671 / 76179671	76214827 / 76214816	+ / +	223.389	0.178574	0.156932	1.1379	0.25516	0.577865	317.022	0.837614	0.199119	4.20659	2.59248e-05	0.000420153	309.305	0.990461	0.164089	6.03613	1.57853e-09	7.09702e-08	296.076	0.858846	0.215362	3.98791	6.6657e-05	0.00109409
Rasgef1b	ENSMUSG00000029333	protein_coding	5	99217426	99252927	-	664.281	-1.07793	0.17515	-6.15431	7.54056e-10	7.18867e-08	593.626	-0.463654	0.251616	-1.8427	0.0653726	0.214709	593.494	-0.872555	0.169382	-5.15139	2.58561e-07	6.34491e-06	676.389	-1.0037	0.183373	-5.47355	4.41104e-08	1.97814e-06
Ankrd52	ENSMUSG00000014498	protein_coding	10	128377115	128408704	+	234.866	0.54058	0.178084	3.03553	0.00240109	0.0260211	257.732	0.695887	0.199771	3.48341	0.000495062	0.00502237	276.355	1.14254	0.189394	6.03263	1.61308e-09	7.23528e-08	258.676	0.699019	0.218108	3.20492	0.001351	0.0129683
Acvr1c	ENSMUSG00000026834	protein_coding	2	58267453	58357895	-	300.766	-0.985474	0.16022	-6.15075	7.71188e-10	7.2762e-08	307.586	-1.05534	0.246281	-4.2851	1.82657e-05	0.000313453	347.976	-0.50186	0.188016	-2.66925	0.00760216	0.029268	304.02	-1.02047	0.167402	-6.09595	1.08786e-09	7.27747e-08
Unc5cl	ENSMUSG00000043592	protein_coding	17	48454901	48539714	+	82.5194	0.221611	0.214199	1.03461	0.300852	0.623082	101.409	0.691767	0.213072	3.24664	0.00116777	0.0102266	97.1213	1.15	0.190697	6.03052	1.63434e-09	7.31336e-08	87.4425	0.697538	0.224006	3.11392	0.00184618	0.0166075
Cth	ENSMUSG00000028179	protein_coding	3	157894248	157925077	-	1026.19	-0.936092	0.207292	-4.51581	6.30757e-06	0.00018865	1098.13	-0.63937	0.193219	-3.30904	0.000936157	0.00847183	1192.46	-0.918342	0.152293	-6.03008	1.63877e-09	7.31597e-08	1116.37	-0.834791	0.182053	-4.58544	4.53036e-06	0.00011114
S100a11	ENSMUSG00000027907	protein_coding	3	93520488	93526287	+	23.9961	0.894395	0.284843	3.13995	0.00168976	0.0196252	34.9336	1.78212	0.295446	6.03195	1.61993e-09	7.34005e-08	20.914	0.944551	0.28212	3.34805	0.000813834	0.00508434	27.5609	1.18482	0.307027	3.85901	0.000113847	0.00168938
Gm26857	ENSMUSG00000097860	lincRNA	4	3678117	3689548	-	79.9473	1.13835	0.255595	4.45372	8.43955e-06	0.000241749	92.04	1.46561	0.252871	5.79587	6.79699e-09	2.72405e-07	73.4289	1.19637	0.19879	6.01827	1.76288e-09	7.79684e-08	81.2217	1.37529	0.225752	6.09204	1.11482e-09	7.39917e-08
Fyb	ENSMUSG00000022148	protein_coding	15	6579871	6663313	+	60.2618	1.20247	0.241781	4.97337	6.57982e-07	2.55705e-05	72.7459	1.28196	0.253364	5.05976	4.19778e-07	1.17616e-05	55.714	1.30186	0.216028	6.02638	1.67675e-09	7.46801e-08	71.4229	1.42885	0.266103	5.36956	7.89299e-08	3.29663e-06
Gm11946	ENSMUSG00000087291	processed_transcript	11	3530157	3536856	+	127.667	-0.405199	0.260292	-1.55671	0.11954	0.386658	95.6969	-1.40327	0.23282	-6.02728	1.66743e-09	7.50304e-08	85.0471	-1.12012	0.213395	-5.24903	1.52899e-07	3.98334e-06	93.641	-1.14017	0.224794	-5.07205	3.93552e-07	1.34264e-05
Prok2	ENSMUSG00000030069	protein_coding	6	99711299	99726392	-	0.299984	0.0943615	0.175306	0.538267	0.590393	NA	9.03648	2.83687	0.470657	6.02747	1.66549e-09	7.50304e-08	0.824931	0.361211	0.241834	1.49363	0.135272	NA	2.57698	0.671358	0.398211	1.68593	0.0918084	NA
2810442I21Rik	ENSMUSG00000087060	processed_transcript	11	16935154	16951282	-	71.022	-1.08195	0.237523	-4.55514	5.23498e-06	0.000160795	55.9635	-0.625267	0.29379	-2.12828	0.0333139	0.133454	68.3516	-1.24141	0.206061	-6.02449	1.69647e-09	7.53819e-08	65.2764	-0.788204	0.27073	-2.9114	0.00359816	0.0282467
Ccl21a	ENSMUSG00000094686	protein_coding	4	42772860	42773993	-	154.011	1.13756	0.185203	6.14225	8.13586e-10	7.5979e-08	141.57	0.211131	0.309646	0.681848	0.495335	0.732945	137.597	0.472849	0.170421	2.77459	0.00552718	0.022694	155.676	0.663494	0.268758	2.46875	0.0135588	0.0766887
Gapdh	ENSMUSG00000057666	protein_coding	6	125161853	125166467	-	1626.36	0.191044	0.145983	1.30867	0.190645	0.500511	1995.57	0.810127	0.134497	6.0234	1.70791e-09	7.64994e-08	1793.62	0.3086	0.161293	1.91329	0.0557108	0.135747	1766.25	0.365042	0.128257	2.84618	0.00442467	0.0334544
Rgs5	ENSMUSG00000026678	protein_coding	1	169655501	169695813	+	4245.91	0.107845	0.229713	0.469477	0.638729	0.855502	3506.99	-1.01172	0.167964	-6.02346	1.70732e-09	7.64994e-08	3697.53	-0.654083	0.171319	-3.81793	0.000134577	0.00118435	3551.5	-0.742781	0.172754	-4.29964	1.71073e-05	0.000345784
Sparcl1	ENSMUSG00000029309	protein_coding	5	104079111	104114088	-	2763.95	-0.566754	0.205306	-2.76053	0.00577081	0.051152	2484.84	-1.10443	0.185829	-5.94329	2.79356e-09	1.20166e-07	2676.88	-0.915581	0.152083	-6.02029	1.74105e-09	7.71824e-08	2487.17	-0.890751	0.155219	-5.73865	9.54316e-09	4.96244e-07
Mgp	ENSMUSG00000030218	protein_coding	6	136872436	136875805	-	680.665	1.34637	0.219425	6.13587	8.46936e-10	7.82946e-08	491.492	0.391219	0.218325	1.79191	0.0731473	0.231974	447.576	0.37425	0.153132	2.44397	0.0145267	0.0485706	362.762	0.492086	0.181232	2.71523	0.00662303	0.045202
Stk40	ENSMUSG00000042608	protein_coding	4	126103957	126141029	+	302.999	1.09424	0.178474	6.13108	8.7283e-10	7.98814e-08	271.851	0.683057	0.176831	3.86278	0.000112106	0.00147033	246.736	0.856595	0.176697	4.84781	1.24829e-06	2.45221e-05	250.656	1.04815	0.181716	5.7681	8.01708e-09	4.25371e-07
Ces2b	ENSMUSG00000050097	protein_coding	8	104831572	104840093	+	152.11	-0.591513	0.238667	-2.4784	0.0131973	0.0942133	159.175	-2.05189	0.341219	-6.01341	1.81659e-09	8.11811e-08	192.586	-1.17542	0.250929	-4.68427	2.80963e-06	4.91029e-05	200.843	-1.24171	0.280297	-4.42998	9.42437e-06	0.000206747
Shisa2	ENSMUSG00000044461	protein_coding	14	59625281	59631658	+	429.69	-1.05312	0.196827	-5.35049	8.77155e-08	4.41084e-06	386.202	-0.896739	0.210371	-4.26266	2.02008e-05	0.000341264	440.631	-0.539863	0.181428	-2.97563	0.00292386	0.0138634	520.633	-1.15673	0.190609	-6.0686	1.29028e-09	8.47126e-08
Hmha1	ENSMUSG00000035697	protein_coding	10	80016653	80031472	+	146.885	0.755022	0.251756	2.99902	0.00270851	0.0287249	157.163	1.2138	0.202112	6.00557	1.90665e-09	8.50114e-08	123.18	0.928833	0.199718	4.65072	3.30784e-06	5.59187e-05	173.126	1.43539	0.237407	6.04611	1.48382e-09	9.63797e-08
Tpm2	ENSMUSG00000028464	protein_coding	4	43514711	43523765	-	3252.97	-0.143844	0.160107	-0.898427	0.368958	0.685277	2484.38	-0.883626	0.167903	-5.26273	1.41934e-07	4.38581e-06	2860.58	-1.17099	0.195119	-6.00143	1.95586e-09	8.63028e-08	2556.29	-0.674635	0.12503	-5.39578	6.8225e-08	2.90945e-06
Sh3bgrl3	ENSMUSG00000028843	protein_coding	4	134127406	134128789	-	96.635	0.305089	0.216839	1.40698	0.159432	0.454555	117.43	1.12565	0.187654	5.99851	1.99134e-09	8.83838e-08	99.5734	0.435625	0.206072	2.11395	0.0345199	0.0944874	111.782	0.586827	0.217879	2.69336	0.0070736	0.047431
Ephx2	ENSMUSG00000022040	protein_coding	14	66084377	66124500	-	411.498	-0.305577	0.194879	-1.56804	0.116873	0.38196	376.422	-1.09769	0.183038	-5.99703	2.00959e-09	8.89916e-08	391.91	-0.728257	0.178928	-4.0701	4.69921e-05	0.000509519	419.633	-1.05306	0.18189	-5.78956	7.05719e-09	3.82219e-07
Kcnj8	ENSMUSG00000030247	protein_coding	6	142564939	142571356	-	342.625	1.43618	0.234942	6.11294	9.78095e-10	8.90699e-08	273.67	0.758963	0.260978	2.90815	0.00363576	0.0250837	210.989	-0.00488224	0.18602	-0.0262458	0.979061	0.988977	214.798	0.335343	0.192342	1.74347	0.0812509	0.258226
Slc8a1	ENSMUSG00000054640	protein_coding	17	81388691	81649607	-	1652.8	-0.230082	0.184764	-1.24527	0.213031	0.528538	1526.86	-1.09103	0.18197	-5.99564	2.0269e-09	8.95549e-08	1862.05	-0.647891	0.196782	-3.29242	0.000993279	0.00595717	1665.92	-0.754157	0.185375	-4.06829	4.73602e-05	0.000818578
Cd80	ENSMUSG00000075122	protein_coding	16	38458933	38486933	+	24.046	1.54407	0.323083	4.77918	1.76013e-06	6.19813e-05	20.6281	2.09456	0.349478	5.99338	2.05527e-09	9.06037e-08	12.1213	1.14359	0.31443	3.63703	0.000275798	0.00213882	15.2679	1.45154	0.413005	3.51459	0.000440441	0.00517973
Sash3	ENSMUSG00000031101	protein_coding	X	48146436	48161565	+	75.6056	0.81928	0.269617	3.03868	0.00237614	0.0258118	88.9423	1.43582	0.261741	5.48567	4.11898e-08	1.43386e-06	81.826	0.907051	0.201043	4.51173	6.42998e-06	9.7129e-05	108.152	1.5717	0.259548	6.05554	1.39948e-09	9.12262e-08
Clca1	ENSMUSG00000056025	protein_coding	3	144729677	144760977	-	93.038	0.951871	0.262835	3.62155	0.000292842	0.00491759	94.7545	1.40263	0.234227	5.98833	2.1201e-09	9.32512e-08	84.6888	0.858692	0.203277	4.22425	2.39743e-05	0.000292252	95.1342	1.45869	0.268167	5.43949	5.34341e-08	2.33321e-06
Ikzf3	ENSMUSG00000018168	protein_coding	11	98464902	98546031	-	29.0578	0.0906413	0.257566	0.351915	0.724902	0.900854	46.6867	1.14726	0.340284	3.37149	0.000747624	0.00701907	39.5585	1.40319	0.234432	5.98549	2.15736e-09	9.36726e-08	67.5807	1.57556	0.311134	5.06391	4.10741e-07	1.39347e-05
Apbb1ip	ENSMUSG00000026786	protein_coding	2	22774094	22875653	+	76.3337	0.700692	0.232402	3.015	0.00256982	0.0273477	100.779	1.19138	0.199217	5.9803	2.2273e-09	9.75268e-08	82.0842	1.03773	0.211165	4.91428	8.91077e-07	1.83802e-05	86.9871	0.975138	0.227759	4.28144	1.85687e-05	0.000370057
Hemt1	ENSMUSG00000068600	protein_coding	15	74819071	74824436	+	15.5388	0.952676	0.325984	2.92246	0.00347278	0.0347703	8.75301	2.82188	0.4719	5.97982	2.23383e-09	9.7594e-08	2.29123	1.11222	0.353868	3.14303	0.00167206	0.00894745	3.53119	1.6465	0.489641	3.36267	0.000771925	0.00821526
Fermt3	ENSMUSG00000024965	protein_coding	19	6998958	7019469	-	103.406	0.913877	0.252467	3.61979	0.000294843	0.00494213	114.166	1.02924	0.261951	3.92914	8.52495e-05	0.00117656	89.2049	0.757155	0.189361	3.99847	6.37523e-05	0.000648018	101.532	1.4796	0.24483	6.04336	1.50936e-09	9.76911e-08
Akap6	ENSMUSG00000061603	protein_coding	12	52699383	53151015	+	256.968	0.00381353	0.207066	0.018417	0.985306	0.994854	224.425	-1.23378	0.216442	-5.7003	1.19597e-08	4.65259e-07	194.538	-1.01349	0.169591	-5.97613	2.28506e-09	9.87665e-08	208.215	-0.735295	0.171811	-4.27967	1.8717e-05	0.000371816
Vcan	ENSMUSG00000021614	protein_coding	13	89655312	89742509	-	1118.41	1.16093	0.190532	6.09308	1.10757e-09	9.88921e-08	1144.92	1.21886	0.215435	5.65765	1.5346e-08	5.80798e-07	777.789	0.378477	0.181442	2.08594	0.0369844	0.0996979	835.235	0.615821	0.22693	2.7137	0.00665364	0.0453143
Cdkl1	ENSMUSG00000020990	protein_coding	12	69746848	69790707	-	47.0374	-1.03868	0.272871	-3.8065	0.000140948	0.00265971	37.6511	-1.60057	0.281832	-5.67917	1.35347e-08	5.13242e-07	46.3671	-1.46241	0.244769	-5.97466	2.30568e-09	9.92066e-08	40.8505	-1.58582	0.275627	-5.75349	8.74199e-09	4.59824e-07
Ccl12	ENSMUSG00000035352	protein_coding	11	82101845	82103400	+	36.8657	1.8112	0.297332	6.0915	1.11854e-09	9.93876e-08	28.4635	0.741395	0.330364	2.24417	0.0248212	0.107695	28.7806	0.470003	0.252545	1.86107	0.0627347	0.148449	30.0868	0.976788	0.352982	2.76724	0.00565325	0.0402587
Map2k3	ENSMUSG00000018932	protein_coding	11	60932033	60952811	+	294.971	0.954601	0.156755	6.08979	1.13061e-09	9.99747e-08	300.872	0.856583	0.178358	4.80261	1.56613e-06	3.75446e-05	289.327	0.973463	0.180569	5.39109	7.00305e-08	2.03645e-06	288.487	0.679953	0.180105	3.77532	0.000159805	0.00224712
Ptafr	ENSMUSG00000056529	protein_coding	4	132564067	132582683	+	155.072	1.44267	0.237277	6.08012	1.20093e-09	1.05176e-07	145.154	1.37017	0.266427	5.14278	2.70708e-07	7.98589e-06	114.969	0.712481	0.175327	4.06372	4.82966e-05	0.000519516	126.406	1.08947	0.290864	3.74562	0.000179951	0.00247855
Ptx3	ENSMUSG00000027832	protein_coding	3	66219910	66225805	+	38.5432	1.83539	0.367229	4.99793	5.7949e-07	2.28599e-05	43.107	2.55059	0.474231	5.37837	7.51638e-08	2.45464e-06	11.0499	2.11286	0.354525	5.9597	2.52708e-09	1.08e-07	9.01542	1.90055	0.459558	4.13561	3.54009e-05	0.000634089
Aoah	ENSMUSG00000021322	protein_coding	13	20794119	21024252	+	48.9931	1.54293	0.269427	5.72672	1.02391e-08	6.83769e-07	57.7929	1.65005	0.276792	5.96136	2.50154e-09	1.08803e-07	42.8491	1.36673	0.233028	5.86509	4.48886e-09	1.79347e-07	44.7173	1.14929	0.299121	3.84222	0.000121925	0.00179177
Vill	ENSMUSG00000038775	protein_coding	9	119052778	119071525	+	227.591	1.04004	0.171269	6.07254	1.25904e-09	1.0922e-07	274.987	0.996485	0.395795	2.51768	0.0118131	0.0623173	190.378	-0.0669648	0.201301	-0.332659	0.739391	0.837223	193.427	0.285639	0.217082	1.31581	0.188237	0.431404
St3gal1	ENSMUSG00000013846	protein_coding	15	67102875	67113992	-	231.831	1.2031	0.19815	6.07165	1.26602e-09	1.09308e-07	213.552	0.651652	0.200756	3.246	0.00117041	0.0102405	183.369	0.288941	0.195625	1.47702	0.139671	0.268852	192.887	0.246667	0.214211	1.15151	0.249521	0.51091
Cfp	ENSMUSG00000001128	protein_coding	X	20925454	20931555	-	153.018	0.940787	0.223424	4.21076	2.54512e-05	0.000625037	205.866	1.61899	0.27181	5.95633	2.57966e-09	1.11951e-07	137.049	0.471887	0.173772	2.71555	0.00661651	0.0261443	150.7	1.09433	0.261695	4.18169	2.89355e-05	0.000535086
Furin	ENSMUSG00000030530	protein_coding	7	80388585	80405436	-	218.979	0.865235	0.207343	4.17296	3.00664e-05	0.00071565	235.481	1.18235	0.198648	5.95197	2.64927e-09	1.14463e-07	207.851	1.12227	0.190827	5.88109	4.0758e-09	1.63531e-07	216.089	0.766805	0.195433	3.92363	8.72248e-05	0.00136537
Arrb2	ENSMUSG00000060216	protein_coding	11	70432635	70440828	+	72.4447	0.661305	0.239323	2.76323	0.00572318	0.0509271	87.6982	0.897089	0.232784	3.85374	0.000116328	0.00151857	70.329	0.685683	0.201225	3.40754	0.000655511	0.00427374	72.7327	1.30554	0.217041	6.01518	1.79689e-09	1.15077e-07
Des	ENSMUSG00000026208	protein_coding	1	75360329	75368579	+	3960.57	-0.0499307	0.209367	-0.238484	0.811506	0.937413	3233	-1.01405	0.207582	-4.88504	1.03406e-06	2.64667e-05	3019.55	-1.2547	0.211005	-5.94632	2.74236e-09	1.16415e-07	3280.45	-0.507263	0.21085	-2.4058	0.0161372	0.0870377
Neu1	ENSMUSG00000007038	protein_coding	17	34931253	34935953	+	1855.36	-0.226975	0.201273	-1.1277	0.259447	0.582047	1649.82	-1.09006	0.183322	-5.94614	2.74545e-09	1.18357e-07	1734.48	-0.5941	0.18368	-3.23443	0.00121887	0.00700643	1776.49	-0.960123	0.217528	-4.41379	1.01577e-05	0.000219927
Nat2	ENSMUSG00000051147	protein_coding	8	67494867	67502580	+	508.19	-0.114619	0.180145	-0.636259	0.524608	0.793786	549.623	-0.370767	0.175656	-2.11075	0.0347934	0.137352	558.94	-0.832592	0.140114	-5.94226	2.81124e-09	1.18809e-07	508.665	-0.423348	0.201215	-2.10396	0.0353821	0.15057
Adamts1	ENSMUSG00000022893	protein_coding	16	85793827	85803113	-	302.265	1.60629	0.265389	6.0526	1.42529e-09	1.21909e-07	269.426	1.37627	0.299561	4.59429	4.34219e-06	9.18728e-05	150.132	0.487847	0.194272	2.51115	0.0120338	0.0418312	143.223	1.02524	0.295771	3.46632	0.000527631	0.00597785
Tinag	ENSMUSG00000032357	protein_coding	9	76951693	77045794	-	323.27	-1.05392	0.198174	-5.31817	1.04817e-07	5.15744e-06	337.079	-1.04854	0.221794	-4.72756	2.27236e-06	5.16011e-05	411.085	-0.930688	0.156775	-5.93646	2.9124e-09	1.2254e-07	370.325	-0.942417	0.163682	-5.75762	8.53103e-09	4.50024e-07
Fxyd4	ENSMUSG00000004988	protein_coding	6	117933729	117937335	-	132.323	-1.1207	0.362335	-3.09299	0.00198152	0.0221697	67.1315	-1.3858	0.385714	-3.59281	0.000327133	0.00358707	97.2116	-2.02393	0.341128	-5.93305	2.97363e-09	1.2484e-07	183.916	-2.24395	0.478544	-4.68913	2.74376e-06	7.15415e-05
Rnf10	ENSMUSG00000041740	protein_coding	5	115241412	115272898	-	751.098	0.370027	0.16365	2.26109	0.0237538	0.142228	743.488	0.417038	0.183151	2.27702	0.0227847	0.101032	817.385	0.899411	0.151679	5.92971	3.03474e-09	1.27125e-07	765.757	0.384908	0.176369	2.1824	0.0290799	0.13213
Smap2	ENSMUSG00000032870	protein_coding	4	120968317	121017247	-	133.954	0.699103	0.178974	3.90616	9.37734e-05	0.00188411	149.253	0.835739	0.207128	4.03489	5.46275e-05	0.000799716	151.172	1.00528	0.169716	5.92331	3.15519e-09	1.31591e-07	142.138	0.703512	0.182739	3.84983	0.000118201	0.00174548
Rel	ENSMUSG00000020275	protein_coding	11	23741514	23770970	-	91.5517	1.44504	0.269788	5.35619	8.49937e-08	4.29758e-06	79.3199	1.41653	0.239046	5.92577	3.10835e-09	1.32539e-07	59.6462	0.759274	0.213005	3.56459	0.000364425	0.00266973	83.2511	1.32136	0.2842	4.6494	3.32907e-06	8.45093e-05
Arg1	ENSMUSG00000019987	protein_coding	10	24915208	24927470	-	72.3953	0.476976	0.285136	1.6728	0.094366	0.335621	213.813	1.4727	0.429142	3.43173	0.000599747	0.00587921	99.5479	1.34557	0.230524	5.837	5.31479e-09	2.0755e-07	133.715	1.81088	0.30271	5.98224	2.20086e-09	1.36315e-07
Baiap2l2	ENSMUSG00000018126	protein_coding	15	79258195	79285537	-	105.208	0.301964	0.244394	1.23556	0.21662	0.533291	144.7	0.134714	0.25205	0.534472	0.593015	0.796766	174.294	1.21611	0.205624	5.91425	3.33397e-09	1.3844e-07	130.394	0.607164	0.307975	1.97147	0.0486704	0.18544
2010109I03Rik	ENSMUSG00000063522	protein_coding	15	74878336	74881704	-	2606.88	1.47826	0.245237	6.0279	1.66104e-09	1.3883e-07	1920.29	0.797662	0.276026	2.8898	0.00385484	0.0262213	904.823	-0.804142	0.210385	-3.82224	0.000132246	0.00116873	1361.67	0.718188	0.376224	1.90894	0.0562702	0.204103
Msln	ENSMUSG00000063011	protein_coding	17	25748614	25754327	-	102.111	0.36457	0.213107	1.71074	0.087129	0.319922	45.023	-0.536738	0.365616	-1.46804	0.142094	0.359125	63.0562	-1.43762	0.243118	-5.91328	3.35354e-09	1.38949e-07	50.7003	-0.72157	0.282889	-2.55072	0.0107502	0.0644693
Mep1a	ENSMUSG00000023914	protein_coding	17	43474324	43502812	-	5031.33	-0.579923	0.197371	-2.93824	0.00330081	0.0335656	4849.19	-1.31485	0.234954	-5.5962	2.19102e-08	8.05809e-07	5498.3	-1.00062	0.190676	-5.24775	1.53966e-07	4.00017e-06	5833.98	-1.33712	0.223667	-5.97816	2.25677e-09	1.39158e-07
Slc7a1	ENSMUSG00000041313	protein_coding	5	148327410	148399904	-	200.052	0.525198	0.193192	2.71853	0.00655734	0.0562885	249.931	0.771203	0.205151	3.75919	0.000170467	0.00208457	238.98	1.0321	0.174578	5.91197	3.38049e-09	1.39761e-07	220.753	0.583666	0.260821	2.2378	0.0252341	0.119629
Gm16233	ENSMUSG00000085773	antisense	3	144947561	144954878	+	77.0825	1.50385	0.249653	6.02376	1.7041e-09	1.41781e-07	47.6509	0.541757	0.311917	1.73686	0.0824118	0.251354	30.7032	-0.881949	0.248586	-3.54787	0.000388361	0.00281365	47.778	0.602264	0.264304	2.27868	0.0226862	0.110921
Lrrn4	ENSMUSG00000043110	protein_coding	2	132868305	132880891	-	39.8251	-0.0353596	0.264664	-0.133602	0.893717	0.968136	19.9681	-0.883472	0.392785	-2.24925	0.0244965	0.106736	28.5805	-1.61199	0.273027	-5.90415	3.54464e-09	1.4623e-07	29.5118	-1.13932	0.342359	-3.32786	0.000875147	0.00911712
Grn	ENSMUSG00000034708	protein_coding	11	102430315	102437048	+	187.816	0.576685	0.201181	2.8665	0.0041504	0.0398368	204.89	0.757027	0.20682	3.66032	0.000251901	0.00288866	226.284	1.0269	0.174006	5.90154	3.60116e-09	1.4824e-07	205.9	0.778947	0.196489	3.96432	7.36054e-05	0.00118574
Scd2	ENSMUSG00000025203	protein_coding	19	44293676	44306864	+	1833.81	-0.0147167	0.243385	-0.060467	0.951784	0.983772	3387.94	1.09912	0.186159	5.9042	3.54361e-09	1.49467e-07	2617.4	0.857794	0.257268	3.33425	0.000855302	0.00527094	2414.37	0.712766	0.213023	3.34596	0.000819969	0.00863593
Spn	ENSMUSG00000051457	protein_coding	7	127132232	127137823	-	39.4486	0.211115	0.24915	0.84734	0.396806	0.706739	50.862	0.806812	0.266319	3.02949	0.00244966	0.0183856	45.8944	0.778417	0.223016	3.4904	0.000482293	0.00335216	52.8021	1.58337	0.265403	5.96589	2.43302e-09	1.4952e-07
9130208D14Rik	ENSMUSG00000086513	pseudogene	7	105824223	105831515	-	5741.78	-1.25804	0.209748	-5.99789	1.99904e-09	1.65567e-07	5503.8	-0.917848	0.2487	-3.69058	0.000223746	0.00260402	6953.81	-0.673186	0.139701	-4.81876	1.4445e-06	2.77771e-05	6580.96	-1.01915	0.170912	-5.96302	2.47613e-09	1.51659e-07
Kdm6b	ENSMUSG00000018476	protein_coding	11	69398508	69413675	-	133.628	1.01039	0.196812	5.13377	2.83992e-07	1.21453e-05	140.15	0.827724	0.251781	3.28747	0.00101091	0.00906011	143.444	1.16282	0.197181	5.8972	3.6973e-09	1.51869e-07	126.456	0.815663	0.228311	3.5726	0.000353458	0.00434432
Stat2	ENSMUSG00000040033	protein_coding	10	128270576	128292849	+	354.275	1.00825	0.221208	4.5579	5.1667e-06	0.000159594	340.651	0.770136	0.244352	3.15175	0.00162297	0.0132949	352.024	0.900826	0.152826	5.89446	3.75909e-09	1.54074e-07	330.207	0.948825	0.185678	5.11007	3.22044e-07	1.13037e-05
Plagl2	ENSMUSG00000051413	protein_coding	2	153227759	153241426	-	179.491	0.406182	0.161685	2.51219	0.0119985	0.0880952	208.722	0.988111	0.217074	4.55195	5.31505e-06	0.000109723	238.696	1.16801	0.198256	5.89141	3.82907e-09	1.56269e-07	213.436	0.746275	0.194352	3.8398	0.000123132	0.0018066
Csrnp1	ENSMUSG00000032515	protein_coding	9	119971166	119977250	-	90.144	1.36948	0.258712	5.29347	1.20014e-07	5.76571e-06	83.7887	0.85791	0.26262	3.26674	0.00108795	0.00963997	55.2935	0.538209	0.219663	2.45016	0.0142794	0.0479373	58.1447	1.41165	0.237218	5.95087	2.66723e-09	1.61735e-07
Nbeal2	ENSMUSG00000056724	protein_coding	9	110624789	110654161	-	424.991	0.426828	0.182586	2.33769	0.0194035	0.123577	410.495	0.61586	0.182922	3.36678	0.000760508	0.00711301	404.757	1.06805	0.181509	5.8843	3.9974e-09	1.6175e-07	426.958	0.624481	0.220032	2.83813	0.00453782	0.0341825
6330403K07Rik	ENSMUSG00000018451	lincRNA	11	71031941	71033513	-	74.2307	-0.142269	0.226524	-0.628054	0.529969	0.796478	50.0888	-1.15997	0.260621	-4.4508	8.55505e-06	0.000163796	57.4208	-1.25476	0.213268	-5.88348	4.01719e-09	1.62206e-07	51.1174	-0.562563	0.28798	-1.95348	0.0507625	0.190521
Saa2	ENSMUSG00000057465	protein_coding	7	46751833	46754314	+	3.95357	0.749323	0.368189	2.03516	0.0418349	0.205019	2.99878	0.701494	0.475584	1.47502	0.140208	0.356205	14.5877	2.09051	0.355625	5.87842	4.14205e-09	1.65839e-07	3.16382	0.305324	0.487042	0.626895	0.530728	0.754016
9030619P08Rik	ENSMUSG00000053168	protein_coding	15	75427607	75431829	-	91.6378	0.0228181	0.301867	0.0755899	0.939745	0.982303	216.714	1.93097	0.3281	5.88529	3.97358e-09	1.6684e-07	145.244	0.569483	0.229911	2.47697	0.0132501	0.045173	144.197	0.460035	0.289887	1.58695	0.112524	0.319408
Adamts9	ENSMUSG00000030022	protein_coding	6	92772699	92943492	-	186.907	1.17879	0.234534	5.02608	5.00595e-07	2.02719e-05	184.522	1.37302	0.233309	5.88498	3.98112e-09	1.6684e-07	126.852	0.55404	0.207892	2.66504	0.0076979	0.0295516	138.471	0.552207	0.263576	2.09506	0.0361657	0.152481
Ankrd33b	ENSMUSG00000022237	protein_coding	15	31291479	31367759	-	25.9227	1.53995	0.308798	4.98691	6.13519e-07	2.39954e-05	31.5106	1.84357	0.313458	5.88141	4.06787e-09	1.69747e-07	17.0137	1.08358	0.289797	3.73908	0.000184693	0.00153317	25.0016	1.42417	0.369872	3.85043	0.000117909	0.00174398
C1qb	ENSMUSG00000036905	protein_coding	4	136880129	136886187	-	428.68	0.989997	0.209724	4.72046	2.35307e-06	8.0206e-05	458.316	1.175	0.247858	4.74062	2.13067e-06	4.87806e-05	416.045	0.740459	0.17471	4.23821	2.25309e-05	0.000278296	417.057	1.23857	0.208567	5.93847	2.87703e-09	1.73305e-07
Itih3	ENSMUSG00000006522	protein_coding	14	30908573	30923760	-	22.4379	0.526102	0.3463	1.51921	0.12871	0.402857	36.3625	0.12954	0.475991	0.272148	0.785508	0.908159	23.0409	1.7196	0.29333	5.86235	4.56365e-09	1.81572e-07	39.5688	1.80072	0.409661	4.39565	1.10443e-05	0.000236875
Ctsc	ENSMUSG00000030560	protein_coding	7	88278085	88310888	+	1772.36	0.848807	0.174133	4.87448	1.09097e-06	4.03417e-05	1898.29	1.17308	0.199968	5.86634	4.45524e-09	1.85469e-07	1792.14	0.651694	0.140282	4.6456	3.39092e-06	5.69686e-05	1783.13	1.04326	0.212323	4.91355	8.94407e-07	2.6983e-05
Fras1	ENSMUSG00000034687	protein_coding	5	96373955	96784728	+	64.365	-0.429795	0.242654	-1.77123	0.0765227	0.297067	46.5165	-1.44475	0.246291	-5.86603	4.46365e-09	1.85469e-07	45.639	-0.93116	0.219381	-4.24448	2.19101e-05	0.000271634	49.3337	-1.02335	0.251012	-4.07689	4.5643e-05	0.000794919
Dio1	ENSMUSG00000034785	protein_coding	4	107291465	107307169	-	913.02	-0.505282	0.224158	-2.25414	0.0241875	0.143594	828.532	-1.45984	0.366843	-3.97948	6.90657e-05	0.000981648	940.423	-0.927013	0.21031	-4.40783	1.04411e-05	0.000146629	1135.65	-1.43084	0.241487	-5.92513	3.12049e-09	1.85577e-07
Il2rb	ENSMUSG00000068227	protein_coding	15	78480553	78495066	-	35.2962	0.904212	0.284468	3.1786	0.00147987	0.0176351	38.9236	1.22918	0.301404	4.07817	4.53916e-05	0.00068544	38.7185	1.18612	0.247546	4.79154	1.6551e-06	3.13222e-05	39.6492	1.54878	0.261384	5.92529	3.11755e-09	1.85577e-07
Ssr3	ENSMUSG00000027828	protein_coding	3	65379655	65392623	-	2186.24	0.125665	0.167219	0.751496	0.452354	0.748286	2552.31	0.750986	0.128077	5.86357	4.53026e-09	1.87838e-07	2496.75	0.298669	0.151446	1.97212	0.0485955	0.122442	2469.7	0.247305	0.182569	1.35458	0.17555	0.414185
Pi15	ENSMUSG00000067780	protein_coding	1	17601901	17630938	+	134.814	1.54253	0.282848	5.45357	4.93672e-08	2.70544e-06	173.689	1.77011	0.301996	5.86135	4.59106e-09	1.89955e-07	88.793	0.666683	0.246455	2.70509	0.00682856	0.0268251	76.5828	0.392299	0.31761	1.23516	0.216771	0.470682
2610018G03Rik	ENSMUSG00000031112	protein_coding	X	50841047	50893097	+	132.102	-0.758799	0.237354	-3.19691	0.0013891	0.0168608	111.93	-0.731874	0.256345	-2.85504	0.00430316	0.0286618	131.816	-1.21102	0.206878	-5.85379	4.80504e-09	1.89984e-07	118.247	-0.929179	0.256654	-3.62036	0.000294194	0.00374451
Cox7a2	ENSMUSG00000032330	protein_coding	9	79755241	79759853	-	4180.01	-0.256004	0.196106	-1.30544	0.191745	0.501817	4295.9	-0.238387	0.205954	-1.15748	0.247076	0.502986	4236.45	-0.874005	0.149404	-5.84995	4.91712e-09	1.9341e-07	4370.29	-0.507299	0.173561	-2.92289	0.00346801	0.0274851
Cps1	ENSMUSG00000025991	protein_coding	1	67123026	67231259	+	268.999	-0.660934	0.332997	-1.9848	0.0471663	0.220971	208.199	-1.65947	0.430401	-3.85564	0.000115426	0.00150779	213.59	-1.04937	0.179379	-5.85004	4.91465e-09	1.9341e-07	233.243	-0.329422	0.444823	-0.740569	0.458955	0.701374
Per2	ENSMUSG00000055866	protein_coding	1	91415984	91459330	-	93.9607	0.292526	0.2541	1.15122	0.24964	0.571777	283.748	0.0435161	0.194819	0.223367	0.82325	0.926012	156.186	1.26976	0.217177	5.84664	5.01607e-09	1.96692e-07	106.836	0.908634	0.284748	3.19102	0.00141774	0.0134214
Ighv1-61	ENSMUSG00000094087	IG_LV_gene	12	115359140	115359572	-	23.5838	-1.94954	0.326777	-5.96598	2.43172e-09	1.97823e-07	53.9859	-0.0885587	0.476248	-0.185951	0.852483	0.939777	49.4206	0.675982	0.287373	2.35228	0.0186587	0.0590336	88.5261	-0.0733156	0.497527	-0.14736	0.882848	0.952236
Sult1b1	ENSMUSG00000029269	protein_coding	5	87513339	87538195	-	3358.62	-0.208291	0.202935	-1.02639	0.304708	0.6278	2943.52	-0.692466	0.18116	-3.82239	0.000132165	0.00169027	3236.15	-0.997586	0.170855	-5.8388	5.25789e-09	2.0575e-07	3428.25	-0.650736	0.178334	-3.64897	0.000263294	0.00341552
Phc2	ENSMUSG00000028796	protein_coding	4	128654702	128752881	+	199.176	0.602292	0.176895	3.40481	0.000662109	0.00927967	215.959	0.605978	0.186095	3.25628	0.00112882	0.00994795	224.763	0.974551	0.16704	5.83425	5.40321e-09	2.1057e-07	217.851	0.488961	0.184855	2.64511	0.00816642	0.052725
Npl	ENSMUSG00000042684	protein_coding	1	153503016	153549714	-	61.9984	1.54547	0.259615	5.95293	2.63386e-09	2.1238e-07	37.9513	0.780165	0.332349	2.34742	0.0189037	0.0875433	40.8756	0.601031	0.222794	2.6977	0.00698206	0.0273051	39.1528	0.715507	0.291073	2.45817	0.0139648	0.0781547
Ddah1	ENSMUSG00000028194	protein_coding	3	145758675	145894277	+	551.116	0.938339	0.172955	5.42535	5.78413e-08	3.1139e-06	572.447	0.947783	0.17704	5.35351	8.62648e-08	2.76628e-06	560.122	0.803175	0.153328	5.23828	1.62076e-07	4.17664e-06	517.378	0.983376	0.166753	5.89721	3.69697e-09	2.13535e-07
Ppargc1a	ENSMUSG00000029167	protein_coding	5	51454249	51567725	-	304.617	-1.14038	0.191838	-5.9445	2.77306e-09	2.21648e-07	330.549	-0.685578	0.197759	-3.46673	0.00052684	0.00529525	357.08	-0.288512	0.175996	-1.63931	0.101148	0.212399	325.923	-1.08858	0.184687	-5.89417	3.76565e-09	2.16134e-07
Elavl4	ENSMUSG00000028546	protein_coding	4	110203722	110351909	-	98.8985	0.197502	0.19301	1.02327	0.306179	0.628832	69.9434	-1.26999	0.251061	-5.05849	4.22588e-07	1.18234e-05	65.8147	-1.25275	0.215018	-5.82628	5.66768e-09	2.19784e-07	70.2299	-0.895933	0.226523	-3.95515	7.64856e-05	0.00122457
Reg2	ENSMUSG00000023140	protein_coding	6	78405155	78408097	+	105.588	0.645627	0.30121	2.14344	0.0320775	0.172487	3416.33	1.41625	0.455227	3.1111	0.00186394	0.0148212	2068.09	2.12843	0.365404	5.82487	5.71562e-09	2.20486e-07	1172.67	1.66845	0.483651	3.4497	0.000561211	0.00629965
Pde4b	ENSMUSG00000028525	protein_coding	4	102087543	102607259	+	483.475	1.24305	0.209134	5.94379	2.78513e-09	2.21648e-07	464.67	1.40895	0.255016	5.52494	3.29596e-08	1.16818e-06	349.847	0.446231	0.165234	2.7006	0.00692145	0.0271071	405.824	1.14539	0.230884	4.9609	7.01673e-07	2.20809e-05
Cyp7b1	ENSMUSG00000039519	protein_coding	3	18071950	18243338	-	54.3148	1.36716	0.246311	5.55057	2.84747e-08	1.69221e-06	77.2663	1.5494	0.265711	5.83116	5.50443e-09	2.25359e-07	46.6963	0.651103	0.224113	2.90524	0.00366972	0.0164912	51.8501	1.54104	0.297895	5.1731	2.30239e-07	8.55869e-06
Rrm2	ENSMUSG00000020649	protein_coding	12	24708241	24714146	+	151.75	0.496946	0.212775	2.33555	0.0195149	0.124033	168.9	1.30304	0.223521	5.82962	5.55551e-09	2.26974e-07	139.875	0.629229	0.201177	3.12773	0.0017616	0.00932287	122.774	0.761017	0.195711	3.88848	0.000100875	0.00152747
Vwf	ENSMUSG00000001930	protein_coding	6	125546774	125686679	+	177.411	0.404165	0.234187	1.72582	0.08438	0.314441	222.501	0.899934	0.167035	5.38769	7.13672e-08	2.35427e-06	184.662	1.0629	0.182672	5.81861	5.93387e-09	2.28442e-07	193.921	1.15986	0.210523	5.50943	3.59997e-08	1.64678e-06
Sntg2	ENSMUSG00000020672	protein_coding	12	30174482	30373375	-	324.874	-0.0336098	0.19477	-0.172562	0.862996	0.95548	223.894	-1.20298	0.206423	-5.82774	5.61814e-09	2.29053e-07	246.298	-0.882581	0.163902	-5.38482	7.25155e-08	2.09909e-06	221.678	-0.831759	0.183821	-4.52484	6.04404e-06	0.000142527
Gpr37l1	ENSMUSG00000026424	protein_coding	1	135160234	135167681	-	70.176	0.395949	0.247729	1.59831	0.109973	0.369145	44.4175	-1.46917	0.25212	-5.82727	5.63403e-09	2.29223e-07	44.7823	-0.926821	0.233294	-3.97276	7.10439e-05	0.00070628	38.8085	-0.822591	0.297762	-2.76258	0.0057347	0.0406801
Rsad2	ENSMUSG00000020641	protein_coding	12	26442753	26456452	-	269.802	1.30838	0.220407	5.93619	2.91714e-09	2.30152e-07	126.377	0.193182	0.265264	0.728263	0.466452	0.711501	177.973	-0.355773	0.224955	-1.58153	0.113757	0.23138	207.805	-0.398593	0.27194	-1.46574	0.142719	0.368185
Ighv1-9	ENSMUSG00000094694	IG_LV_gene	12	114583569	114584002	-	51.2384	-1.68252	0.283539	-5.93399	2.95665e-09	2.31905e-07	77.133	0.884436	0.355047	2.49104	0.012737	0.0655442	118.301	0.689238	0.350824	1.96463	0.0494572	0.124169	250.421	1.55929	0.38624	4.0371	5.41171e-05	0.000921403
Agr3	ENSMUSG00000036231	protein_coding	12	35925620	35949736	+	24.7277	-0.903673	0.319537	-2.82807	0.00468298	0.0437167	17.4795	-1.32834	0.340595	-3.90005	9.6173e-05	0.00129977	22.8864	-1.57544	0.271095	-5.81138	6.19603e-09	2.38053e-07	26.9892	-1.13055	0.30541	-3.70176	0.000214109	0.00286084
Rnpep	ENSMUSG00000041926	protein_coding	1	135262712	135284084	-	419.7	0.400468	0.199792	2.00442	0.0450248	0.214674	370.551	0.494171	0.21709	2.27635	0.0228254	0.101124	410.986	0.860466	0.148099	5.81007	6.2446e-09	2.39435e-07	378.461	0.687429	0.152773	4.49968	6.80567e-06	0.000157038
Siglec1	ENSMUSG00000027322	protein_coding	2	131069220	131086765	-	74.6625	1.3929	0.235057	5.92579	3.10804e-09	2.41057e-07	67.0988	0.650519	0.273646	2.37723	0.0174433	0.082382	49.5374	0.487956	0.221844	2.19955	0.027839	0.0802427	61.8164	0.383702	0.260751	1.47153	0.141148	0.365269
Cd84	ENSMUSG00000038147	protein_coding	1	171839697	171890718	+	158.067	1.119	0.195253	5.73103	9.982e-09	6.69269e-07	168.734	1.25395	0.215661	5.81446	6.08314e-09	2.4698e-07	150.986	0.749935	0.187497	3.99971	6.34196e-05	0.000645671	172.392	1.27091	0.256089	4.96275	6.95012e-07	2.1947e-05
Tifa	ENSMUSG00000046688	protein_coding	3	127789872	127832135	+	1202.82	1.19067	0.304452	3.91086	9.19679e-05	0.00185394	1316.1	0.991992	0.230005	4.31291	1.61121e-05	0.000282016	1100.26	0.781057	0.143982	5.42469	5.80555e-08	1.72247e-06	896.352	1.27371	0.21697	5.87044	4.34645e-09	2.48232e-07
Pdpn	ENSMUSG00000028583	protein_coding	4	143267431	143299564	-	170.615	1.19038	0.243913	4.88035	1.05899e-06	3.9318e-05	162.889	1.35652	0.233377	5.81257	6.15207e-09	2.49261e-07	128.234	0.328787	0.184316	1.78382	0.0744527	0.168943	123.337	0.812957	0.239107	3.39997	0.000673922	0.00730429
Eml1	ENSMUSG00000058070	protein_coding	12	108370957	108539617	+	502.947	-0.288457	0.204728	-1.40898	0.158842	0.453776	392.635	-1.11435	0.191741	-5.81174	6.18274e-09	2.49985e-07	366.448	-0.861219	0.161204	-5.34243	9.17074e-08	2.55732e-06	405.963	-0.835897	0.181857	-4.59646	4.29728e-06	0.000106279
Gzmg	ENSMUSG00000040284	protein_coding	14	56156582	56159579	-	0	NA	NA	NA	NA	NA	9.34735	0.540461	0.354509	1.52453	0.127375	0.335241	7.33262	2.13217	0.367493	5.80193	6.55565e-09	2.50352e-07	0	NA	NA	NA	NA	NA
Chl1	ENSMUSG00000030077	protein_coding	6	103510876	103733035	+	314.081	1.17506	0.2142	5.48581	4.11568e-08	2.31795e-06	400.244	1.27951	0.220342	5.80693	6.36273e-09	2.56201e-07	276.478	0.829387	0.186719	4.44191	8.91653e-06	0.000128271	282.96	1.38239	0.27278	5.06779	4.0247e-07	1.3705e-05
Pkhd1l1	ENSMUSG00000038725	protein_coding	15	44457553	44597143	+	167.097	-0.115697	0.225006	-0.514194	0.607116	0.838381	95.1477	-1.21703	0.252711	-4.81591	1.4653e-06	3.54595e-05	117.387	-1.23736	0.213487	-5.79594	6.7939e-09	2.58413e-07	130.214	-0.713647	0.19999	-3.56842	0.000359137	0.00440522
Pdzk1ip1	ENSMUSG00000028716	protein_coding	4	115088708	115093899	+	412.908	-0.601243	0.211413	-2.84392	0.00445624	0.0421971	504.432	-0.838019	0.234757	-3.56973	0.000357347	0.00384921	495.901	-1.15934	0.200152	-5.79229	6.94349e-09	2.63575e-07	491.332	-0.933577	0.263822	-3.53866	0.000402166	0.00481334
Lrp2	ENSMUSG00000027070	protein_coding	2	69424340	69586065	-	31.7531	0.03241	0.255292	0.126953	0.898978	0.969988	12.9246	-1.08135	0.392936	-2.75198	0.00592357	0.036608	20.9269	-1.71114	0.295652	-5.78767	7.13711e-09	2.70386e-07	18.4398	-1.01938	0.352427	-2.89246	0.00382241	0.0297382
Cic	ENSMUSG00000005442	protein_coding	7	25267704	25294159	+	179.673	0.549439	0.211062	2.60322	0.00923531	0.072179	185.828	0.541355	0.218337	2.47944	0.0131587	0.0672537	193.749	0.97565	0.16861	5.78644	7.18925e-09	2.71819e-07	192.046	0.627281	0.214807	2.92021	0.00349792	0.027674
Oas2	ENSMUSG00000032690	protein_coding	5	120730333	120749853	-	83.7587	1.41078	0.2769	5.09489	3.4894e-07	1.46156e-05	54.2639	0.785584	0.351086	2.23758	0.0252483	0.109135	49.9953	0.4828	0.232366	2.07775	0.0377321	0.101112	73.1508	1.42385	0.243215	5.85429	4.79055e-09	2.7239e-07
Sp140	ENSMUSG00000070031	protein_coding	1	85600378	85645037	+	73.0915	0.842944	0.286394	2.9433	0.00324733	0.0331692	95.7484	1.42142	0.245258	5.79562	6.80699e-09	2.72405e-07	72.296	0.985107	0.218784	4.50264	6.71138e-06	0.00010074	90.368	1.39668	0.261085	5.3495	8.81954e-08	3.6585e-06
Atf3	ENSMUSG00000026628	protein_coding	1	191170296	191183340	-	564.311	0.348991	0.19811	1.76161	0.0781357	0.300525	386.458	0.435848	0.253626	1.71847	0.0857116	0.257688	351.992	-1.07878	0.186538	-5.78317	7.33045e-09	2.76608e-07	364.865	0.0973706	0.208688	0.466584	0.640797	0.82811
Rspo3	ENSMUSG00000019880	protein_coding	10	29453109	29535867	-	118.295	1.35027	0.22886	5.89996	3.63595e-09	2.77302e-07	113.74	0.697027	0.227909	3.05835	0.00222558	0.0170578	86.6146	0.559133	0.20344	2.74839	0.00598884	0.0241663	82.6112	0.559334	0.240184	2.32877	0.0198711	0.100495
Gda	ENSMUSG00000058624	protein_coding	19	21391307	21473445	-	2382.83	1.1375	0.192882	5.89737	3.69333e-09	2.79697e-07	2339.69	0.863267	0.19759	4.36898	1.24826e-05	0.000226976	2062.13	0.873657	0.154975	5.63739	1.72643e-08	5.93729e-07	1713.16	1.05359	0.192419	5.47551	4.36252e-08	1.9612e-06
Cd22	ENSMUSG00000030577	protein_coding	7	30865402	30880342	-	19.8696	0.805647	0.300382	2.68207	0.00731681	0.0609035	37.9298	1.9231	0.345593	5.56464	2.62697e-08	9.50039e-07	20.5816	0.935788	0.278063	3.36538	0.00076438	0.00483277	46.1373	2.0281	0.346764	5.84865	4.95569e-09	2.80904e-07
Ssh2	ENSMUSG00000037926	protein_coding	11	77216287	77460220	+	785.133	0.414276	0.147763	2.80365	0.00505271	0.0462424	897.565	0.780914	0.134878	5.78977	7.04829e-09	2.81485e-07	870.298	0.762565	0.148845	5.12321	3.00383e-07	7.25881e-06	914.247	0.708517	0.169226	4.18682	2.82891e-05	0.000523664
Nrxn1	ENSMUSG00000024109	protein_coding	17	90033644	91092805	-	68.2158	0.0738602	0.216729	0.340795	0.733258	0.904174	51.7801	-1.35322	0.233801	-5.78791	7.12693e-09	2.84045e-07	50.5396	-0.603453	0.217105	-2.77954	0.00544358	0.0224543	56.4108	-0.760144	0.237497	-3.20064	0.0013712	0.0130827
Klhl13	ENSMUSG00000036782	protein_coding	X	23219271	23365082	-	161.059	-0.29221	0.203887	-1.4332	0.151802	0.441859	127.068	-1.10125	0.190463	-5.78193	7.38472e-09	2.93719e-07	153.206	-1.02088	0.178398	-5.7225	1.0497e-08	3.83171e-07	141.033	-1.00241	0.191216	-5.24227	1.58612e-07	6.0819e-06
Ezr	ENSMUSG00000052397	protein_coding	17	6738041	6782784	-	4985.47	-0.119618	0.148524	-0.805378	0.420601	0.724583	4104.24	-0.332341	0.211238	-1.5733	0.11565	0.314207	3811.19	-0.84428	0.146439	-5.7654	8.14663e-09	3.04985e-07	3932.37	-0.330849	0.197992	-1.67102	0.0947169	0.285262
Myom1	ENSMUSG00000024049	protein_coding	17	71019521	71126856	+	308.356	-0.565705	0.207744	-2.72308	0.0064676	0.0556573	249.24	-1.09899	0.19031	-5.77475	7.70663e-09	3.059e-07	242.281	-1.00334	0.183684	-5.46231	4.69981e-08	1.43469e-06	252.791	-0.803709	0.186655	-4.30585	1.66349e-05	0.000336981
Tap2	ENSMUSG00000024339	protein_coding	17	34203527	34216321	+	133.29	0.94469	0.272582	3.46571	0.000528841	0.00786984	97.1388	0.743465	0.231886	3.20617	0.00134516	0.0114266	107.66	1.17799	0.204355	5.76444	8.19279e-09	3.06111e-07	103.511	1.08125	0.238011	4.54285	5.54986e-06	0.000132387
Ttll7	ENSMUSG00000036745	protein_coding	3	146852367	146984009	+	549.502	-0.212341	0.178521	-1.18944	0.234266	0.555945	469.941	-0.851533	0.177213	-4.80513	1.54648e-06	3.71936e-05	460.83	-0.793161	0.162644	-4.87668	1.07889e-06	2.16895e-05	478.182	-0.932861	0.160196	-5.82325	5.77152e-09	3.21164e-07
Arhgap25	ENSMUSG00000030047	protein_coding	6	87458545	87533259	-	32.3102	0.647621	0.288796	2.24249	0.02493	0.146022	40.5837	1.40222	0.281033	4.98953	6.05277e-07	1.63945e-05	32.712	1.00659	0.254788	3.95071	7.79202e-05	0.000764253	41.7808	1.74577	0.299945	5.8203	5.87418e-09	3.25883e-07
Dusp4	ENSMUSG00000031530	protein_coding	8	34807297	34819894	+	72.142	0.542214	0.230934	2.34792	0.0188787	0.121589	71.0707	0.831942	0.325973	2.55218	0.0107052	0.0576084	54.9567	0.382999	0.217624	1.75991	0.0784232	0.175548	66.6533	1.30682	0.22456	5.81947	5.90363e-09	3.26524e-07
Runx3	ENSMUSG00000070691	protein_coding	4	135120652	135177990	+	15.9655	1.30188	0.326727	3.98462	6.75885e-05	0.00143854	20.7062	1.56111	0.33941	4.59947	4.23574e-06	8.99128e-05	16.5252	1.8001	0.313171	5.748	9.03079e-09	3.36101e-07	19.6045	1.86261	0.366121	5.08741	3.62986e-07	1.25955e-05
Ano4	ENSMUSG00000035189	protein_coding	10	88948994	89344762	-	34.0844	-0.735533	0.277619	-2.64944	0.00806257	0.0656482	23.7446	-1.53873	0.355006	-4.33437	1.46177e-05	0.000259989	19.7541	-1.80373	0.313853	-5.74706	9.08103e-09	3.37311e-07	26.0388	-1.42722	0.383238	-3.7241	0.000196011	0.002654
Pcdh17	ENSMUSG00000035566	protein_coding	14	84443563	84537060	+	124.396	-0.349719	0.265956	-1.31495	0.188526	0.496945	124.772	-1.24684	0.304039	-4.10091	4.11525e-05	0.000631082	130.878	-0.482627	0.196193	-2.45996	0.0138953	0.0468714	112.648	-1.40089	0.24101	-5.81256	6.15241e-09	3.39256e-07
Ch25h	ENSMUSG00000050370	protein_coding	19	34473786	34475135	-	20.9371	1.92813	0.328859	5.86309	4.54325e-09	3.40818e-07	10.3541	1.08641	0.38118	2.85013	0.00437014	0.0289205	7.51937	0.666522	0.336558	1.98041	0.047658	0.120655	8.45698	0.73176	0.425962	1.7179	0.0858154	0.267836
Tm4sf20	ENSMUSG00000026149	protein_coding	1	82756649	82768461	-	3599.91	-0.307885	0.227916	-1.35087	0.176737	0.480396	2809.63	-0.393026	0.219134	-1.79354	0.0728867	0.231486	3394.89	-0.847285	0.147528	-5.74323	9.28897e-09	3.44362e-07	3531.62	-0.594487	0.21676	-2.74261	0.00609535	0.0424628
Runx2	ENSMUSG00000039153	protein_coding	17	44495987	44814797	-	32.781	0.641351	0.280078	2.2899	0.0220269	0.134888	39.3167	1.53645	0.26718	5.75062	8.8917e-09	3.508e-07	30.267	1.18671	0.267102	4.44292	8.87443e-06	0.000127956	45.5325	1.36312	0.263342	5.17622	2.26425e-07	8.45136e-06
Gprasp2	ENSMUSG00000072966	protein_coding	X	135839034	135844730	+	85.9517	0.0548349	0.196687	0.278792	0.780404	0.925419	63.7424	-1.30976	0.227793	-5.74978	8.93587e-09	3.51832e-07	64.4056	-0.962196	0.221111	-4.35164	1.35123e-05	0.000181737	59.7528	-0.888627	0.238345	-3.72833	0.000192756	0.00262216
Atn1	ENSMUSG00000004263	protein_coding	6	124739189	124756524	-	48.3368	0.676693	0.246766	2.74224	0.00610211	0.0535441	54.366	0.59196	0.269026	2.20039	0.0277794	0.116793	54.3051	1.22999	0.214313	5.7392	9.51228e-09	3.51954e-07	56.6955	0.503122	0.296267	1.69821	0.0894686	0.27533
Otc	ENSMUSG00000031173	protein_coding	X	10252305	10321024	+	282.922	-0.9226	0.193453	-4.7691	1.85048e-06	6.45164e-05	298.256	-0.964913	0.309762	-3.11502	0.00183935	0.0146795	320.97	-0.957441	0.185888	-5.15063	2.59615e-07	6.36258e-06	262.924	-1.21471	0.209288	-5.80402	6.47442e-09	3.5275e-07
Bcl3	ENSMUSG00000053175	protein_coding	7	19808462	19822770	-	52.318	1.29776	0.26805	4.8415	1.28865e-06	4.70807e-05	50.5146	1.25809	0.258658	4.86391	1.15087e-06	2.89259e-05	50.4663	1.32477	0.231027	5.73427	9.79333e-09	3.59555e-07	45.448	1.1845	0.265867	4.45524	8.38006e-06	0.000186756
Ckap2	ENSMUSG00000037725	protein_coding	8	22168152	22185819	-	235.372	-0.827708	0.212402	-3.8969	9.74332e-05	0.00195122	211.809	-0.145847	0.221899	-0.657268	0.511009	0.743895	277.223	-1.04885	0.183154	-5.7266	1.02462e-08	3.75459e-07	245.767	-0.354925	0.242873	-1.46136	0.143917	0.369707
9330175E14Rik	ENSMUSG00000097194	lincRNA	8	94422899	94435105	-	15.6419	1.40659	0.348561	4.03541	5.45061e-05	0.00120058	16.3638	1.65703	0.399294	4.14991	3.32606e-05	0.000523406	14.4047	1.83937	0.321519	5.72088	1.05975e-08	3.86097e-07	14.568	1.97277	0.40001	4.9318	8.14745e-07	2.48259e-05
Igkv6-14	ENSMUSG00000096844	IG_LV_gene	6	70434952	70435476	-	5.95259	-0.675489	0.369574	-1.82775	0.0675865	0.275808	12.6278	0.760064	0.431617	1.76097	0.0782436	0.242962	28.159	0.416956	0.366761	1.13686	0.255596	0.415145	38.1751	2.41702	0.417691	5.78662	7.18178e-09	3.86672e-07
Pld4	ENSMUSG00000052160	protein_coding	12	112760655	112768986	+	83.3318	1.00399	0.255856	3.92406	8.70683e-05	0.00178135	95.5576	1.21142	0.279483	4.33452	1.46081e-05	0.000259989	82.1068	1.01671	0.205833	4.93949	7.83279e-07	1.65148e-05	84.6955	1.38275	0.238943	5.78697	7.16685e-09	3.86672e-07
Oprk1	ENSMUSG00000025905	protein_coding	1	5588493	5606131	+	31.3896	-0.42168	0.276373	-1.52576	0.12707	0.400072	23.157	-1.44125	0.323659	-4.45298	8.46878e-06	0.000162622	24.6486	-1.50001	0.262436	-5.71573	1.09234e-08	3.97212e-07	27.6569	-1.25434	0.296205	-4.23471	2.2885e-05	0.000438808
Rnd1	ENSMUSG00000054855	protein_coding	15	98663421	98677461	-	35.8408	1.90038	0.330734	5.74594	9.14143e-09	6.22025e-07	51.46	2.18607	0.381614	5.72849	1.01329e-08	3.97359e-07	19.4207	1.15343	0.282229	4.08687	4.37228e-05	0.000480521	21.1604	1.64422	0.408687	4.02317	5.74196e-05	0.000964143
Ttr	ENSMUSG00000061808	protein_coding	18	20665250	20674324	+	103.598	-1.86477	0.319874	-5.8297	5.55259e-09	4.06538e-07	149.731	-0.921752	0.470435	-1.95936	0.0500706	0.178664	123.081	-0.745858	0.318723	-2.34014	0.0192763	0.0604547	187.231	0.262033	0.487177	0.537861	0.590673	0.795643
Iglv2	ENSMUSG00000076940	IG_LV_gene	16	19260401	19260844	-	39.0779	0.124437	0.368091	0.33806	0.735318	0.905256	60.3101	1.46205	0.353944	4.13073	3.61608e-05	0.000563594	33.4733	0.419508	0.332179	1.2629	0.206626	0.356861	171.283	2.68116	0.46426	5.77512	7.68961e-09	4.10383e-07
Mmp28	ENSMUSG00000020682	protein_coding	11	83440768	83463071	-	101.532	0.502722	0.262383	1.91599	0.0553668	0.244614	103.017	0.520541	0.228932	2.27378	0.0229791	0.101644	114.167	1.07937	0.189105	5.70775	1.14479e-08	4.13981e-07	117.235	0.582217	0.210972	2.7597	0.00578552	0.0408975
Plekha6	ENSMUSG00000041757	protein_coding	1	133246097	133303435	+	1059.56	0.267589	0.179654	1.48947	0.136364	0.416209	1022.97	0.483246	0.226267	2.13573	0.0327012	0.131593	1189	1.03301	0.180985	5.70772	1.14499e-08	4.13981e-07	1117.7	0.528117	0.184087	2.86884	0.00411985	0.0315815
Pappa	ENSMUSG00000028370	protein_coding	4	65124174	65357509	+	431.976	1.32615	0.22792	5.81846	5.93905e-09	4.31383e-07	453.148	1.68983	0.373112	4.52902	5.92578e-06	0.000120546	261.478	1.07558	0.239618	4.48872	7.16513e-06	0.000106625	226.437	1.0257	0.246659	4.15837	3.20523e-05	0.000582108
Ppp1r14a	ENSMUSG00000037166	protein_coding	7	29289320	29293390	+	211.217	0.180425	0.194323	0.928478	0.353159	0.673077	156.834	-1.34024	0.234569	-5.71362	1.10597e-08	4.3197e-07	172.22	-0.942632	0.183653	-5.13268	2.85638e-07	6.94663e-06	154.904	-0.644435	0.234948	-2.74288	0.00609021	0.0424431
Bhlha15	ENSMUSG00000052271	protein_coding	5	144190286	144194441	+	29.5791	0.158438	0.285906	0.554163	0.579467	0.822852	41.9332	1.4538	0.289211	5.02679	4.98767e-07	1.37577e-05	67.7423	1.68595	0.296029	5.69523	1.23206e-08	4.42937e-07	55.1572	1.74859	0.322566	5.42087	5.93083e-08	2.55305e-06
Plekhm1	ENSMUSG00000034247	protein_coding	11	103364275	103412687	-	238.418	0.82918	0.203796	4.06868	4.7281e-05	0.00106449	221.086	0.871463	0.211265	4.12499	3.70758e-05	0.000576476	220.267	1.1065	0.194282	5.69534	1.23127e-08	4.42937e-07	246.606	0.725967	0.199219	3.64407	0.000268357	0.00347133
1700071M16Rik	ENSMUSG00000090307	antisense	17	43588340	43592442	-	22.6025	1.453	0.316983	4.58384	4.56506e-06	0.000144067	30.66	2.01942	0.353876	5.70659	1.15265e-08	4.49302e-07	16.4333	1.39621	0.29201	4.78138	1.74093e-06	3.2803e-05	22.3072	1.50825	0.392437	3.8433	0.000121391	0.00178535
Elf3	ENSMUSG00000003051	protein_coding	1	135253574	135258472	-	885.768	0.584197	0.15475	3.7751	0.00015994	0.00297213	924.63	0.643554	0.195675	3.2889	0.0010058	0.00902364	1079.29	0.943152	0.165779	5.6892	1.27633e-08	4.56902e-07	894.135	0.597017	0.150616	3.96383	7.37573e-05	0.00118714
Rhbdf2	ENSMUSG00000020806	protein_coding	11	116598165	116627019	-	113.085	0.759973	0.244565	3.10745	0.00188709	0.0213878	116.714	0.841718	0.202659	4.15336	3.27628e-05	0.000516821	103.999	1.14428	0.201263	5.68549	1.30435e-08	4.65405e-07	103.433	1.01932	0.207171	4.92018	8.64627e-07	2.62582e-05
Synm	ENSMUSG00000030554	protein_coding	7	67730161	67759742	-	1422.35	-0.333348	0.192173	-1.73462	0.0828082	0.311813	1067.16	-0.964523	0.195638	-4.93014	8.21708e-07	2.16269e-05	1039.14	-1.2141	0.213621	-5.68344	1.3201e-08	4.69264e-07	1354.3	-0.831456	0.171521	-4.84754	1.25002e-06	3.60433e-05
Chp2	ENSMUSG00000030865	protein_coding	7	122219496	122222824	+	1132.93	-0.295826	0.201274	-1.46977	0.141624	0.424827	1040.66	-0.492815	0.249164	-1.97788	0.0479424	0.173479	1096.55	-1.03648	0.182392	-5.68268	1.32599e-08	4.7048e-07	1118.11	-0.616099	0.2233	-2.75907	0.00579663	0.0409285
Areg	ENSMUSG00000029378	protein_coding	5	91139615	91148432	+	505.491	1.39035	0.239653	5.80151	6.5719e-09	4.71734e-07	290.266	1.30615	0.290891	4.49016	7.11704e-06	0.000140109	233.889	-0.194025	0.188027	-1.0319	0.302121	0.464739	258.743	0.893132	0.230425	3.87602	0.000106179	0.0015885
A730049H05Rik	ENSMUSG00000048636	protein_coding	6	92816478	92847174	+	18.9273	1.90144	0.345866	5.49763	3.84936e-08	2.18816e-06	17.5964	2.31945	0.407182	5.69633	1.22412e-08	4.75266e-07	7.48026	0.662707	0.362644	1.82743	0.0676349	0.157343	6.64777	0.944993	0.465449	2.03028	0.0423279	0.168683
Med25	ENSMUSG00000002968	protein_coding	7	44879391	44892397	-	84.5637	0.27781	0.242488	1.14566	0.251935	0.574217	88.9503	0.341944	0.238942	1.43108	0.152408	0.374907	104.15	1.08339	0.190763	5.67925	1.35286e-08	4.78228e-07	96.2879	0.444933	0.258452	1.72153	0.0851539	0.266272
Plin4	ENSMUSG00000002831	protein_coding	17	56100591	56109802	-	241.061	0.0525356	0.246831	0.21284	0.831451	0.944862	216.804	-1.63643	0.287438	-5.69314	1.24722e-08	4.83272e-07	191.085	-0.575608	0.215486	-2.67121	0.00755778	0.0291431	190.517	-0.93146	0.231901	-4.01663	5.90354e-05	0.000988545
Ppard	ENSMUSG00000002250	protein_coding	17	28232754	28301469	+	235.937	0.663958	0.2153	3.08387	0.00204326	0.0227493	224.942	0.558352	0.265984	2.09919	0.0357998	0.140529	242.326	1.10596	0.194853	5.67586	1.37992e-08	4.86889e-07	222.642	0.506785	0.224812	2.25426	0.0241796	0.115954
Tlr8	ENSMUSG00000040522	protein_coding	X	167242696	167264329	-	66.1691	1.12691	0.250758	4.49401	6.9894e-06	0.000205682	85.1298	1.63189	0.286771	5.69059	1.266e-08	4.88612e-07	56.3267	0.997609	0.219001	4.55528	5.23168e-06	8.18225e-05	72.0313	1.18695	0.335009	3.54305	0.000395529	0.00474947
Ecm2	ENSMUSG00000043631	protein_coding	13	49504810	49532789	+	139.493	-0.421906	0.202591	-2.08256	0.0372916	0.190773	123.895	-1.2298	0.216285	-5.686	1.30047e-08	4.97003e-07	139.747	-1.00286	0.19362	-5.17956	2.22408e-07	5.5728e-06	122.492	-0.866172	0.197804	-4.37895	1.19252e-05	0.000253385
Igkv1-110	ENSMUSG00000093861	IG_LV_gene	6	68270527	68271267	+	80.117	-0.579657	0.365098	-1.58768	0.112359	0.37296	124.595	1.46276	0.257437	5.68204	1.331e-08	5.06687e-07	119.436	-0.0374686	0.334777	-0.111921	0.910886	0.950428	248.076	1.73433	0.414068	4.18852	2.80782e-05	0.000520817
Ccdc71l	ENSMUSG00000090946	protein_coding	12	32378789	32382943	+	2048.41	0.963457	0.166524	5.7857	7.22116e-09	5.14304e-07	1520.86	0.352003	0.17415	2.02126	0.0432526	0.161105	1535.64	-0.142699	0.134274	-1.06275	0.287895	0.450596	1501.73	0.505029	0.16285	3.10118	0.00192749	0.0171613
Znfx1	ENSMUSG00000039501	protein_coding	2	167035793	167063015	-	509.095	0.855417	0.20326	4.20849	2.57081e-05	0.00062753	446.114	0.453466	0.205283	2.20898	0.0271762	0.115075	484.248	0.869072	0.183025	4.74837	2.0506e-06	3.75344e-05	467.314	0.871477	0.152148	5.72782	1.01729e-08	5.27488e-07
Ptprb	ENSMUSG00000020154	protein_coding	10	116301374	116389538	+	230.893	0.438351	0.216089	2.02857	0.0425022	0.207023	242.353	0.559897	0.187184	2.99116	0.00277923	0.0203203	214.712	1.03438	0.182792	5.65876	1.52474e-08	5.33041e-07	231.763	0.577521	0.188114	3.07005	0.00214019	0.0187532
Eif3f	ENSMUSG00000031029	protein_coding	7	108934417	108942951	+	312.511	0.154461	0.143813	1.07404	0.282803	0.605572	436.805	0.738721	0.199252	3.70747	0.00020934	0.00246574	481.106	0.826702	0.146116	5.65786	1.53271e-08	5.34845e-07	399.935	0.368285	0.17938	2.0531	0.0400629	0.16264
Trp53inp1	ENSMUSG00000028211	protein_coding	4	11156431	11174379	+	2150.04	-0.973599	0.168637	-5.77335	7.77086e-09	5.44972e-07	2519.74	0.0666062	0.17536	0.379825	0.704075	0.864294	2453.51	-0.505194	0.145259	-3.47789	0.000505374	0.00348611	2731.75	-0.276017	0.19042	-1.44952	0.147193	0.374694
Gm26667	ENSMUSG00000097418	lincRNA	16	84713023	84715242	+	18.7376	2.04358	0.3542	5.76957	7.94755e-09	5.55237e-07	9.80897	1.36142	0.404463	3.36598	0.000762719	0.00712686	9.51466	1.24889	0.330643	3.77714	0.000158637	0.0013535	9.11905	1.53917	0.422954	3.6391	0.000273589	0.00352652
Isg15	ENSMUSG00000035692	protein_coding	4	156199424	156200818	-	71.9994	1.7059	0.295794	5.76719	8.06033e-09	5.5885e-07	41.6068	0.990385	0.360379	2.74818	0.00599275	0.0369071	41.7262	0.211367	0.234635	0.900832	0.367678	0.531385	55.1692	1.18983	0.319289	3.72651	0.000194151	0.0026386
Larp1	ENSMUSG00000037331	protein_coding	11	58009064	58062034	+	583.343	0.286606	0.160076	1.79043	0.0733846	0.28924	670.308	0.662105	0.185678	3.56588	0.000362631	0.00389723	697.607	0.901748	0.159679	5.64725	1.63032e-08	5.63736e-07	646.863	0.539768	0.2011	2.68408	0.00727306	0.0485012
Rasd1	ENSMUSG00000049892	protein_coding	11	59963181	59964944	-	40.8456	0.263418	0.248014	1.06211	0.288186	0.609717	53.6825	0.411567	0.297149	1.38505	0.166036	0.394371	69.7749	1.17039	0.207337	5.64489	1.65286e-08	5.70491e-07	53.7398	0.327495	0.258977	1.26457	0.206026	0.457189
Rasgrp1	ENSMUSG00000027347	protein_coding	2	117279993	117343001	-	40.1693	0.996513	0.267852	3.72039	0.000198915	0.00355908	52.9919	1.5318	0.307612	4.97965	6.36979e-07	1.7158e-05	47.7991	1.27339	0.239314	5.32102	1.03189e-07	2.84002e-06	58.9246	1.55284	0.271895	5.71116	1.12211e-08	5.76925e-07
Arhgap39	ENSMUSG00000033697	protein_coding	15	76723985	76818170	-	129.262	-0.21042	0.197897	-1.06328	0.287653	0.609257	129.882	0.188347	0.247811	0.760042	0.44723	0.698446	143.722	0.966696	0.171466	5.63783	1.72209e-08	5.9331e-07	135.835	0.15877	0.219643	0.722856	0.469769	0.708912
Trim8	ENSMUSG00000025034	protein_coding	19	46501648	46516444	+	94.8106	0.573031	0.206434	2.77586	0.0055056	0.0494963	107.823	0.356296	0.235491	1.51299	0.130282	0.340145	111.612	1.02887	0.182525	5.63685	1.7319e-08	5.94537e-07	102.352	0.438234	0.23523	1.863	0.0624627	0.218028
Spint2	ENSMUSG00000074227	protein_coding	7	29256331	29281977	-	850.683	0.207705	0.163005	1.27422	0.202584	0.515944	859.254	0.363312	0.231217	1.57131	0.116112	0.315068	1116.59	0.909124	0.161397	5.63285	1.77259e-08	6.06314e-07	991.144	0.266282	0.229754	1.15899	0.246461	0.507606
Aldob	ENSMUSG00000028307	protein_coding	4	49535995	49549546	-	1886.9	-0.900618	0.207963	-4.33065	1.48667e-05	0.000391541	1870.17	-0.944596	0.245374	-3.84962	0.0001183	0.00153814	2010.41	-0.940513	0.167011	-5.63144	1.78707e-08	6.10169e-07	2027	-0.702771	0.209524	-3.35414	0.000796127	0.0084482
Entpd7	ENSMUSG00000025192	protein_coding	19	43689672	43733697	+	189.928	0.592753	0.181854	3.2595	0.0011161	0.0141869	242.347	0.798848	0.186318	4.28756	1.8065e-05	0.000311873	244.189	1.03624	0.18405	5.6302	1.80005e-08	6.135e-07	216.027	0.528416	0.213417	2.47598	0.013287	0.0757147
Rnf183	ENSMUSG00000063851	protein_coding	4	62427540	62435252	-	19.1985	1.89423	0.329466	5.74938	8.95701e-09	6.14042e-07	17.2793	1.87591	0.390508	4.80377	1.55708e-06	3.74026e-05	12.4799	0.961523	0.306899	3.13302	0.00173015	0.00918852	18.556	1.7203	0.379602	4.53187	5.84647e-06	0.000138404
Rasa4	ENSMUSG00000004952	protein_coding	5	136083916	136111860	+	253.399	0.247521	0.212693	1.16375	0.244525	0.566735	324.35	0.238286	0.220392	1.08119	0.279613	0.539514	374.151	0.938863	0.166835	5.62749	1.82852e-08	6.22089e-07	320.704	0.489273	0.200744	2.4373	0.0147974	0.0815464
Kng2	ENSMUSG00000060459	protein_coding	16	22985854	23029101	-	13.2845	0.679519	0.357199	1.90236	0.0571247	0.249847	18.6058	0.369494	0.465707	0.793404	0.427543	0.681535	13.5878	1.84104	0.327172	5.62713	1.83233e-08	6.22274e-07	19.2309	1.95716	0.390149	5.01644	5.26383e-07	1.72178e-05
Pom121	ENSMUSG00000053293	protein_coding	5	135376141	135394546	-	38.0313	0.712725	0.269343	2.64616	0.00814105	0.0661108	45.2437	1.05861	0.290598	3.64288	0.000269606	0.00304872	49.0879	1.28531	0.228451	5.62617	1.84254e-08	6.24623e-07	43.2042	0.910973	0.29349	3.10394	0.00190965	0.0170439
Dot1l	ENSMUSG00000061589	protein_coding	10	80755206	80795461	+	175.723	0.360465	0.184769	1.9509	0.0510694	0.232011	190.538	0.57476	0.227791	2.5232	0.0116294	0.0616142	192.776	1.03436	0.183886	5.62499	1.85515e-08	6.26664e-07	183.115	0.668572	0.220757	3.02855	0.00245731	0.0209583
B4galt1	ENSMUSG00000028413	protein_coding	4	40804602	40854005	-	945.968	0.60804	0.225519	2.69618	0.00701395	0.0588319	933.808	0.925401	0.163991	5.64302	1.67097e-08	6.28754e-07	845.493	0.745661	0.199997	3.72837	0.000192723	0.0015908	873.233	0.586664	0.178252	3.29121	0.000997577	0.0101549
Sord	ENSMUSG00000027227	protein_coding	2	122234749	122265340	+	768.003	-0.503188	0.132667	-3.79286	0.000148924	0.00279007	824.44	-0.808184	0.143213	-5.64321	1.66905e-08	6.28754e-07	776.584	-0.639359	0.135238	-4.72768	2.27105e-06	4.10251e-05	770.735	-0.57578	0.158628	-3.62976	0.000283685	0.0036361
Taok3	ENSMUSG00000061288	protein_coding	5	117120129	117275219	+	455.462	0.558887	0.174569	3.20152	0.00136707	0.0166375	431.086	0.62986	0.160107	3.93399	8.35486e-05	0.00115636	435.154	0.902122	0.160467	5.62186	1.88916e-08	6.37024e-07	429.115	0.61192	0.15008	4.0773	4.55613e-05	0.000794255
Khsrp	ENSMUSG00000007670	protein_coding	17	57021058	57031507	-	211.321	0.244237	0.187765	1.30076	0.193341	0.503761	233.858	0.676889	0.211316	3.2032	0.00135908	0.0115198	241.024	1.02395	0.182222	5.61928	1.91759e-08	6.44324e-07	225.302	0.71338	0.209588	3.40372	0.000664751	0.00722635
Acap1	ENSMUSG00000001588	protein_coding	11	69881567	69895539	-	47.2967	0.295464	0.244955	1.2062	0.227741	0.547142	70.247	1.09302	0.270662	4.03833	5.3832e-05	0.000790411	54.1531	0.968193	0.210529	4.59885	4.24824e-06	6.876e-05	74.482	1.54148	0.270901	5.69018	1.26903e-08	6.46994e-07
Ranbp17	ENSMUSG00000040594	protein_coding	11	33211795	33513746	-	92.8891	1.40171	0.244326	5.73704	9.63473e-09	6.50753e-07	92.1318	0.902205	0.287906	3.13368	0.0017263	0.0139447	56.1792	0.192496	0.212554	0.905636	0.365129	0.5287	50.0891	0.276934	0.275328	1.00583	0.314495	0.578646
Try5	ENSMUSG00000036938	protein_coding	6	41311233	41316841	-	65.6974	0.424563	0.255154	1.66395	0.0961232	0.339529	2660.33	0.893815	0.426427	2.09606	0.0360769	0.141278	1837.39	2.04581	0.364289	5.6159	1.95546e-08	6.5589e-07	969.699	0.490879	0.359951	1.36374	0.17265	0.410313
Flnb	ENSMUSG00000025278	protein_coding	14	7817957	7951588	+	8109.65	0.805967	0.161345	4.99531	5.87413e-07	2.3073e-05	6583.34	0.342105	0.153936	2.22237	0.026258	0.112233	6458.05	0.506533	0.176063	2.87699	0.00401485	0.0177111	6703.47	0.741738	0.13048	5.68468	1.31061e-08	6.64477e-07
Madcam1	ENSMUSG00000020310	protein_coding	10	79664574	79668536	+	10.5079	1.38192	0.357041	3.87047	0.000108627	0.00214489	19.8018	2.02482	0.359558	5.6314	1.78753e-08	6.70031e-07	14.2756	1.32697	0.30871	4.29844	1.72003e-05	0.000221323	15.9677	2.01806	0.411251	4.90713	9.24195e-07	2.76985e-05
Cd19	ENSMUSG00000030724	protein_coding	7	126408450	126414870	-	16.7424	0.124694	0.339497	0.36729	0.713402	0.895619	47.097	1.77089	0.375043	4.72185	2.33713e-06	5.28261e-05	25.9533	1.37696	0.284192	4.84517	1.26506e-06	2.4803e-05	73.4498	2.1702	0.381928	5.68222	1.32958e-08	6.70371e-07
Grem2	ENSMUSG00000050069	protein_coding	1	174833785	174921819	-	461.437	-0.0186334	0.174285	-0.106913	0.914858	0.974746	389.772	-0.825885	0.212746	-3.88202	0.000103594	0.00137841	396.645	-0.553631	0.158088	-3.50205	0.000461688	0.00323046	389.137	-0.975817	0.171717	-5.68269	1.32594e-08	6.70371e-07
Gulp1	ENSMUSG00000056870	protein_coding	1	44551511	44796833	+	327.649	-0.00467495	0.18785	-0.0248866	0.980145	0.992893	268.048	-0.572579	0.154624	-3.70304	0.000213028	0.00250314	327.818	-0.413533	0.184722	-2.23868	0.025177	0.0744775	279.203	-0.928705	0.163529	-5.67915	1.35366e-08	6.80634e-07
Wnt5a	ENSMUSG00000021994	protein_coding	14	28504750	28527447	+	277.555	0.930697	0.162534	5.72616	1.0273e-08	6.83769e-07	213.612	0.280085	0.188747	1.48392	0.13783	0.352915	237.901	0.308672	0.164405	1.87751	0.0604483	0.144405	241.768	0.314152	0.171506	1.83173	0.066992	0.22872
Ggta1	ENSMUSG00000035778	protein_coding	2	35400179	35463231	-	227.586	0.68808	0.208359	3.30237	0.000958708	0.0125425	228.948	1.15903	0.206113	5.62331	1.87334e-08	7.00853e-07	205.333	0.440452	0.174849	2.51905	0.0117673	0.0411449	221.419	0.992078	0.265868	3.73147	0.000190369	0.00259933
Mcpt4	ENSMUSG00000061068	protein_coding	14	56059744	56062310	-	1.26486	0.209667	0.312767	0.670362	0.502627	NA	2.30126	1.21526	0.462554	2.62728	0.00860717	0.0486511	3.11612	0.934277	0.365403	2.55684	0.0105628	0.037874	8.37031	2.67001	0.470769	5.67159	1.41475e-08	7.05517e-07
Stmn3	ENSMUSG00000027581	protein_coding	2	181306459	181314500	-	122.742	0.302533	0.185073	1.63467	0.102118	0.353166	91.5804	-0.927684	0.244298	-3.79734	0.000146256	0.00183799	100.642	-1.20727	0.215534	-5.60129	2.12765e-08	7.07407e-07	93.9789	-0.858672	0.212829	-4.03457	5.47017e-05	0.000927896
Agmo	ENSMUSG00000050103	protein_coding	12	37241641	37582202	+	135.49	-0.591867	0.206934	-2.86017	0.00423411	0.0404495	132.756	-1.19403	0.2125	-5.61896	1.92113e-08	7.17356e-07	162.008	-0.650838	0.198923	-3.27181	0.00106863	0.00631353	157.117	-1.09064	0.224337	-4.86162	1.16426e-06	3.3784e-05
Ighv8-12	ENSMUSG00000076731	IG_LV_gene	12	115647961	115648361	-	65.6698	-0.612833	0.320997	-1.90916	0.0562421	0.247049	93.74	-0.79075	0.442682	-1.78627	0.0740557	0.233791	78.4896	-0.312009	0.36503	-0.85475	0.39269	0.554326	93.3913	1.65846	0.292799	5.66415	1.47759e-08	7.34847e-07
Ccl9	ENSMUSG00000019122	protein_coding	11	83572919	83578636	-	582.742	0.960457	0.168193	5.71043	1.12689e-08	7.4117e-07	716.764	0.711378	0.170081	4.1826	2.88198e-05	0.000461083	644.641	0.386905	0.180545	2.14298	0.0321145	0.0895624	565.681	0.350914	0.219734	1.59699	0.110267	0.315176
Itgav	ENSMUSG00000027087	protein_coding	2	83724397	83806916	+	2092.4	1.05161	0.18417	5.71	1.12973e-08	7.4117e-07	1849.99	0.880924	0.172468	5.10776	3.25996e-07	9.4177e-06	1551.93	0.582395	0.144748	4.02351	5.73376e-05	0.000597832	1762.07	0.895856	0.18632	4.80817	1.52318e-06	4.29029e-05
AF251705	ENSMUSG00000044811	protein_coding	11	114996721	115001880	-	74.2225	1.27391	0.260405	4.89203	9.98004e-07	3.74333e-05	91.9924	1.69431	0.30197	5.61085	2.01338e-08	7.48939e-07	72.7714	0.920789	0.224271	4.1057	4.03084e-05	0.000449347	74.9928	1.64557	0.311912	5.27574	1.3222e-07	5.22354e-06
Papss1	ENSMUSG00000028032	protein_coding	3	131564768	131643670	+	1872.89	-0.75988	0.169863	-4.47349	7.6953e-06	0.000224174	1790.35	-0.732961	0.166181	-4.41061	1.03081e-05	0.000193378	2076.1	-0.840892	0.150487	-5.58783	2.2993e-08	7.59169e-07	1991.3	-0.942316	0.172651	-5.45793	4.81704e-08	2.13658e-06
S100a10	ENSMUSG00000041959	protein_coding	3	93555080	93564643	+	8010.97	0.344432	0.203795	1.69009	0.0910102	0.328959	6009.63	-0.0849665	0.205433	-0.413597	0.679169	0.850877	6231.08	-0.87211	0.156073	-5.58783	2.29922e-08	7.59169e-07	6936.43	-0.273346	0.202198	-1.35187	0.176417	0.415486
Cpb2	ENSMUSG00000021999	protein_coding	14	75242287	75283551	+	17.4168	-0.324679	0.312169	-1.04007	0.298306	0.619773	22.4707	-2.13612	0.381028	-5.60621	2.06805e-08	7.67814e-07	17.4189	-0.245074	0.313286	-0.782269	0.434057	0.592385	26.2221	0.034616	0.400883	0.0863493	0.931189	0.972752
Ang4	ENSMUSG00000060615	protein_coding	14	51763878	51773590	-	385.958	-0.935936	0.366535	-2.55347	0.0106656	0.0807711	294.156	-2.17051	0.441357	-4.91782	8.75127e-07	2.29093e-05	376.005	-1.94871	0.348938	-5.58467	2.34139e-08	7.71552e-07	1191.97	-1.76164	0.495156	-3.55775	0.000374043	0.00453697
Elmsan1	ENSMUSG00000042507	protein_coding	12	84149176	84218881	-	292.718	0.497279	0.159882	3.11029	0.00186903	0.0212094	329.559	0.637112	0.200226	3.18196	0.00146283	0.0121823	336.35	1.03199	0.184828	5.58351	2.35709e-08	7.71552e-07	323.68	0.712349	0.187442	3.80037	0.00014448	0.00206666
Grb14	ENSMUSG00000026888	protein_coding	2	64912476	65024987	-	74.1272	-0.199932	0.232434	-0.860163	0.389699	0.702418	60.3418	-0.83741	0.226175	-3.70249	0.000213494	0.0025071	70.4898	-1.09147	0.19545	-5.58437	2.34551e-08	7.71552e-07	65.6319	-1.2802	0.237913	-5.38099	7.40782e-08	3.1298e-06
Uqcrb	ENSMUSG00000021520	protein_coding	13	66900617	66905378	-	3095.56	-0.339938	0.18494	-1.8381	0.0660478	0.272775	2997.39	-0.467489	0.143309	-3.2621	0.0011059	0.00978776	3167.15	-0.865468	0.155003	-5.58355	2.35664e-08	7.71552e-07	3116.23	-0.558894	0.179596	-3.11196	0.00185851	0.0166937
Il17a	ENSMUSG00000025929	protein_coding	1	20730905	20734496	+	7.8192	0.355352	0.237966	1.49329	0.135361	0.414739	10.0432	2.64609	0.472189	5.60387	2.09621e-08	7.73853e-07	4.11817	1.63854	0.364278	4.49806	6.85778e-06	0.000102694	2.75053	1.19685	0.490374	2.44069	0.0146591	NA
Rasal3	ENSMUSG00000052142	protein_coding	17	32390659	32403583	-	21.447	0.402114	0.29625	1.35735	0.174671	0.477543	26.5055	1.14996	0.347381	3.31037	0.000931727	0.00843956	24.1043	1.27804	0.264995	4.82288	1.41502e-06	2.7304e-05	34.5714	1.67062	0.295641	5.65086	1.59651e-08	7.89687e-07
Cd320	ENSMUSG00000002308	protein_coding	17	33843091	33849774	+	302.29	-0.780034	0.216524	-3.60253	0.000315136	0.0052243	314.994	-0.263544	0.228227	-1.15475	0.248194	0.504211	331.28	-0.957467	0.171619	-5.57902	2.41874e-08	7.9037e-07	336.363	-0.765013	0.177558	-4.30854	1.64339e-05	0.00033365
Tmem43	ENSMUSG00000030095	protein_coding	6	91473703	91488459	+	837.364	-0.240144	0.149073	-1.61091	0.107198	0.363632	577.212	-0.460691	0.16132	-2.85576	0.00429337	0.0286064	587.662	-0.928427	0.166568	-5.57386	2.49158e-08	8.11384e-07	696.455	-0.515671	0.209409	-2.46251	0.013797	0.0775075
Ccnb1	ENSMUSG00000041431	protein_coding	13	100778650	100786570	-	537.959	-0.472877	0.211862	-2.232	0.0256147	0.148418	450.62	0.243505	0.235285	1.03494	0.300697	0.561676	564.611	-0.918708	0.164923	-5.57054	2.53958e-08	8.25601e-07	511.692	-0.0666924	0.249074	-0.267761	0.788883	0.908951
Clmn	ENSMUSG00000021097	protein_coding	12	104763114	104865076	-	808.768	0.219884	0.168857	1.30219	0.192851	0.503272	943.655	0.388995	0.240054	1.62045	0.105136	0.294787	1091.55	1.01879	0.182962	5.5683	2.57237e-08	8.34835e-07	1028.72	0.588578	0.20038	2.93731	0.00331075	0.026515
Myom2	ENSMUSG00000031461	protein_coding	8	15057653	15133541	+	6.93503	-1.02277	0.365135	-2.80107	0.0050933	0.0465441	6.88709	-1.92407	0.460746	-4.17599	2.96689e-05	0.000473756	6.29827	-2.0275	0.364214	-5.56678	2.59486e-08	8.40699e-07	5.80406	-1.44876	0.46592	-3.10946	0.00187431	0.016786
Cyyr1	ENSMUSG00000041134	protein_coding	16	85421533	85553397	-	42.1169	0.989974	0.271087	3.65187	0.00026034	0.00446604	43.4176	1.49265	0.267134	5.58764	2.30177e-08	8.4495e-07	35.0959	1.03118	0.260776	3.95428	7.67654e-05	0.000754093	37.1242	0.97352	0.308165	3.15909	0.00158264	0.0146408
Cbfa2t3	ENSMUSG00000006362	protein_coding	8	122628739	122699109	-	36.7315	0.420707	0.289212	1.45467	0.145761	0.431781	49.6634	0.276433	0.414992	0.666116	0.505337	0.74045	55.0832	1.34143	0.241055	5.56481	2.62439e-08	8.4882e-07	51.0072	0.688984	0.322999	2.13308	0.0329182	0.143709
Ceacam1	ENSMUSG00000074272	protein_coding	7	25461702	25477625	-	8276.58	0.632669	0.135515	4.66865	3.03191e-06	9.98131e-05	8758.61	0.900608	0.228036	3.9494	7.83469e-05	0.00109759	9237.72	1.11757	0.200868	5.56371	2.64098e-08	8.52735e-07	8631.73	0.495537	0.247186	2.00472	0.0449934	0.175624
Cox6b1	ENSMUSG00000036751	protein_coding	7	30616974	30626151	-	3901.41	-0.314204	0.187554	-1.67527	0.0938805	0.334642	4005.75	-0.211211	0.187152	-1.12855	0.259087	0.516983	4144.22	-0.814248	0.146432	-5.56059	2.68869e-08	8.65203e-07	4241.6	-0.549504	0.162116	-3.38956	0.000700047	0.00754711
Gm16215	ENSMUSG00000089950	pseudogene	3	144847574	144848003	+	53.3281	1.04419	0.291821	3.57819	0.000345979	0.00565428	43.0856	1.59638	0.286107	5.57967	2.40969e-08	8.79604e-07	36.1301	0.421002	0.286764	1.46811	0.142073	0.272099	56.6822	1.218	0.326988	3.72491	0.000195386	0.00265252
Fam26f	ENSMUSG00000046031	protein_coding	10	34126069	34127972	-	20.157	1.95989	0.366959	5.34089	9.24923e-08	4.62563e-06	15.9463	2.20004	0.450913	4.87907	1.06586e-06	2.7103e-05	12.7804	1.80732	0.32567	5.54955	2.86407e-08	9.20082e-07	14.3966	2.03079	0.41649	4.87596	1.08282e-06	3.17234e-05
Igkv4-63	ENSMUSG00000076550	IG_LV_gene	6	69377944	69378229	-	39.5615	-1.94258	0.342583	-5.6704	1.42468e-08	9.24728e-07	34.7218	-0.468917	0.458601	-1.02249	0.306548	0.568147	17.964	0.200718	0.342617	0.585837	0.557985	0.700237	82.6451	1.58693	0.375457	4.22665	2.37199e-05	0.000452389
Ipcef1	ENSMUSG00000064065	protein_coding	10	6885796	7052478	-	55.316	0.728376	0.262974	2.76976	0.00560971	0.0501858	72.8809	1.31601	0.267091	4.92718	8.34231e-07	2.19269e-05	60.7994	1.0813	0.20826	5.19208	2.07963e-07	5.23847e-06	67.5311	1.52668	0.271532	5.62245	1.88264e-08	9.262e-07
Tnrc18	ENSMUSG00000039477	protein_coding	5	142750380	142817662	-	195.168	0.695375	0.210181	3.30846	0.000938097	0.0123236	186.381	0.351442	0.233856	1.50281	0.132888	0.344095	206.608	1.011	0.182228	5.54801	2.88932e-08	9.26627e-07	210.845	0.415729	0.191095	2.17551	0.0295916	0.13369
Syt8	ENSMUSG00000031098	protein_coding	7	142434850	142440396	+	20.9343	1.82032	0.321222	5.66686	1.45435e-08	9.4065e-07	17.5246	1.11209	0.41718	2.66572	0.00768231	0.0445981	11.1918	0.439059	0.328365	1.3371	0.181189	0.324988	13.2649	0.976499	0.426246	2.29093	0.0219677	0.108078
Gria2	ENSMUSG00000033981	protein_coding	3	80684936	80802791	-	51.7668	-0.0176536	0.223518	-0.0789807	0.937048	0.980939	42.2144	-1.45658	0.261673	-5.56643	2.60006e-08	9.4205e-07	43.6168	-1.0379	0.232069	-4.47239	7.73486e-06	0.00011368	43.399	-1.11049	0.247243	-4.49149	7.07255e-06	0.000161765
Ccl5	ENSMUSG00000035042	protein_coding	11	83525778	83530518	-	8.33429	0.97393	0.36917	2.63816	0.00833572	0.0672145	15.0748	1.71807	0.430474	3.99111	6.57636e-05	0.000938815	16.2062	1.67991	0.303078	5.54282	2.97637e-08	9.52939e-07	10.0435	1.40574	0.452011	3.10996	0.00187111	0.0167815
Relt	ENSMUSG00000008318	protein_coding	7	100845848	100863446	-	25.2154	1.2863	0.320542	4.01288	5.9982e-05	0.0012993	29.3622	1.53331	0.300907	5.09562	3.47597e-07	9.96802e-06	24.0152	1.07146	0.270496	3.96109	7.46094e-05	0.000737485	26.4382	1.7221	0.306896	5.61135	2.00752e-08	9.8234e-07
Crispld2	ENSMUSG00000031825	protein_coding	8	119992438	120052793	+	319.208	1.11622	0.197259	5.65866	1.52555e-08	9.8323e-07	333.316	0.902862	0.25543	3.53468	0.000408272	0.00427057	228.236	0.75752	0.192546	3.93423	8.34641e-05	0.000805523	222.051	0.489127	0.21582	2.26637	0.0234289	0.113546
Irgm1	ENSMUSG00000046879	protein_coding	11	48861968	48871683	-	1042.04	1.42073	0.251121	5.65755	1.53551e-08	9.86177e-07	973.929	1.04724	0.267193	3.91939	8.87736e-05	0.00121405	1030.98	0.911487	0.183763	4.96013	7.04454e-07	1.50363e-05	857.302	0.942126	0.222357	4.237	2.26526e-05	0.000435675
Epas1	ENSMUSG00000024140	protein_coding	17	86753907	86833410	+	589.198	0.556076	0.141713	3.92397	8.71018e-05	0.00178135	709.542	0.908379	0.166005	5.47201	4.44962e-08	1.53257e-06	644.477	1.02699	0.185502	5.53631	3.08916e-08	9.87388e-07	649.43	0.547106	0.189354	2.88933	0.00386067	0.0299851
Angpt4	ENSMUSG00000027460	protein_coding	2	151911210	151945337	+	8.96858	0.259779	0.338146	0.768245	0.442342	0.739891	21.3412	2.06991	0.372715	5.55361	2.79822e-08	1.00085e-06	15.6576	0.844074	0.297362	2.83854	0.00453203	0.0193991	20.2268	1.5755	0.335035	4.70249	2.57011e-06	6.73021e-05
2010107E04Rik	ENSMUSG00000021290	protein_coding	12	111961376	111966977	-	3449.39	-0.365198	0.191185	-1.91018	0.05611	0.246706	3521.36	-0.313601	0.200482	-1.56424	0.117762	0.31822	3514.55	-0.880536	0.159185	-5.53153	3.17455e-08	1.01298e-06	3617.23	-0.516413	0.185112	-2.78973	0.00527517	0.0380412
Ednrb	ENSMUSG00000022122	protein_coding	14	103814625	103844173	-	476.631	0.883912	0.156448	5.64986	1.60574e-08	1.02054e-06	324.677	-0.125581	0.193814	-0.647944	0.517021	0.747975	349.493	0.00574452	0.160435	0.0358059	0.971437	0.98531	304.149	-0.265429	0.206835	-1.28328	0.199392	0.447584
Syvn1	ENSMUSG00000024807	protein_coding	19	6046576	6053712	+	168.343	0.294028	0.171329	1.71616	0.0861334	0.317796	176.444	0.58466	0.234818	2.48984	0.0127801	0.065697	200.405	0.87902	0.158962	5.52975	3.20689e-08	1.02158e-06	200.055	0.599103	0.192264	3.11604	0.00183298	0.0165212
Rassf4	ENSMUSG00000042129	protein_coding	6	116633008	116673836	-	347.86	0.560809	0.179094	3.13137	0.00173991	0.0200424	372.233	0.50799	0.236221	2.15049	0.0315168	0.128067	392.906	1.01729	0.184035	5.52771	3.24446e-08	1.03182e-06	333.933	0.48055	0.214755	2.23767	0.0252425	0.119638
Pear1	ENSMUSG00000028073	protein_coding	3	87747890	87824306	-	37.8812	0.792714	0.267096	2.9679	0.00299846	0.0311281	49.2102	0.984435	0.253549	3.88262	0.000103336	0.00137656	43.4016	1.30792	0.236649	5.52683	3.26069e-08	1.03525e-06	44.2776	1.35308	0.267783	5.05289	4.35165e-07	1.47086e-05
Tat	ENSMUSG00000001670	protein_coding	8	109990437	109999803	+	247.47	1.40083	0.248474	5.63773	1.72305e-08	1.0913e-06	204.782	0.751064	0.230669	3.25602	0.00112986	0.00995265	178.911	0.264373	0.198703	1.33049	0.183355	0.327884	176.723	1.00187	0.256158	3.91112	9.18677e-05	0.0014222
Gse1	ENSMUSG00000031822	protein_coding	8	120230536	120581390	+	100.211	0.485471	0.225815	2.14986	0.0315665	0.170743	110.962	0.634826	0.292152	2.17293	0.0297855	0.122511	126.03	1.15242	0.208956	5.51512	3.48535e-08	1.1029e-06	118.144	0.56034	0.229731	2.43911	0.0147234	0.0812613
Kirrel	ENSMUSG00000041734	protein_coding	3	87078593	87174747	-	104.249	0.903292	0.210899	4.28305	1.8435e-05	0.000471214	124.669	1.1727	0.211852	5.53544	3.10454e-08	1.10838e-06	82.7163	0.835793	0.207668	4.02465	5.70589e-05	0.000595253	103.093	0.611108	0.20715	2.95008	0.00317694	0.0257017
Gstt1	ENSMUSG00000001663	protein_coding	10	75783813	75798584	-	294.826	-0.605116	0.199017	-3.04053	0.00236163	0.0257	271.344	-0.759735	0.217186	-3.49808	0.000468616	0.00478954	303.995	-0.948501	0.179626	-5.28041	1.28894e-07	3.4332e-06	346.753	-1.11537	0.199619	-5.58748	2.30388e-08	1.10951e-06
Fam65b	ENSMUSG00000036006	protein_coding	13	24582189	24733816	+	104.829	0.666085	0.227265	2.93087	0.00338017	0.0340885	144.335	1.31316	0.23726	5.53469	3.11785e-08	1.1111e-06	92.5887	0.500616	0.189386	2.64336	0.00820869	0.0310611	123.993	1.04183	0.251866	4.13645	3.5272e-05	0.000632794
Ago2	ENSMUSG00000036698	protein_coding	15	73095844	73184840	-	764.692	0.465269	0.145168	3.20503	0.00135047	0.0164904	813.141	0.567679	0.193233	2.9378	0.0033055	0.0232708	792.037	1.03836	0.188401	5.51142	3.55949e-08	1.12308e-06	803.591	0.644307	0.182767	3.52529	0.000423026	0.0050202
Cyba	ENSMUSG00000006519	protein_coding	8	122424772	122432940	-	496.467	0.413194	0.196661	2.10104	0.0356371	0.184736	620.185	1.06329	0.19224	5.53105	3.18319e-08	1.13232e-06	616.655	0.574069	0.152576	3.7625	0.00016822	0.00142051	602.334	0.876059	0.180983	4.84055	1.29482e-06	3.71588e-05
Pcnxl3	ENSMUSG00000054874	protein_coding	19	5664635	5688908	-	379.064	0.309325	0.213731	1.44726	0.147823	0.434171	357.462	0.412118	0.21393	1.92641	0.0540526	0.189005	396.939	0.90668	0.164572	5.50931	3.60238e-08	1.13427e-06	389.134	0.501049	0.205091	2.44306	0.0145633	0.0806463
Mapk11	ENSMUSG00000053137	protein_coding	15	89142486	89149606	-	37.7951	1.52721	0.27134	5.62839	1.81904e-08	1.14418e-06	29.2446	0.267901	0.282273	0.949084	0.342578	0.604765	24.3892	0.270781	0.254893	1.06233	0.288085	0.450781	27.2393	0.838564	0.309484	2.70955	0.00673739	0.0457481
Gm16014	ENSMUSG00000086479	sense_intronic	5	43876036	43877304	+	93.94	1.34607	0.26052	5.16684	2.38088e-07	1.04701e-05	87.3117	1.02858	0.259978	3.95642	7.60814e-05	0.00107123	88.5928	1.39079	0.252535	5.50734	3.64301e-08	1.14517e-06	76.6774	1.30968	0.275926	4.7465	2.06966e-06	5.57981e-05
Pde1a	ENSMUSG00000059173	protein_coding	2	79834453	80129458	-	263.061	0.93977	0.167119	5.62337	1.87268e-08	1.16988e-06	233.96	0.470567	0.200924	2.34202	0.0191798	0.0883816	202.7	0.307138	0.168762	1.81995	0.0687667	0.159256	212.879	0.669991	0.188983	3.54524	0.000392255	0.00471637
Optc	ENSMUSG00000010311	protein_coding	1	133897199	133907999	-	30.0273	-0.412822	0.275529	-1.49829	0.134057	0.412193	27.5019	-1.2596	0.33435	-3.76732	0.000165009	0.00202791	30.289	-1.51117	0.274633	-5.50253	3.74383e-08	1.17105e-06	27.6061	-0.676027	0.29276	-2.30915	0.0209352	0.1045
Madd	ENSMUSG00000040687	protein_coding	2	91137360	91183837	-	248.888	0.182419	0.159484	1.1438	0.252706	0.57548	263.889	0.526492	0.204717	2.57181	0.0101169	0.0551417	276.462	0.885127	0.160933	5.49998	3.79827e-08	1.18419e-06	284.17	0.531608	0.160064	3.32122	0.000896236	0.00930495
Gpx4	ENSMUSG00000075706	protein_coding	10	80047166	80056439	+	1534.47	-0.141257	0.185278	-0.762407	0.445817	0.743462	1526.99	-0.294922	0.202241	-1.45827	0.144767	0.363311	1494.03	-0.859497	0.156301	-5.499	3.81962e-08	1.1889e-06	1620.52	-0.546971	0.177838	-3.07567	0.00210028	0.0185011
Cisd1	ENSMUSG00000037710	protein_coding	10	71330480	71344954	-	741.194	-0.321144	0.179449	-1.78962	0.0735155	0.289689	798.099	-0.405555	0.163482	-2.48073	0.0131115	0.0670299	815.069	-0.828711	0.150716	-5.49849	3.83053e-08	1.19034e-06	815.066	-0.596099	0.182261	-3.27058	0.00107327	0.0108049
Rab17	ENSMUSG00000026304	protein_coding	1	90958133	90969661	-	197.071	-0.269425	0.230788	-1.16741	0.243043	0.565537	217.041	-1.02559	0.185756	-5.5212	3.36683e-08	1.19114e-06	263.916	-0.466314	0.211116	-2.2088	0.0271882	0.078785	219.234	-0.932342	0.238714	-3.90569	9.3957e-05	0.00144689
Tcirg1	ENSMUSG00000001750	protein_coding	19	3896050	3907133	-	540.147	0.562542	0.192394	2.92391	0.0034567	0.0346503	511.432	0.737561	0.177914	4.1456	3.38924e-05	0.000531635	492.518	0.779276	0.141746	5.49769	3.84805e-08	1.19384e-06	530.557	0.569032	0.167478	3.39766	0.000679657	0.00735738
Gm11627	ENSMUSG00000078640	protein_coding	11	102576398	102579461	-	19.1827	-0.64799	0.29396	-2.20435	0.0274997	0.155934	13.226	-1.02588	0.369587	-2.77576	0.00550734	0.0345607	14.7119	-1.66027	0.302257	-5.4929	3.95383e-08	1.22466e-06	15.4885	-1.43652	0.350354	-4.10018	4.12823e-05	0.000727302
Nr4a3	ENSMUSG00000028341	protein_coding	4	48045153	48086447	+	48.2775	1.46273	0.260738	5.60995	2.0238e-08	1.25148e-06	28.1413	1.04201	0.282998	3.68203	0.000231381	0.00268169	31.7036	0.524781	0.260968	2.0109	0.0443359	0.114252	40.6336	0.839567	0.265168	3.16617	0.00154459	0.0143616
Hist1h2ac	ENSMUSG00000069270	protein_coding	13	23681467	23683948	-	706.807	-0.441112	0.195926	-2.25142	0.0243591	0.143788	696.342	0.128615	0.25151	0.511371	0.609091	0.806765	764.283	-1.01478	0.184918	-5.48774	4.07102e-08	1.25686e-06	789.051	-0.502463	0.247635	-2.02905	0.0424535	0.169063
Pde11a	ENSMUSG00000075270	protein_coding	2	75989141	76338774	-	83.6107	1.10998	0.233456	4.75454	1.98896e-06	6.89505e-05	85.3701	0.777575	0.220898	3.52006	0.000431443	0.00446274	102.733	1.25629	0.229052	5.48473	4.14098e-08	1.27432e-06	70.1982	0.931594	0.272505	3.41863	0.000629382	0.00690241
Abat	ENSMUSG00000057880	protein_coding	16	8513429	8621568	+	1415.7	-0.992012	0.18303	-5.41995	5.96142e-08	3.19994e-06	1321.87	-0.577666	0.185113	-3.12061	0.00180478	0.014433	1486.65	-0.805955	0.146961	-5.48415	4.15453e-08	1.27643e-06	1444.65	-0.79365	0.18728	-4.23777	2.25747e-05	0.000435094
Azgp1	ENSMUSG00000037053	protein_coding	5	137981521	137990233	+	28.3899	-1.67048	0.298019	-5.60529	2.07909e-08	1.28134e-06	39.4446	-1.43571	0.377514	-3.80306	0.000142921	0.00180187	32.5883	-0.606391	0.262667	-2.30859	0.0209663	0.0646984	46.5702	-0.0233193	0.392128	-0.0594687	0.952579	0.981083
Parvg	ENSMUSG00000022439	protein_coding	15	84324026	84342978	+	28.0593	0.899113	0.276657	3.24992	0.00115438	0.0145422	42.7366	1.55397	0.31328	4.96032	7.03766e-07	1.88014e-05	34.4129	0.948491	0.256113	3.70341	0.00021272	0.00172573	42.0133	1.71234	0.308001	5.55952	2.70516e-08	1.28915e-06
Ifnar2	ENSMUSG00000022971	protein_coding	16	91372783	91405589	+	123.605	0.901589	0.217753	4.14042	3.46676e-05	0.000812491	135.287	1.09813	0.199488	5.50474	3.69711e-08	1.30326e-06	125.932	0.520747	0.184226	2.82668	0.00470337	0.0199841	127.184	0.974046	0.220036	4.42675	9.56636e-06	0.000209108
Gas1	ENSMUSG00000052957	protein_coding	13	60174405	60177365	-	133.164	-0.024064	0.215448	-0.111693	0.911067	0.973494	106.797	-1.19246	0.21685	-5.49899	3.81962e-08	1.3392e-06	104.325	-1.0459	0.199962	-5.23051	1.69046e-07	4.35037e-06	116.203	-0.835057	0.244202	-3.41953	0.0006273	0.00688897
Slc6a14	ENSMUSG00000031089	protein_coding	X	21714896	21742355	+	15474.1	-0.738545	0.206364	-3.57885	0.000345105	0.00564504	16343.5	-1.03283	0.207191	-4.98493	6.19842e-07	1.67658e-05	19655	-0.900497	0.189493	-4.75213	2.01281e-06	3.69494e-05	16134.9	-0.841582	0.151625	-5.55043	2.84971e-08	1.34054e-06
Ephb2	ENSMUSG00000028664	protein_coding	4	136647539	136835988	-	582.947	0.443677	0.184681	2.4024	0.0162877	0.109526	557.313	0.322596	0.184442	1.74904	0.0802848	0.246988	550.84	0.86819	0.158596	5.47421	4.39464e-08	1.34802e-06	540.805	0.631608	0.206147	3.06388	0.00218487	0.0190349
Baz1a	ENSMUSG00000035021	protein_coding	12	54892989	55014348	-	534.177	0.713632	0.189737	3.76117	0.000169118	0.00311422	544.654	0.73233	0.157458	4.65095	3.30411e-06	7.20157e-05	509.003	0.731275	0.143698	5.08897	3.60017e-07	8.48427e-06	487.521	0.879923	0.158623	5.54728	2.90152e-08	1.3614e-06
Card9	ENSMUSG00000026928	protein_coding	2	26352176	26360918	-	28.0114	1.16452	0.294147	3.95898	7.5272e-05	0.00158184	29.6276	1.77547	0.323382	5.49034	4.01172e-08	1.40403e-06	21.1254	1.08344	0.271466	3.99108	6.57726e-05	0.000663615	24.41	1.2923	0.343492	3.76224	0.000168395	0.00234265
Ldhb	ENSMUSG00000030246	protein_coding	6	142490249	142507957	-	140.999	-0.302985	0.215319	-1.40715	0.159384	0.454488	137.977	-1.13545	0.206938	-5.4869	4.09047e-08	1.42903e-06	137.746	-0.909499	0.194266	-4.68171	2.84489e-06	4.95913e-05	127.768	-0.990553	0.196988	-5.02849	4.94369e-07	1.63761e-05
Clu	ENSMUSG00000022037	protein_coding	14	65968483	65981548	+	152.474	0.123728	0.240292	0.514906	0.606619	0.838257	225.918	1.16234	0.211879	5.48586	4.11469e-08	1.43386e-06	199.277	0.420562	0.244889	1.71736	0.0859141	0.187814	286.388	1.51105	0.29467	5.12794	2.92937e-07	1.04224e-05
Card10	ENSMUSG00000033170	protein_coding	15	78775138	78803042	-	94.4361	0.225481	0.234874	0.96001	0.33705	0.657365	97.182	0.349999	0.281832	1.24187	0.214284	0.461435	114.555	1.04941	0.192136	5.46182	4.71289e-08	1.43637e-06	106.913	0.27004	0.258113	1.04621	0.295465	0.558436
Cldn2	ENSMUSG00000047230	protein_coding	X	139800828	139811386	+	1342.31	-0.0650945	0.320661	-0.203001	0.839134	0.948001	1434.77	0.86749	0.190171	4.56163	5.07582e-06	0.000105229	1405.37	0.871108	0.159581	5.4587	4.79623e-08	1.45944e-06	1468.65	0.0718151	0.416069	0.172604	0.862963	0.944169
Edn2	ENSMUSG00000028635	protein_coding	4	120161206	120167360	+	77.6938	-0.467088	0.250171	-1.86708	0.0618907	0.262925	85.2536	-1.39939	0.255287	-5.48163	4.21424e-08	1.46441e-06	95.1306	-0.306408	0.232799	-1.31619	0.188109	0.33353	87.2762	-1.08598	0.272387	-3.98689	6.69447e-05	0.00109684
Aspa	ENSMUSG00000020774	protein_coding	11	73304992	73329596	-	223.944	-0.363508	0.214999	-1.69074	0.0908862	0.328576	194.271	-0.803362	0.248904	-3.2276	0.00124835	0.0107804	184.958	-0.921671	0.183833	-5.01364	5.34088e-07	1.19921e-05	179.507	-0.987353	0.178458	-5.53268	3.15366e-08	1.46838e-06
Itgb7	ENSMUSG00000001281	protein_coding	15	102215995	102231935	-	84.0169	0.52641	0.260992	2.01696	0.0436999	0.210329	81.418	0.87675	0.290298	3.02017	0.00252633	0.0188021	80.5602	0.892267	0.199316	4.47666	7.58215e-06	0.000111954	96.1424	1.2558	0.227009	5.53196	3.16674e-08	1.47072e-06
Apobr	ENSMUSG00000042759	protein_coding	7	126584942	126589112	+	19.7545	1.14712	0.32101	3.57347	0.000352275	0.00572651	22.3686	1.84678	0.337004	5.47999	4.25348e-08	1.47542e-06	16.4532	0.744803	0.279205	2.66759	0.00763984	0.0293762	16.6327	1.2232	0.370421	3.30218	0.000959362	0.00983724
Plau	ENSMUSG00000021822	protein_coding	14	20836662	20843388	+	365.648	1.47233	0.263993	5.57717	2.4447e-08	1.49159e-06	270.244	1.3703	0.269581	5.08309	3.7134e-07	1.05406e-05	180.888	0.129598	0.199496	0.64963	0.515931	0.666847	176.182	0.802882	0.2064	3.88994	0.00010027	0.00152383
Kmt2b	ENSMUSG00000006307	protein_coding	7	30568858	30588726	-	238.326	0.381871	0.192918	1.97945	0.0477656	0.222299	253.991	0.42303	0.244382	1.73102	0.0834488	0.253606	268.467	0.978117	0.179353	5.45359	4.9363e-08	1.49488e-06	262.199	0.570046	0.203715	2.79826	0.00513791	0.0373763
Pappa2	ENSMUSG00000073530	protein_coding	1	158711727	158980490	-	104.294	0.670047	0.29471	2.27358	0.0229912	0.138751	127.929	1.52213	0.278021	5.47489	4.37792e-08	1.51321e-06	89.2394	0.755001	0.2438	3.09681	0.00195616	0.0101203	74.4872	0.642696	0.242021	2.65554	0.00791818	0.0515247
Tspan2	ENSMUSG00000027858	protein_coding	3	102734529	102772292	+	383.268	-0.279399	0.208837	-1.33788	0.180936	0.486393	312.164	-1.02729	0.187838	-5.469	4.52584e-08	1.55334e-06	316.771	-0.794193	0.170281	-4.66401	3.10112e-06	5.30847e-05	360.219	-0.895499	0.180462	-4.96226	6.96784e-07	2.19649e-05
Adamts12	ENSMUSG00000047497	protein_coding	15	11064790	11346867	+	62.7291	0.213309	0.214603	0.99397	0.320237	0.642651	87.9596	1.21861	0.222847	5.4684	4.54121e-08	1.55588e-06	63.3711	0.361967	0.203353	1.77999	0.0750773	0.169837	69.7922	0.664697	0.259681	2.55966	0.0104773	0.0633009
Dpep1	ENSMUSG00000019278	protein_coding	8	123186235	123201810	+	3683.32	-0.569495	0.206638	-2.756	0.00585138	0.0517409	3932.68	-0.968054	0.204968	-4.72295	2.32446e-06	5.26007e-05	3871.66	-1.02325	0.187925	-5.44501	5.18023e-08	1.56377e-06	3619.27	-1.04471	0.208041	-5.02163	5.12343e-07	1.68492e-05
Enpp5	ENSMUSG00000023960	protein_coding	17	44078813	44086567	+	682.64	-0.608346	0.174605	-3.48412	0.000493756	0.00742622	720.849	-0.666692	0.164946	-4.04188	5.30253e-05	0.000780344	792.567	-0.651564	0.144142	-4.5203	6.17514e-06	9.3876e-05	739.913	-0.835733	0.151424	-5.51916	3.40617e-08	1.56598e-06
Cma2	ENSMUSG00000068289	protein_coding	14	55971428	55973995	+	0.0951413	0.0296858	0.175306	0.169337	0.865532	NA	0.695048	0.369237	0.356058	1.03701	0.29973	NA	2.14639	0.93252	0.330037	2.8255	0.00472066	0.0200396	8.41575	2.70375	0.489957	5.51834	3.42221e-08	1.5694e-06
Shroom3	ENSMUSG00000029381	protein_coding	5	92683435	92965318	+	535.437	0.302199	0.184073	1.64174	0.100644	0.350001	519.821	0.262365	0.231277	1.13442	0.256619	0.513757	585.518	0.950048	0.17468	5.4388	5.36414e-08	1.60907e-06	540.98	0.353215	0.197107	1.792	0.0731337	0.24148
Nusap1	ENSMUSG00000027306	protein_coding	2	119618298	119651244	+	465.78	-0.858084	0.21196	-4.04832	5.15856e-05	0.00114729	409.644	0.0357536	0.198868	0.179786	0.857321	0.941761	552.483	-0.993942	0.182801	-5.43729	5.40964e-08	1.62017e-06	508.669	-0.257547	0.225953	-1.13983	0.254358	0.516813
Dnah17	ENSMUSG00000033987	protein_coding	11	118021723	118129219	-	43.6374	1.49272	0.268534	5.55877	2.71685e-08	1.64123e-06	34.3673	1.07232	0.289478	3.70433	0.000211949	0.00249346	30.934	1.31928	0.25941	5.08571	3.66251e-07	8.5992e-06	28.8242	1.39458	0.309408	4.50724	6.56758e-06	0.000152121
Bcl9	ENSMUSG00000038256	protein_coding	3	97203662	97228846	-	109.307	0.371431	0.224083	1.65756	0.097406	0.342474	112.822	0.440493	0.233997	1.88248	0.0597714	0.202231	126.74	1.06184	0.19539	5.43443	5.49709e-08	1.64377e-06	122.25	0.490152	0.245646	1.99536	0.0460038	0.178537
Epgn	ENSMUSG00000035020	protein_coding	5	91027464	91035215	+	9.23043	2.00408	0.360736	5.55554	2.76751e-08	1.66087e-06	8.46161	2.2515	0.448624	5.01868	5.20285e-07	1.4331e-05	3.59893	0.841639	0.366311	2.29761	0.0215841	0.0661542	4.41627	1.38181	0.492159	2.80765	0.00499048	0.0365514
Pcmtd2	ENSMUSG00000027589	protein_coding	2	181837854	181857461	+	748.058	-0.758708	0.136587	-5.55476	2.77991e-08	1.66286e-06	757.78	-0.404156	0.137459	-2.9402	0.00327998	0.0231579	855.26	-0.431536	0.1568	-2.75214	0.00592073	0.0239933	821.425	-0.646509	0.176516	-3.66261	0.000249656	0.0032548
Trp53i11	ENSMUSG00000068735	protein_coding	2	93187548	93201759	+	272.313	0.543106	0.187322	2.89932	0.00373967	0.0369089	287.666	1.0109	0.219761	4.59999	4.22505e-06	8.97835e-05	314.57	1.05384	0.194038	5.4311	5.60089e-08	1.66956e-06	325.107	0.834161	0.221628	3.76379	0.000167357	0.00233516
Gypa	ENSMUSG00000051839	protein_coding	8	80494045	80510785	+	9.60279	-0.281277	0.343054	-0.819922	0.41226	0.719079	6.08222	-1.63477	0.445811	-3.66695	0.000245458	0.00281974	8.27143	-1.88975	0.347973	-5.43075	5.61171e-08	1.67016e-06	6.6657	-1.92454	0.466915	-4.12183	3.75879e-05	0.000668017
Pde5a	ENSMUSG00000053965	protein_coding	3	122729158	122859374	+	3269.07	-0.162435	0.13749	-1.18143	0.237432	0.559314	2913.54	-0.690736	0.127378	-5.42274	5.86935e-08	1.97625e-06	2958.88	-0.469581	0.118844	-3.95123	7.77516e-05	0.000762992	3033.23	-0.697852	0.126861	-5.50093	3.77793e-08	1.71957e-06
Zcchc12	ENSMUSG00000036699	protein_coding	X	36195904	36199158	+	72.7204	-0.0175325	0.216632	-0.080932	0.935496	0.980418	54.1085	-1.40765	0.259758	-5.41911	5.98977e-08	1.99956e-06	58.2894	-1.23941	0.228522	-5.42356	5.84227e-08	1.73066e-06	54.0677	-0.839737	0.230712	-3.63976	0.000272889	0.00351998
Clybl	ENSMUSG00000025545	protein_coding	14	122181694	122402232	+	254.909	-0.506127	0.176191	-2.8726	0.00407106	0.0392813	291.206	-0.878998	0.161329	-5.44847	5.08054e-08	1.73155e-06	313.42	-0.722707	0.175918	-4.1082	3.98761e-05	0.000445572	288.36	-0.821674	0.165754	-4.95718	7.15224e-07	2.24686e-05
Reg3a	ENSMUSG00000079516	protein_coding	6	78380709	78383839	+	59.7014	-0.0971032	0.344252	-0.28207	0.77789	0.924244	479.253	2.55263	0.468482	5.44872	5.07331e-08	1.73155e-06	274.06	1.57977	0.352916	4.47633	7.59358e-06	0.000112036	175.272	0.939773	0.494883	1.89898	0.0575674	0.206916
Sycn	ENSMUSG00000084174	protein_coding	7	28540885	28542210	+	878.05	-1.30208	0.234863	-5.54399	2.9566e-08	1.75138e-06	1045.15	-0.416087	0.366821	-1.13431	0.256666	0.513757	1667.61	-0.0428227	0.366151	-0.116954	0.906897	0.94829	1596.26	-0.820899	0.453697	-1.80935	0.070396	0.236189
C5ar1	ENSMUSG00000049130	protein_coding	7	16246743	16259540	-	22.4776	1.11224	0.303823	3.66081	0.000251424	0.00435801	35.2676	1.66954	0.306576	5.44575	5.15864e-08	1.75511e-06	19.8161	1.02092	0.281627	3.62509	0.000288861	0.00221425	22.1286	1.1036	0.381392	2.89361	0.00380837	0.0296546
Mkx	ENSMUSG00000061013	protein_coding	18	6910459	7004779	-	234.004	-0.544062	0.211158	-2.57657	0.00997874	0.0766153	205.017	-0.918975	0.187056	-4.91282	8.97738e-07	2.33759e-05	213.743	-0.670709	0.176973	-3.78989	0.000150716	0.00129522	202.53	-1.11677	0.203351	-5.49181	3.97838e-08	1.79736e-06
Thbs1	ENSMUSG00000040152	protein_coding	2	118111876	118127133	+	1434.08	1.27619	0.230415	5.53866	3.04798e-08	1.79969e-06	1838.32	1.30664	0.241487	5.41082	6.27379e-08	2.08724e-06	920.805	0.227349	0.195101	1.16529	0.243902	0.402301	1131.83	0.70285	0.270666	2.59674	0.00941126	0.0585063
Tnfrsf9	ENSMUSG00000028965	protein_coding	4	150914562	150946102	+	9.03858	0.755518	0.355832	2.12324	0.0337334	0.178611	15.6118	2.10918	0.387693	5.44033	5.31815e-08	1.80623e-06	10.9701	0.734988	0.323271	2.2736	0.0229902	0.0694012	12.0277	0.960108	0.403935	2.37689	0.0174594	0.092117
Syndig1	ENSMUSG00000074736	protein_coding	2	149829211	150004392	+	62.2064	-0.0493934	0.248891	-0.198454	0.84269	0.949522	51.2275	-1.47566	0.271335	-5.4385	5.37312e-08	1.82173e-06	51.4928	-0.901582	0.221077	-4.07813	4.53986e-05	0.000494496	50.1395	-0.656634	0.236893	-2.77186	0.00557362	0.0398315
Prrc2b	ENSMUSG00000039262	protein_coding	2	32151082	32234537	+	345.422	0.384601	0.190857	2.01513	0.0438909	0.210962	370.883	0.267741	0.224944	1.19026	0.233946	0.487071	366.742	0.927567	0.171372	5.41261	6.21121e-08	1.83424e-06	371.675	0.399537	0.204205	1.95655	0.0504004	0.189907
Kazn	ENSMUSG00000040606	protein_coding	4	142102390	142239401	-	68.6107	0.952039	0.238827	3.98632	6.71059e-05	0.00143159	73.6485	0.568351	0.205734	2.76255	0.00573523	0.0356358	71.7477	1.15469	0.213419	5.41041	6.28803e-08	1.85404e-06	73.0411	0.457456	0.215878	2.11905	0.0340865	0.146924
Pcp4	ENSMUSG00000090223	protein_coding	16	96467606	96525793	+	30.4055	-0.418225	0.32519	-1.28609	0.198411	0.511077	26.089	-1.45445	0.341653	-4.25709	2.07105e-05	0.00034747	29.1347	-1.40098	0.25899	-5.4094	6.32353e-08	1.86162e-06	27.5905	-1.38223	0.328526	-4.20737	2.58356e-05	0.000486637
Ecscr	ENSMUSG00000073599	protein_coding	18	35713086	35722356	-	140.184	1.27828	0.231095	5.53142	3.17643e-08	1.8695e-06	149.826	1.18722	0.262959	4.51485	6.33625e-06	0.000127568	120.957	0.54768	0.203256	2.69453	0.00704872	0.0275057	119.654	0.705759	0.228147	3.09344	0.0019785	0.0175725
Arl5c	ENSMUSG00000038352	protein_coding	11	97989578	97996181	-	39.3444	1.57543	0.284917	5.52943	3.21269e-08	1.88478e-06	29.2269	1.34513	0.332305	4.04787	5.16851e-05	0.000763509	25.5569	1.0587	0.26583	3.98262	6.816e-05	0.000683325	29.886	1.35247	0.345485	3.91472	9.05106e-05	0.00140715
Hnmt	ENSMUSG00000026986	protein_coding	2	24002910	24049394	-	86.0446	-0.505089	0.23278	-2.16982	0.0300207	0.165962	70.0356	-1.18989	0.222573	-5.34607	8.98853e-08	2.87766e-06	87.9658	-1.15633	0.213915	-5.40556	6.46066e-08	1.89905e-06	81.8116	-0.919355	0.229311	-4.0092	6.09242e-05	0.00101459
Gm8909	ENSMUSG00000073402	protein_coding	17	36164443	36168537	-	75.2157	-0.446257	0.274312	-1.62682	0.103776	0.356514	60.0294	-1.97897	0.3645	-5.42927	5.65856e-08	1.91187e-06	73.057	-0.803689	0.27369	-2.9365	0.00331942	0.0153113	87.1106	-1.31793	0.337642	-3.90333	9.48788e-05	0.00145653
Chrm2	ENSMUSG00000045613	protein_coding	6	36388084	36528414	+	337.124	-0.317319	0.214802	-1.47726	0.139605	0.421254	264.407	-0.981828	0.218595	-4.49153	7.07128e-06	0.000139631	255.564	-1.20645	0.223364	-5.40127	6.61692e-08	1.9401e-06	294.371	-0.869489	0.215269	-4.03909	5.36597e-05	0.00091447
Tagln	ENSMUSG00000032085	protein_coding	9	45929628	45936058	-	8182.2	0.0194853	0.150375	0.129578	0.8969	0.969004	7032.5	-0.784212	0.1726	-4.54352	5.53234e-06	0.000113369	7839.1	-1.07618	0.199249	-5.40117	6.62071e-08	1.9401e-06	7313.96	-0.720002	0.156924	-4.58821	4.47065e-06	0.000109971
Heg1	ENSMUSG00000075254	protein_coding	16	33684466	33771576	+	680.957	0.642488	0.1417	4.53414	5.78377e-06	0.000174985	766.803	0.971462	0.179059	5.42538	5.78328e-08	1.95063e-06	577.407	0.60969	0.15816	3.85488	0.000115786	0.00105008	668.963	0.714349	0.168228	4.24632	2.17308e-05	0.000421499
Scarna10	ENSMUSG00000089617	snoRNA	6	125186359	125186683	-	7353.34	-0.151997	0.211044	-0.720211	0.471395	0.762564	7413.49	-0.510406	0.238296	-2.1419	0.0322017	0.129963	6985.21	-0.837902	0.155252	-5.39705	6.77444e-08	1.9821e-06	8063.03	-0.864206	0.179637	-4.81084	1.50294e-06	4.24637e-05
Cldn4	ENSMUSG00000047501	protein_coding	5	134945126	134946934	-	1207.28	0.466691	0.235331	1.98313	0.0473534	0.221337	826.434	0.109931	0.26772	0.410621	0.681351	0.852323	713.036	-0.99778	0.1849	-5.39631	6.80245e-08	1.98723e-06	731.944	0.255409	0.222949	1.1456	0.251962	0.51423
Hmox1	ENSMUSG00000005413	protein_coding	8	75093591	75100596	+	56.461	1.02207	0.244377	4.18237	2.88491e-05	0.000692984	72.0504	1.45401	0.268208	5.42119	5.92024e-08	1.98787e-06	54.9663	0.922938	0.230665	4.00121	6.30188e-05	0.000642049	43.9062	1.03329	0.291133	3.54922	0.000386377	0.00465797
Plekho2	ENSMUSG00000050721	protein_coding	9	65554386	65580040	-	103.851	1.24348	0.236507	5.25769	1.45873e-07	6.79405e-06	106.269	1.1276	0.208004	5.42107	5.92423e-08	1.98787e-06	78.8595	0.844628	0.194659	4.33902	1.43118e-05	0.000190871	87.8152	1.11124	0.224767	4.94398	7.65452e-07	2.38007e-05
Ppp1r12b	ENSMUSG00000073557	protein_coding	1	134754658	134955942	-	1109.82	-0.150827	0.204108	-0.738957	0.459933	0.753816	975.168	-0.978142	0.180462	-5.42022	5.95247e-08	1.99051e-06	843.372	-0.483899	0.168242	-2.87622	0.00402475	0.0177387	1003.27	-0.548855	0.177996	-3.08352	0.00204568	0.0181251
Cyp4f16	ENSMUSG00000048440	protein_coding	17	32536558	32551798	+	644.927	-0.534753	0.136669	-3.91277	9.12451e-05	0.00184547	649.462	-0.657931	0.142231	-4.62578	3.73189e-06	8.04415e-05	749.79	-0.726417	0.134704	-5.39269	6.94112e-08	2.02428e-06	677.201	-0.701859	0.189941	-3.69515	0.00021976	0.00291718
Ifi27	ENSMUSG00000064215	protein_coding	12	103434211	103440239	+	616.339	0.0199662	0.14568	0.137055	0.890988	0.967041	517.079	-0.748635	0.20607	-3.63292	0.000280236	0.00315431	645.706	-1.08554	0.201308	-5.39244	6.95054e-08	2.02428e-06	624.293	-0.442596	0.226877	-1.95082	0.0510784	0.191208
Itga3	ENSMUSG00000001507	protein_coding	11	95044474	95076801	-	913.017	0.902615	0.187895	4.80382	1.55664e-06	5.58682e-05	890.988	0.490521	0.141669	3.46245	0.000535277	0.00536624	846.967	0.934579	0.180556	5.17612	2.26545e-07	5.63932e-06	826.417	0.89121	0.162966	5.46868	4.53393e-08	2.02827e-06
Hmcn1	ENSMUSG00000066842	protein_coding	1	150563527	150993435	-	317.203	-1.26237	0.228917	-5.51452	3.49731e-08	2.0452e-06	315.579	-0.702484	0.246366	-2.85139	0.00435291	0.0288652	317.77	-0.939616	0.235462	-3.99052	6.59297e-05	0.000664468	303.068	-0.401707	0.297817	-1.34884	0.177389	0.416544
Lamc2	ENSMUSG00000026479	protein_coding	1	153122756	153186447	-	1233.09	1.19919	0.217592	5.5112	3.56398e-08	2.06537e-06	895.836	0.391936	0.246164	1.59217	0.111346	0.306222	850.494	0.365954	0.134912	2.71254	0.00667701	0.0263179	869.247	0.847672	0.212509	3.98887	6.63899e-05	0.00109129
Igkc	ENSMUSG00000076609	IG_C_gene	6	70726435	70726757	+	2003.28	-1.25555	0.227848	-5.51047	3.57872e-08	2.0664e-06	2698.53	0.891125	0.245665	3.62741	0.000286284	0.00319659	2704.82	0.25921	0.207344	1.25015	0.211246	0.362907	4174.19	1.08595	0.338915	3.2042	0.00135439	0.0129775
Eif4g3	ENSMUSG00000028760	protein_coding	4	137993022	138208508	+	431.257	0.436402	0.155462	2.80714	0.00499834	0.0459055	435.544	0.736537	0.170967	4.30807	1.64687e-05	0.000286903	429.805	1.0311	0.191416	5.38671	7.17607e-08	2.0804e-06	444.375	0.627492	0.179714	3.49161	0.000480112	0.00552522
Uqcr10	ENSMUSG00000059534	protein_coding	11	4701973	4704342	-	2749.88	-0.430627	0.196768	-2.1885	0.0286333	0.160571	2910.45	-0.173262	0.186457	-0.929231	0.35277	0.613795	2852.94	-0.822167	0.152623	-5.3869	7.16821e-08	2.0804e-06	2973.48	-0.574972	0.169153	-3.39913	0.000676015	0.00732263
Cys1	ENSMUSG00000062563	protein_coding	12	24665838	24681813	-	26.1224	-0.272285	0.272164	-1.00045	0.317094	0.640213	38.0374	-1.53149	0.283007	-5.4115	6.24977e-08	2.08279e-06	22.0933	-0.573029	0.257287	-2.22719	0.0259343	0.0761727	21.8366	-0.368157	0.313228	-1.17536	0.23985	0.499913
Fam196b	ENSMUSG00000069911	protein_coding	11	34314822	34422640	+	39.929	0.621331	0.247876	2.50662	0.012189	0.0889584	44.84	1.2005	0.270344	4.44064	8.96904e-06	0.000170884	30.8286	1.05454	0.241775	4.36165	1.29088e-05	0.000174857	48.1662	1.48684	0.272182	5.46268	4.68999e-08	2.08785e-06
Sik1	ENSMUSG00000024042	protein_coding	17	31844248	31855792	-	63.1068	0.617079	0.254577	2.42394	0.0153533	0.105136	83.1338	0.841494	0.233994	3.59622	0.000322871	0.00355231	57.7149	0.805773	0.208946	3.85637	0.000115081	0.00104568	68.8597	1.29954	0.238147	5.45688	4.84583e-08	2.14155e-06
Pvrl1	ENSMUSG00000032012	protein_coding	9	43744576	43807454	+	39.8533	0.64917	0.271473	2.39129	0.0167893	0.111872	45.9557	0.611389	0.321641	1.90084	0.0573227	0.196536	53.2164	1.22099	0.227049	5.37766	7.54617e-08	2.18105e-06	46.9587	0.468961	0.296698	1.5806	0.11397	0.322197
Gpx8	ENSMUSG00000021760	protein_coding	13	113042763	113046388	-	226.687	0.359209	0.169788	2.11563	0.0343766	0.18123	199.778	-0.180871	0.227653	-0.794505	0.426902	0.681124	197.795	-0.925216	0.172069	-5.37701	7.57345e-08	2.18561e-06	190.26	-0.327908	0.194517	-1.68576	0.0918421	0.280365
Ero1l	ENSMUSG00000021831	protein_coding	14	45283092	45318572	-	673.082	0.474519	0.165573	2.86592	0.00415797	0.0398887	916.016	0.930664	0.184121	5.05464	4.31211e-07	1.20302e-05	867.857	0.740069	0.137681	5.37525	7.64757e-08	2.20032e-06	792.541	0.808436	0.20592	3.92597	8.63827e-05	0.00135452
Foxp4	ENSMUSG00000023991	protein_coding	17	47867133	47924645	-	77.5961	0.667863	0.251148	2.65924	0.00783174	0.0642547	80.2528	0.347251	0.29211	1.18877	0.234531	0.487977	87.3619	1.04059	0.193609	5.3747	7.67104e-08	2.20374e-06	78.3942	0.648995	0.278461	2.33065	0.0197717	0.100214
Igha	ENSMUSG00000095079	IG_C_gene	12	113258768	113260236	-	6282.74	-1.02331	0.186317	-5.49229	3.96753e-08	2.24835e-06	7848.64	1.07978	0.235553	4.58402	4.56128e-06	9.60919e-05	8724.71	0.103304	0.206302	0.500741	0.616553	0.746634	12818.4	1.17741	0.361431	3.25764	0.00112343	0.011211
Agbl2	ENSMUSG00000040812	protein_coding	2	90782727	90834437	+	34.1779	-0.870319	0.314836	-2.76436	0.00570352	0.0508243	18.8157	-0.614438	0.350454	-1.75327	0.0795563	0.245507	30.2674	-1.3034	0.288341	-4.52034	6.17398e-06	9.3876e-05	42.026	-1.84386	0.338597	-5.4456	5.16311e-08	2.27077e-06
Ndufa6	ENSMUSG00000022450	protein_coding	15	82350139	82354291	-	2666.66	-0.186133	0.177569	-1.04823	0.294532	0.616346	2839.16	-0.337025	0.178134	-1.89198	0.058494	0.199464	2814.71	-0.802361	0.149476	-5.36782	7.96951e-08	2.27916e-06	2982.92	-0.561464	0.177291	-3.16691	0.0015407	0.0143328
Rhoh	ENSMUSG00000029204	protein_coding	5	65863569	65896700	+	46.9629	0.657969	0.263118	2.50066	0.0123961	0.0900393	55.7354	1.21298	0.286069	4.24016	2.23361e-05	0.00037092	49.1365	0.705037	0.218357	3.22883	0.00124299	0.00712453	64.489	1.5443	0.283668	5.44402	5.20924e-08	2.28007e-06
Psd	ENSMUSG00000037126	protein_coding	19	46312087	46327156	-	223.103	0.0378067	0.220568	0.171406	0.863905	0.95581	202.363	-1.12143	0.207902	-5.39404	6.88928e-08	2.28811e-06	172.239	-0.613854	0.186545	-3.29065	0.000999567	0.00598544	171.097	-0.497713	0.188397	-2.64183	0.00824591	0.053088
Clec14a	ENSMUSG00000045930	protein_coding	12	58264720	58269258	-	530.368	-0.624133	0.163011	-3.82879	0.000128776	0.00245935	566.884	-0.702657	0.178843	-3.92891	8.53303e-05	0.00117685	630.098	-0.745554	0.138928	-5.36646	8.02959e-08	2.29289e-06	553.51	-0.660731	0.170691	-3.87091	0.000108431	0.0016169
Htr7	ENSMUSG00000024798	protein_coding	19	35958734	36057507	-	25.9891	1.481	0.331655	4.46549	7.98875e-06	0.000230641	24.6334	1.71578	0.318229	5.39165	6.98126e-08	2.3122e-06	18.3775	1.32368	0.286593	4.61866	3.86219e-06	6.35391e-05	22.8721	1.46673	0.373154	3.93064	8.47206e-05	0.00133644
Ric3	ENSMUSG00000048330	protein_coding	7	109034312	109083331	-	90.0315	-0.157575	0.191114	-0.824506	0.409652	0.716647	79.0924	-1.22032	0.226339	-5.39154	6.98551e-08	2.3122e-06	86.5041	-0.962165	0.201693	-4.77044	1.83827e-06	3.42412e-05	87.8625	-0.887331	0.19764	-4.48963	7.13477e-06	0.000162577
Gga1	ENSMUSG00000033128	protein_coding	15	78877190	78894585	+	179.577	0.407957	0.192604	2.11811	0.0341657	0.18017	169.43	0.454326	0.205469	2.21117	0.0270243	0.114531	179.158	0.886017	0.165307	5.35982	8.33063e-08	2.36819e-06	184.163	0.507862	0.184969	2.74566	0.00603897	0.0421665
Fus	ENSMUSG00000030795	protein_coding	7	127967457	127982368	+	482.27	0.287121	0.163405	1.75711	0.0788989	0.302316	545.618	0.751176	0.2254	3.33263	0.000860285	0.00788756	576.785	1.0191	0.190148	5.35951	8.345e-08	2.36874e-06	534.352	0.439941	0.211766	2.07748	0.0377571	0.156128
Fgf7	ENSMUSG00000027208	protein_coding	2	126034658	126091185	+	98.7149	0.712291	0.245135	2.90571	0.00366419	0.0363914	115.718	1.36169	0.252921	5.38388	7.28978e-08	2.39264e-06	76.3704	0.254927	0.240957	1.05798	0.290065	0.452911	88.4097	0.669642	0.264805	2.52881	0.0114449	0.0676028
Mylk	ENSMUSG00000022836	protein_coding	16	34745210	35002420	+	3408.89	-0.219331	0.196308	-1.11728	0.263874	0.586029	2733.47	-1.07104	0.198924	-5.38419	7.27734e-08	2.39264e-06	2859.17	-0.745252	0.157763	-4.72386	2.31415e-06	4.16371e-05	3061.31	-0.804415	0.152425	-5.27745	1.30991e-07	5.18624e-06
Acsl3	ENSMUSG00000032883	protein_coding	1	78657825	78706987	+	3063.34	-1.03133	0.188248	-5.47856	4.28813e-08	2.39298e-06	3388.15	-0.549726	0.177332	-3.09998	0.00193535	0.0152217	3376.81	-0.809494	0.163743	-4.9437	7.66547e-07	1.62341e-05	3443.25	-0.998952	0.19719	-5.06595	4.06378e-07	1.38123e-05
Psmd3	ENSMUSG00000017221	protein_coding	11	98682554	98695979	+	309.498	0.662189	0.18122	3.65406	0.000258128	0.00444745	309.785	0.357075	0.148374	2.40659	0.0161021	0.0781229	346.892	0.79913	0.149172	5.35711	8.45629e-08	2.39318e-06	313.1	0.329761	0.213851	1.54201	0.123071	0.33673
Gm24336	ENSMUSG00000077391	snoRNA	19	44113979	44114124	-	170.962	-0.217241	0.279649	-0.776833	0.437257	0.735608	198.822	0.0767003	0.297305	0.257985	0.796419	0.913278	169.56	-0.58346	0.19247	-3.03143	0.00243398	0.011989	215.59	-1.10951	0.204259	-5.43188	5.57629e-08	2.41766e-06
Ap2a1	ENSMUSG00000060279	protein_coding	7	44900373	44929496	-	169.36	0.55986	0.185127	3.0242	0.00249293	0.0267471	178.249	0.439011	0.209965	2.09088	0.0365389	0.142514	183.339	0.927076	0.173158	5.35392	8.6067e-08	2.43213e-06	182.565	0.449673	0.212457	2.11654	0.0342989	0.147366
Hexb	ENSMUSG00000021665	protein_coding	13	97176332	97198357	-	476.667	-1.24353	0.240692	-5.16649	2.38529e-07	1.04701e-05	435.078	-0.648751	0.221807	-2.92485	0.00344626	0.0240364	547.951	-1.13376	0.211812	-5.35269	8.66561e-08	2.44152e-06	526.857	-0.843411	0.284658	-2.96289	0.00304764	0.0248439
Nod2	ENSMUSG00000055994	protein_coding	8	88647315	88688474	+	89.6283	0.940492	0.229319	4.10124	4.10939e-05	0.000946141	89.2794	1.03328	0.219414	4.70928	2.48591e-06	5.56736e-05	80.6423	1.02073	0.190691	5.35279	8.66062e-08	2.44152e-06	89.8418	1.04369	0.221667	4.70834	2.49744e-06	6.57766e-05
Slc2a4	ENSMUSG00000018566	protein_coding	11	69942539	69948188	-	260.168	-0.199441	0.234086	-0.851998	0.394215	0.705142	230.993	-1.26364	0.234889	-5.37973	7.45978e-08	2.44433e-06	204.444	-0.955596	0.193024	-4.95066	7.39607e-07	1.56985e-05	196.257	-0.871827	0.207881	-4.19387	2.74234e-05	0.000510226
Ugdh	ENSMUSG00000029201	protein_coding	5	65413202	65435946	-	7194.5	-0.818247	0.207443	-3.94444	7.99865e-05	0.00165406	8344.82	-1.01073	0.260372	-3.88186	0.000103661	0.00137841	9103.33	-0.875545	0.205338	-4.26392	2.00874e-05	0.00025261	8659.41	-1.21461	0.223788	-5.4275	5.71503e-08	2.47182e-06
Gstm5	ENSMUSG00000004032	protein_coding	3	107895821	107898686	+	462.951	-0.261249	0.175907	-1.48516	0.137502	0.418165	472.315	-0.189534	0.21292	-0.890164	0.373378	0.633117	483.766	-0.872975	0.163196	-5.34925	8.83185e-08	2.48468e-06	517.128	-0.56205	0.17821	-3.15386	0.00161125	0.0148603
0610011F06Rik	ENSMUSG00000025731	protein_coding	17	25875464	25886007	+	394.979	-0.437774	0.191675	-2.28394	0.0223752	0.136163	406.598	-0.403211	0.164607	-2.44953	0.0143042	0.0716456	459.147	-0.841869	0.157412	-5.34818	8.88417e-08	2.4927e-06	489.553	-0.71147	0.197584	-3.60085	0.000317174	0.00395969
Cd300ld	ENSMUSG00000034641	protein_coding	11	114982274	114989922	-	56.6377	1.63417	0.307582	5.31297	1.07854e-07	5.26442e-06	56.4438	1.73459	0.322823	5.37318	7.73591e-08	2.52211e-06	47.1739	1.17282	0.23859	4.91562	8.85006e-07	1.82748e-05	50.5228	1.58069	0.33456	4.72468	2.30483e-06	6.13232e-05
Igkv5-48	ENSMUSG00000076563	IG_LV_gene	6	69726573	69727125	-	193.591	-1.5412	0.281955	-5.46612	4.59988e-08	2.54369e-06	147.208	-0.169957	0.32736	-0.519176	0.603638	0.803028	108.73	0.120363	0.265756	0.452906	0.650616	0.773435	329.444	-0.758168	0.421326	-1.79948	0.0719425	0.239223
Gfra1	ENSMUSG00000025089	protein_coding	19	58235604	58455909	-	57.9228	-0.0224704	0.251066	-0.0894998	0.928685	0.978475	42.2515	-1.52853	0.28465	-5.36985	7.88033e-08	2.56492e-06	39.005	-0.913766	0.252048	-3.62537	0.000288551	0.00221277	43.9049	-0.435485	0.262653	-1.65803	0.0973123	0.290196
Hnrnpul2	ENSMUSG00000071659	protein_coding	19	8819401	8834142	+	862.033	0.073959	0.129733	0.570087	0.568619	0.81696	890.078	0.591009	0.205246	2.87952	0.00398277	0.0268761	970.062	0.87895	0.164573	5.34079	9.25425e-08	2.57683e-06	925.674	0.424429	0.189864	2.23543	0.0253888	0.120113
Nucb2	ENSMUSG00000030659	protein_coding	7	116504369	116540554	+	180.05	0.624269	0.179305	3.48161	0.000498406	0.00748484	207.814	1.30517	0.243223	5.36615	8.04363e-08	2.61371e-06	211.151	0.521332	0.2467	2.11322	0.0345821	0.0946306	189.422	0.573073	0.252263	2.27173	0.0231031	0.112336
Gm17034	ENSMUSG00000090293	processed_transcript	6	82764282	82767288	+	47.9476	1.18083	0.305504	3.8652	0.000110999	0.0021823	32.7538	0.98249	0.277338	3.54257	0.000396241	0.00418733	40.5347	1.25454	0.275294	4.55708	5.18692e-06	8.1256e-05	35.1642	1.61902	0.298931	5.41603	6.09383e-08	2.61705e-06
Prkg1	ENSMUSG00000052920	protein_coding	19	30567551	31765033	-	182.815	0.0936768	0.183768	0.509755	0.610223	0.840164	157.813	-0.903269	0.16838	-5.36447	8.11868e-08	2.625e-06	155.487	-0.569977	0.171513	-3.32323	0.0008898	0.00545174	147.858	-0.829764	0.174179	-4.76386	1.89926e-06	5.15852e-05
Cd37	ENSMUSG00000030798	protein_coding	7	45233632	45239115	-	28.2291	0.328503	0.288575	1.13836	0.254969	0.577665	45.7186	1.41824	0.264418	5.36362	8.1569e-08	2.63299e-06	28.9383	0.76114	0.259655	2.93135	0.00337494	0.0154736	47.2651	1.44459	0.330947	4.36503	1.27105e-05	0.000266657
Slc7a5	ENSMUSG00000040010	protein_coding	8	121881150	121907694	-	41.4094	0.908125	0.256478	3.54075	0.000398994	0.00634026	74.3109	1.33158	0.259796	5.12549	2.96768e-07	8.67601e-06	65.7938	1.19301	0.22357	5.33621	9.49115e-08	2.63508e-06	55.559	1.27933	0.317432	4.03026	5.57151e-05	0.000941284
Pilrb2	ENSMUSG00000066682	protein_coding	5	137865829	137871758	-	17.6544	1.32243	0.315316	4.19397	2.74119e-05	0.000663687	23.3264	1.87964	0.35053	5.36228	8.21764e-08	2.64822e-06	15.2069	1.23178	0.304949	4.03931	5.36095e-05	0.0005661	20.0428	1.30366	0.378235	3.4467	0.000567485	0.00636224
Marco	ENSMUSG00000026390	protein_coding	1	120474538	120505084	-	8.21942	1.50074	0.367886	4.07936	4.51607e-05	0.00102686	29.8385	2.42061	0.451607	5.36	8.32199e-08	2.67743e-06	9.66299	1.82476	0.360075	5.06773	4.02586e-07	9.37134e-06	6.68437	1.88171	0.498075	3.77796	0.000158115	0.00222508
Reg1	ENSMUSG00000059654	protein_coding	6	78425983	78428666	+	145.65	1.08362	0.345393	3.13735	0.0017048	0.0197748	2082.76	1.01592	0.456402	2.22593	0.0260187	0.111479	3202.29	1.93557	0.363233	5.32873	9.89026e-08	2.74188e-06	1312.16	1.175	0.461859	2.54406	0.0109571	0.0653558
Fzd1	ENSMUSG00000044674	protein_coding	5	4753842	4758216	-	461.402	1.16855	0.214647	5.44405	5.20829e-08	2.82886e-06	344.466	0.411789	0.143315	2.87331	0.00406194	0.0273066	340.478	0.655206	0.151869	4.31428	1.60124e-05	0.000208578	351.288	0.713879	0.147939	4.82551	1.39646e-06	3.97013e-05
Fam129b	ENSMUSG00000026796	protein_coding	2	32876114	32925254	+	758.41	0.592986	0.202492	2.92845	0.00340659	0.0342794	731.925	0.256682	0.159183	1.6125	0.106853	0.298123	684.07	0.757174	0.142271	5.32206	1.02597e-07	2.83604e-06	682.306	0.718082	0.16884	4.25302	2.10907e-05	0.000411268
Cox6c	ENSMUSG00000014313	protein_coding	15	35925886	35938246	-	3149.64	-0.417154	0.172764	-2.41458	0.0157532	0.107123	3277.56	-0.127547	0.170107	-0.749807	0.453371	0.702211	3295.22	-0.783692	0.147281	-5.32106	1.03162e-07	2.84002e-06	3285.43	-0.433399	0.175463	-2.47002	0.0135104	0.0765576
Eng	ENSMUSG00000026814	protein_coding	2	32646595	32682669	+	59.8644	0.936622	0.25922	3.61323	0.000302404	0.00504576	72.5904	1.1756	0.246962	4.76025	1.93358e-06	4.48466e-05	57.0964	1.1804	0.221836	5.32106	1.03162e-07	2.84002e-06	66.3249	0.956867	0.240853	3.97282	7.10266e-05	0.00115336
Pkia	ENSMUSG00000027499	protein_coding	3	7366604	7445366	+	201.585	-0.38514	0.203357	-1.89391	0.0582368	0.252419	171.812	-0.842915	0.174927	-4.81868	1.44514e-06	3.50585e-05	187.323	-0.892113	0.167676	-5.32046	1.03506e-07	2.84462e-06	187.147	-0.836064	0.187187	-4.46646	7.95235e-06	0.00017847
Ctsf	ENSMUSG00000083282	protein_coding	19	4855129	4860912	+	164.47	-0.358522	0.193409	-1.8537	0.0637826	0.267218	176.171	-1.08828	0.203608	-5.34497	9.0432e-08	2.8857e-06	167.517	-0.936114	0.18566	-5.0421	4.6046e-07	1.05634e-05	157.797	-0.911609	0.192219	-4.74255	2.11046e-06	5.67305e-05
Gm379	ENSMUSG00000093916	protein_coding	X	108664004	108664891	-	122.156	1.02402	0.223709	4.57745	4.70671e-06	0.000148282	122.623	1.45924	0.273028	5.34467	9.05822e-08	2.88577e-06	116.307	0.574505	0.202032	2.84363	0.00446026	0.0191695	107.948	0.853416	0.210015	4.06359	4.83239e-05	0.000834444
2900026A02Rik	ENSMUSG00000051339	protein_coding	5	113086323	113163351	-	262.288	0.194434	0.178774	1.0876	0.276773	0.598753	291.464	0.411446	0.251621	1.63518	0.102011	0.289223	318.557	1.0461	0.196732	5.31741	1.05255e-07	2.88851e-06	308.324	0.501009	0.201696	2.48398	0.0129922	0.0743831
Snai2	ENSMUSG00000022676	protein_coding	16	14705852	14709395	+	24.1391	0.89804	0.279483	3.21322	0.00131254	0.016124	24.8703	0.859629	0.33901	2.53571	0.0112221	0.0598786	26.5786	1.4382	0.270511	5.31661	1.05716e-07	2.89697e-06	31.2239	0.991059	0.296242	3.34544	0.000821525	0.00864235
Tfpi2	ENSMUSG00000029664	protein_coding	6	3962589	3974650	-	138.111	-0.522433	0.222692	-2.34599	0.0189768	0.121963	125.709	-0.794138	0.232199	-3.42007	0.000626045	0.0060826	143.036	-1.07062	0.201507	-5.31308	1.07788e-07	2.94529e-06	141.565	-0.91022	0.20174	-4.51184	6.42677e-06	0.00014981
Csf1	ENSMUSG00000014599	protein_coding	3	107741048	107760469	-	121.482	1.05088	0.193314	5.43612	5.44523e-08	2.9488e-06	120.218	0.555762	0.213925	2.59793	0.00937868	0.051974	106.653	0.801098	0.194253	4.12399	3.72357e-05	0.000421267	110.102	0.557003	0.201016	2.77094	0.00558944	0.0399133
Sucla2	ENSMUSG00000022110	protein_coding	14	73525319	73596142	+	1538.38	-0.34473	0.163283	-2.11124	0.0347514	0.182402	1520.95	-0.449059	0.130474	-3.44174	0.000577987	0.00572871	1634.43	-0.788282	0.148411	-5.31149	1.08735e-07	2.96688e-06	1511.15	-0.501738	0.160886	-3.1186	0.00181715	0.0164029
Ccnd1	ENSMUSG00000070348	protein_coding	7	144929931	144939869	-	784.068	0.980749	0.188809	5.19438	2.05399e-07	9.26017e-06	583.172	0.310122	0.204465	1.51675	0.12933	0.338368	644.688	0.798199	0.150303	5.31061	1.09262e-07	2.97699e-06	555.008	0.755226	0.193709	3.89876	9.66862e-05	0.00147923
Lrp10	ENSMUSG00000022175	protein_coding	14	54464164	54471497	+	670.33	0.517252	0.217922	2.37356	0.0176174	0.115746	643.976	0.330746	0.18386	1.7989	0.0720341	0.229608	663.579	0.849348	0.159978	5.30916	1.10134e-07	2.99647e-06	623.508	0.507156	0.193319	2.62342	0.00870526	0.0551148
Fes	ENSMUSG00000053158	protein_coding	7	80377758	80387946	-	140.803	1.03864	0.249412	4.16436	3.12234e-05	0.000739343	132.626	0.866837	0.181868	4.76629	1.87649e-06	4.38874e-05	114.104	0.828384	0.18731	4.42254	9.75486e-06	0.000137948	119.962	1.26664	0.235016	5.38957	7.06256e-08	2.99781e-06
Brd4	ENSMUSG00000024002	protein_coding	17	32196274	32284722	-	209.153	0.345145	0.180389	1.91333	0.0557052	0.245575	243.73	0.676974	0.200785	3.37164	0.000747229	0.00701906	245.488	1.07282	0.202151	5.307	1.11442e-07	3.0234e-06	239.927	0.535072	0.19833	2.69788	0.00697824	0.0470176
Phf11a	ENSMUSG00000044703	protein_coding	14	59276913	59297522	-	11.8427	1.92325	0.354135	5.43083	5.60922e-08	3.02865e-06	9.4759	1.00603	0.419291	2.39936	0.0164239	0.0791325	8.13045	0.714411	0.327457	2.18169	0.0291324	0.0831019	10.137	1.26628	0.420698	3.00996	0.00261285	0.0219667
Adssl1	ENSMUSG00000011148	protein_coding	12	112620045	112641354	+	14.4127	1.50831	0.342702	4.40123	1.07637e-05	0.000296715	22.5409	1.81428	0.340228	5.33254	9.68506e-08	3.07544e-06	15.1257	1.00655	0.301066	3.34327	0.000827968	0.00514922	14.6908	1.78822	0.425751	4.20016	2.66724e-05	0.000499558
Stfa2	ENSMUSG00000022902	protein_coding	16	36403946	36408363	-	0.0968962	0.0302008	0.175306	0.172275	0.863222	NA	9.75255	2.51368	0.471588	5.33024	9.80807e-08	3.10944e-06	0.138982	0.0694866	0.176701	0.393244	0.694139	NA	0.274359	0.171305	0.295736	0.579249	0.562421	NA
Nfxl1	ENSMUSG00000072889	protein_coding	5	72513301	72559684	-	257.92	0.0328533	0.164013	0.20031	0.841239	0.949031	275.421	0.505922	0.157607	3.21002	0.00132728	0.0112894	297.436	0.785833	0.148304	5.29879	1.16573e-07	3.1536e-06	275.384	0.327894	0.19271	1.70149	0.0888514	0.274356
Fstl5	ENSMUSG00000034098	protein_coding	3	76074270	76710019	+	68.6234	-0.0483315	0.205974	-0.234649	0.814481	0.939157	50.7264	-1.28909	0.282348	-4.56561	4.98055e-06	0.000103584	54.2337	-1.18766	0.224195	-5.29744	1.17437e-07	3.17247e-06	52.6865	-0.913563	0.23459	-3.8943	9.84829e-05	0.00149917
Flt1	ENSMUSG00000029648	protein_coding	5	147561604	147726011	-	102.692	0.969276	0.251747	3.85019	0.000118025	0.00230557	102.868	1.16829	0.229256	5.09601	3.46885e-07	9.96223e-06	90.1472	1.08222	0.204304	5.29709	1.17663e-07	3.17405e-06	88.0255	0.87485	0.253887	3.44582	0.00056932	0.00637498
Trdmt1	ENSMUSG00000026723	protein_coding	2	13509014	13544664	-	160.127	-0.480298	0.220605	-2.17718	0.0294671	0.163296	150.471	-0.636275	0.21665	-2.93688	0.00331535	0.0233149	164.717	-0.911189	0.172034	-5.29656	1.18003e-07	3.17872e-06	159.641	-1.06313	0.202346	-5.25404	1.488e-07	5.74931e-06
Unc79	ENSMUSG00000021198	protein_coding	12	102948859	103184065	+	71.3037	-0.124949	0.236487	-0.528353	0.597254	0.833745	69.8379	-1.19976	0.225291	-5.32538	1.00743e-07	3.18866e-06	69.0985	-0.899219	0.215481	-4.17308	3.00506e-05	0.000352127	63.0352	-0.602536	0.221461	-2.72073	0.00651378	0.0445456
Sec1	ENSMUSG00000040364	protein_coding	7	45677689	45694402	-	14.2167	1.84414	0.340285	5.41939	5.98026e-08	3.20066e-06	8.08587	0.999608	0.404153	2.47334	0.0133856	0.0681456	9.647	1.31167	0.339031	3.86888	0.000109335	0.00100792	8.41111	0.917147	0.430474	2.13055	0.0331261	0.144369
Napsa	ENSMUSG00000002204	protein_coding	7	44572432	44586862	+	16.201	0.743834	0.328771	2.26247	0.0236686	0.14181	26.66	1.64531	0.309088	5.3231	1.02014e-07	3.22368e-06	15.9568	0.862204	0.285623	3.01868	0.00253876	0.0123842	21.2242	1.26426	0.360464	3.50731	0.00045267	0.00529623
Slc17a2	ENSMUSG00000036110	protein_coding	13	23806993	23825180	+	58.5891	-1.5145	0.279642	-5.41587	6.09918e-08	3.25479e-06	46.9516	-1.98295	0.389909	-5.08567	3.66322e-07	1.04284e-05	57.1576	-1.45951	0.285639	-5.10962	3.22804e-07	7.72632e-06	71.5731	-1.07739	0.325385	-3.31112	0.000929238	0.00958218
Dusp2	ENSMUSG00000027368	protein_coding	2	127336159	127338376	+	23.7337	1.88831	0.348741	5.41465	6.14088e-08	3.25805e-06	18.8369	1.46047	0.370189	3.9452	7.97327e-05	0.0011146	15.6135	1.16032	0.29103	3.98696	6.69243e-05	0.000673065	17.1436	1.67345	0.377026	4.43855	9.0565e-06	0.000199396
Slc35c1	ENSMUSG00000049922	protein_coding	2	92452764	92460538	-	701.583	0.119967	0.145012	0.827291	0.408072	0.715286	826.245	0.721009	0.192654	3.74251	0.000182188	0.00220443	836.573	0.800239	0.151286	5.28957	1.22602e-07	3.29794e-06	782.873	0.398489	0.183055	2.17688	0.0294893	0.133492
Glod5	ENSMUSG00000031163	protein_coding	X	8004200	8018492	-	195.451	-0.542872	0.210841	-2.57479	0.01003	0.076944	210.249	-0.464354	0.213384	-2.17614	0.0295448	0.12192	211.389	-0.939328	0.17769	-5.28632	1.24799e-07	3.34756e-06	212.071	-0.659687	0.169007	-3.90332	9.48833e-05	0.00145653
Ednra	ENSMUSG00000031616	protein_coding	8	77663031	77724464	-	82.1672	1.06408	0.225859	4.71124	2.46211e-06	8.28427e-05	77.7484	1.16677	0.219488	5.31589	1.06138e-07	3.34859e-06	76.7762	0.845965	0.214342	3.9468	7.92011e-05	0.000773446	80.7446	1.00057	0.218854	4.57188	4.8337e-06	0.00011779
5730437C11Rik	ENSMUSG00000085121	lincRNA	3	98935644	98941256	-	17.2485	-0.785739	0.305971	-2.56802	0.0102282	0.0782133	11.3606	-0.482414	0.397165	-1.21464	0.224503	0.474801	16.5482	-1.54774	0.292821	-5.28562	1.25276e-07	3.35092e-06	20.4262	-1.45921	0.37082	-3.9351	8.31626e-05	0.00131646
Rbp7	ENSMUSG00000028996	protein_coding	4	149449687	149454978	-	28.4709	-0.713371	0.288879	-2.46944	0.0135324	0.0957836	26.7677	-0.444058	0.331261	-1.34051	0.18008	0.415253	34.643	-1.27671	0.241532	-5.28587	1.25107e-07	3.35092e-06	33.9806	-0.653184	0.295061	-2.21373	0.0268475	0.124973
Jup	ENSMUSG00000001552	protein_coding	11	100368958	100397763	-	665.997	0.651849	0.150738	4.32438	1.52962e-05	0.000401119	678.024	0.496254	0.189432	2.61969	0.00880088	0.0495309	762.099	1.00898	0.190933	5.28448	1.26064e-07	3.36726e-06	719.698	0.624776	0.179997	3.47104	0.000518442	0.00588836
Stmn2	ENSMUSG00000027500	protein_coding	3	8509527	8561604	+	72.4542	0.179158	0.209198	0.856405	0.391774	0.703588	65.1845	-0.680097	0.258272	-2.63326	0.00845687	0.0479681	63.532	-1.10445	0.209064	-5.28282	1.27208e-07	3.39304e-06	64.4839	-0.701515	0.229824	-3.0524	0.0022702	0.0196192
Ighv1-26	ENSMUSG00000094546	IG_LV_gene	12	114788372	114788805	-	261.263	-0.881408	0.163173	-5.40167	6.60248e-08	3.47275e-06	238.071	0.4198	0.26099	1.60849	0.107728	0.299902	266.799	0.0380751	0.215993	0.17628	0.860074	0.919546	326.26	1.18981	0.387943	3.06697	0.00216239	0.0189114
Ywhag	ENSMUSG00000051391	protein_coding	5	135908409	135934616	-	366.907	0.518372	0.1505	3.44433	0.000572485	0.00830229	392.856	0.509801	0.175359	2.90718	0.00364699	0.0251232	365.677	0.90094	0.170696	5.27803	1.30578e-07	3.47318e-06	388.959	0.485629	0.18673	2.6007	0.00930331	0.0580229
Smarca4	ENSMUSG00000032187	protein_coding	9	21616169	21704230	+	643.078	0.366507	0.166365	2.20303	0.0275924	0.156314	631.974	0.277764	0.182489	1.52209	0.127987	0.33604	640.385	0.864587	0.163891	5.27539	1.32473e-07	3.51867e-06	596.837	0.485548	0.18391	2.64014	0.00828709	0.0532914
Pdk4	ENSMUSG00000019577	protein_coding	6	5483351	5496309	-	203.65	-1.42897	0.264704	-5.39839	6.72419e-08	3.52664e-06	196.52	0.998271	0.293978	3.39574	0.000684441	0.00651069	150.096	-0.437457	0.249918	-1.7504	0.0800495	0.178244	190.976	-0.641351	0.422553	-1.5178	0.129065	0.345814
Cox7b	ENSMUSG00000031231	protein_coding	X	106015700	106022450	+	6103.43	-0.252682	0.188883	-1.33777	0.180971	0.486416	6290.65	-0.339948	0.195651	-1.73752	0.0822947	0.251193	6350.88	-0.829966	0.157368	-5.27403	1.33457e-07	3.53598e-06	6420.4	-0.52609	0.182883	-2.87665	0.00401919	0.030979
Sdpr	ENSMUSG00000045954	protein_coding	1	51289126	51302959	+	701.371	-0.226563	0.165319	-1.37046	0.170543	0.471975	539.835	-0.752009	0.172885	-4.34977	1.36282e-05	0.000244992	585.95	-0.820471	0.155576	-5.27376	1.33657e-07	3.53598e-06	587.853	-0.591968	0.147995	-3.99992	6.33636e-05	0.00104852
Tpm1	ENSMUSG00000032366	protein_coding	9	67022590	67049406	-	10969.4	-0.185358	0.161461	-1.14801	0.250965	0.573054	8952.44	-0.682391	0.14333	-4.76096	1.92675e-06	4.47414e-05	10147.5	-0.935708	0.177428	-5.27372	1.33682e-07	3.53598e-06	9705.39	-0.580084	0.124258	-4.66837	3.03601e-06	7.78276e-05
Loxl2	ENSMUSG00000034205	protein_coding	14	69609068	69693698	+	91.622	0.665143	0.206891	3.21494	0.00130473	0.0160496	117.112	1.16921	0.220392	5.30514	1.12584e-07	3.5462e-06	76.6353	0.693976	0.209883	3.30649	0.000944715	0.00572367	87.4806	0.616094	0.207597	2.96774	0.00300002	0.0245902
Il12b	ENSMUSG00000004296	protein_coding	11	44400063	44414033	+	13.0359	1.93434	0.358525	5.39528	6.84167e-08	3.5678e-06	5.67031	0.418743	0.428186	0.977946	0.328101	0.589845	9.49379	0.966983	0.345853	2.79594	0.00517498	0.0215545	5.66814	1.72536	0.466217	3.70076	0.000214951	0.00286918
Gpm6b	ENSMUSG00000031342	protein_coding	X	166238911	166388988	+	327.816	1.0107	0.187404	5.39314	6.92365e-08	3.59956e-06	317.722	0.639072	0.221106	2.89035	0.00384815	0.0262031	264.994	0.335089	0.163794	2.0458	0.0407764	0.107289	266.37	0.853185	0.223062	3.82488	0.000130834	0.00189522
Ttc39a	ENSMUSG00000028555	protein_coding	4	109406623	109444745	+	1020.93	0.438615	0.161463	2.7165	0.00659757	0.0564572	1048.67	0.404118	0.153215	2.63759	0.00834984	0.0474852	1112.96	0.618929	0.117485	5.26817	1.37794e-07	3.63967e-06	997.977	0.522772	0.161812	3.23074	0.00123468	0.0120963
Ets1	ENSMUSG00000032035	protein_coding	9	32636221	32757820	+	393.278	0.346525	0.187614	1.84701	0.0647451	0.269768	422.483	0.817847	0.16425	4.97927	6.38242e-07	1.71684e-05	360.191	0.600007	0.140815	4.26097	2.0354e-05	0.000255001	416.382	1.13259	0.211759	5.34848	8.8698e-08	3.67101e-06
B3gnt3	ENSMUSG00000031803	protein_coding	8	71691719	71701800	-	784.966	0.590221	0.168657	3.49954	0.000466054	0.00716861	779.681	0.768795	0.175876	4.37123	1.23548e-05	0.000225282	819.482	0.810363	0.153922	5.26476	1.40372e-07	3.6975e-06	788.307	0.693589	0.157814	4.39497	1.1079e-05	0.00023734
Cxcl12	ENSMUSG00000061353	protein_coding	6	117168535	117181367	+	467.933	0.671842	0.173889	3.86361	0.000111722	0.00219416	523.01	0.69204	0.199694	3.46551	0.000529237	0.00531356	486.654	0.907818	0.172425	5.265	1.40186e-07	3.6975e-06	490.825	0.550867	0.183177	3.00729	0.00263588	0.0221195
E2f4	ENSMUSG00000014859	protein_coding	8	105297663	105305369	+	100.102	0.384363	0.189477	2.02855	0.042504	0.207023	104.521	0.514561	0.233491	2.20377	0.0275403	0.116038	108.696	0.944314	0.179505	5.26065	1.43549e-07	3.775e-06	102.283	0.485519	0.21468	2.2616	0.0237222	0.114575
Bcr	ENSMUSG00000009681	protein_coding	10	75060896	75184923	+	168.697	0.502291	0.185248	2.71145	0.00669887	0.0570573	176.601	0.378346	0.207157	1.82638	0.0677935	0.220289	171.107	0.927322	0.176298	5.25997	1.44082e-07	3.77953e-06	168.609	0.475361	0.213488	2.22664	0.0259714	0.122055
Ugt2b5	ENSMUSG00000054630	protein_coding	5	87124956	87140340	-	526.96	-0.665215	0.229792	-2.89486	0.00379328	0.0373292	546.224	-0.857418	0.389933	-2.19889	0.0278859	0.117064	594.183	-0.775267	0.214669	-3.61145	0.000304487	0.00231075	533.864	-1.29735	0.242886	-5.34139	9.22345e-08	3.79159e-06
Prr15l	ENSMUSG00000047040	protein_coding	11	96928104	96937830	+	1847.15	-0.875153	0.162612	-5.38183	7.37303e-08	3.80158e-06	1824.53	-0.489223	0.162792	-3.00521	0.00265398	0.0195805	2065.2	-0.436727	0.136541	-3.1985	0.00138145	0.0077431	1884.4	-0.523538	0.163986	-3.19258	0.00141007	0.0133628
Gm16559	ENSMUSG00000089635	antisense	3	138281408	138307022	-	39.069	-1.65542	0.307647	-5.38093	7.41034e-08	3.81008e-06	48.9283	-0.0514933	0.329565	-0.156246	0.875839	0.94834	54.5244	-0.473714	0.261801	-1.80944	0.0703823	0.162089	51.0644	-0.430158	0.366923	-1.17234	0.241061	0.501504
Prr15	ENSMUSG00000045725	protein_coding	6	54327012	54330200	+	431.372	-0.321448	0.169382	-1.89777	0.057727	0.250924	487.829	-0.546531	0.2096	-2.60749	0.00912086	0.0508911	468.951	-0.869337	0.165352	-5.25751	1.46021e-07	3.82511e-06	416.297	-0.359796	0.246333	-1.46061	0.144123	0.370028
Wiz	ENSMUSG00000024050	protein_coding	17	32354055	32389401	-	57.3615	0.254295	0.238302	1.06711	0.285922	0.607501	58.6768	0.5244	0.279516	1.8761	0.0606414	0.204206	63.0094	1.11922	0.212924	5.25641	1.46898e-07	3.8428e-06	61.0681	0.598971	0.253101	2.36653	0.0179558	0.0937708
Rhog	ENSMUSG00000073982	protein_coding	7	102239123	102250123	-	30.1771	0.836068	0.280965	2.9757	0.00292323	0.0304882	36.9556	1.03191	0.278155	3.70984	0.000207388	0.00244866	32.8587	1.27001	0.241773	5.25288	1.49737e-07	3.91166e-06	36.4469	1.05609	0.284295	3.71477	0.000203386	0.00273762
Iglv3	ENSMUSG00000076939	IG_LV_gene	16	19241211	19241679	-	33.8642	-0.60329	0.284584	-2.1199	0.0340145	0.179886	49.7423	1.37026	0.354853	3.8615	0.000112693	0.00147704	43.2303	0.463853	0.230822	2.00957	0.0444768	0.114506	96.6623	1.91163	0.358515	5.33207	9.70982e-08	3.96474e-06
Naprt1	ENSMUSG00000022574	protein_coding	15	75890964	75894481	-	574.461	-0.183959	0.191446	-0.960893	0.336606	0.656918	556.46	-0.695449	0.13163	-5.28335	1.2684e-07	3.96964e-06	598.356	-0.3765	0.163248	-2.30631	0.0210935	0.0649961	566.258	-0.470797	0.193354	-2.43489	0.0148962	0.081918
Fscn1	ENSMUSG00000029581	protein_coding	5	142960343	142973185	+	24.9359	1.59572	0.305292	5.22687	1.72402e-07	7.84985e-06	25.5095	1.30918	0.299297	4.37417	1.21896e-05	0.000223177	23.8761	1.40057	0.266796	5.2496	1.52426e-07	3.97647e-06	27.129	1.2706	0.310441	4.0929	4.26013e-05	0.000748372
Sh3bgr	ENSMUSG00000040666	protein_coding	16	96200470	96228933	+	139.84	-0.575903	0.195576	-2.94465	0.00323324	0.0330436	115.52	-0.947016	0.211037	-4.48745	7.20813e-06	0.000141617	126.678	-1.1376	0.216755	-5.24829	1.53517e-07	3.99395e-06	118.959	-1.02716	0.199406	-5.15107	2.58998e-07	9.43559e-06
Eno3	ENSMUSG00000060600	protein_coding	11	70657202	70662513	+	593.59	-1.18625	0.351202	-3.3777	0.000730952	0.0100824	502.574	-1.4975	0.283535	-5.28153	1.2811e-07	4.00298e-06	722.208	-1.34394	0.337925	-3.97704	6.97773e-05	0.000696235	748.348	-0.694452	0.463075	-1.49965	0.133705	0.352859
Ces2g	ENSMUSG00000031877	protein_coding	8	104961718	104969537	+	76.7444	-0.727177	0.237576	-3.06082	0.0022073	0.0242366	68.6265	-0.726504	0.294165	-2.46972	0.0135219	0.0686609	83.3133	-1.14609	0.218459	-5.24623	1.55242e-07	4.02781e-06	88.6041	-0.476784	0.253086	-1.88388	0.0595809	0.211371
Mrc2	ENSMUSG00000020695	protein_coding	11	105292643	105351139	+	162.111	0.785151	0.236781	3.31593	0.00091338	0.0121039	152.798	0.569671	0.20839	2.73367	0.00626324	0.0381995	133.856	0.802222	0.185773	4.31829	1.57242e-05	0.000205669	143.243	0.993126	0.186382	5.32845	9.90521e-08	4.03549e-06
AI662270	ENSMUSG00000087107	lincRNA	11	83223576	83226604	+	108.316	0.622742	0.250797	2.48306	0.0130261	0.0933552	111.375	1.36136	0.272717	4.99185	5.98041e-07	1.62436e-05	102.249	0.512361	0.223494	2.2925	0.0218766	0.0668237	120.615	1.4801	0.277828	5.3274	9.96302e-08	4.05e-06
Raver1	ENSMUSG00000010205	protein_coding	9	21074168	21091988	-	116.902	0.668218	0.209392	3.19124	0.00141664	0.0170931	130.334	0.756751	0.275015	2.75167	0.00592922	0.0366313	144.734	1.13128	0.215728	5.24402	1.57116e-07	4.07088e-06	130.001	0.812581	0.238843	3.40216	0.000668566	0.00725917
Elf4	ENSMUSG00000031103	protein_coding	X	48411046	48463132	-	204.798	0.480047	0.161239	2.97723	0.00290864	0.0303706	234.958	0.885036	0.217183	4.07507	4.6001e-05	0.000693709	231.724	0.993436	0.189564	5.24062	1.60036e-07	4.14091e-06	243.099	0.591334	0.185652	3.18518	0.00144665	0.0136409
Kcnb2	ENSMUSG00000092083 / ENSMUSG00000090498	protein_coding / protein_coding	1 / 1	15287259 / 15712303	15714295 / 15716367	+ / +	63.7293	-0.171001	0.208119	-0.821652	0.411275	0.717912	51.6117	-1.25891	0.238674	-5.27459	1.33054e-07	4.14419e-06	50.7385	-0.841768	0.226486	-3.71665	0.000201879	0.00165319	53.158	-0.454476	0.234496	-1.9381	0.0526111	0.195174
Fxyd1	ENSMUSG00000036570	protein_coding	7	31051681	31055656	-	109.805	0.0443889	0.187597	0.236618	0.812953	0.938169	92.5889	-0.844187	0.21165	-3.9886	6.64631e-05	0.000948107	98.7086	-1.04528	0.199508	-5.23928	1.61207e-07	4.1599e-06	92.7406	-0.683203	0.196612	-3.47488	0.000511078	0.00581558
Ighv5-9	ENSMUSG00000095285	IG_LV_gene	12	113661769	113662228	-	19.1121	-0.536032	0.342637	-1.56443	0.117716	0.383162	19.3216	-0.57103	0.462601	-1.23439	0.217057	0.46515	45.7554	0.3356	0.350329	0.957957	0.338084	0.500755	75.3239	2.60016	0.488613	5.32152	1.02904e-07	4.1738e-06
Ccl6	ENSMUSG00000018927	protein_coding	11	83587882	83593087	-	5518.03	-0.133923	0.195154	-0.686244	0.492559	0.774458	5216.28	-0.696815	0.18291	-3.80961	0.000139189	0.00176508	5738.2	-0.548273	0.160437	-3.41737	0.000632292	0.00414939	5915.06	-0.884609	0.16635	-5.31776	1.0505e-07	4.25139e-06
Resp18	ENSMUSG00000033061	protein_coding	1	75272199	75278415	-	120.601	0.0053907	0.207322	0.0260015	0.979256	0.992463	95.1956	-1.24919	0.237077	-5.26912	1.37076e-07	4.26266e-06	110.057	-0.957338	0.192539	-4.97219	6.62022e-07	1.43072e-05	134.803	-1.09246	0.231746	-4.71405	2.42837e-06	6.41427e-05
Cd109	ENSMUSG00000046186	protein_coding	9	78615546	78716253	+	292.299	-0.0885798	0.20542	-0.431214	0.666313	0.870597	277.594	-0.990052	0.187968	-5.26712	1.38579e-07	4.29775e-06	260.104	-0.74793	0.165407	-4.52176	6.13264e-06	9.33791e-05	273.75	-0.666559	0.178478	-3.73469	0.000187944	0.00257148
Micall2	ENSMUSG00000036718	protein_coding	5	139706693	139736336	-	148.684	1.07742	0.201226	5.35427	8.59018e-08	4.33153e-06	140.012	0.431151	0.20097	2.14535	0.0319249	0.129179	136.75	0.94856	0.191135	4.96277	6.9495e-07	1.48668e-05	123.167	0.617695	0.192207	3.2137	0.00131038	0.0126813
Apaf1	ENSMUSG00000019979	protein_coding	10	90989311	91082770	-	1097.93	0.536935	0.178042	3.01578	0.00256319	0.0273141	1116.02	0.813376	0.154479	5.2653	1.39961e-07	4.33168e-06	1108.2	0.640924	0.125652	5.10079	3.38246e-07	8.05101e-06	1060.63	0.606486	0.169218	3.58405	0.000338309	0.00417499
Gm12680	ENSMUSG00000087349	processed_transcript	4	85514327	85783127	+	19.0856	-0.634414	0.320864	-1.9772	0.0480187	0.22291	18.1233	-1.91311	0.363681	-5.26042	1.4373e-07	4.43429e-06	19.0119	-0.987491	0.281378	-3.50948	0.000448988	0.00315087	17.4546	-0.825811	0.354472	-2.32969	0.0198223	0.100387
Lst1	ENSMUSG00000073412	protein_coding	17	35185095	35188439	-	33.1364	1.19109	0.300659	3.96161	7.44455e-05	0.00156627	38.848	1.81328	0.344896	5.25749	1.46038e-07	4.4984e-06	27.4195	0.993547	0.254934	3.89728	9.72802e-05	0.00091421	34.4708	1.40056	0.318898	4.39187	1.12382e-05	0.000240469
Msrb2	ENSMUSG00000023094	protein_coding	2	19371440	19394976	+	65.5583	-0.339211	0.224366	-1.51187	0.130567	0.40686	60.7446	-0.905538	0.224049	-4.0417	5.30645e-05	0.000780344	72.4381	-1.12833	0.216209	-5.21869	1.80197e-07	4.6248e-06	58.2943	-0.737083	0.236172	-3.12096	0.00180263	0.0163078
Dock6	ENSMUSG00000032198	protein_coding	9	21800184	21852635	-	201.139	0.546147	0.180226	3.03034	0.0024428	0.0263483	198.966	0.556738	0.21499	2.5896	0.00960872	0.0528886	202.502	0.928288	0.177937	5.21695	1.81896e-07	4.66212e-06	203.324	0.394523	0.191103	2.06445	0.038975	0.159679
Kcnt2	ENSMUSG00000052726	protein_coding	1	140246216	140612063	+	94.5477	0.168107	0.198926	0.845075	0.398069	0.707954	75.4686	-0.968157	0.225861	-4.28652	1.81493e-05	0.000312279	71.7849	-1.04723	0.200812	-5.21499	1.83827e-07	4.70528e-06	76.0653	-0.646354	0.211921	-3.04998	0.00228856	0.0197311
Pitpnm1	ENSMUSG00000024851	protein_coding	19	4099998	4113965	+	249.676	0.55861	0.204954	2.72554	0.00641959	0.0554134	226.64	0.713697	0.192468	3.70813	0.000208795	0.00246229	228.505	0.90509	0.173564	5.21474	1.84076e-07	4.70531e-06	230.409	0.682327	0.184655	3.69514	0.000219764	0.00291718
C1qa	ENSMUSG00000036887	protein_coding	4	136895917	136898803	-	637.189	0.937518	0.210627	4.45108	8.54404e-06	0.000243978	629.403	1.05076	0.257664	4.07804	4.54176e-05	0.00068544	608.378	0.596784	0.185183	3.22266	0.00127005	0.00724684	617.596	1.10635	0.208861	5.29705	1.17686e-07	4.72088e-06
Rnf31	ENSMUSG00000047098	protein_coding	14	55591708	55603693	+	137.72	0.513357	0.214629	2.39183	0.0167644	0.111747	132.446	0.725302	0.241132	3.0079	0.00263057	0.0194371	153.36	0.932736	0.178954	5.21216	1.86656e-07	4.76487e-06	154.182	0.474783	0.188752	2.51538	0.0118904	0.0695143
Prph	ENSMUSG00000023484	protein_coding	15	99055174	99058978	+	227.707	0.463302	0.229532	2.01846	0.0435433	0.210128	154.617	-0.905225	0.265203	-3.41332	0.000641755	0.0062013	142.911	-1.02986	0.197645	-5.21066	1.88167e-07	4.79699e-06	146.04	-0.377501	0.19109	-1.97552	0.0482096	0.184171
2210407C18Rik	ENSMUSG00000037145	protein_coding	11	58608204	58616075	-	934.035	0.370022	0.315886	1.17138	0.241447	0.563417	894.102	0.755824	0.349642	2.16171	0.0306405	0.12521	1408.91	1.05383	0.202397	5.20676	1.9217e-07	4.8925e-06	1436.1	-0.434267	0.386715	-1.12296	0.261453	0.525093
Gm14137	ENSMUSG00000055926	protein_coding	2	119174509	119177575	+	65.0619	1.41653	0.265833	5.32864	9.89505e-08	4.92171e-06	58.2704	1.41694	0.274948	5.15349	2.5568e-07	7.57691e-06	53.7871	0.393733	0.222916	1.76628	0.0773481	0.173611	73.9866	1.33013	0.287697	4.62337	3.77551e-06	9.49181e-05
9330182L06Rik	ENSMUSG00000056004	protein_coding	5	9266118	9481825	+	76.0275	-0.139358	0.20611	-0.676135	0.498955	0.778525	59.8292	-1.18454	0.236711	-5.00416	5.61058e-07	1.53243e-05	57.6249	-1.11344	0.213912	-5.20513	1.93857e-07	4.92227e-06	61.6683	-0.78297	0.222139	-3.52469	0.000423978	0.00502823
Akt3	ENSMUSG00000019699	protein_coding	1	177020073	177258203	-	224.777	0.451761	0.202705	2.22866	0.0258366	0.149184	274.771	0.987354	0.188424	5.24008	1.60509e-07	4.93636e-06	232.496	0.788784	0.188315	4.18865	2.80616e-05	0.00033268	279.99	1.1495	0.228411	5.0326	4.83878e-07	1.61458e-05
Hist1h2bb	ENSMUSG00000075031	protein_coding	13	23746734	23747202	+	1196.97	-0.437361	0.209033	-2.0923	0.0364114	0.188004	1100.26	0.293996	0.265271	1.10829	0.267739	0.525732	1237.52	-0.976202	0.187659	-5.20201	1.97149e-07	4.99252e-06	1400.14	-0.426963	0.216363	-1.97336	0.0484541	0.18494
Plxna1	ENSMUSG00000030084	protein_coding	6	89316316	89362613	-	227.094	0.601023	0.211112	2.84694	0.00441419	0.0419726	238.779	0.416438	0.195342	2.13183	0.0330204	0.132659	241.167	0.996928	0.191637	5.20216	1.9699e-07	4.99252e-06	256.137	0.597773	0.211144	2.83111	0.00463862	0.0347554
Tapbp	ENSMUSG00000024308	protein_coding	17	33915899	33929288	+	887.009	0.368524	0.200231	1.8405	0.0656953	0.271994	823.273	0.544982	0.20203	2.69753	0.00698556	0.0414617	854.427	0.812288	0.156157	5.20174	1.97435e-07	4.9931e-06	844.348	0.689885	0.149555	4.61293	3.97032e-06	9.9133e-05
Lrrc4	ENSMUSG00000049939	protein_coding	6	28661831	28831747	-	29.1593	0.619133	0.261295	2.36948	0.0178129	0.116529	27.6245	0.712079	0.297789	2.39122	0.0167924	0.0802393	31.059	1.36337	0.262213	5.19948	1.99851e-07	5.04749e-06	32.1839	0.811897	0.292715	2.77367	0.0055427	0.0396416
9630028B13Rik	ENSMUSG00000051295	antisense	1	185429357	185441819	-	178.781	-0.980697	0.294543	-3.32955	0.00086986	0.0116473	95.5522	-1.46698	0.336777	-4.35594	1.32499e-05	0.000239369	135.298	-1.09308	0.329955	-3.31282	0.000923613	0.00561549	130.543	-1.82678	0.345967	-5.28021	1.29035e-07	5.11988e-06
Tspan12	ENSMUSG00000029669	protein_coding	6	21771395	21852515	-	789.355	-0.651577	0.189463	-3.43907	0.000583715	0.00843276	805.598	-0.650259	0.124299	-5.23143	1.68206e-07	5.14067e-06	887.961	-0.72381	0.162808	-4.44579	8.75711e-06	0.000126456	800.662	-0.654622	0.140632	-4.65487	3.24186e-06	8.24102e-05
Lyz2	ENSMUSG00000069516	protein_coding	10	117277334	117282274	-	4267.93	1.0598	0.223431	4.74331	2.10254e-06	7.234e-05	5242.48	1.45427	0.336456	4.32231	1.54406e-05	0.000272394	4150.58	0.682344	0.177376	3.84689	0.000119629	0.00107927	4674.13	1.38337	0.262261	5.2748	1.32902e-07	5.2268e-06
Tceal8	ENSMUSG00000051579	protein_coding	X	136168984	136172342	-	244.829	-0.213147	0.183933	-1.15883	0.246524	0.569026	202.423	-0.30961	0.171298	-1.80743	0.0706948	0.226662	237.432	-0.722326	0.173691	-4.15868	3.20088e-05	0.000371865	221.029	-1.00393	0.190323	-5.27486	1.3286e-07	5.2268e-06
Ighv1-22	ENSMUSG00000094561	IG_LV_gene	12	114746273	114746706	-	36.2455	-1.80002	0.338736	-5.31393	1.07286e-07	5.25072e-06	81.5221	1.89578	0.381423	4.97028	6.68564e-07	1.78854e-05	69.3969	-0.66266	0.281574	-2.35341	0.018602	0.0589426	113.298	1.15939	0.45376	2.55507	0.0106165	0.0639091
Fcer1a	ENSMUSG00000005339	protein_coding	1	173221271	173227229	-	0.965123	0.320512	0.294556	1.08812	0.276542	NA	2.99993	1.28865	0.452082	2.85047	0.00436542	0.0289	3.68169	1.35485	0.367205	3.68962	0.00022459	0.0018045	10.1545	2.52491	0.478977	5.27148	1.35331e-07	5.30058e-06
Ndufa7	ENSMUSG00000041881	protein_coding	17	33824591	33838316	+	1192.4	-0.334025	0.164101	-2.03549	0.0418014	0.204992	1327.5	-0.205195	0.158971	-1.29077	0.196782	0.438394	1286.39	-0.695333	0.133986	-5.18961	2.10737e-07	5.30131e-06	1346.83	-0.484066	0.159729	-3.03054	0.00244118	0.0208598
Safb2	ENSMUSG00000042625	protein_coding	17	56560965	56584585	-	228.257	0.186702	0.182152	1.02498	0.305373	0.62799	227.238	0.506448	0.238349	2.12482	0.0336016	0.134218	243.449	0.939985	0.181445	5.18054	2.21244e-07	5.55828e-06	227.464	0.570128	0.213043	2.67612	0.00744806	0.0492901
Ccbl1	ENSMUSG00000039648	protein_coding	2	30185124	30205847	-	197.549	-1.0034	0.210066	-4.77661	1.78276e-06	6.25128e-05	251.472	-0.596581	0.214538	-2.78076	0.00542311	0.0341737	227.38	-0.967272	0.186777	-5.17876	2.23365e-07	5.58941e-06	212.757	-0.732613	0.20812	-3.52015	0.000431304	0.00509196
Akr1c13	ENSMUSG00000021213	protein_coding	13	4191184	4205596	+	3034.09	-0.364227	0.195954	-1.85874	0.0630639	0.265605	3260.86	-0.42467	0.190474	-2.22954	0.0257779	0.110787	3177.19	-0.779913	0.150613	-5.17825	2.23977e-07	5.59659e-06	3114.28	-0.655681	0.182728	-3.58828	0.000332862	0.00411612
Blnk	ENSMUSG00000061132	protein_coding	19	40928927	40994535	-	363.383	0.495144	0.149298	3.31648	0.000911604	0.0120913	451.967	0.385888	0.189376	2.03768	0.0415815	0.156774	403.031	0.8719	0.168385	5.17803	2.2424e-07	5.59659e-06	373.675	0.714845	0.159305	4.48727	7.21433e-06	0.000164184
Iglv1	ENSMUSG00000076934	IG_LV_gene	16	19085017	19085460	-	467.62	-0.487298	0.327271	-1.48897	0.136495	0.41647	947.153	0.657449	0.392832	1.67361	0.0942067	0.273978	862.14	1.14615	0.221399	5.17684	2.25671e-07	5.62492e-06	1650.01	0.940944	0.382908	2.45736	0.0139962	0.0782415
Ttc30b	ENSMUSG00000075273	protein_coding	2	75935863	75938462	-	189.108	-0.412141	0.19225	-2.14378	0.0320507	0.172433	165.003	-0.64568	0.188217	-3.4305	0.000602464	0.00589244	198.88	-0.757438	0.177708	-4.26225	2.02379e-05	0.000253784	202.578	-0.892522	0.169794	-5.25649	1.46832e-07	5.71423e-06
Slc16a1	ENSMUSG00000032902	protein_coding	3	104638668	104658462	+	4478.69	-0.854251	0.204092	-4.18561	2.84402e-05	0.00068406	4221.9	-0.0318857	0.167101	-0.190817	0.848669	0.937901	4722.03	-0.719793	0.165452	-4.35045	1.35858e-05	0.000182339	4983.6	-0.758331	0.144339	-5.2538	1.48993e-07	5.74931e-06
Slc43a3	ENSMUSG00000027074	protein_coding	2	84936579	84958509	+	222.767	0.980881	0.18532	5.2929	1.20391e-07	5.76867e-06	229.343	0.823181	0.241445	3.40939	0.000651083	0.00627282	174.651	0.477048	0.165025	2.89076	0.00384313	0.0170903	156.341	0.46026	0.19949	2.30718	0.0210447	0.10489
Apol9b	ENSMUSG00000068246	protein_coding	15	77729121	77736381	+	39.6213	0.260035	0.267985	0.970337	0.331878	0.652282	33.5459	-0.478758	0.31069	-1.54095	0.123328	0.328581	38.4496	-1.19219	0.230534	-5.17144	2.32298e-07	5.77005e-06	42.7692	-0.21408	0.323122	-0.662536	0.507628	0.736445
Mink1	ENSMUSG00000020827	protein_coding	11	70562881	70614483	+	189.706	0.381043	0.229211	1.66241	0.0964304	0.34009	182.897	0.480991	0.23711	2.02855	0.0425038	0.159136	181.362	0.890852	0.172267	5.17135	2.32404e-07	5.77005e-06	197.721	0.580789	0.224049	2.59225	0.00953518	0.0591155
Fbxo25	ENSMUSG00000038365	protein_coding	8	13907806	13940521	+	1309.8	-0.431131	0.167873	-2.5682	0.0102229	0.0782133	1351.15	-0.729415	0.144877	-5.03471	4.78584e-07	1.32759e-05	1497.59	-0.817606	0.158258	-5.16628	2.38796e-07	5.92101e-06	1415.84	-0.735964	0.176777	-4.16323	3.13782e-05	0.000571572
Ndn	ENSMUSG00000033585	protein_coding	7	62348277	62349928	+	105.029	0.117823	0.199038	0.591961	0.553877	0.810145	90.8214	-0.933622	0.207729	-4.49442	6.97597e-06	0.000138434	95.0545	-1.01829	0.197146	-5.16519	2.40194e-07	5.94794e-06	84.8506	-0.666426	0.221812	-3.00446	0.00266051	0.022275
Igkv1-135	ENSMUSG00000096336	IG_LV_gene	6	67609745	67610508	+	46.4936	-1.76881	0.334715	-5.28454	1.26023e-07	6.00711e-06	50.7917	0.380535	0.349096	1.09006	0.275688	0.534849	51.5484	0.0216372	0.362054	0.0597624	0.952345	0.9749	105.517	0.958284	0.4544	2.1089	0.0349531	0.149371
Slc25a22	ENSMUSG00000019082	protein_coding	7	141429739	141437892	-	69.3531	0.758253	0.230618	3.28791	0.00100932	0.0130933	72.5338	0.503407	0.256081	1.96581	0.0493202	0.176989	73.3598	1.11227	0.215437	5.16286	2.43204e-07	6.01463e-06	77.1835	0.637668	0.2269	2.81035	0.00494875	0.036324
Col4a2	ENSMUSG00000031503	protein_coding	8	11312805	11449287	+	1649.48	1.01856	0.243597	4.18133	2.89815e-05	0.000695253	1624.82	1.14141	0.224898	5.07525	3.86988e-07	1.09688e-05	1118.81	0.896332	0.173634	5.16219	2.44083e-07	6.02854e-06	1259.27	1.0069	0.200211	5.02918	4.92586e-07	1.63467e-05
Gm16015	ENSMUSG00000087281	antisense	5	43909215	43909885	-	53.8755	1.38483	0.262202	5.28154	1.28105e-07	6.07471e-06	53.7777	0.841265	0.265771	3.16538	0.00154882	0.0127786	50.6767	1.04581	0.23301	4.48826	7.18089e-06	0.000106776	40.9296	1.15083	0.288893	3.98359	6.78822e-05	0.00110723
Cyp2f2	ENSMUSG00000052974	protein_coding	7	27119909	27133660	+	12.8478	-1.92858	0.365328	-5.27905	1.29857e-07	6.12601e-06	10.8509	-1.30048	0.46387	-2.80354	0.00505449	0.0323531	16.0165	-1.15754	0.320859	-3.60762	0.000309017	0.00233767	19.9814	-0.470734	0.481783	-0.977065	0.328537	0.592535
Btnl2	ENSMUSG00000024340	protein_coding	17	34354822	34369493	+	49.1891	0.621526	0.27497	2.26034	0.0238001	0.142365	45.304	0.660675	0.297422	2.22134	0.0263282	0.112459	63.7004	1.18573	0.229933	5.15685	2.51136e-07	6.19469e-06	49.2193	0.144308	0.338103	0.426817	0.669513	0.845671
P2ry10	ENSMUSG00000050921	protein_coding	X	107088492	107104974	+	82.4153	0.582265	0.248971	2.33868	0.0193518	0.123334	104.415	1.34579	0.294957	4.56267	5.05075e-06	0.000104821	88.7384	0.513219	0.210423	2.43898	0.0147288	0.0490868	129.132	1.49694	0.285762	5.23841	1.6197e-07	6.19765e-06
Dynlt3	ENSMUSG00000031176	protein_coding	X	9654267	9663003	-	2021.99	-0.14262	0.168387	-0.846977	0.397008	0.70696	1832.86	-0.386864	0.173309	-2.23222	0.0256007	0.110292	1998.7	-0.778073	0.150893	-5.15645	2.51671e-07	6.19985e-06	1982.49	-0.521602	0.160529	-3.24927	0.00115703	0.0114834
Bmp7	ENSMUSG00000008999	protein_coding	2	172868012	172940321	-	57.0522	1.26656	0.240093	5.27528	1.32554e-07	6.23718e-06	46.4756	0.559947	0.256568	2.18245	0.0290763	0.120559	48.1835	0.700073	0.217396	3.22027	0.00128071	0.00729673	43.695	0.735308	0.270202	2.72133	0.006502	0.0445141
Ms4a1	ENSMUSG00000024673	protein_coding	19	11250603	11266151	-	51.9023	-0.259186	0.297943	-0.869918	0.384345	0.698615	151.654	1.7885	0.344317	5.19434	2.05451e-07	6.24962e-06	93.749	0.897735	0.207878	4.31856	1.57053e-05	0.000205563	187.594	1.46795	0.45666	3.21454	0.00130653	0.0126508
Itih2	ENSMUSG00000037254	protein_coding	2	10094593	10131396	-	35.9675	-1.75654	0.333047	-5.27417	1.3336e-07	6.25902e-06	36.4848	-2.06716	0.419922	-4.92272	8.53484e-07	2.24028e-05	38.1234	-1.23523	0.302417	-4.08454	4.4165e-05	0.00048383	47.7151	-0.329692	0.431708	-0.763692	0.445051	0.689959
Ugt1a7c	ENSMUSG00000090124	protein_coding	1	88095062	88220002	+	1962.1	-0.661685	0.217823	-3.03771	0.00238379	0.0258796	1861.53	-0.83225	0.196757	-4.22983	2.33868e-05	0.000386396	2202.93	-0.905228	0.175642	-5.15382	2.55227e-07	6.2793e-06	2031.84	-0.807312	0.225556	-3.57922	0.000344625	0.0042472
4732456N10Rik	ENSMUSG00000048699	protein_coding	15	101552356	101562950	-	6.85022	1.35976	0.368947	3.68552	0.000228237	0.00400541	36.5884	2.37556	0.476821	4.98208	6.29041e-07	1.69676e-05	3.17214	0.7224	0.366757	1.96969	0.0488734	0.122979	9.69375	2.58623	0.494043	5.23482	1.65144e-07	6.2927e-06
Dock5	ENSMUSG00000044447	protein_coding	14	67751928	67933572	-	1418.08	0.528986	0.168292	3.14327	0.00167074	0.0195033	1340.97	0.556075	0.152343	3.65015	0.000262086	0.00298463	1312.64	0.774563	0.177547	4.36258	1.28539e-05	0.000174736	1345.05	0.769695	0.147032	5.23489	1.6508e-07	6.2927e-06
Fhod3	ENSMUSG00000034295	protein_coding	18	24709445	25133500	+	93.4072	0.0494045	0.19604	0.252013	0.801031	0.932857	73.744	-1.32466	0.259197	-5.11062	3.21107e-07	9.29021e-06	67.0598	-1.14719	0.22262	-5.15313	2.56169e-07	6.29434e-06	73.7285	-0.993672	0.234516	-4.23711	2.26412e-05	0.000435675
Gm11545	ENSMUSG00000075611	pseudogene	11	94755137	94761182	-	359.873	1.2243	0.232359	5.26899	1.37179e-07	6.4166e-06	306.102	0.87334	0.222095	3.93228	8.41455e-05	0.00116297	322.33	0.859169	0.191312	4.49094	7.09093e-06	0.000105603	300.502	0.888573	0.227885	3.89922	9.65021e-05	0.00147765
Card11	ENSMUSG00000036526	protein_coding	5	140872999	141000596	-	26.3445	0.0776097	0.283397	0.273855	0.784196	0.927196	31.9627	0.63969	0.340145	1.88064	0.0600211	0.202795	33.8344	1.07623	0.236141	4.55757	5.1749e-06	8.12259e-05	40.4412	1.44325	0.276077	5.22773	1.71608e-07	6.51182e-06
Cdh19	ENSMUSG00000047216	protein_coding	1	110889195	110977372	-	75.3887	-0.138421	0.22589	-0.612778	0.540023	0.802552	68.0362	-1.23972	0.239079	-5.18539	2.15559e-07	6.51648e-06	68.8913	-0.570285	0.194247	-2.93587	0.00332613	0.0153312	50.8835	-0.797811	0.235777	-3.38375	0.000715025	0.00768136
Tnfsf14	ENSMUSG00000005824	protein_coding	17	57189492	57194189	-	13.1522	1.09775	0.362578	3.02761	0.00246493	0.02654	13.3311	2.02009	0.389554	5.18565	2.15261e-07	6.51648e-06	8.72727	1.12891	0.33123	3.40825	0.000653814	0.00426414	10.4789	1.51469	0.448859	3.37453	0.000739418	0.00791563
Gm5918	ENSMUSG00000086158	protein_coding	9	72979722	72985382	-	63.7129	-0.64208	0.22763	-2.82072	0.00479167	0.044476	57.109	-0.54198	0.235362	-2.30275	0.0212928	0.096076	66.4966	-1.03283	0.200742	-5.14506	2.67441e-07	6.54593e-06	71.813	-0.914005	0.205846	-4.44023	8.98637e-06	0.00019833
Gng11	ENSMUSG00000032766	protein_coding	6	4003943	4008445	+	291.485	-0.219276	0.1864	-1.17638	0.239445	0.561249	280.245	-0.651246	0.178572	-3.64696	0.000265365	0.00301123	302.433	-0.823013	0.159999	-5.14385	2.69158e-07	6.57951e-06	290.316	-0.726448	0.17415	-4.1714	3.02737e-05	0.000556145
Pttg1ip	ENSMUSG00000009291	protein_coding	10	77581720	77598732	+	2364.52	-0.323508	0.124053	-2.60783	0.0091117	0.0715656	2287.1	-0.665495	0.148197	-4.4906	7.10232e-06	0.000139961	2562.28	-0.677382	0.13173	-5.14221	2.7152e-07	6.62872e-06	2380.89	-0.763983	0.170134	-4.49049	7.10603e-06	0.000162292
Ppm1g	ENSMUSG00000029147	protein_coding	5	31202668	31220545	-	289.321	0.564582	0.169767	3.32563	0.000882196	0.0117609	281.292	0.544484	0.185746	2.93134	0.00337502	0.0236155	291.737	0.771459	0.150113	5.13917	2.75954e-07	6.72833e-06	268.832	0.476666	0.175026	2.72339	0.00646149	0.0443365
Jph2	ENSMUSG00000017817	protein_coding	2	163336242	163397993	-	229.435	-0.192863	0.249305	-0.773601	0.439167	0.737208	190.894	-1.19405	0.230609	-5.17781	2.24503e-07	6.77637e-06	160.326	-0.671686	0.195247	-3.44018	0.000581323	0.00389831	198.702	-0.523164	0.239899	-2.18077	0.0292005	0.132488
Sema6b	ENSMUSG00000001227	protein_coding	17	56123085	56140343	-	38.7235	1.11242	0.309478	3.5945	0.00032502	0.00535961	50.6535	1.5734	0.303911	5.17717	2.25275e-07	6.78918e-06	34.1598	1.15842	0.248565	4.66044	3.15536e-06	5.3723e-05	36.2825	1.29776	0.277391	4.67844	2.89065e-06	7.44148e-05
Bai3	ENSMUSG00000033569	protein_coding	1	25067476	25829707	-	40.126	0.0753127	0.247913	0.303787	0.76129	0.916995	31.9785	-1.46405	0.282831	-5.1764	2.26207e-07	6.79656e-06	35.5129	-1.11664	0.236204	-4.72744	2.27366e-06	4.10251e-05	36.1959	-1.21546	0.253452	-4.79563	1.62166e-06	4.53965e-05
Ndst1	ENSMUSG00000054008	protein_coding	18	60685978	60713389	-	539.643	0.450318	0.168054	2.67961	0.00737085	0.0612698	575.07	0.75807	0.146448	5.17639	2.26216e-07	6.79656e-06	526.079	0.743234	0.170199	4.36685	1.26051e-05	0.00017234	557.667	0.644061	0.180046	3.57719	0.000347303	0.00427656
Ces1e	ENSMUSG00000061959	protein_coding	8	93201218	93229619	-	208.823	-0.83078	0.22577	-3.67975	0.000233459	0.00408141	273.559	-1.20155	0.232191	-5.17483	2.28121e-07	6.84328e-06	273.715	-0.561424	0.211918	-2.64925	0.008067	0.0306163	225.705	-0.907059	0.191461	-4.73758	2.1629e-06	5.77998e-05
Cpne2	ENSMUSG00000034361	protein_coding	8	94532990	94570529	+	192.24	0.830098	0.172859	4.80216	1.56961e-06	5.62234e-05	209.001	0.869969	0.168159	5.17348	2.29777e-07	6.88239e-06	210.651	0.85995	0.168074	5.11649	3.11276e-07	7.48399e-06	216.781	0.844155	0.191166	4.41583	1.00624e-05	0.000218902
Tcof1	ENSMUSG00000024613	protein_coding	18	60813755	60848971	-	95.1314	0.934013	0.219607	4.25311	2.10819e-05	0.000530058	91.2453	0.770655	0.26418	2.91716	0.00353238	0.0245145	100.563	1.04367	0.203293	5.13381	2.83931e-07	6.91395e-06	85.6413	0.905645	0.231504	3.912	9.15342e-05	0.00142065
Wisp1	ENSMUSG00000005124	protein_coding	15	66891320	66923201	+	104.115	1.1055	0.210419	5.2538	1.48992e-07	6.9217e-06	120.759	0.943466	0.240119	3.92916	8.52442e-05	0.00117656	69.9927	0.409283	0.211611	1.93413	0.0530975	0.131059	78.1213	0.568854	0.227166	2.50414	0.012275	0.0711926
Atg2a	ENSMUSG00000024773	protein_coding	19	6241668	6262335	+	274.746	0.40273	0.219914	1.83131	0.0670548	0.274888	250.782	0.363681	0.20638	1.76219	0.0780369	0.242518	241.737	0.879904	0.17154	5.12944	2.90603e-07	7.05834e-06	264.04	0.380231	0.204834	1.85629	0.0634117	0.220539
Lpcat4	ENSMUSG00000027134	protein_coding	2	112239468	112247111	+	83.8695	1.21702	0.242368	5.02137	5.13054e-07	2.06394e-05	72.195	1.07377	0.217421	4.93866	7.86594e-07	2.07867e-05	66.161	1.26283	0.246211	5.12906	2.91197e-07	7.06376e-06	74.5199	0.988706	0.245049	4.03472	5.4667e-05	0.000927896
Smim3	ENSMUSG00000038059	protein_coding	18	60474193	60501983	-	191.616	1.16279	0.221608	5.24706	1.54543e-07	7.14334e-06	181.878	0.871247	0.242473	3.59317	0.00032668	0.00358521	143.4	0.377543	0.178268	2.11784	0.0341885	0.0937289	132.472	0.330666	0.251689	1.31379	0.188918	0.43253
Acaa2	ENSMUSG00000036880	protein_coding	18	74779197	74806207	+	1822.34	-0.494464	0.195488	-2.52938	0.0114263	0.0851574	1922.98	-0.705274	0.14662	-4.81023	1.50756e-06	3.6437e-05	2093.19	-0.863788	0.16855	-5.12483	2.9781e-07	7.21496e-06	1960.3	-0.979951	0.188554	-5.19719	2.02321e-07	7.61393e-06
H2-T24	ENSMUSG00000053835	protein_coding	17	36005695	36020560	-	68.0931	1.01228	0.260946	3.87928	0.000104764	0.00207757	62.2765	0.866712	0.306715	2.82579	0.00471643	0.0306427	60.4588	0.945203	0.207377	4.55789	5.16708e-06	8.12128e-05	69.3912	1.2938	0.248456	5.20738	1.91527e-07	7.22261e-06
Ndufv3	ENSMUSG00000024038	protein_coding	17	31520115	31531321	+	820.885	-0.398552	0.164124	-2.42836	0.0151674	0.104292	832.834	-0.030552	0.147968	-0.206477	0.836419	0.931639	866.931	-0.722858	0.141067	-5.12423	2.98761e-07	7.2288e-06	862.555	-0.358551	0.16172	-2.21711	0.0266156	0.124179
Ffar4	ENSMUSG00000054200	protein_coding	19	38097079	38114263	+	248.43	1.07804	0.205644	5.24226	1.58618e-07	7.29485e-06	184.534	0.209276	0.226076	0.925692	0.354606	0.6148	246.279	0.716088	0.194858	3.67493	0.000237915	0.00189238	242.27	0.406047	0.23163	1.75299	0.0796029	0.255031
Fkbp11	ENSMUSG00000003355	protein_coding	15	98724373	98728198	-	158.277	0.187271	0.179307	1.04442	0.296293	0.618187	202.24	1.13294	0.219527	5.16081	2.45888e-07	7.34241e-06	195.211	0.311196	0.230383	1.35078	0.176767	0.319285	193.327	0.509509	0.19378	2.62932	0.0085556	0.054486
Nacc1	ENSMUSG00000001910	protein_coding	8	84670483	84687862	-	278.31	0.391349	0.180739	2.16527	0.0303673	0.16702	271.776	0.456896	0.184847	2.47176	0.013445	0.0684128	287.598	0.820895	0.160317	5.12045	3.04813e-07	7.34719e-06	288.723	0.323512	0.20721	1.56128	0.118459	0.328662
Cytip	ENSMUSG00000026832	protein_coding	2	58129137	58195532	-	287.646	0.537646	0.228646	2.35144	0.0187011	0.120828	359.399	1.26498	0.245133	5.16037	2.46465e-07	7.34841e-06	308.019	0.38922	0.164284	2.3692	0.0178267	0.057018	365.657	1.21627	0.251819	4.82995	1.36566e-06	3.88863e-05
Skil	ENSMUSG00000027660	protein_coding	3	31095058	31122577	+	2394.76	0.529145	0.190128	2.7831	0.0053842	0.0485644	2288.98	0.855659	0.169863	5.03735	4.72033e-07	1.31129e-05	2231.32	0.602686	0.11773	5.11924	3.0677e-07	7.38499e-06	2499.88	0.706422	0.198509	3.55865	0.000372772	0.00452985
Acss2	ENSMUSG00000027605	protein_coding	2	155517948	155585724	+	1101.77	-0.909871	0.173784	-5.23564	1.64415e-07	7.52363e-06	1361.87	-0.550483	0.175598	-3.1349	0.00171914	0.0139077	1373.54	-0.617166	0.154056	-4.0061	6.17285e-05	0.000632177	1208.19	-0.429586	0.175225	-2.45162	0.0142213	0.0790881
Gpr84	ENSMUSG00000063234	protein_coding	15	103308236	103310438	-	5.91154	0.402059	0.249475	1.61162	0.107045	0.363579	5.49039	2.44915	0.475148	5.1545	2.54314e-07	7.54788e-06	3.91208	1.47938	0.367057	4.03039	5.56837e-05	0.000582625	2.97884	1.31103	0.493996	2.65393	0.00795613	NA
Cox5b	ENSMUSG00000061518	protein_coding	1	36691487	36693385	+	2577.77	-0.21139	0.170679	-1.23852	0.215522	0.531892	2557.1	-0.265044	0.166742	-1.58954	0.111938	0.307372	2595.48	-0.753148	0.147326	-5.11211	3.18574e-07	7.64014e-06	2547.35	-0.359352	0.181577	-1.97906	0.0478089	0.183244
Gm15356	ENSMUSG00000085109	antisense	8	66439455	66442809	-	9.59741	1.19468	0.358761	3.33003	0.000868371	0.0116359	17.6831	1.86482	0.362147	5.14936	2.61382e-07	7.73414e-06	10.9918	1.16582	0.325604	3.58048	0.000342963	0.00254848	15.0005	1.24322	0.362563	3.42896	0.000605896	0.00669419
Apob	ENSMUSG00000020609	protein_coding	12	7977648	8016835	+	4395.17	-0.151271	0.197568	-0.765663	0.443877	0.74127	4059.96	-0.98892	0.192129	-5.14716	2.6446e-07	7.81338e-06	4503.75	-0.155045	0.216058	-0.717609	0.472999	0.627782	4950.5	-0.634331	0.232775	-2.72508	0.00642854	0.0442101
Wasf2	ENSMUSG00000028868	protein_coding	4	133130505	133199756	+	508.236	0.463445	0.16911	2.7405	0.00613463	0.0537779	565.355	0.664038	0.188196	3.52844	0.000418024	0.00434927	562.889	0.906513	0.177633	5.10329	3.33795e-07	7.97502e-06	569.649	0.511925	0.178577	2.8667	0.00414782	0.0317692
Sbf1	ENSMUSG00000036529	protein_coding	15	89288236	89315311	-	585.897	0.51635	0.182565	2.8283	0.00467952	0.0437167	580.432	0.228307	0.165092	1.38291	0.166692	0.395303	626.1	0.75053	0.147091	5.10248	3.35235e-07	7.99937e-06	616.237	0.408965	0.184913	2.21166	0.0269904	0.125393
Camta2	ENSMUSG00000040712	protein_coding	11	70669463	70688105	-	134.577	0.415316	0.204268	2.03319	0.042033	0.205573	137.83	0.604791	0.260168	2.32462	0.0200924	0.0918934	165.198	1.00102	0.196197	5.10212	3.35867e-07	8.0044e-06	155.968	0.648366	0.229554	2.82446	0.00473608	0.0352585
Phf15	ENSMUSG00000020387	protein_coding	11	51813455	51857653	-	135.316	0.214687	0.205614	1.04413	0.296427	0.618212	159.613	0.237025	0.211901	1.11857	0.263325	0.521337	147.028	0.925459	0.181533	5.09802	3.43219e-07	8.15918e-06	138.14	0.630647	0.2176	2.89819	0.00375321	0.0293051
Elk3	ENSMUSG00000008398	protein_coding	10	93247414	93311135	-	131.487	0.596449	0.196884	3.02944	0.00245006	0.026411	149.169	0.956076	0.18608	5.13799	2.77697e-07	8.1797e-06	124.265	0.61742	0.183984	3.35584	0.00079125	0.00497126	141.41	0.90273	0.196819	4.58659	4.5054e-06	0.000110676
Usmg5	ENSMUSG00000071528	protein_coding	19	47083471	47090625	-	734.718	-0.412218	0.195121	-2.11263	0.0346323	0.182263	739.342	-0.113912	0.21377	-0.532869	0.594124	0.797311	742.198	-0.832907	0.163419	-5.09677	3.45506e-07	8.2033e-06	767.736	-0.404313	0.185326	-2.18163	0.0291368	0.132348
Baz2a	ENSMUSG00000040054	protein_coding	10	128092783	128129303	+	675.28	0.0978978	0.154163	0.635028	0.52541	0.794079	731.384	0.411424	0.173007	2.37808	0.0174032	0.0822622	722.695	0.886664	0.174024	5.09506	3.4863e-07	8.26715e-06	730.772	0.428514	0.1749	2.45005	0.0142835	0.0793616
Banp	ENSMUSG00000025316	protein_coding	8	121949750	122029258	+	134.788	-0.204376	0.186888	-1.09358	0.274141	0.59583	127.233	0.236011	0.229753	1.02723	0.30431	0.56588	154.69	0.862774	0.169359	5.09434	3.49964e-07	8.27814e-06	144.773	0.137795	0.205499	0.670539	0.502514	0.733282
Tspyl5	ENSMUSG00000038984	protein_coding	15	33683876	33687883	-	36.3251	-0.262526	0.250085	-1.04975	0.293833	0.615786	27.0279	-1.16574	0.30794	-3.78562	0.000153328	0.00190117	29.4122	-1.23914	0.243235	-5.0944	3.49847e-07	8.27814e-06	27.8732	-0.861808	0.27286	-3.15843	0.00158622	0.0146665
Klra17	ENSMUSG00000014543	protein_coding	6	129831154	129876672	-	3.42549	1.12396	0.364863	3.08051	0.00206648	0.022938	8.03233	2.36378	0.460344	5.13482	2.82421e-07	8.30633e-06	3.00598	1.01672	0.364688	2.78791	0.00530485	0.0219895	5.00761	1.57672	0.486983	3.23772	0.00120488	0.0118681
Cdh1	ENSMUSG00000000303	protein_coding	8	106603351	106670246	+	4120.16	0.396641	0.123103	3.22203	0.00127285	0.0157721	3953.35	0.506607	0.184995	2.73849	0.00617225	0.0377591	4544.65	0.71572	0.140536	5.0928	3.52818e-07	8.33526e-06	4224.64	0.33294	0.128022	2.60064	0.00930491	0.0580229
Litaf	ENSMUSG00000022500	protein_coding	16	10959275	11066157	-	1603.55	1.12598	0.216015	5.21248	1.86333e-07	8.42134e-06	1175.45	0.774434	0.16195	4.78192	1.73629e-06	4.11505e-05	1130.93	0.382159	0.138672	2.75584	0.0058541	0.023779	1241.43	0.648991	0.185273	3.50289	0.000460234	0.00536953
Sc4mol	ENSMUSG00000031604	protein_coding	8	64718139	64733792	-	2922.62	0.358999	0.20999	1.7096	0.0873395	0.320181	3628.52	-0.354598	0.182161	-1.94662	0.0515799	0.182582	3138.78	-0.712816	0.140051	-5.08968	3.58672e-07	8.46307e-06	2578.72	0.058967	0.220669	0.267219	0.7893	0.909278
Gm22442	ENSMUSG00000087881	snoRNA	11	69350518	69350661	-	503.581	-0.0199661	0.228722	-0.087294	0.930438	0.978834	465.706	-0.46451	0.242823	-1.91295	0.0557539	0.193019	429.301	-0.611888	0.165547	-3.69615	0.000218895	0.00176854	558.188	-0.967784	0.187079	-5.17312	2.30218e-07	8.55869e-06
Mthfd2	ENSMUSG00000005667	protein_coding	6	83305691	83317606	-	108.228	0.423954	0.192997	2.19669	0.0280425	0.158289	124.126	1.0438	0.203568	5.12751	2.93606e-07	8.60936e-06	115.493	0.331836	0.20738	1.60014	0.109568	0.225175	112.719	0.428888	0.211381	2.02898	0.0424602	0.169063
Itgax	ENSMUSG00000030789	protein_coding	7	128129547	128150656	+	158.062	1.18555	0.232203	5.10566	3.29648e-07	1.3903e-05	132.143	0.767248	0.296669	2.58621	0.0097038	0.0532768	143.791	0.925266	0.201585	4.58996	4.43324e-06	7.10888e-05	154.973	1.2391	0.23961	5.17134	2.32417e-07	8.62209e-06
Opcml	ENSMUSG00000062257	protein_coding	9	27790775	28925410	+	23.3757	-0.444465	0.307581	-1.44503	0.148448	0.435658	20.5608	-1.84635	0.360189	-5.12606	2.95868e-07	8.66267e-06	17.5152	-1.3117	0.285537	-4.59382	4.35203e-06	6.99635e-05	21.0974	-1.22871	0.3612	-3.40173	0.000669612	0.00726621
Nfkbiz	ENSMUSG00000035356	protein_coding	16	55811375	55838899	-	1085.15	0.653634	0.21081	3.10059	0.00193137	0.0217952	1054.14	0.992458	0.193669	5.12452	2.98304e-07	8.70789e-06	1008.49	0.261414	0.160115	1.63267	0.102539	0.214485	1119.45	0.751133	0.185653	4.04589	5.2124e-05	0.000889129
Angptl7	ENSMUSG00000028989	protein_coding	4	148495183	148500460	-	57.7974	-0.778358	0.297123	-2.61965	0.00880202	0.069932	87.6444	0.0648855	0.469907	0.138081	0.890176	0.955651	57.1998	-1.54125	0.303235	-5.0827	3.72113e-07	8.71534e-06	42.3851	-0.531098	0.367533	-1.44504	0.148448	0.376734
Chga	ENSMUSG00000021194	protein_coding	12	102554969	102565027	+	523.969	0.249984	0.223287	1.11956	0.2629	0.585228	429.673	-1.25139	0.244291	-5.12256	3.01423e-07	8.78579e-06	581.655	-0.437216	0.272953	-1.6018	0.1092	0.224588	563.848	-0.795374	0.368575	-2.15797	0.0309301	0.137625
Irf5	ENSMUSG00000029771	protein_coding	6	29526625	29541869	+	100.582	1.05536	0.236501	4.46238	8.10536e-06	0.000232905	95.3025	1.19522	0.234221	5.10295	3.34391e-07	9.64596e-06	85.4204	0.832352	0.195409	4.25953	2.04857e-05	0.000256314	97.263	1.21894	0.235931	5.16651	2.38503e-07	8.78581e-06
Hhip	ENSMUSG00000064325	protein_coding	8	79966115	80058006	-	159.123	-1.17866	0.274896	-4.28765	1.80574e-05	0.000462916	188.036	-0.530071	0.232675	-2.27816	0.0227173	0.100814	150.606	-0.846537	0.207889	-4.07206	4.65995e-05	0.000506128	160.564	-1.09027	0.211097	-5.16481	2.40689e-07	8.82139e-06
Ano2	ENSMUSG00000038115	protein_coding	6	125690419	126040126	+	23.1552	-0.779265	0.280749	-2.77566	0.00550891	0.0495017	20.0324	-1.60798	0.324326	-4.95792	7.12526e-07	1.90094e-05	22.8694	-1.36325	0.268465	-5.07794	3.81544e-07	8.92521e-06	20.1554	-0.984581	0.322693	-3.05114	0.00227974	0.0196809
Ago1	ENSMUSG00000041530	protein_coding	4	126435012	126468583	-	173.875	0.0989953	0.189667	0.521942	0.601711	0.835827	198.08	0.388207	0.210798	1.84161	0.0655322	0.215152	207.831	0.948317	0.186932	5.07306	3.91473e-07	9.13502e-06	204.851	0.227572	0.20481	1.11114	0.26651	0.530002
Cd33	ENSMUSG00000004609	protein_coding	7	43527456	43533171	-	44.6948	1.0699	0.25559	4.18599	2.83927e-05	0.000683815	77.0322	1.44574	0.282687	5.11427	3.14955e-07	9.16656e-06	36.5107	0.626066	0.236132	2.65134	0.0080172	0.0304853	47.2769	0.736328	0.325218	2.2641	0.0235677	0.113949
Gm26522	ENSMUSG00000097423	lincRNA	7	88278787	88283529	-	45.9471	1.0168	0.265082	3.83582	0.000125148	0.00241127	48.1695	1.29637	0.27745	4.67245	2.97626e-06	6.55281e-05	49.3645	1.15072	0.226883	5.07188	3.93898e-07	9.18033e-06	46.3587	1.06093	0.297105	3.57089	0.000355775	0.00436692
Hlf	ENSMUSG00000003949	protein_coding	11	90336536	90390895	-	40.2529	0.0233902	0.279301	0.0837454	0.933259	0.979905	70.9834	-1.41196	0.276157	-5.11291	3.17239e-07	9.19193e-06	35.0904	-0.0765844	0.238309	-0.321367	0.747933	0.843109	32.6319	-0.477587	0.292478	-1.6329	0.102491	0.299868
Lrrc17	ENSMUSG00000039883	protein_coding	5	21543527	21575900	+	62.2684	-0.164788	0.223336	-0.737848	0.460607	0.75465	64.2746	-1.12885	0.220781	-5.11296	3.17154e-07	9.19193e-06	64.4976	-0.76173	0.218757	-3.48209	0.000497522	0.00344444	51.9344	-0.66491	0.2653	-2.50626	0.0122016	0.0709368
Fibin	ENSMUSG00000074971	protein_coding	2	110360925	110362993	-	252.429	-0.101429	0.201899	-0.502373	0.615405	0.84349	195.319	-1.11138	0.218342	-5.09009	3.5789e-07	1.02331e-05	187.006	-0.917695	0.18113	-5.06651	4.05173e-07	9.42003e-06	176.639	-0.526243	0.215734	-2.43932	0.0147151	0.0812613
Cx3cl1	ENSMUSG00000031778	protein_coding	8	94772009	94782423	+	254.073	0.411887	0.218813	1.88237	0.0597858	0.257305	244.945	0.303636	0.207642	1.46231	0.143657	0.361578	275.491	0.992934	0.196027	5.06529	4.07769e-07	9.46594e-06	267.295	0.586315	0.205252	2.85657	0.0042825	0.0326228
Ndufb4	ENSMUSG00000022820	protein_coding	16	37647170	37654453	-	269.984	-0.349247	0.208828	-1.67242	0.094442	0.335634	280.795	-0.305467	0.202286	-1.51008	0.131023	0.341395	276.894	-0.834836	0.164821	-5.06512	4.08144e-07	9.46594e-06	290.634	-0.61758	0.184405	-3.34904	0.000810921	0.00856047
Pebp1	ENSMUSG00000032959	protein_coding	5	117282651	117287625	-	709.164	-0.220639	0.158969	-1.38794	0.165155	0.463082	714.906	-0.213965	0.194481	-1.10018	0.271252	0.530172	710.301	-0.781218	0.154328	-5.06205	4.14768e-07	9.60788e-06	699.558	-0.189697	0.192707	-0.98438	0.324929	0.58882
Flna	ENSMUSG00000031328	protein_coding	X	74223461	74249820	-	18491.6	0.0534879	0.17154	0.31181	0.755185	0.914746	16194.7	-0.844266	0.16554	-5.10007	3.39525e-07	9.77963e-06	14902.6	-0.785867	0.180171	-4.36179	1.29005e-05	0.000174857	16004	-0.516878	0.165292	-3.12705	0.00176568	0.0160334
Igkv4-58	ENSMUSG00000095633	IG_LV_gene	6	69500254	69500545	-	25.995	-1.79704	0.369393	-4.86485	1.14546e-06	4.21863e-05	18.5582	1.07929	0.465069	2.32072	0.0203022	0.0925492	28.5077	-0.428697	0.306264	-1.39976	0.161585	0.299136	85.9644	2.53215	0.492471	5.14171	2.72248e-07	9.83973e-06
Gsn	ENSMUSG00000026879	protein_coding	2	35279663	35307892	+	6100.3	-0.131107	0.119548	-1.09669	0.272777	0.59447	4571.1	-1.03266	0.202544	-5.09845	3.42438e-07	9.849e-06	4749.2	-0.831741	0.168045	-4.94953	7.43943e-07	1.57729e-05	4973.66	-0.693786	0.208094	-3.33401	0.000856049	0.00894222
Nod1	ENSMUSG00000038058	protein_coding	6	54923942	54972612	-	208.774	0.607314	0.232324	2.61408	0.00894682	0.0706788	214.514	0.64396	0.197078	3.26754	0.00108485	0.00962127	201.964	0.866251	0.171311	5.05661	4.26777e-07	9.87402e-06	184.071	0.791299	0.199003	3.97632	6.99906e-05	0.00113856
Nab1	ENSMUSG00000002881	protein_coding	1	52457294	52500679	-	720.632	0.705821	0.136269	5.17962	2.22344e-07	9.90214e-06	725.006	0.592959	0.140406	4.22319	2.4087e-05	0.000395289	736.268	0.532237	0.133407	3.98957	6.61943e-05	0.000666781	694.702	0.620682	0.141672	4.38112	1.18069e-05	0.000251459
5730559C18Rik	ENSMUSG00000041605	protein_coding	1	136213522	136234280	-	199.036	0.418497	0.211635	1.97745	0.0479912	0.222895	194.928	0.479461	0.233649	2.05206	0.0401641	0.152987	217.903	0.982493	0.19439	5.05424	4.32113e-07	9.98532e-06	213.043	0.709983	0.210771	3.36851	0.00075576	0.00805732
Apoe	ENSMUSG00000002985	protein_coding	7	19696109	19699166	-	1879.59	0.645036	0.186711	3.45473	0.000550841	0.00808548	2103.25	0.598637	0.216078	2.77047	0.00559758	0.0350033	2029.54	0.542181	0.167549	3.23596	0.00121234	0.00698038	2316.5	1.19886	0.233384	5.13686	2.79364e-07	1.00373e-05
St18	ENSMUSG00000033740	protein_coding	1	6487231	6860940	+	64.7916	0.176053	0.20528	0.85762	0.391102	0.703349	53.2819	-1.25954	0.247258	-5.09402	3.5055e-07	1.0038e-05	58.35	-0.616321	0.214577	-2.87226	0.00407546	0.0179	60.8027	-0.556117	0.254703	-2.18339	0.0290068	0.131864
Hist1h1a	ENSMUSG00000049539	protein_coding	13	23763668	23764414	+	1842.36	-0.43759	0.222058	-1.97061	0.0487683	0.225511	1506.57	0.105569	0.255586	0.413046	0.679573	0.851111	1823.95	-0.991049	0.196147	-5.05259	4.35866e-07	1.00476e-05	1938.62	-0.601392	0.206075	-2.91832	0.00351924	0.0277705
Tes	ENSMUSG00000029552	protein_coding	6	17065149	17105828	+	2711.87	-0.00630179	0.164583	-0.0382893	0.969457	0.989682	2677.32	-0.245508	0.166047	-1.47854	0.139262	0.354861	2718.74	-0.576355	0.114084	-5.05203	4.37139e-07	1.00648e-05	2742.79	-0.369451	0.13813	-2.67466	0.0074806	0.0494337
Sytl1	ENSMUSG00000028860	protein_coding	4	133253090	133263113	-	258.899	-1.0188	0.196893	-5.17438	2.28669e-07	1.01345e-05	249.893	-0.562018	0.24806	-2.26566	0.0234723	0.103102	272.209	-0.92569	0.207576	-4.45952	8.21425e-06	0.0001198	255.628	-0.6369	0.241648	-2.63565	0.00839765	0.0538181
Calcb	ENSMUSG00000030666	protein_coding	7	114718643	114723365	+	45.5228	-0.0170217	0.234437	-0.0726067	0.942119	0.982464	33.2095	-1.21206	0.280333	-4.32364	1.53472e-05	0.000270991	37.7551	-1.26395	0.250313	-5.04947	4.43039e-07	1.01883e-05	35.3846	-0.924277	0.326061	-2.83468	0.00458723	0.0344289
Rbms1	ENSMUSG00000026970	protein_coding	2	60750193	60963192	-	404.897	0.771992	0.165283	4.67073	3.00132e-06	9.9159e-05	395.518	0.778276	0.152929	5.08913	3.59707e-07	1.02701e-05	339.056	0.493669	0.149403	3.30429	0.000952189	0.00575794	364.406	0.634891	0.188236	3.37284	0.000743958	0.00795007
Itgb4	ENSMUSG00000020758	protein_coding	11	115974709	116008412	+	672.508	0.912349	0.211672	4.3102	1.63107e-05	0.000424079	605.123	0.444442	0.215352	2.06379	0.0390374	0.149894	636.846	0.984062	0.196872	4.99848	5.77835e-07	1.27782e-05	583.956	0.872684	0.170064	5.1315	2.87444e-07	1.02871e-05
Prr5l	ENSMUSG00000032841	protein_coding	2	101714285	101883027	-	80.1713	1.526	0.295155	5.17017	2.33882e-07	1.03156e-05	46.5297	0.536667	0.273025	1.96563	0.0493413	0.177	43.8048	0.950166	0.232771	4.08198	4.46537e-05	0.000488341	41.8624	1.15569	0.260376	4.43855	9.05649e-06	0.000199396
Gm11816	ENSMUSG00000086233	antisense	4	9283972	9287391	-	10.4096	-0.542418	0.339802	-1.59628	0.110427	0.369866	9.07699	-2.1417	0.420998	-5.08719	3.63408e-07	1.03606e-05	10.1084	-1.36109	0.322395	-4.2218	2.42358e-05	0.000294843	10.1102	-1.0154	0.394792	-2.57198	0.0101119	0.0617255
Ms4a4b	ENSMUSG00000056290	protein_coding	19	11443553	11463549	+	31.1886	0.5726	0.259381	2.20756	0.0272751	0.155141	38.1779	1.32501	0.326826	4.05417	5.03128e-05	0.000746625	33.0547	1.26876	0.253848	4.99812	5.78908e-07	1.27871e-05	40.284	1.57655	0.307335	5.12974	2.90139e-07	1.03633e-05
Gm5771	ENSMUSG00000058119	protein_coding	6	41392356	41397256	+	0.160648	0.0615269	0.175306	0.350968	0.725612	NA	51.4473	2.4245	0.476865	5.08424	3.69105e-07	1.04924e-05	11.9293	1.14504	0.339938	3.3684	0.000756068	0.00479936	4.57043	0.486996	0.365169	1.33362	0.182329	0.423017
Serinc2	ENSMUSG00000023232	protein_coding	4	130253495	130279205	-	302.693	0.479427	0.167042	2.87009	0.00410351	0.0395319	313.97	0.873867	0.213251	4.09783	4.17035e-05	0.000637766	341.386	0.865426	0.171599	5.0433	4.57567e-07	1.05097e-05	334.894	0.583506	0.216107	2.70008	0.00693226	0.0468447
Cmtm4	ENSMUSG00000096188	protein_coding	8	104348191	104395807	-	2938.83	-0.559847	0.108403	-5.16449	2.4109e-07	1.05572e-05	3056.06	-0.322154	0.142427	-2.26189	0.0237044	0.103841	3286.43	-0.101392	0.131577	-0.770591	0.440949	0.598454	3066.13	-0.295852	0.128352	-2.305	0.0211665	0.105256
Slco2a1	ENSMUSG00000032548	protein_coding	9	103008489	103087849	+	204.591	0.601528	0.179776	3.34598	0.000819918	0.011084	217.814	0.654969	0.24425	2.68155	0.00732821	0.0428994	207.243	0.978412	0.194062	5.04174	4.6132e-07	1.05703e-05	217.733	0.389348	0.213885	1.82036	0.0687043	0.232781
Sprr2a2	ENSMUSG00000068893	protein_coding	3	92215920	92257298	+	90.8721	1.17161	0.226917	5.16317	2.42806e-07	1.0607e-05	84.1538	0.721554	0.312732	2.30726	0.0210403	0.0951589	96.5004	0.592296	0.232312	2.54957	0.0107857	0.0385205	113.78	0.663909	0.262083	2.5332	0.0113027	0.066951
Fgf10	ENSMUSG00000021732	protein_coding	13	118669791	118792115	+	78.6641	1.18768	0.230078	5.16209	2.44211e-07	1.0643e-05	74.4744	0.987506	0.254944	3.87342	0.000107318	0.00141705	60.5939	0.979816	0.224531	4.36384	1.27799e-05	0.000174103	82.0507	0.872036	0.222604	3.91744	8.94943e-05	0.00139492
Akr1c14	ENSMUSG00000033715	protein_coding	13	4049011	4090422	+	3105.95	-0.903353	0.224216	-4.02894	5.60298e-05	0.0012297	3579.85	-0.963621	0.194531	-4.95357	7.28631e-07	1.93598e-05	3833.53	-0.852605	0.183276	-4.65202	3.28699e-06	5.56157e-05	3244.09	-0.914938	0.178598	-5.12289	3.00889e-07	1.06637e-05
Ndufb6	ENSMUSG00000071014	protein_coding	4	40270591	40279421	-	534.209	-0.224532	0.188699	-1.18989	0.234089	0.555742	511.482	-0.185846	0.181402	-1.0245	0.3056	0.567245	506.741	-0.823338	0.163397	-5.03887	4.68292e-07	1.07052e-05	524.888	-0.280975	0.196261	-1.43164	0.152247	0.38255
Phf21b	ENSMUSG00000016624	protein_coding	15	84785381	84856049	-	31.5211	0.0201605	0.282684	0.071318	0.943145	0.982464	41.2538	0.609893	0.267309	2.2816	0.0225128	0.100217	47.7145	1.1177	0.221817	5.03885	4.68331e-07	1.07052e-05	42.683	0.759427	0.276919	2.74242	0.00609892	0.0424714
Plec	ENSMUSG00000022565	protein_coding	15	76170974	76232574	-	5790.84	1.09087	0.211435	5.15939	2.47752e-07	1.07461e-05	4392.69	0.276362	0.185878	1.48679	0.13707	0.351707	4388.4	0.770047	0.178663	4.31005	1.63221e-05	0.000212031	4265.28	0.771589	0.169388	4.55515	5.23471e-06	0.000126047
Egr2	ENSMUSG00000037868	protein_coding	10	67535475	67542188	+	14.6915	1.74992	0.339297	5.15751	2.5026e-07	1.08292e-05	12.4436	1.38379	0.388147	3.56511	0.000363709	0.00390312	9.85827	0.430813	0.335557	1.28387	0.199186	0.34779	11.7885	1.61142	0.403077	3.9978	6.39335e-05	0.00105603
9030616G12Rik	ENSMUSG00000097691	lincRNA	10	128971197	128978115	+	17.3661	-1.04285	0.32882	-3.17147	0.00151667	0.0179568	13.9161	-1.40955	0.434177	-3.24649	0.00116836	0.0102272	17.7373	-1.48143	0.294169	-5.03599	4.75376e-07	1.08532e-05	28.3026	-1.27103	0.367724	-3.45649	0.000547263	0.00614686
Igkv14-111	ENSMUSG00000095771	IG_LV_gene	6	68256404	68256869	+	48.7938	-1.13412	0.336864	-3.36669	0.000760756	0.010415	137.638	1.28353	0.341771	3.75552	0.00017298	0.00210869	241.372	1.02736	0.330968	3.10409	0.00190866	0.00992858	355.101	1.99152	0.38904	5.11905	3.0708e-07	1.08621e-05
Popdc2	ENSMUSG00000022803	protein_coding	16	38362209	38378216	+	108.874	0.0177202	0.244108	0.0725917	0.942131	0.982464	78.6406	-0.783929	0.242405	-3.23397	0.00122083	0.0106104	75.6396	-1.05137	0.208849	-5.03409	4.80119e-07	1.09483e-05	80.0315	-0.668204	0.249	-2.68355	0.00728451	0.0485122
Slc16a6	ENSMUSG00000041920	protein_coding	11	109450855	109473598	-	70.8583	0.590939	0.211102	2.7993	0.00512137	0.0467073	86.5956	1.12574	0.2512	4.48145	7.41391e-06	0.000145076	71.547	1.02818	0.204327	5.03206	4.85235e-07	1.10517e-05	77.6663	0.756852	0.242401	3.12231	0.00179439	0.0162618
Tgfb1	ENSMUSG00000002603	protein_coding	7	25687002	25705077	+	29.8648	1.41718	0.275007	5.15325	2.5601e-07	1.10519e-05	34.1626	1.34371	0.305207	4.40263	1.06945e-05	0.000198719	27.7934	1.08293	0.252	4.29736	1.72846e-05	0.000222107	34.1322	1.21597	0.275633	4.41154	1.02638e-05	0.000221961
Tmsb10	ENSMUSG00000079523	protein_coding	6	72957347	72958748	-	313.738	0.525688	0.199913	2.62958	0.00854899	0.0684518	387.983	0.993337	0.195815	5.07283	3.91952e-07	1.10934e-05	323.596	0.471835	0.154103	3.06182	0.00219998	0.0111038	351.026	0.70331	0.2163	3.25155	0.00114778	0.0113978
Rab3b	ENSMUSG00000003411	protein_coding	4	108879063	108943324	+	22.0421	-0.413433	0.279477	-1.47931	0.139057	0.420087	13.0925	-0.454449	0.356971	-1.27307	0.202993	0.44723	17.4355	-1.51687	0.301514	-5.03085	4.88319e-07	1.11087e-05	16.1775	-0.860885	0.343311	-2.50759	0.0121556	0.0707701
Ffar3	ENSMUSG00000019429	protein_coding	7	30854330	30856178	-	23.362	-0.148282	0.287777	-0.515267	0.606366	0.838161	13.6703	-1.85959	0.366634	-5.07207	3.93519e-07	1.11216e-05	20.2322	-0.968616	0.279582	-3.46451	0.000531189	0.00362734	19.7348	-0.90938	0.315451	-2.88279	0.0039417	0.0304976
Tex15	ENSMUSG00000009628	protein_coding	8	33516738	33585582	+	29.5269	-0.420976	0.263343	-1.59858	0.109913	0.369103	26.6313	-0.771578	0.289294	-2.66711	0.00765064	0.0444803	27.4283	-1.28458	0.255373	-5.0302	4.89979e-07	1.11331e-05	28.5788	-1.22074	0.293613	-4.15764	3.21558e-05	0.000582828
Ubr4	ENSMUSG00000066036	protein_coding	4	139352609	139489588	+	2212.22	0.35652	0.156002	2.28535	0.0222923	0.136058	2085.04	0.491769	0.179658	2.73725	0.0061956	0.037862	2140.13	0.935278	0.185969	5.02922	4.92471e-07	1.11764e-05	2134.21	0.537584	0.181214	2.96656	0.00301147	0.0246481
Bag6	ENSMUSG00000024392	protein_coding	17	35135178	35147322	+	466.653	0.195478	0.176383	1.10826	0.26775	0.590056	450.048	0.190587	0.198166	0.961758	0.336171	0.598377	486.292	0.797593	0.158622	5.02826	4.94959e-07	1.12061e-05	468.071	0.320907	0.195074	1.64506	0.0999581	0.294834
Tspyl4	ENSMUSG00000039485	protein_coding	10	34297421	34301308	+	167.433	-0.0992159	0.179186	-0.553702	0.579783	0.822981	126.963	-0.944453	0.218825	-4.31602	1.5887e-05	0.000278507	132.973	-0.893845	0.17776	-5.02838	4.9464e-07	1.12061e-05	139.291	-0.540296	0.204599	-2.64076	0.00827198	0.0532183
Midn	ENSMUSG00000035621	protein_coding	10	80148272	80158368	+	275.149	0.803328	0.189793	4.23265	2.30955e-05	0.000572817	289.154	0.821535	0.193152	4.25331	2.10629e-05	0.000351571	292.969	0.964635	0.191939	5.02574	5.01489e-07	1.13404e-05	265.171	0.737464	0.162036	4.55122	5.33347e-06	0.000127751
Klhl32	ENSMUSG00000040387	protein_coding	4	24612554	24851124	-	48.7561	-0.185679	0.230014	-0.807253	0.419521	0.724341	41.5873	-1.30931	0.258345	-5.06806	4.01895e-07	1.13419e-05	37.6279	-0.676577	0.232538	-2.90954	0.00361963	0.0163162	45.9851	-0.758343	0.236785	-3.20267	0.0013616	0.0130319
Gm11335	ENSMUSG00000085016	processed_transcript	13	23527011	23530943	-	10.8442	-1.02376	0.342827	-2.98623	0.00282442	0.0296775	10.3754	-0.848526	0.372832	-2.27589	0.0228525	0.101192	12.3972	-1.55556	0.30956	-5.02508	5.03213e-07	1.13659e-05	12.9286	-1.1063	0.376249	-2.94035	0.00327838	0.0263599
Gpr146	ENSMUSG00000044197	protein_coding	5	139377742	139396415	+	108.766	1.19295	0.231806	5.14631	2.65658e-07	1.14146e-05	102.805	0.357366	0.226489	1.57785	0.1146	0.31205	77.7159	0.47402	0.195583	2.42362	0.0153665	0.0506922	81.145	0.812725	0.237278	3.4252	0.000614342	0.00677521
F5	ENSMUSG00000026579	protein_coding	1	164151838	164220277	+	51.2205	1.24173	0.241311	5.14578	2.6641e-07	1.14201e-05	49.54	0.343539	0.320047	1.0734	0.28309	0.542911	38.7993	0.172994	0.225925	0.765713	0.443847	0.601217	52.2021	0.699714	0.311152	2.24879	0.0245262	0.117064
Fam46c	ENSMUSG00000044468	protein_coding	3	100451628	100489324	-	144.657	-0.642199	0.234484	-2.73877	0.0061669	0.0539317	207.956	1.11776	0.220704	5.06451	4.09451e-07	1.15218e-05	213.658	0.539843	0.229203	2.35531	0.0185074	0.0586916	272.019	1.27096	0.265476	4.78746	1.68909e-06	4.6853e-05
Serpinb6a	ENSMUSG00000060147	protein_coding	13	33917918	34002794	-	7689.98	-0.120178	0.166902	-0.720052	0.471493	0.762596	8252.84	-0.423071	0.178888	-2.365	0.01803	0.0845397	8075.25	-0.73779	0.146905	-5.02221	5.10798e-07	1.15236e-05	7760.81	-0.552415	0.160891	-3.43346	0.000595919	0.00660797
Clip2	ENSMUSG00000063146	protein_coding	5	134489386	134552434	-	466.583	0.351445	0.211658	1.66044	0.0968267	0.341093	406.6	0.0826284	0.184633	0.447529	0.654493	0.835498	467.865	0.783531	0.156032	5.0216	5.1244e-07	1.15469e-05	467.68	0.508461	0.206341	2.46418	0.0137328	0.0773845
Aldh1b1	ENSMUSG00000035561	protein_coding	4	45799022	45804604	+	3352.72	-0.503616	0.166985	-3.01593	0.00256189	0.0273141	3222.22	-0.892296	0.176259	-5.06242	4.13977e-07	1.16325e-05	3367.34	-0.570844	0.145858	-3.9137	9.08936e-05	0.000865606	3025.45	-0.637882	0.22562	-2.82724	0.00469515	0.0350782
Gm21885	ENSMUSG00000094091	protein_coding	11	94284652	94285985	+	144.853	-0.719025	0.193857	-3.70906	0.000208031	0.0037077	163.593	-1.36124	0.26897	-5.06093	4.1721e-07	1.17065e-05	184.603	-0.927394	0.207103	-4.47794	7.53663e-06	0.000111466	126.728	-0.744052	0.21602	-3.44437	0.000572401	0.00640163
Serpina10	ENSMUSG00000061947	protein_coding	12	103616675	103631444	-	13.1907	0.946117	0.330228	2.86505	0.00416949	0.0399573	26.756	0.546131	0.418553	1.30481	0.191959	0.431338	22.36	1.64313	0.327472	5.01762	5.2315e-07	1.17743e-05	21.1386	1.63846	0.44545	3.67822	0.000234864	0.00309273
Tmigd1	ENSMUSG00000020839	protein_coding	11	76902159	76916587	+	2807.04	-0.542565	0.238142	-2.27833	0.0227069	0.137261	2686.22	-0.676597	0.346408	-1.95318	0.0507981	0.180567	2761.27	-1.09186	0.21767	-5.01614	5.27207e-07	1.18516e-05	2894.48	-1.12808	0.262882	-4.2912	1.77709e-05	0.000355571
Hsd17b12	ENSMUSG00000027195	protein_coding	2	94032689	94157964	-	800.113	0.147425	0.176873	0.833509	0.404558	0.713416	861.841	0.67938	0.134343	5.05706	4.25772e-07	1.18954e-05	847.845	0.150271	0.134549	1.11684	0.264061	0.42447	795.246	0.441428	0.166135	2.65705	0.00788285	0.0513666
Slc5a7	ENSMUSG00000023945	protein_coding	17	54273594	54299034	-	57.1376	0.11923	0.221219	0.538967	0.58991	0.829448	44.8084	-0.752683	0.307021	-2.45157	0.0142236	0.0713931	41.8579	-1.12426	0.224265	-5.0131	5.35611e-07	1.20121e-05	47.8384	-0.719016	0.241304	-2.9797	0.00288528	0.0238182
Hagh	ENSMUSG00000024158	protein_coding	17	24840143	24864450	+	591.708	-0.397477	0.18343	-2.16691	0.0302417	0.166638	602.175	-0.686102	0.150799	-4.54978	5.37032e-06	0.00011063	619.011	-0.810131	0.161671	-5.011	5.4149e-07	1.21154e-05	629.678	-0.660165	0.174113	-3.79158	0.000149693	0.00213453
Acadm	ENSMUSG00000062908	protein_coding	3	153922357	153944632	-	1413.55	-0.78578	0.170493	-4.60887	4.04857e-06	0.000128878	1379.82	-0.539961	0.126902	-4.25495	2.09095e-05	0.000349608	1555.41	-0.709307	0.152142	-4.66214	3.12935e-06	5.33758e-05	1459.05	-0.784769	0.154019	-5.09528	3.48222e-07	1.21525e-05
Piezo1	ENSMUSG00000014444	protein_coding	8	122481698	122551329	-	165.755	0.892848	0.219253	4.07222	4.65666e-05	0.00105229	166.131	0.820972	0.201511	4.07409	4.61953e-05	0.000695565	156.36	0.976211	0.19486	5.0098	5.44871e-07	1.21767e-05	180.386	0.972657	0.229261	4.24258	2.20964e-05	0.000426775
Epn1	ENSMUSG00000035203	protein_coding	7	5080235	5098178	+	529.18	0.601378	0.189551	3.17265	0.00151055	0.0178959	526.068	0.312674	0.16948	1.8449	0.065052	0.213908	558.137	0.763629	0.152477	5.00816	5.49519e-07	1.22661e-05	533.313	0.303699	0.198466	1.53023	0.12596	0.340999
Slc38a3	ENSMUSG00000010064	protein_coding	9	107650639	107668968	-	5.32179	-0.301666	0.358314	-0.841904	0.399841	0.709107	20.4732	-0.264609	0.470124	-0.562849	0.573538	0.783973	18.1099	0.980802	0.365415	2.68408	0.00727299	0.0282542	23.8824	2.37913	0.467169	5.09265	3.53095e-07	1.2299e-05
Lif	ENSMUSG00000034394	protein_coding	11	4257557	4272514	+	51.1986	1.4191	0.276729	5.12811	2.92658e-07	1.24577e-05	46.9147	1.32741	0.326456	4.06613	4.78006e-05	0.000714866	36.9826	0.845216	0.23001	3.67469	0.000238139	0.00189336	35.5304	1.10502	0.276431	3.99746	6.40247e-05	0.00105658
C330021F23Rik	ENSMUSG00000065952	protein_coding	8	3567990	3584939	+	8.59997	-0.801295	0.341796	-2.34437	0.0190593	0.122268	5.64591	-1.24388	0.443601	-2.80406	0.00504635	0.0323115	9.40855	-1.70474	0.340747	-5.00295	5.64601e-07	1.25758e-05	8.91164	-0.954925	0.449224	-2.12572	0.0335264	0.145731
Slc43a2	ENSMUSG00000038178	protein_coding	11	75531694	75577575	+	136.863	0.608307	0.224868	2.70517	0.00682686	0.0578109	167.72	0.53485	0.208669	2.56315	0.0103729	0.0562074	137.62	0.949664	0.189831	5.00268	5.65377e-07	1.25758e-05	152.934	0.641001	0.201825	3.17602	0.00149311	0.0139755
Tusc3	ENSMUSG00000039530	protein_coding	8	39005867	39165112	+	787.111	-0.00727123	0.151428	-0.0480177	0.961702	0.986895	739.976	-0.44462	0.161779	-2.74832	0.00599018	0.0369029	780.856	-0.753935	0.150702	-5.00283	5.64946e-07	1.25758e-05	729.398	-0.503638	0.160701	-3.134	0.00172439	0.0157526
Hint1	ENSMUSG00000020267	protein_coding	11	54866383	54870501	+	3860.89	-0.250747	0.17427	-1.43884	0.150195	0.439375	4179.04	-0.516341	0.2045	-2.5249	0.0115731	0.0614471	4286.98	-0.904038	0.180722	-5.00237	5.66309e-07	1.2578e-05	4096.41	-0.562396	0.185625	-3.02975	0.0024476	0.020895
Hrasls	ENSMUSG00000022525	protein_coding	16	29209695	29230531	+	12.821	-0.768716	0.315895	-2.43346	0.0149554	0.103144	9.35795	-1.02062	0.379027	-2.69274	0.00708678	0.0419387	11.0805	-1.65191	0.330236	-5.0022	5.66798e-07	1.2578e-05	10.4835	-0.863102	0.384969	-2.24201	0.024961	0.118612
Mtfr1	ENSMUSG00000027601	protein_coding	3	19187327	19220817	+	756.483	-0.108288	0.173706	-0.623398	0.533023	0.79843	748.947	-0.254447	0.156985	-1.62084	0.105053	0.294682	759.402	-0.605731	0.121108	-5.00159	5.68606e-07	1.26034e-05	759.636	-0.454567	0.158612	-2.8659	0.00415824	0.0318356
Arid1a	ENSMUSG00000007880	protein_coding	4	133679008	133756769	-	392.668	0.285135	0.175814	1.6218	0.104846	0.358644	443.453	0.508504	0.203845	2.49456	0.0126115	0.0650356	465.012	0.92167	0.184347	4.99965	5.74344e-07	1.27158e-05	449.137	0.507854	0.181911	2.79177	0.00524203	0.0379357
Dgat2	ENSMUSG00000030747	protein_coding	7	99153663	99182713	-	696.633	0.843313	0.232918	3.62064	0.000293877	0.00493045	746.186	0.382929	0.13222	2.89614	0.00377783	0.0258233	640.899	0.957041	0.191544	4.99646	5.83909e-07	1.28677e-05	711.7	0.954987	0.211485	4.51563	6.31299e-06	0.000147535
Rnf44	ENSMUSG00000034928	protein_coding	13	54679399	54693907	-	250.842	0.349566	0.180152	1.94039	0.0523323	0.235412	272.078	0.476106	0.197666	2.40864	0.0160119	0.0777601	293.6	0.873539	0.174848	4.99598	5.85378e-07	1.28851e-05	301.104	0.18878	0.194122	0.972482	0.330811	0.595078
Cep170b	ENSMUSG00000072825	protein_coding	12	112722174	112746591	+	380.581	0.461636	0.205461	2.24683	0.024651	0.144898	373.752	0.221067	0.207499	1.06539	0.286699	0.546558	409.628	0.825268	0.165217	4.99507	5.88155e-07	1.29232e-05	379.878	0.513527	0.214982	2.3887	0.0169082	0.0899207
Atp2b4	ENSMUSG00000026463	protein_coding	1	133702674	133801041	-	1364.57	-0.165103	0.193782	-0.852002	0.394213	0.705142	1135.87	-1.0021	0.198847	-5.03956	4.66594e-07	1.29987e-05	1021.27	-0.831071	0.182833	-4.54553	5.4797e-06	8.52807e-05	1252.16	-0.613598	0.176326	-3.47991	0.000501582	0.00573614
Ksr1	ENSMUSG00000018334	protein_coding	11	79013440	79146407	-	212.891	0.807067	0.218357	3.69608	0.000218951	0.00386576	189.466	0.788779	0.169142	4.66342	3.10996e-06	6.80878e-05	179.519	0.84808	0.177642	4.77409	1.80523e-06	3.3758e-05	191.644	0.910883	0.179496	5.07466	3.8818e-07	1.3368e-05
Pde9a	ENSMUSG00000041119	protein_coding	17	31386234	31476310	+	1613.21	1.07952	0.244734	4.41099	1.02901e-05	0.000284088	1903.37	1.12191	0.237898	4.71594	2.40592e-06	5.42554e-05	1495.42	0.508043	0.162021	3.13567	0.0017146	0.00913143	1614.27	1.09256	0.215348	5.07348	3.90604e-07	1.33942e-05
Ethe1	ENSMUSG00000064254	protein_coding	7	24587543	24608925	+	4088.71	-0.332577	0.179159	-1.85632	0.0634081	0.266243	4409.47	-0.784248	0.15589	-5.03079	4.8847e-07	1.3531e-05	4309.25	-0.83791	0.167996	-4.98768	6.1109e-07	1.34045e-05	4317.49	-0.600416	0.212504	-2.82543	0.00472165	0.0351897
Cxadr	ENSMUSG00000022865	protein_coding	16	78301496	78359785	+	5199.94	-0.417011	0.152441	-2.73556	0.0062275	0.0543836	5218.25	-0.568389	0.166398	-3.41583	0.000635883	0.0061537	5500.35	-0.682999	0.136998	-4.98547	6.18101e-07	1.35219e-05	5444.88	-0.674546	0.155874	-4.32749	1.50816e-05	0.000310337
Tstd1	ENSMUSG00000091166	protein_coding	1	171419033	171420352	+	1273.1	-0.475922	0.182515	-2.60758	0.00911838	0.0715706	1438.12	-0.750351	0.153861	-4.8768	1.07823e-06	2.73109e-05	1537.83	-0.814973	0.163474	-4.98533	6.18573e-07	1.35219e-05	1446.79	-0.736302	0.197429	-3.72944	0.000191902	0.00261388
Flrt2	ENSMUSG00000047414	protein_coding	12	95692226	95785215	+	144.27	-0.271949	0.232992	-1.1672	0.243129	0.565539	143.356	-1.0354	0.205866	-5.02949	4.9179e-07	1.36036e-05	123.501	-0.731904	0.18652	-3.92399	8.70947e-05	0.000834862	133.734	-0.854421	0.198305	-4.30862	1.64275e-05	0.00033365
Trim65	ENSMUSG00000054517	protein_coding	11	116121846	116131128	-	64.6112	0.469611	0.215448	2.17969	0.0292802	0.162536	71.6028	0.261182	0.271022	0.963695	0.335199	0.597163	82.1588	1.02118	0.204955	4.98247	6.27766e-07	1.37071e-05	76.8093	0.598109	0.230606	2.59363	0.00949674	0.0588972
C2cd4b	ENSMUSG00000091956	protein_coding	9	67759437	67760929	+	6.65731	0.525712	0.368607	1.42621	0.153807	0.445405	10.5446	1.48922	0.393093	3.78847	0.000151577	0.00189267	12.0928	1.61598	0.324421	4.98112	6.32173e-07	1.37875e-05	8.63202	0.791774	0.457965	1.7289	0.0838274	0.263859
Rdm1	ENSMUSG00000010362	protein_coding	11	101627195	101636100	+	255.672	-0.393379	0.179457	-2.19204	0.0283763	0.159585	226.85	-0.608116	0.192432	-3.16016	0.00157684	0.0129824	238.883	-0.893591	0.179415	-4.98059	6.33909e-07	1.38095e-05	256.976	-0.653514	0.165398	-3.95115	7.77758e-05	0.00124196
Hist1h2af	ENSMUSG00000061991	protein_coding	13	23533906	23534304	+	218.478	-0.336788	0.226753	-1.48526	0.137474	0.418165	219.848	0.328792	0.223629	1.47026	0.141492	0.358158	250.054	-0.91175	0.183081	-4.98004	6.35705e-07	1.38328e-05	285.875	-0.625569	0.207164	-3.01968	0.00253039	0.0214215
Crtc3	ENSMUSG00000030527	protein_coding	7	80586627	80688877	-	110.244	0.645131	0.211739	3.04683	0.0023127	0.0252425	119.731	0.559469	0.197206	2.83698	0.00455427	0.0298758	117.402	0.922399	0.185298	4.97792	6.42707e-07	1.39691e-05	121.675	0.519398	0.199568	2.60262	0.00925152	0.057782
B230118H07Rik	ENSMUSG00000027165	protein_coding	2	101560781	101649532	-	134.942	-0.158774	0.20855	-0.761321	0.446465	0.743953	106.953	-0.807425	0.227017	-3.55666	0.000375593	0.0040038	121.519	-0.943879	0.189731	-4.97482	6.53096e-07	1.41626e-05	114.752	-0.794357	0.207015	-3.8372	0.000124445	0.00182146
Zdhhc9	ENSMUSG00000036985	protein_coding	X	48171969	48208878	-	178.914	0.383502	0.177152	2.16482	0.0304017	0.167062	192.9	0.716234	0.208829	3.42977	0.000604096	0.00589869	201.714	0.948228	0.190642	4.97387	6.56289e-07	1.42156e-05	192.044	0.408312	0.224953	1.8151	0.0695085	0.234201
Whsc1l1	ENSMUSG00000054823	protein_coding	8	25601601	25719667	+	825.977	0.189705	0.126368	1.50121	0.133303	0.410977	894.719	0.348442	0.138227	2.52079	0.011709	0.0618735	823.433	0.677836	0.136318	4.97246	6.61079e-07	1.43031e-05	863.952	0.337255	0.158808	2.12366	0.0336982	0.146095
Rpl26	ENSMUSG00000060938	protein_coding	11	68901583	68906989	+	4508.41	-0.265636	0.201958	-1.3153	0.18841	0.496781	5497.04	0.0274083	0.217004	0.126303	0.899492	0.960779	4950.62	-0.750933	0.151097	-4.96987	6.69966e-07	1.44297e-05	5247.42	-0.351161	0.18446	-1.90373	0.0569458	0.205491
Orm2	ENSMUSG00000061540	protein_coding	4	63362449	63365878	+	6.29341	1.1059	0.362123	3.05393	0.00225861	0.0247111	5.31429	1.01487	0.454591	2.23249	0.0255828	0.11025	7.45407	1.77841	0.357882	4.96926	6.72103e-07	1.44593e-05	4.46741	1.24428	0.483928	2.57121	0.0101345	0.061761
Ndufa4	ENSMUSG00000029632	protein_coding	6	11900373	11907446	-	2185.77	-0.156469	0.176945	-0.88428	0.376545	0.691293	2219.14	-0.211372	0.197715	-1.06908	0.285035	0.545036	2227.93	-0.711243	0.143178	-4.96755	6.78043e-07	1.45706e-05	2175.04	-0.549782	0.168935	-3.25441	0.0011363	0.0113023
[truncated: 6,272 more rows]
