# Supplementary material for: A temporal classifier predicts histopathology state and parses acute-chronic phasing in inflammatory bowel disease patients
Source: Commun Biol. 2023 Jan 24;6:95. doi: 10.1038/s42003-023-04469-y (PMC9873918; doi:10.1038/s42003-023-04469-y)
Supplement: Supplementary file 7 — Supplementary Data 4 [file 42003_2023_4469_MOESM7_ESM.xlsx]

## Sheet: timepoint_sp_diff_splic_results
GeneID	GeneName	GeneBiotype	Chr	Strand	NExons	day5_F_test_FDR	day5_simes_FDR	day12_F_test_FDR	day12_simes_FDR	day17_F_test_FDR	day17_simes_FDR	day36_F_test_FDR	day36_simes_FDR
ENSMUSG00000024421	Lama3	protein_coding	18	+	75	2.38846e-18	0.200922	0.707687	0.996546	1	0.99703	3.15082e-29	0.021707
ENSMUSG00000027651	Rprd1b	protein_coding	2	+	19	1.62816e-12	2.41178e-18	1.91953e-06	3.80759e-08	5.21115e-05	0.0292938	2.24054e-08	4.85733e-09
ENSMUSG00000034842	Art3	protein_coding	5	+	27	1.67213e-07	2.19293e-15	3.19157e-05	1.4405e-08	1	0.200061	1	0.0822655
ENSMUSG00000022884	Eif4a2	protein_coding	16	+	62	1	0.997002	3.43095e-15	0.116443	1	0.99703	1	0.997818
ENSMUSG00000021870	Slmap	protein_coding	14	-	54	0.00407883	0.860207	1.80426e-13	0.180289	5.08006e-14	0.0103263	0.000587431	0.997818
ENSMUSG00000032366	Tpm1	protein_coding	9	-	47	0.668003	0.726729	0.000705633	0.41669	5.08006e-14	0.111099	0.000634339	0.997818
ENSMUSG00000018171	Vmp1	protein_coding	11	-	25	6.75577e-11	0.000191477	6.02514e-09	0.000189697	3.53404e-05	0.094404	1.57808e-13	0.00278402
ENSMUSG00000025583	Rptor	protein_coding	11	+	52	1	0.997002	0.00305678	0.996546	7.412e-11	0.140138	1	0.997818
ENSMUSG00000028525	Pde4b	protein_coding	4	+	32	6.81403e-06	0.155389	1.1537e-10	0.114989	1	0.99703	0.128816	0.997818
ENSMUSG00000057375	Yipf1	protein_coding	4	+	30	1	0.997002	1	0.996546	2.56801e-10	8.74951e-06	0.106579	0.181244
ENSMUSG00000053332	Gas5	processed_transcript	1	+	53	4.01765e-09	0.646638	0.869035	0.28206	1	0.99703	1	0.997818
ENSMUSG00000057342	Sphk2	protein_coding	7	-	11	1	0.997002	2.17289e-06	4.75954e-09	1	0.99703	1	0.997818
ENSMUSG00000030714	Ccdc101	protein_coding	7	+	23	0.00970467	5.33559e-08	6.80157e-07	5.05914e-09	0.280151	0.0175108	0.0573162	8.82926e-05
ENSMUSG00000031072	Oraov1	protein_coding	7	+	9	7.85637e-07	1.09985e-08	1	0.996546	1	0.815531	0.779604	0.383512
ENSMUSG00000030688	Stard10	protein_coding	7	+	25	0.76884	0.0270806	0.00290007	1.52383e-08	1	0.99703	1	0.997818
ENSMUSG00000037318	Traf3ip3	protein_coding	1	-	30	1	0.154763	0.0934486	6.50759e-05	0.486832	0.0121368	0.0253377	2.16004e-08
ENSMUSG00000025574	Tk1	protein_coding	11	-	16	1	0.802241	1	0.996546	6.0953e-08	6.27892e-06	0.533419	0.596152
ENSMUSG00000022010	Tsc22d1	protein_coding	14	+	40	1	0.940527	0.11144	0.996546	5.91099e-07	0.808501	8.97526e-08	0.959509
ENSMUSG00000040351	Ankib1	protein_coding	5	-	20	0.904786	0.997002	4.07758e-07	0.0385715	2.99015e-06	0.0404425	0.0144483	0.289937
ENSMUSG00000040407	Akap9	protein_coding	5	+	70	8.44695e-07	0.737603	0.88578	0.948425	0.569505	0.99703	1	0.997818
ENSMUSG00000024737	Slc15a3	protein_coding	19	+	15	0.852736	0.0646602	0.000705633	9.98023e-07	0.752352	0.0690067	1	0.649733
ENSMUSG00000032413	Rasa2	protein_coding	9	-	29	0.976281	0.91174	0.00156102	0.036121	0.330953	0.821245	1.20599e-06	0.00453929
ENSMUSG00000023830	Igf2r	protein_coding	17	-	54	1	0.758983	0.707905	1.68038e-06	1	0.99703	1	0.997818
ENSMUSG00000029221	Slc30a9	protein_coding	5	+	23	0.0140031	3.21224e-06	1	0.110006	1	0.99703	1	0.997818
ENSMUSG00000025314	Ptprj	protein_coding	2	-	27	0.0237151	3.36905e-06	1	0.996546	1	0.99703	1	0.997818
ENSMUSG00000040952	Rps19	protein_coding	7	+	28	4.63136e-06	0.00773593	0.977625	0.996546	1	0.99703	0.412136	0.490621
ENSMUSG00000027957	Slc35a3	protein_coding	3	-	15	4.69221e-06	0.00259558	1	0.996546	1	0.99703	1	0.997818
ENSMUSG00000074578	1500012F01Rik	protein_coding	2	+	17	4.69221e-06	0.0270806	1	0.996546	1	0.99703	1	0.997818
ENSMUSG00000030706	Mrpl48	protein_coding	7	-	21	5.40533e-06	0.0557406	1	0.996546	3.56757e-05	0.0167799	1	0.997818
ENSMUSG00000058318	Phf21a	protein_coding	2	+	57	1	0.997002	0.0518381	0.996546	7.554e-06	0.99703	0.205321	0.997818
ENSMUSG00000021771	Vdac2	protein_coding	14	+	28	1	0.237271	1	0.996546	0.0214494	8.74951e-06	1	0.653798
ENSMUSG00000035202	Lars2	protein_coding	9	+	21	1	0.997002	1	0.0195631	0.203142	8.74951e-06	1	0.997818
ENSMUSG00000002668	Dennd1c	protein_coding	17	-	19	1	0.997002	9.37456e-06	0.575329	0.0632595	0.334681	0.000852097	0.997818
ENSMUSG00000028603	Scp2	protein_coding	4	-	28	1	0.92901	1.02976e-05	0.377264	1	0.99703	0.983863	0.997818
ENSMUSG00000020888	Dvl2	protein_coding	11	+	23	0.088848	0.997002	1	0.996546	0.00451309	0.403146	1.0719e-05	0.843743
ENSMUSG00000034377	Tulp4	protein_coding	17	+	32	0.631038	0.997002	1	0.996546	1.39328e-05	0.0244341	0.130254	0.445969
ENSMUSG00000036138	Acaa1a	protein_coding	9	+	31	0.535729	0.0997616	0.42121	1.65198e-05	1	0.99703	1	0.358413
ENSMUSG00000045103	Dmd	protein_coding	X	+	100	1	0.997002	1.80958e-05	0.774585	1	0.99703	1	0.997818
ENSMUSG00000062825	Actg1	protein_coding	11	-	23	0.0511369	0.0557406	0.000906917	1.86948e-05	1	0.99703	1	0.997818
ENSMUSG00000025885	Myo5b	protein_coding	18	+	58	1	0.997002	1	0.996546	0.401931	0.90694	1.91046e-05	0.531738
ENSMUSG00000062210	Tnfaip8	NA	18	+	30	1	0.997002	1	0.996546	1.96825e-05	0.165252	0.96995	0.997818
ENSMUSG00000031256	Cstf2	protein_coding	X	+	29	0.853753	0.0575789	0.000758303	2.49045e-05	1	0.99703	1	0.997818
ENSMUSG00000004221	Ikbkg	protein_coding	X	+	37	1	0.997002	0.604732	2.85373e-05	1	0.334681	1	0.997818
ENSMUSG00000007034	Slc44a4	protein_coding	17	+	25	0.116035	2.99108e-05	1	0.996546	1	0.99703	1	0.0744874
ENSMUSG00000021666	Gfm2	protein_coding	13	+	41	0.000115156	2.99108e-05	0.0913356	0.0407388	1	0.649073	0.319917	0.825133
ENSMUSG00000087142	Gm12454	antisense	4	-	6	0.37638	0.877665	3.63425e-05	0.0301976	1	0.700484	1	0.997818
ENSMUSG00000040528	Milr1	protein_coding	11	+	17	3.92913e-05	6.79254e-05	0.430986	0.0505888	1	0.99703	1	0.138206
ENSMUSG00000059323	Tonsl	protein_coding	15	-	28	1	0.997002	1	0.316852	0.102954	4.57337e-05	1	0.997818
ENSMUSG00000029771	Irf5	protein_coding	6	+	17	4.77115e-05	0.0792526	1	0.996546	0.0161999	0.369527	0.0796018	0.65251
ENSMUSG00000002384	Bmp8b	protein_coding	4	+	9	9.87248e-05	4.81108e-05	0.430986	0.142489	1	0.41128	1	0.997818
ENSMUSG00000033721	Vav3	protein_coding	3	+	30	0.00018648	0.861469	0.889764	0.996546	7.83801e-05	0.99703	0.000222064	0.997818
ENSMUSG00000027603	Ggt7	protein_coding	2	-	6	0.000144125	7.84273e-05	1	0.996546	1	0.99703	1	0.997818
ENSMUSG00000038034	Igsf8	protein_coding	1	+	14	1	0.997002	8.25839e-05	0.00870908	0.560484	0.862807	1	0.997818
ENSMUSG00000019907	Ppp1r12a	protein_coding	10	+	26	1	0.914886	0.00524069	0.000116533	1	0.99703	1	0.997818
ENSMUSG00000051674	Dcun1d4	protein_coding	5	+	21	1	0.997002	0.000120541	0.316852	0.0423532	0.203823	0.390477	0.960673
ENSMUSG00000026069	Il1rl1	protein_coding	1	+	14	0.00145235	0.0022414	0.000141768	0.00354947	1	0.99703	1	0.997818
ENSMUSG00000039166	Akap7	protein_coding	10	-	14	1	0.997002	0.000151105	0.238472	0.556567	0.99703	0.50265	0.712711
ENSMUSG00000026031	Cflar	protein_coding	1	+	35	0.00018648	0.792444	1	0.996546	0.95246	0.950926	1	0.997818
ENSMUSG00000004591	Pkn2	protein_coding	3	-	40	0.535729	0.166857	0.000191977	0.0105397	1	0.99703	1	0.997818
ENSMUSG00000020610	Amz2	protein_coding	11	+	21	1	0.997002	0.000198898	0.00124287	0.0623506	0.0459767	0.948444	0.997818
ENSMUSG00000087017	4930417H01Rik	processed_transcript	2	+	13	0.0586212	0.000221137	1	0.49017	1	0.99703	0.0832299	0.0021285
ENSMUSG00000024163	Mapk8ip3	protein_coding	17	-	65	1	0.603672	0.049901	0.000225022	0.0792347	0.00452426	1	0.997818
ENSMUSG00000031438	Rnf128	protein_coding	X	+	13	1	0.888735	0.0819771	0.000225022	1	0.99703	1	0.199472
ENSMUSG00000073557	Ppp1r12b	protein_coding	1	-	39	1	0.997002	0.000266178	0.804732	0.0425802	0.99703	1	0.997818
ENSMUSG00000036833	Pnpla7	protein_coding	2	+	62	0.799747	0.997002	1	0.996546	0.000300256	0.431166	1	0.997818
ENSMUSG00000068551	Zfp467	protein_coding	6	-	19	1	0.997002	1	0.996546	0.000325969	0.274067	0.363524	0.289937
ENSMUSG00000026098	Pms1	protein_coding	1	-	20	1	0.997002	0.000370919	0.404154	1	0.99703	1	0.997818
ENSMUSG00000019820	Utrn	protein_coding	10	-	74	1	0.997002	0.0793293	0.00830668	0.155072	0.481397	0.000414281	0.0160826
ENSMUSG00000057092	Fxyd3	protein_coding	7	-	23	0.000573325	0.00123431	1	0.996546	1	0.99703	1	0.997818
ENSMUSG00000030204	Ddx47	protein_coding	6	+	26	0.011978	0.000577954	1	0.996546	1	0.99703	1	0.997818
ENSMUSG00000036560	Lgi4	protein_coding	7	+	11	0.0439912	0.000577954	1	0.906225	0.950435	0.662038	1	0.997818
ENSMUSG00000022270	Fam134b	protein_coding	15	+	12	0.000579872	0.103242	0.38466	0.823922	1	0.99703	0.21102	0.724094
ENSMUSG00000070390	Nlrp1b	protein_coding	11	-	21	0.0349888	0.000596613	0.0024881	0.0491492	1	0.90621	0.470881	0.517829
ENSMUSG00000079355	Ackr4	NA	9	-	5	1	0.758983	0.00189594	0.000599891	1	0.808501	1	0.840321
ENSMUSG00000025812	Pard3	protein_coding	8	+	59	1	0.997002	0.000705633	0.00489913	1	0.99703	1	0.997818
ENSMUSG00000036078	Sigmar1	protein_coding	4	-	17	0.000727138	0.103242	0.00527006	0.019421	0.721843	0.99703	1	0.997818
ENSMUSG00000027207	Galk2	protein_coding	2	+	21	1	0.997002	1	0.996546	0.481238	0.00074333	1	0.997818
ENSMUSG00000079469	Pigb	NA	9	-	24	0.76426	0.614818	1	0.996546	0.113085	0.00074333	1	0.29634
ENSMUSG00000046727	Cystm1	protein_coding	18	+	11	1	0.997002	1	0.996546	0.0107915	0.000771475	0.112097	0.00864575
ENSMUSG00000037805	Rpl10a	protein_coding	17	+	16	0.000778253	0.10098	0.650435	0.130746	1	0.99703	1	0.997818
ENSMUSG00000024294	Mib1	protein_coding	18	+	32	0.04188	0.572719	0.000799665	0.170953	1	0.990174	1	0.997818
ENSMUSG00000030588	Yif1b	protein_coding	7	+	13	1	0.997002	1	0.996546	1	0.983802	0.000852097	0.0105959
ENSMUSG00000057315	Arhgap24	protein_coding	5	+	16	0.588799	0.722466	0.000964167	0.00266954	0.981539	0.99703	0.0716134	0.501555
ENSMUSG00000007415	Gatad1	protein_coding	5	-	10	0.0384944	0.191549	0.0134757	0.00115419	1	0.99703	1	0.997818
ENSMUSG00000030826	Bcat2	protein_coding	7	+	18	1	0.997002	0.0734881	0.00115419	1	0.99703	1	0.997818
ENSMUSG00000030852	Tacc2	protein_coding	7	+	22	0.78176	0.403537	0.432208	0.00115419	1	0.638833	1	0.358413
ENSMUSG00000029994	Anxa4	protein_coding	6	-	24	1	0.572719	1	0.942471	0.0236026	0.00118866	1	0.360203
ENSMUSG00000086503	Xist	lincRNA	X	-	13	1	0.997002	0.0293087	0.777947	0.00124728	0.23426	0.423734	0.997818
ENSMUSG00000038708	Golga4	protein_coding	9	+	24	0.532693	0.00127802	1	0.109452	1	0.99703	1	0.997818
ENSMUSG00000069769	Msi2	protein_coding	11	-	22	1	0.91174	1	0.996546	0.0162418	0.00131884	0.21102	0.648556
ENSMUSG00000041453	Rpl21	protein_coding	5	+	16	0.17106	0.0013755	1	0.996546	1	0.99703	1	0.358413
ENSMUSG00000048911	Rnf24	protein_coding	2	-	11	0.116035	0.997002	0.00148123	0.177571	1	0.99703	1	0.997818
ENSMUSG00000028382	Ptbp3	protein_coding	4	-	40	0.00163005	0.0575789	1	0.996546	1	0.99703	1	0.997818
ENSMUSG00000029860	Zyx	protein_coding	6	+	12	1	0.997002	0.176831	0.00164723	1	0.99703	1	0.997818
ENSMUSG00000030303	Far2	protein_coding	6	+	14	1	0.997002	0.0933238	0.00166039	1	0.99703	1	0.997818
ENSMUSG00000028410	Dnaja1	protein_coding	4	+	28	1	0.997002	0.39222	0.00166288	1	0.0865305	1	0.997818
ENSMUSG00000013878	Rnf170	protein_coding	8	+	21	1	0.997002	0.00167386	0.656975	1	0.99703	1	0.997818
ENSMUSG00000022842	Ece2	protein_coding	16	+	17	1	0.997002	0.00167386	0.656114	1	0.99703	1	0.997818
ENSMUSG00000037266	D4Wsu53e	protein_coding	4	+	23	1	0.997002	0.119394	0.996546	1	0.99703	0.00167943	0.29634
ENSMUSG00000029165	Agbl5	protein_coding	5	+	38	1	0.997002	1	0.996546	0.00185197	0.34017	0.00705552	0.648556
ENSMUSG00000003617	Cp	protein_coding	3	+	46	1	0.997002	1	0.00198611	1	0.99703	1	0.997818
ENSMUSG00000026123	Plekhb2	protein_coding	1	+	12	1	0.997002	1	0.996546	0.556567	0.0445429	0.014931	0.0021285
ENSMUSG00000034579	Pla2g3	protein_coding	11	+	11	0.147532	0.0284886	1	0.996546	0.00667166	0.00229451	1	0.997818
ENSMUSG00000050565	Tor1aip2	protein_coding	1	+	21	0.0025329	0.449124	1	0.833393	1	0.99703	1	0.997818
ENSMUSG00000011179	Odc1	protein_coding	12	+	12	1	0.163886	0.142995	0.00260987	1	0.99703	1	0.997818
ENSMUSG00000048000	Gigyf2	protein_coding	1	+	67	1	0.997002	0.142888	0.996546	0.00291559	0.906547	1	0.739862
ENSMUSG00000026879	Gsn	protein_coding	2	+	21	1	0.997002	0.00305678	0.00293767	1	0.99703	1	0.997818
ENSMUSG00000052609	Plekhg3	protein_coding	12	+	19	1	0.287631	0.144633	0.00314495	1	0.99703	1	0.997818
ENSMUSG00000061759	1700052N19Rik	protein_coding	10	+	14	0.322731	0.997002	1	0.996546	0.0153145	0.00335873	0.763477	0.997818
ENSMUSG00000028649	Macf1	protein_coding	4	-	136	1	0.997002	0.00376853	0.0122246	1	0.99703	1	0.997818
ENSMUSG00000027901	Dennd2d	protein_coding	3	+	20	0.20477	0.263635	0.100091	0.0105397	0.0218046	0.00376986	0.0599058	0.448874
ENSMUSG00000028906	Epb4.1	protein_coding	4	-	41	1	0.997002	0.0141883	0.00381136	0.486832	0.528536	1	0.997818
ENSMUSG00000063889	Crem	protein_coding	18	-	42	0.0038642	0.614818	1	0.608665	1	0.99703	1	0.997818
ENSMUSG00000040606	Kazn	protein_coding	4	-	15	0.139983	0.00408526	1	0.996546	1	0.99703	1	0.997818
ENSMUSG00000030867	Plk1	protein_coding	7	+	10	1	0.997002	0.00425723	0.180289	1	0.99703	1	0.997818
ENSMUSG00000038569	Rad9b	protein_coding	5	-	17	1	0.997002	0.00425723	0.110679	1	0.99703	1	0.997818
ENSMUSG00000029088	Kcnip4	protein_coding	5	-	14	1	0.997002	0.00934079	0.00443871	1	0.808501	0.169655	0.596152
ENSMUSG00000024055	Cyp4f13	protein_coding	17	-	24	0.200932	0.973526	0.432894	0.0195631	0.646324	0.0196656	0.106579	0.00453929
ENSMUSG00000036026	Tmem63b	protein_coding	17	-	35	1	0.00530163	1	0.991281	1	0.0239746	1	0.00453929
ENSMUSG00000028936	Rpl22	protein_coding	4	+	19	0.257596	0.610166	0.00467057	0.0599631	1	0.99703	1	0.843743
ENSMUSG00000027605	Acss2	protein_coding	2	+	41	0.00485387	0.453011	1	0.996546	1	0.99703	1	0.997818
ENSMUSG00000046027	Stard5	protein_coding	7	+	12	1	0.997002	0.22574	0.00486793	1	0.99703	0.90155	0.0767226
ENSMUSG00000015968	Cacna1d	protein_coding	14	-	43	1	0.382989	0.650435	0.00489913	1	0.99703	1	0.997818
ENSMUSG00000024621	Csf1r	protein_coding	18	+	22	0.987549	0.103242	0.880607	0.00489913	1	0.99703	1	0.997818
ENSMUSG00000028163	Nfkb1	protein_coding	3	-	34	1	0.997002	0.264204	0.202452	1	0.99703	0.00500203	0.596152
ENSMUSG00000031816	Mthfsd	protein_coding	8	-	36	0.00519076	0.946512	1	0.996546	1	0.99703	0.00835359	0.997818
ENSMUSG00000038074	Fkbp14	protein_coding	6	-	12	0.0701852	0.997002	0.00527006	0.0847174	1	0.99703	1	0.997818
ENSMUSG00000012350	Ehf	protein_coding	2	-	23	1	0.997002	1	0.678788	0.00530541	0.16637	0.0133662	0.419747
ENSMUSG00000012405	Rpl15	protein_coding	14	-	12	1	0.997002	0.00597623	0.115139	1	0.99703	1	0.997818
ENSMUSG00000068036	Mllt4	protein_coding	17	+	67	1	0.997002	0.00597623	0.122435	1	0.99703	1	0.997818
ENSMUSG00000006276	Eps15l1	protein_coding	8	-	24	1	0.997002	1	0.996546	1	0.99703	0.00644637	0.997818
ENSMUSG00000074604	Mgst2	protein_coding	3	+	17	1	0.997002	1	0.996546	0.0138393	0.0895671	0.0066233	0.965898
ENSMUSG00000024811	Tnks2	protein_coding	19	+	44	0.819638	0.00679051	1	0.205776	1	0.99703	1	0.997818
ENSMUSG00000020458	Rtn4	protein_coding	11	+	23	0.651698	0.203454	0.5334	0.591406	1	0.99703	0.00680854	0.289937
ENSMUSG00000017404	Rpl19	protein_coding	11	+	9	0.197368	0.00685461	1	0.996546	1	0.99703	1	0.358413
ENSMUSG00000039852	Rere	protein_coding	4	+	37	0.481642	0.91478	1	0.996546	0.00705575	0.99703	0.533419	0.997818
ENSMUSG00000017288	Vps53	protein_coding	11	-	37	1	0.997002	0.0217263	0.00731088	1	0.50082	1	0.997818
ENSMUSG00000039699	Batf2	protein_coding	19	+	12	0.281395	0.00744943	1	0.650722	1	0.641279	1	0.997818
ENSMUSG00000001924	Uba1	protein_coding	X	+	33	0.00797045	0.898972	1	0.589535	1	0.99703	1	0.997818
ENSMUSG00000028890	Mtf1	protein_coding	4	+	16	1	0.652352	0.382757	0.00801318	0.556342	0.226134	1	0.108073
ENSMUSG00000039795	Zfand1	protein_coding	3	-	21	1	0.997002	1	0.996546	0.0359749	0.00862446	1	0.997818
ENSMUSG00000024073	Birc6	protein_coding	17	+	120	1	0.997002	1	0.0412196	1	0.99703	1	0.00864575
ENSMUSG00000071984	Fndc1	protein_coding	17	-	28	1	0.898972	0.0087647	0.32465	1	0.99703	1	0.997818
ENSMUSG00000036120	Rfxank	protein_coding	8	-	9	1	0.997002	0.219324	0.00899726	1	0.99703	1	0.997818
ENSMUSG00000042292	Mkl1	protein_coding	15	-	23	0.322731	0.997002	0.00934079	0.976289	0.996437	0.99703	1	0.997818
ENSMUSG00000025283	Sat1	protein_coding	X	-	20	0.00970467	0.178178	1	0.996546	1	0.99703	1	0.997818
ENSMUSG00000027797	Dclk1	protein_coding	3	+	19	1	0.997002	0.22574	0.00978024	1	0.99703	1	0.997818
ENSMUSG00000042032	Mat2b	protein_coding	11	-	20	1	0.997002	0.793581	0.957609	0.00993533	0.274067	1	0.997818
ENSMUSG00000028965	Tnfrsf9	protein_coding	4	+	6	1	0.997002	0.762058	0.316852	0.512809	0.175203	0.0340936	0.0102924
ENSMUSG00000063406	Tmed5	protein_coding	5	-	10	0.0795321	0.0103022	0.0974478	0.134406	1	0.99703	1	0.997818
ENSMUSG00000025968	Ndufs1	protein_coding	1	-	23	1	0.997002	1	0.996546	1	0.0103263	1	0.997818
ENSMUSG00000021365	Nedd9	protein_coding	13	-	9	0.0109694	0.0557406	0.338554	0.363478	1	0.99703	0.566412	0.531738
ENSMUSG00000029030	Tprgl	protein_coding	4	-	12	0.631038	0.973526	0.0110829	0.0165332	1	0.99703	1	0.997818
ENSMUSG00000024091	Vapa	protein_coding	17	-	6	1	0.572719	0.0591385	0.011434	1	0.99703	1	0.997818
ENSMUSG00000056666	Retsat	protein_coding	6	+	17	0.455541	0.327498	1	0.852306	0.0915085	0.0119561	0.337107	0.649733
ENSMUSG00000020738	Sumo2	protein_coding	11	-	13	0.011978	0.877815	1	0.996546	1	0.99703	1	0.997818
ENSMUSG00000041506	Rrp9	protein_coding	9	+	20	1	0.997002	0.655433	0.0129184	1	0.575177	1	0.997818
ENSMUSG00000000740	Rpl13	protein_coding	8	+	12	0.17106	0.135334	1	0.996546	1	0.99703	0.21102	0.0131005
ENSMUSG00000074818	Pdzd7	protein_coding	19	-	17	0.200932	0.997002	0.639833	0.576932	1	0.99703	0.0133662	0.997818
ENSMUSG00000002812	Flii	protein_coding	11	-	36	0.0134103	0.200922	0.977625	0.996546	1	0.99703	1	0.997818
ENSMUSG00000031483	Erlin2	protein_coding	8	+	12	0.0134103	0.33666	1	0.996546	1	0.99703	1	0.997818
ENSMUSG00000034647	Ankrd12	protein_coding	17	-	26	1	0.997002	1	0.996546	0.0138912	0.121308	1	0.997818
ENSMUSG00000071253	Slc25a16	protein_coding	10	+	12	1	0.997002	0.0819771	0.0139126	1	0.99703	1	0.997818
ENSMUSG00000030282	Cmas	protein_coding	6	+	12	1	0.91174	0.201176	0.0139175	1	0.99703	1	0.997818
ENSMUSG00000020719	Ddx5	protein_coding	11	-	35	0.257596	0.0146117	1	0.996546	1	0.99703	1	0.997818
ENSMUSG00000038080	Kdm1b	protein_coding	13	+	29	1	0.997002	0.329482	0.996546	0.0148636	0.99703	1	0.997818
ENSMUSG00000078919	Dpm1	protein_coding	2	-	10	1	0.508764	1	0.502193	0.0153145	0.018965	1	0.997818
ENSMUSG00000033713	Foxn3	protein_coding	12	-	20	0.856164	0.237271	0.0156621	0.316062	1	0.99703	1	0.997818
ENSMUSG00000032519	Slc25a38	protein_coding	9	+	17	0.0156697	0.449124	1	0.996546	1	0.99703	1	0.997818
ENSMUSG00000006423	C330007P06Rik	protein_coding	X	-	14	1	0.997002	1	0.94316	0.0156829	0.0656128	1	0.997818
ENSMUSG00000022119	Rbm26	protein_coding	14	-	31	1	0.997002	0.065877	0.0160747	1	0.99703	1	0.997818
ENSMUSG00000028949	Smarcd3	protein_coding	5	-	19	1	0.898972	0.236776	0.0160747	1	0.828559	1	0.997818
ENSMUSG00000063015	Ccni	protein_coding	5	-	12	1	0.997002	0.0793293	0.0160747	1	0.99703	1	0.997818
ENSMUSG00000031584	Gsr	protein_coding	8	+	15	1	0.966004	0.590751	0.0162966	1	0.99703	1	0.997818
ENSMUSG00000031819	Emc8	protein_coding	8	-	18	0.063377	0.0170063	0.285416	0.0184655	0.316518	0.0546626	1	0.739862
ENSMUSG00000018363	Smurf2	protein_coding	11	-	30	1	0.533945	0.0625185	0.0184655	1	0.99703	1	0.997818
ENSMUSG00000029291	Rufy3	protein_coding	5	+	13	1	0.997002	0.571678	0.0185545	1	0.99703	1	0.997818
ENSMUSG00000030082	Sec61a1	protein_coding	6	-	31	0.897239	0.911807	1	0.996546	0.194937	0.018965	1	0.934087
ENSMUSG00000034006	Pqlc1	protein_coding	18	+	21	1	0.997002	1	0.996546	1	0.99703	0.019039	0.843743
ENSMUSG00000039156	Stim2	protein_coding	5	+	20	1	0.997002	0.892878	0.0195631	1	0.99703	1	0.997818
ENSMUSG00000063931	Pepd	protein_coding	7	+	25	1	0.997002	0.738443	0.0195631	1	0.528536	1	0.997818
ENSMUSG00000029270	Fam69a	protein_coding	5	-	7	0.5777	0.997002	1	0.996546	0.0952555	0.0196663	1	0.997818
ENSMUSG00000021000	Ctage5	protein_coding	12	+	53	0.0207563	0.997002	1	0.996546	1	0.99703	1	0.997818
ENSMUSG00000060636	Rpl35a	protein_coding	16	+	21	0.0351073	0.0210063	1	0.996546	1	0.99703	0.243306	0.0744781
ENSMUSG00000031821	Gins2	protein_coding	8	-	8	1	0.997002	1	0.996546	0.282792	0.0211594	1	0.762471
ENSMUSG00000046364	Rpl27a	protein_coding	7	+	19	0.0211645	0.348853	0.753868	0.84286	1	0.99703	1	0.997818
ENSMUSG00000067274	Rplp0	protein_coding	5	+	14	0.023009	0.405346	1	0.996546	1	0.99703	1	0.997818
ENSMUSG00000097347	Gm17275	lincRNA	1	+	2	1	0.997002	0.415348	0.363478	0.0237517	0.0292938	0.981516	0.954033
ENSMUSG00000035203	Epn1	protein_coding	7	+	22	1	0.997002	0.22574	0.0243323	1	0.99703	1	0.997818
ENSMUSG00000026409	Pfkfb2	protein_coding	1	-	20	1	0.997002	0.0244419	0.189788	1	0.99703	1	0.997818
ENSMUSG00000039087	Rreb1	protein_coding	13	+	32	0.0801422	0.802241	1	0.996546	0.0256675	0.99703	0.51418	0.997818
ENSMUSG00000032508	Myd88	protein_coding	9	-	11	1	0.997002	0.31138	0.0259832	1	0.99703	1	0.997818
ENSMUSG00000050199	Lgr4	protein_coding	2	+	23	1	0.997002	0.6926	0.0270267	1	0.99703	1	0.997818
ENSMUSG00000086938	4930481A15Rik	protein_coding	19	+	10	1	0.997002	0.0591385	0.0270267	1	0.99703	1	0.997818
ENSMUSG00000038650	Rnh1	protein_coding	7	-	11	0.5777	0.0270806	1	0.996546	1	0.99703	1	0.997818
ENSMUSG00000049606	Zfp644	protein_coding	5	-	33	1	0.997002	1	0.996546	0.0274235	0.99703	1	0.997818
ENSMUSG00000017776	Crk	protein_coding	11	+	10	1	0.973526	0.629588	0.0285826	1	0.99703	1	0.997818
ENSMUSG00000018736	Ndel1	protein_coding	11	-	18	1	0.308253	1	0.996546	1	0.590128	0.205321	0.0288895
ENSMUSG00000087444	Gm5475	protein_coding	15	+	2	0.668003	0.634433	0.0333579	0.0289429	0.339649	0.345621	0.948444	0.933051
ENSMUSG00000041992	Rapgef5	protein_coding	12	+	26	1	0.997002	0.028952	0.996546	1	0.99703	1	0.997818
ENSMUSG00000060538	Tmem219	protein_coding	7	-	18	0.456268	0.0557406	0.864112	0.316852	0.133106	0.42589	0.0294174	0.132279
ENSMUSG00000031171	Ftsj1	protein_coding	X	-	19	1	0.997002	1	0.996546	1	0.99703	0.0310607	0.997818
ENSMUSG00000026933	Camsap1	protein_coding	2	-	38	1	0.997002	0.0333513	0.78226	0.293221	0.851331	1	0.997818
ENSMUSG00000097397	Gm16861	lincRNA	16	-	3	1	0.997002	1	0.996546	0.0540836	0.0340074	1	0.997818
ENSMUSG00000028967	Errfi1	protein_coding	4	+	7	0.0349888	0.0468485	1	0.996546	1	0.99703	1	0.997818
ENSMUSG00000000544	Gpa33	protein_coding	1	+	14	0.0351073	0.0940789	1	0.862906	1	0.99703	1	0.762471
ENSMUSG00000018669	Cdk5rap3	protein_coding	11	-	33	0.0351073	0.440514	1	0.996546	1	0.99703	1	0.997818
ENSMUSG00000026657	Frmd4a	protein_coding	2	+	21	1	0.997002	0.0908445	0.0353478	0.0572423	0.698797	1	0.997818
ENSMUSG00000050395	Tnfsf15	protein_coding	4	-	4	1	0.997002	1	0.996546	0.0679071	0.0355277	1	0.997818
ENSMUSG00000045064	Zc2hc1c	protein_coding	12	+	2	1	0.997002	1	0.996546	0.0359752	0.0416247	0.873874	0.843743
ENSMUSG00000035530	Eif1	protein_coding	11	+	13	1	0.997002	1	0.996546	0.0360785	0.697325	1	0.997818
ENSMUSG00000046110	Serinc4	protein_coding	2	-	19	1	0.997002	0.311158	0.375956	0.0360785	0.5631	1	0.997818
ENSMUSG00000025702	March8	protein_coding	6	+	21	0.43162	0.91174	0.37769	0.036121	1	0.99703	1	0.997818
ENSMUSG00000056310	Tyw1	protein_coding	5	+	19	1	0.997002	1	0.996546	0.0632595	0.0363627	1	0.997818
ENSMUSG00000032525	Nktr	protein_coding	9	+	52	1	0.997002	0.0373611	0.996546	0.0875102	0.99703	0.90155	0.997818
ENSMUSG00000015714	Cers2	protein_coding	3	+	24	1	0.997002	0.381927	0.0377336	1	0.99703	1	0.997818
ENSMUSG00000026499	Acbd3	protein_coding	1	+	8	0.303146	0.0912111	0.353931	0.0377336	1	0.99703	1	0.997818
ENSMUSG00000035183	Slc24a5	protein_coding	2	+	6	1	0.997002	0.161404	0.0382097	1	0.99703	1	0.997818
ENSMUSG00000050010	Shisa3	protein_coding	5	+	4	1	0.997002	0.0793293	0.507593	0.330953	0.50082	0.0383068	0.0767226
ENSMUSG00000032624	Eml4	protein_coding	17	+	24	1	0.898972	0.982576	0.0385158	1	0.99703	1	0.997818
ENSMUSG00000039579	Grin3a	protein_coding	4	-	13	1	0.997002	0.762058	0.0385715	1	0.99703	1	0.997818
ENSMUSG00000021244	Ylpm1	protein_coding	12	+	32	0.220912	0.828009	0.0631271	0.996546	0.0394724	0.549105	1	0.997818
ENSMUSG00000002107	Celf2	protein_coding	2	-	40	1	0.997002	0.177025	0.89617	1	0.99703	0.0399975	0.97835
ENSMUSG00000026361	Cdc73	NA	1	-	20	1	0.997002	1	0.996546	0.84475	0.648506	0.0399975	0.997818
ENSMUSG00000060904	Arl1	protein_coding	10	+	11	0.0665398	0.792853	0.754018	0.986455	1	0.99703	0.0399975	0.843743
ENSMUSG00000022773	Ypel1	protein_coding	16	+	9	1	0.997002	0.0405727	0.28668	1	0.99703	1	0.997818
ENSMUSG00000087177	E130307A14Rik	processed_transcript	10	-	25	1	0.997002	0.0405727	0.771501	1	0.99703	1	0.997818
ENSMUSG00000040850	Psme4	protein_coding	11	+	59	1	0.997002	1	0.0405955	1	0.99703	1	0.997818
ENSMUSG00000052446	Zfp961	protein_coding	8	+	20	0.635566	0.433567	0.896962	0.0407388	1	0.99703	1	0.596152
ENSMUSG00000029131	Dnajb6	protein_coding	5	+	25	1	0.997002	1	0.996546	0.0411251	0.226134	1	0.997818
ENSMUSG00000023092	Fhl1	protein_coding	X	+	24	1	0.997002	0.0415409	0.331594	0.360412	0.200061	0.21102	0.412596
ENSMUSG00000019518	Ap4m1	protein_coding	5	+	26	1	0.997002	1	0.996546	1	0.0416247	1	0.997818
ENSMUSG00000027809	Etfdh	protein_coding	3	-	20	1	0.91174	0.529887	0.666031	0.80732	0.0416247	1	0.997818
ENSMUSG00000004789	Dlst	protein_coding	12	+	15	1	0.997002	0.707905	0.996546	0.0420664	0.775832	1	0.997818
ENSMUSG00000027569	Mrgbp	protein_coding	2	+	15	1	0.801831	1	0.591406	0.0420664	0.99703	1	0.997818
ENSMUSG00000032352	Lrrc1	protein_coding	9	-	29	1	0.997002	1	0.78226	0.418941	0.0425797	1	0.289937
ENSMUSG00000037260	Hgsnat	protein_coding	8	-	18	1	0.997002	1	0.0453647	1	0.99703	1	0.997818
ENSMUSG00000058600	Rpl30	protein_coding	15	-	17	0.0462998	0.237271	1	0.996546	1	0.99703	1	0.997818
ENSMUSG00000028381	Ugcg	protein_coding	4	+	15	1	0.997002	1	0.0472461	1	0.368459	1	0.997818
ENSMUSG00000001435	Col18a1	protein_coding	10	-	48	1	0.2279	1	0.0476605	1	0.99703	1	0.97835
ENSMUSG00000019143	Hars2	protein_coding	18	+	24	1	0.997002	0.187333	0.0484876	1	0.99703	1	0.997818
ENSMUSG00000026618	Iars2	protein_coding	1	-	32	1	0.972218	1	0.0484876	1	0.99703	1	0.997818
ENSMUSG00000031447	Lamp1	protein_coding	8	+	9	1	0.997002	0.400642	0.0484876	1	0.99703	1	0.997818
ENSMUSG00000040234	Tm7sf3	protein_coding	6	-	17	1	0.997002	0.147578	0.0484876	1	0.60201	1	0.596152
ENSMUSG00000057666	Gapdh	protein_coding	6	-	24	0.17106	0.967914	0.049756	0.202452	1	0.99703	0.237463	0.648828
ENSMUSG00000031622	Sin3b	protein_coding	8	+	20	1	0.997002	0.049901	0.3061	1	0.99703	1	0.997818
