# Supplementary material for: A temporal classifier predicts histopathology state and parses acute-chronic phasing in inflammatory bowel disease patients
Source: Commun Biol. 2023 Jan 24;6:95. doi: 10.1038/s42003-023-04469-y (PMC9873918; doi:10.1038/s42003-023-04469-y)
Supplement: Supplementary file 9 — Supplementary Data 6 [file 42003_2023_4469_MOESM9_ESM.xlsx]

## Sheet: Sheet1
Region	Comparison	CD			UC
		signature-length	rank	FDR	signature-length	rank	FDR
Ileum	Inflamed vs control	2648	1	8.15565e-163	15	N.S.	N.S.
	Non-inflamed vs control	1999	1	2.22e-100	167	N.S.	N.S.
	Inflamed vs non-inflamed	981	N.S.	N.S.	5	N.S.	N.S.
Cecum	Inflamed vs control	185	N.S.	N.S.	96	N.S.	N.S.
	Non-inflamed vs control	7	N.S.	N.S.	39	N.S.	N.S.
	Inflamed vs non-inflamed	49	N.S.	N.S.	51	N.S.	N.S.
Right Colon	Inflamed vs control	41	N.S.	N.S.	24	N.S.	N.S.
	Non-inflamed vs control	13	N.S.	N.S.	6	N.S.	N.S.
	Inflamed vs non-inflamed	98	N.S.	N.S.	24	N.S.	N.S.
Transverse	Inflamed vs control	3	N.S.	N.S.	408	N.S.	N.S.
	Non-inflamed vs control	491	N.S.	N.S.	54	N.S.	N.S.
	Inflamed vs non-inflamed	2	N.S.	N.S.	4	N.S.	N.S.
Left Colon	Inflamed vs control	7	N.S.	N.S.	69	N.S.	N.S.
	Non-inflamed vs control	6	N.S.	N.S.	4	N.S.	N.S.
	Inflamed vs non-inflamed	43	N.S.	N.S.	783	N.S.	N.S.
Sigmoid	Inflamed vs control	1	N.S.	N.S.	2	N.S.	N.S.
	Non-inflamed vs control	5	N.S.	N.S.	3	N.S.	N.S.
	Inflamed vs non-inflamed	75	N.S.	N.S.	50	N.S.	N.S.
Rectum	Inflamed vs control	1513	N.S.	N.S.	3183	N.S.	N.S.
	Non-inflamed vs control	141	N.S.	N.S.	254	N.S.	N.S.
	Inflamed vs non-inflamed	702	N.S.	N.S.	1156	N.S.	N.S.
