# Supplementary material for: A temporal classifier predicts histopathology state and parses acute-chronic phasing in inflammatory bowel disease patients
Source: Commun Biol. 2023 Jan 24;6:95. doi: 10.1038/s42003-023-04469-y (PMC9873918; doi:10.1038/s42003-023-04469-y)
Supplement: Supplementary file 10 — Supplementary Data 7 [file 42003_2023_4469_MOESM10_ESM.xlsx]

## Sheet: Sheet1
GeneName	EnsemblID	Cluster	EntrezID	GeneBiotype	Chr	Start	End	Strand	baseMean	day12_log2FoldChange	day17_log2FoldChange	day36_log2FoldChange	lfcSE	pvalue	padj
Lox	ENSMUSG00000024529	D	16948	protein_coding	18	52516069	52529867	-	344.587	2.78808	0.341925	0.638835	0.401574	4.71139e-13	7.58393e-09
Plp1	ENSMUSG00000031425	C	18823	protein_coding	X	136822671	136839733	+	67.8687	-1.78934	-1.40749	-1.42877	0.259006	6.32184e-12	5.08813e-08
Cadm1	ENSMUSG00000032076	C	54725	protein_coding	9	47530173	47857637	+	155.564	-1.2918	-0.909899	-0.617355	0.178959	1.27225e-11	6.6025e-08
Cd177	ENSMUSG00000052212	B	68891	protein_coding	7	24743985	24760311	-	2663.78	2.32507	1.59251	2.03037	0.341808	1.64068e-11	6.6025e-08
Ighg2b	ENSMUSG00000076613	B	NA	IG_C_gene	12	113306389	113307933	-	235.746	3.72258	3.70175	5.71838	0.770942	4.54837e-11	1.4643e-07
Mmp7	ENSMUSG00000018623	D	17393	protein_coding	9	7692090	7699585	+	120.592	4.00353	1.1795	0.989536	0.60894	1.08184e-10	2.90239e-07
Map2	ENSMUSG00000015222	C	17756	protein_coding	1	66175273	66442583	+	197.214	-0.982291	-0.859015	-0.511068	0.150356	3.86989e-10	8.8991e-07
Arntl	ENSMUSG00000055116	C	11865	protein_coding	7	113207465	113314122	+	327.595	1.40787	-0.188765	-0.0765657	0.275808	5.32591e-10	1.07164e-06
Cadps	ENSMUSG00000054423	C	27062	protein_coding	14	12372563	12823079	-	108.833	-1.34471	-0.942242	-0.684086	0.203483	1.23499e-09	2.20886e-06
Nmu	ENSMUSG00000029236	C	56183	protein_coding	5	76333495	76363788	-	38.9872	-2.51307	-2.18884	-1.24521	0.414424	2.22912e-09	3.58822e-06
Gsdmc2	ENSMUSG00000056293	E	331063	protein_coding	15	63824346	63835949	-	4505.43	-1.46392	0.150372	-0.806497	0.289703	2.50068e-09	3.6594e-06
Igkv12-41	ENSMUSG00000095007	B	NA	IG_LV_gene	6	69858420	69858884	-	63.3912	2.3673	4.10444	4.86934	0.752713	4.5295e-09	6.07594e-06
Pou2af1	ENSMUSG00000032053	B	18985	protein_coding	9	51213690	51240079	+	115.077	2.34073	1.85729	2.74398	0.45782	6.22396e-09	7.70669e-06
Igkc	ENSMUSG00000076609	B	NA	IG_C_gene	6	70726435	70726757	+	2897.21	2.0816	2.2511	2.91635	0.468933	7.55964e-09	8.69196e-06
Gm16233	ENSMUSG00000085773	A	NA	antisense	3	144947561	144954878	+	50.8929	-1.08862	-2.79479	-1.09406	0.376598	9.74531e-09	1.0458e-05
Atp1a2	ENSMUSG00000007097	E	98660	protein_coding	1	172271709	172298064	-	199.957	-1.6683	-0.393838	-0.40321	0.290869	1.35212e-08	1.36032e-05
Dbp	ENSMUSG00000059824	E	13170	protein_coding	7	45705088	45710155	+	149.141	-2.17372	0.0651715	0.2222	0.455984	2.15618e-08	2.0381e-05
Sgk1	ENSMUSG00000019970	D	20393	protein_coding	10	21882184	21999903	+	2449.99	2.88879	1.21497	1.11378	0.466149	2.36704e-08	2.0381e-05
Unc80	ENSMUSG00000055567	C	329178	protein_coding	1	66468367	66699866	+	71.2408	-1.55416	-1.32584	-0.846302	0.259123	2.40566e-08	2.0381e-05
Ighv1-75	ENSMUSG00000096020	B	NA	IG_LV_gene	12	115833950	115834396	-	47.3578	4.79419	4.65792	6.13808	1.0086	3.12027e-08	2.39176e-05
Kcnt2	ENSMUSG00000052726	C	240776	protein_coding	1	140246216	140612063	+	79.4495	-1.07959	-1.36091	-0.770077	0.212461	3.04643e-08	2.39176e-05
Pirt	ENSMUSG00000048070	C	193003	protein_coding	11	66911981	66929876	+	86.9975	-1.28617	-1.39956	-1.13579	0.241353	3.7496e-08	2.74351e-05
Rps15	ENSMUSG00000063457	D	20054	protein_coding	10	80292453	80294114	+	2118.47	0.857188	0.378018	0.450509	0.144231	5.02401e-08	3.51615e-05
Ighg2c	ENSMUSG00000076612	B	NA	protein_coding	12	113285325	113288930	-	150.904	6.38416	6.8184	7.53898	1.26786	7.97641e-08	5.04677e-05
Ighv1-50	ENSMUSG00000094198	B	NA	IG_LV_gene	12	115119748	115120180	-	39.6281	1.01886	1.99482	4.44062	0.778967	8.15158e-08	5.04677e-05
Rpl23a	ENSMUSG00000058546	D	268449	protein_coding	11	78180932	78183584	-	438.881	1.47791	0.560111	0.453342	0.258726	7.81859e-08	5.04677e-05
Ighv1-22	ENSMUSG00000094561	B	NA	IG_LV_gene	12	114746273	114746706	-	75.17	4.97183	2.02307	4.52764	0.950971	1.02843e-07	6.13134e-05
Chodl	ENSMUSG00000022860	C	246048	protein_coding	16	78930948	78951733	+	113.665	-1.88098	-1.38731	-1.80244	0.36355	1.26427e-07	6.82196e-05
E2f2	ENSMUSG00000018983	A	242705	protein_coding	4	136172394	136196057	+	154.962	1.17899	0.383493	0.0451663	0.228641	1.29845e-07	6.82196e-05
Gnat3	ENSMUSG00000028777	E	242851	protein_coding	5	17962621	18019834	+	48.4134	-2.44878	-0.914823	-1.27837	0.432743	1.31379e-07	6.82196e-05
Ighv1-26	ENSMUSG00000094546	B	NA	IG_LV_gene	12	114788372	114788805	-	273.132	1.36796	1.36548	2.78986	0.475578	1.30773e-07	6.82196e-05
Tmem181c-ps	ENSMUSG00000093880	C	NA	protein_coding	17	6612646	6621267	-	277.609	-1.92988	-1.85251	-1.06817	0.349375	1.45354e-07	7.31174e-05
Ankrd12	ENSMUSG00000034647	E	106585	protein_coding	17	65967501	66077089	-	703.065	-0.488103	0.0890921	0.032341	0.116414	1.82289e-07	8.89182e-05
Rps26	ENSMUSG00000025362	D	27370	protein_coding	10	128624530	128626506	-	1905.21	1.09806	0.436203	0.201085	0.204137	2.03496e-07	9.63432e-05
Nfil3	ENSMUSG00000056749	A	18030	protein_coding	13	52967209	52981073	-	67.8586	1.63192	-0.445626	-0.881305	0.473428	3.2764e-07	0.000150686
Elavl4	ENSMUSG00000028546	C	15572	protein_coding	4	110203722	110351909	-	76.2238	-1.22042	-1.57649	-0.995907	0.261121	3.45236e-07	0.000153236
Gm129	ENSMUSG00000038550	D	229599	protein_coding	3	95878503	95882251	-	33.6113	-1.32031	0.656916	1.24864	0.4714	3.52222e-07	0.000153236
Gprasp2	ENSMUSG00000072966	C	245607	protein_coding	X	135839034	135844730	+	68.4227	-1.3479	-1.12097	-0.84949	0.243815	3.7257e-07	0.000157822
Tubb3	ENSMUSG00000062380	C	22152	protein_coding	8	123411424	123422015	+	108.665	-1.19893	-1.61995	-1.19701	0.271987	3.94068e-07	0.000162649
Gria2	ENSMUSG00000033981	C	14800	protein_coding	3	80684936	80802791	-	45.2187	-1.40091	-1.42244	-1.0989	0.276922	4.88653e-07	0.000196646
Acot7	ENSMUSG00000028937	D	70025	protein_coding	4	152178134	152271855	+	317.381	0.849048	0.258058	0.355142	0.158185	5.10671e-07	0.000200495
Snhg11	ENSMUSG00000044349	C	319317	protein_coding	2	158375638	158386145	+	91.1861	-1.36035	-1.13264	-0.988002	0.250159	5.4157e-07	0.000202736
Trp53inp1	ENSMUSG00000028211	B	60599	protein_coding	4	11156431	11174379	+	2462.77	1.07723	0.719573	0.903282	0.203394	5.32921e-07	0.000202736
Irf4	ENSMUSG00000021356	B	16364	protein_coding	13	30749226	30766927	+	125.1	1.69236	1.40496	2.28672	0.423353	6.2741e-07	0.000224432
Napb	ENSMUSG00000027438	C	17957	protein_coding	2	148693985	148732467	-	147.738	-0.920286	-0.735704	-0.866398	0.182206	6.26346e-07	0.000224432
Nox1	ENSMUSG00000031257	B	237038	protein_coding	X	134086421	134221956	-	309.431	2.95549	1.1973	1.84619	0.543741	7.24816e-07	0.000248242
Tacr2	ENSMUSG00000020081	C	21337	protein_coding	10	62252438	62265990	+	56.0084	-1.67906	-1.55545	-1.43928	0.329788	7.12797e-07	0.000248242
Prkg1	ENSMUSG00000052920	C	19091	protein_coding	19	30567551	31765033	-	160.895	-0.936666	-0.693753	-0.638906	0.172157	8.56279e-07	0.000287157
Egr1	ENSMUSG00000038418	C	13653	protein_coding	18	34859823	34864984	+	91.0064	-1.19556	-2.74447	-1.55271	0.455218	9.45262e-07	0.000310528
Igkv8-30	ENSMUSG00000076577	B	NA	IG_LV_gene	6	70117061	70117617	-	174.191	4.08258	3.06327	7.34024	1.22718	1.01112e-06	0.000325519
Dpt	ENSMUSG00000026574	E	56429	protein_coding	1	164796732	164824266	+	1569.74	-0.982344	-0.657755	-0.233761	0.19266	1.07479e-06	0.000337711
Rit2	ENSMUSG00000057455	E	19762	protein_coding	18	30973489	31317290	-	34.9907	-1.50329	-1.5463	-1.38431	0.321412	1.09095e-06	0.000337711
Mzb1	ENSMUSG00000024353	B	69816	protein_coding	18	35647266	35649367	-	156.013	2.39648	1.82715	2.95729	0.565998	1.12757e-06	0.000342464
Ereg	ENSMUSG00000029377	A	13874	protein_coding	5	91074617	91093649	+	498.718	0.340545	-2.05129	-1.51467	0.501721	1.26885e-06	0.00037119
Gpx8	ENSMUSG00000021760	A	69590	protein_coding	13	113042763	113046388	-	203.484	-0.541823	-1.32358	-0.759311	0.218993	1.26829e-06	0.00037119
Igkv14-111	ENSMUSG00000095771	B	NA	IG_LV_gene	6	68256404	68256869	+	195.762	3.16306	2.7833	4.23691	0.796233	1.29134e-06	0.00037119
Gfap	ENSMUSG00000020932	C	14580	protein_coding	11	102887336	102900912	-	39.9298	-2.09436	-2.26837	-2.10416	0.459431	1.36197e-06	0.000384626
Pdk4	ENSMUSG00000019577	D	27273	protein_coding	6	5483351	5496309	-	185.454	3.20482	1.41963	0.889126	0.60826	1.53837e-06	0.00042695
Rpl18a	ENSMUSG00000045128	D	76808	protein_coding	8	70894722	70897443	-	1834.25	0.965493	0.343919	0.305989	0.186245	1.61078e-06	0.000439471
Gapdh	ENSMUSG00000057666	D	14433	protein_coding	6	125161853	125166467	-	1794.51	0.679975	0.145648	0.0847398	0.144074	1.96146e-06	0.000526228
Grik2	ENSMUSG00000056073	C	14806	protein_coding	10	49099460	49788766	-	29.3628	-1.64804	-1.12061	-1.01882	0.312867	2.12346e-06	0.00056035
Hbegf	ENSMUSG00000024486	C	15200	protein_coding	18	36504929	36515805	-	245.613	-0.73798	-1.9114	-1.19367	0.324563	2.19637e-06	0.000570241
Qpct	ENSMUSG00000024084	C	70536	protein_coding	17	79051906	79090243	+	216.077	-1.32459	-0.933063	-0.663369	0.249988	2.41743e-06	0.000617673
Gpr37l1	ENSMUSG00000026424	C	171469	protein_coding	1	135160234	135167681	-	49.5219	-1.89632	-1.47649	-1.2048	0.36311	2.549e-06	0.000641114
Styk1	ENSMUSG00000032899	D	243659	protein_coding	6	131299144	131353597	-	1431.05	0.701499	0.436714	0.275695	0.133027	2.6328e-06	0.000652002
Fam46c	ENSMUSG00000044468	B	74645	protein_coding	3	100451628	100489324	-	209.571	1.67717	1.65324	2.14087	0.420784	2.81564e-06	0.000686718
Trpm5	ENSMUSG00000009246	E	56843	protein_coding	7	143069153	143094642	-	96.7559	-2.26243	-0.610553	-0.977084	0.448704	2.86412e-06	0.000688116
Dusp1	ENSMUSG00000024190	C	19252	protein_coding	17	26505590	26508519	-	153.159	-0.256911	-1.68003	-1.22994	0.341256	3.07388e-06	0.000702255
Igkv4-58	ENSMUSG00000095633	B	NA	IG_LV_gene	6	69500254	69500545	-	39.8341	5.70969	3.1493	9.11349	1.62093	3.08932e-06	0.000702255
Stmn3	ENSMUSG00000027581	C	20262	protein_coding	2	181306459	181314500	-	102.157	-1.14387	-1.45716	-1.02011	0.267232	3.09748e-06	0.000702255
Vcan	ENSMUSG00000021614	A	13003	protein_coding	13	89655312	89742509	-	969.254	0.118074	-1.30618	-0.958904	0.313562	2.96788e-06	0.000702255
Igkv3-1	ENSMUSG00000095682	B	NA	IG_LV_gene	6	70703578	70704177	+	29.368	3.06755	3.93655	5.05078	0.979325	3.18388e-06	0.000711819
Bai3	ENSMUSG00000033569	C	210933	protein_coding	1	25067476	25829707	-	35.9266	-1.47223	-1.42365	-1.22562	0.311103	3.2828e-06	0.000723879
Tef	ENSMUSG00000022389	D	21685	protein_coding	15	81802421	81826861	+	997.696	-1.07582	0.462702	0.603792	0.354319	3.39685e-06	0.000738908
Ighv1-9	ENSMUSG00000094694	B	NA	IG_LV_gene	12	114583569	114584002	-	124.448	2.99132	3.1924	3.9124	0.765071	3.83204e-06	0.000822458
Rgs13	ENSMUSG00000051079	E	246709	protein_coding	1	144138667	144177372	-	149.491	-2.02905	-0.951815	-0.872508	0.389071	3.88803e-06	0.000823496
Atf3	ENSMUSG00000026628	A	11910	protein_coding	1	191170296	191183340	-	416.983	0.388731	-1.21796	-0.0174565	0.312492	4.49795e-06	0.000884739
Cacna2d1	ENSMUSG00000040118	C	12293	protein_coding	5	15934691	16374511	+	550.686	-0.73461	-0.946105	-0.908321	0.192504	4.43134e-06	0.000884739
Gsdmc3	ENSMUSG00000055827	E	270328	protein_coding	15	63858271	63869297	-	1071.4	-0.987508	0.622979	-0.60349	0.33251	4.46934e-06	0.000884739
Ighm	ENSMUSG00000076617	B	NA	IG_C_gene	12	113418950	113422730	-	192.679	1.96211	1.62147	2.65097	0.514384	4.50697e-06	0.000884739
Ighv3-6	ENSMUSG00000076672	B	NA	IG_LV_gene	12	114288157	114288582	-	158.145	2.51458	2.28612	3.48107	0.648533	4.26438e-06	0.000884739
Stk32a	ENSMUSG00000039954	C	269019	protein_coding	18	43207697	43317481	+	33.3628	-1.5312	-1.59391	-1.55084	0.357146	4.41478e-06	0.000884739
Als2	ENSMUSG00000026024	E	74018	protein_coding	1	59162926	59237231	-	223.148	-0.584555	0.0858099	0.270627	0.179841	4.58042e-06	0.000888325
Igha	ENSMUSG00000095079	B	NA	IG_C_gene	12	113258768	113260236	-	8922.18	1.8716	2.08147	2.81452	0.544702	4.75685e-06	0.00091156
Atp2c1	ENSMUSG00000032570	C	235574	protein_coding	9	105403539	105521257	-	2031.68	-0.430881	-0.560254	-0.518831	0.112659	5.13325e-06	0.000972118
Adamts4	ENSMUSG00000006403	C	240913	protein_coding	1	171250421	171260637	+	60.3769	0.963393	-1.56858	-2.1074	0.681487	5.31297e-06	0.000983022
Rsad2	ENSMUSG00000020641	C	58185	protein_coding	12	26442753	26456452	-	195.415	-1.70764	-2.28872	-2.36798	0.486646	5.26713e-06	0.000983022
Camp	ENSMUSG00000038357	D	12796	protein_coding	9	109847375	109849456	-	16.8313	6.01568	4.36374	2.40007	1.20372	6.07722e-06	0.00109916
Ctnna2	ENSMUSG00000063063	C	12386	protein_coding	6	76881637	77979699	-	47.0845	-1.27056	-0.942586	-0.818846	0.25121	6.05899e-06	0.00109916
Ccdc116	ENSMUSG00000022768	E	76872	protein_coding	16	17139064	17147229	-	69.8734	-1.52927	-0.405877	-0.421498	0.323599	7.06486e-06	0.00126359
Tnfrsf12a	ENSMUSG00000023905	C	27279	protein_coding	17	23675447	23677449	-	167.051	-0.286342	-1.67117	-1.36557	0.363271	7.6969e-06	0.0013615
Fzd1	ENSMUSG00000044674	C	14362	protein_coding	5	4753842	4758216	-	374.352	-0.93211	-0.777094	-0.701424	0.190452	7.97977e-06	0.0013962
Plau	ENSMUSG00000021822	A	18792	protein_coding	14	20836662	20843388	+	248.33	-0.278194	-1.91588	-1.28273	0.402453	8.32093e-06	0.00144024
Gm11655	ENSMUSG00000084978	E	NA	antisense	11	108181850	108194126	+	82.2248	-0.485887	1.08114	0.36684	0.302547	8.72665e-06	0.00147866
Rpl37	ENSMUSG00000041841	D	67281	protein_coding	15	5116613	5119140	+	1869.3	0.959198	0.16523	0.232172	0.210795	8.65881e-06	0.00147866
Syndig1	ENSMUSG00000074736	E	433485	protein_coding	2	149829211	150004392	+	53.7361	-1.52256	-0.94524	-0.540568	0.305369	8.92067e-06	0.00149579
Sparc	ENSMUSG00000018593	D	20692	protein_coding	11	55394500	55420080	-	1185.77	0.800656	-0.116711	0.328635	0.20421	9.31622e-06	0.00154601
Krba1	ENSMUSG00000042810	E	77827	protein_coding	6	48395586	48419855	+	139.775	-0.529402	0.510328	0.455512	0.234114	9.47634e-06	0.00155654
3632451O06Rik	ENSMUSG00000036242	C	67419	protein_coding	14	49681560	49783383	-	172.306	-0.891275	-0.894196	-0.897918	0.207315	1.01151e-05	0.00164468
Adamts12	ENSMUSG00000047497	D	239337	protein_coding	15	11064790	11346867	+	70.9664	1.11938	-0.0146269	0.336766	0.267309	1.02752e-05	0.00165399
Adss	ENSMUSG00000015961	A	11566	protein_coding	1	177762962	177796511	-	1517.1	-0.387793	-0.730567	-0.307746	0.129262	1.06778e-05	0.00170178
Alb	ENSMUSG00000029368	D	11657	protein_coding	5	90460889	90476603	+	386.487	0.101098	9.86915	9.89088	2.35948	1.17089e-05	0.00184783
Fam117a	ENSMUSG00000038893	E	215512	protein_coding	11	95337018	95381872	+	96.5531	-0.837736	0.134714	0.237281	0.247542	1.19832e-05	0.00187275
Cdh19	ENSMUSG00000047216	C	227485	protein_coding	1	110889195	110977372	-	65.6993	-1.2513	-0.787905	-0.726642	0.249732	1.21048e-05	0.00187357
Apoa2	ENSMUSG00000005681	D	11807	protein_coding	1	171225054	171226379	+	65.5637	0.242592	5.80933	7.90729	1.75865	1.22515e-05	0.00187821
Dkk2	ENSMUSG00000028031	C	56811	protein_coding	3	132085292	132180293	+	44.8163	-1.10989	-1.91521	-1.51966	0.376597	1.2622e-05	0.00190736
Rpl4	ENSMUSG00000032399	D	67891	protein_coding	9	64173387	64178562	+	6540.08	0.732224	0.152266	0.248565	0.159392	1.26786e-05	0.00190736
Nrxn1	ENSMUSG00000024109	C	18189	protein_coding	17	90033644	91092805	-	56.7366	-1.29022	-0.779767	-0.702153	0.256757	1.36508e-05	0.00201593
Rpl28	ENSMUSG00000030432	B	19943	protein_coding	7	4792874	4794562	+	1178.61	0.631871	0.350159	0.37137	0.126407	1.36226e-05	0.00201593
Sema3a	ENSMUSG00000028883	A	20346	protein_coding	5	13396784	13602565	+	343.274	-0.840791	-1.28066	-0.963566	0.245081	1.41634e-05	0.00207263
Pfn2	ENSMUSG00000027805	C	18645	protein_coding	3	57841895	57847564	-	132.81	-0.692077	-0.83638	-0.735829	0.174838	1.45667e-05	0.00211244
Adam22	ENSMUSG00000040537	C	11496	protein_coding	5	8072352	8368160	-	208.108	-0.679864	-0.389477	-0.0645785	0.154172	1.51617e-05	0.002129
Eaf2	ENSMUSG00000022838	B	106389	protein_coding	16	36792884	36875003	-	30.7625	1.96765	1.57015	2.38183	0.509693	1.53728e-05	0.002129
Eln	ENSMUSG00000029675	A	13717	protein_coding	5	134703781	134747241	-	95.5117	1.60649	-0.12926	0.0777943	0.40898	1.54275e-05	0.002129
Igkv1-135	ENSMUSG00000096336	B	NA	IG_LV_gene	6	67609745	67610508	+	63.7166	3.08495	2.50664	4.06102	0.849867	1.49678e-05	0.002129
Kcnb2	ENSMUSG00000092083 / ENSMUSG00000090498	C	NA	protein_coding	2017-01-01	15287259 / 15712303	15714295 / 15716367	+ / +	54.7935	-1.15546	-0.664972	-0.137111	0.257556	1.54815e-05	0.002129
Mybl1	ENSMUSG00000025912	D	17864	protein_coding	1	9667415	9700209	-	63.3365	0.450572	-0.784792	0.0200984	0.247346	1.55698e-05	0.002129
Rpl29	ENSMUSG00000048758	D	19944	protein_coding	9	106429454	106431568	+	1099.01	0.704716	0.129321	0.0558777	0.165921	1.56068e-05	0.002129
Kcnj8	ENSMUSG00000030247	A	16523	protein_coding	6	142564939	142571356	-	260.564	-0.591026	-1.61025	-1.54564	0.361664	1.60022e-05	0.0021646
Ighj4	ENSMUSG00000076618	B	NA	IG_J_gene	12	113428514	113428567	-	16.1013	2.54482	1.91882	3.10772	0.670729	1.63264e-05	0.00219005
Ighv1-78	ENSMUSG00000096326	B	NA	IG_LV_gene	12	115868773	115869066	-	33.9323	3.0241	3.4125	4.78552	0.97014	1.66315e-05	0.00221253
Hpx	ENSMUSG00000030895	D	15458	protein_coding	7	105591613	105600116	-	72.5823	-0.337131	11.3818	9.71164	2.62805	1.78004e-05	0.00234863
Rnd3	ENSMUSG00000017144	C	74194	protein_coding	2	51130438	51149111	-	1310.24	-0.432453	-0.814617	-0.220703	0.153317	1.79554e-05	0.00234982
Phlda1	ENSMUSG00000020205	C	21664	protein_coding	10	111506286	111508645	+	128.717	-0.433669	-1.32748	-0.896948	0.26632	1.8855e-05	0.00244765
Ednrb	ENSMUSG00000022122	C	13618	protein_coding	14	103814625	103844173	-	363.492	-0.894151	-0.786163	-1.08425	0.230136	1.90504e-05	0.00245323
Epha5	ENSMUSG00000029245	C	13839	protein_coding	5	84057791	84417382	-	28.7228	-1.35985	-1.19999	-1.37871	0.315576	1.94934e-05	0.00247075
S100b	ENSMUSG00000033208	C	20203	protein_coding	10	76253853	76261159	+	37.3118	-1.26851	-0.576152	-0.897998	0.274742	1.94014e-05	0.00247075
Slc35f2	ENSMUSG00000042195	D	72022	protein_coding	9	53771535	53818161	+	145.648	0.962733	0.109392	0.501893	0.225755	1.96588e-05	0.00247225
Wisp2	ENSMUSG00000027656	B	22403	protein_coding	2	163820861	163833146	+	18.195	4.15976	2.48287	2.29686	0.839419	1.99842e-05	0.00249369
Hdgfrp3	ENSMUSG00000025104	C	29877	protein_coding	7	81881251	81934473	-	227.392	-0.594989	-0.897955	-0.52542	0.166684	2.03246e-05	0.00251274
Rad18	ENSMUSG00000030254	D	58186	protein_coding	6	112619850	112696686	-	102.873	0.886441	-0.216576	0.0759355	0.247278	2.04491e-05	0.00251274
Fbn1	ENSMUSG00000027204	D	14118	protein_coding	2	125300594	125507993	-	1617.06	0.809206	-0.305316	0.135942	0.238465	2.06803e-05	0.00252189
Igkv8-19	ENSMUSG00000096594	B	NA	IG_LV_gene	6	70340876	70341180	-	66.2689	3.27259	5.0442	6.34409	1.26595	2.09312e-05	0.0025333
Mgp	ENSMUSG00000030218	A	17313	protein_coding	6	136872436	136875805	-	495.408	-1.10754	-1.06845	-1.11893	0.260768	2.13507e-05	0.00256479
Fam115a	ENSMUSG00000036667	C	77574	protein_coding	6	42668002	42710072	-	363.382	-0.5006	-0.610472	-0.340389	0.121929	2.39698e-05	0.00285809
Tmem100	ENSMUSG00000069763	A	67888	protein_coding	11	90030348	90036508	+	66.2015	0.750065	-1.26094	-0.826537	0.432254	2.43892e-05	0.00288671
Dad1	ENSMUSG00000022174	D	13135	protein_coding	14	54235479	54254104	-	483.866	0.755192	0.221203	0.120538	0.172188	2.55508e-05	0.00300212
Mif	ENSMUSG00000033307	D	17319	protein_coding	10	75859353	75860250	-	109.7	1.14193	0.0380216	0.404888	0.277123	2.69976e-05	0.00314914
Igkv1-110	ENSMUSG00000093861	B	NA	IG_LV_gene	6	68270527	68271267	+	143.303	2.04049	0.538528	3.34844	0.771501	2.75107e-05	0.0031859
Itm2a	ENSMUSG00000031239	D	16431	protein_coding	X	107397099	107403376	-	65.2845	1.84853	0.497887	0.582166	0.40721	2.85236e-05	0.00327961
Sh2d7	ENSMUSG00000046460	E	244885	protein_coding	9	54538984	54545020	+	63.0415	-1.80036	-0.220162	-0.402497	0.417517	2.87575e-05	0.00328305
Fabp1	ENSMUSG00000054422	E	14080	protein_coding	6	71199827	71205023	+	26.5189	-2.06347	5.39774	6.16004	1.90349	2.90377e-05	0.00329169
Coq10b	ENSMUSG00000025981	A	67876	protein_coding	1	55052770	55072701	+	709.366	-0.878654	-0.554379	-0.274386	0.187966	3.0275e-05	0.00340795
Itgb3	ENSMUSG00000020689	A	16416	protein_coding	11	104608000	104670476	+	180.153	0.54911	-0.581622	-0.333006	0.246708	3.13961e-05	0.00350961
Crisp3	ENSMUSG00000025433	E	11572	protein_coding	17	40221777	40242288	-	15.9291	-3.42506	-0.637438	-0.587745	0.833486	3.18475e-05	0.00353551
Adrbk2	ENSMUSG00000042249	E	320129	protein_coding	5	112910478	113015514	-	325.902	-0.71653	0.0412619	-0.0695474	0.186621	3.26862e-05	0.00357925
G6pdx	ENSMUSG00000031400	D	14381	protein_coding	X	74409483	74429194	-	368.431	0.743537	0.273188	-0.0377338	0.187613	3.25215e-05	0.00357925
Mmp9	ENSMUSG00000017737	D	17395	protein_coding	2	164940780	164955850	+	66.1244	1.42688	-1.14424	-1.13665	0.631645	3.3403e-05	0.00363303
Ric3	ENSMUSG00000048330	C	320360	protein_coding	7	109034312	109083331	-	85.8084	-0.952301	-0.872058	-0.594143	0.209652	3.56621e-05	0.00385271
Epha3	ENSMUSG00000052504	A	13837	protein_coding	16	63543538	63864158	-	33.7358	-0.168944	-1.62707	-0.447161	0.319213	3.63006e-05	0.00386974
Iglv3	ENSMUSG00000076939	B	NA	IG_LV_gene	16	19241211	19241679	-	55.9876	2.37922	1.79175	3.08667	0.662066	3.62272e-05	0.00386974
Cnr1	ENSMUSG00000044288	C	12801	protein_coding	4	33924593	33948831	+	169.498	-1.1519	-1.38288	-0.849821	0.279177	3.80944e-05	0.00403425
Mfap4	ENSMUSG00000042436	B	76293	protein_coding	11	61485431	61488900	+	138.265	0.978855	0.655627	1.13708	0.257854	3.86053e-05	0.00406163
Glp2r	ENSMUSG00000049928	C	93896	protein_coding	11	67661502	67771153	-	89.1503	-0.939512	-0.904825	-0.375449	0.21663	3.89054e-05	0.00406663
Gdpd1	ENSMUSG00000061666	D	66569	protein_coding	11	87033867	87074062	-	566.86	1.0951	0.644854	0.250463	0.24378	3.95045e-05	0.00410261
Mcpt1	ENSMUSG00000022227	B	17224	protein_coding	14	56017964	56020391	+	87.1427	1.54584	2.73592	4.73977	0.979128	4.05823e-05	0.00418752
9330182L06Rik	ENSMUSG00000056004	C	231014	protein_coding	5	9266118	9481825	+	63.7771	-0.898943	-1.12404	-0.587531	0.226852	4.20422e-05	0.00431053
Ndst4	ENSMUSG00000027971	C	64580	protein_coding	3	125404094	125724986	+	30.7986	-1.57527	-1.28197	-1.11079	0.341139	4.26417e-05	0.00434433
Mt1	ENSMUSG00000031765	D	17748	protein_coding	8	94179089	94180325	+	489.397	1.93738	0.564215	0.401201	0.438749	4.30448e-05	0.00435781
Mapk11	ENSMUSG00000053137	C	19094	protein_coding	15	89142486	89149606	-	29.6785	-1.48933	-1.7052	-1.00194	0.359722	4.47407e-05	0.0045012
Ighv5-9	ENSMUSG00000095285	B	NA	IG_LV_gene	12	113661769	113662228	-	39.9125	-0.0179636	2.1664	6.18167	1.34696	4.80031e-05	0.00479941
Clic4	ENSMUSG00000037242	A	29876	protein_coding	4	135213969	135272814	-	1125.86	-0.338057	-0.936366	-0.661418	0.191251	4.98613e-05	0.00495443
Ppp2cb	ENSMUSG00000009630	D	19053	protein_coding	8	33599621	33619794	+	465.46	0.669581	0.276321	0.116679	0.154347	5.05799e-05	0.00499499
Banp	ENSMUSG00000025316	B	53325	protein_coding	8	121949750	122029258	+	140.224	0.28338	1.14454	0.319034	0.230797	5.25825e-05	0.0050541
Klhl4	ENSMUSG00000025597	A	237010	protein_coding	X	114474333	114560829	+	74.3924	-0.289262	-0.716922	0.47995	0.251934	5.2489e-05	0.0050541
Lonrf3	ENSMUSG00000016239	D	74365	protein_coding	X	36328353	36362341	+	93.5328	1.10552	0.229508	0.248976	0.259406	5.2461e-05	0.0050541
Nsg2	ENSMUSG00000020297	C	18197	protein_coding	11	32000463	32059202	+	154.524	-1.12444	-1.39139	-0.779366	0.285409	5.25834e-05	0.0050541
Tnc	ENSMUSG00000028364	A	21923	protein_coding	4	63959785	64047015	-	2594.41	0.143398	-1.45761	-0.823883	0.370499	5.27482e-05	0.0050541
Jam3	ENSMUSG00000031990	C	83964	protein_coding	9	27097385	27155421	-	176.131	-0.808465	-0.848997	-0.530311	0.189208	5.4414e-05	0.00515237
Meis2	ENSMUSG00000027210	C	17536	protein_coding	2	115863064	116065839	-	158.278	-0.899335	-0.858325	-0.728645	0.205135	5.42972e-05	0.00515237
Igkv1-117	ENSMUSG00000094335	B	NA	IG_LV_gene	6	68121091	68121827	+	172.731	2.80923	2.94819	3.97477	0.827427	5.49221e-05	0.00517007
Gem	ENSMUSG00000028214	C	14579	protein_coding	4	11704457	11714752	+	211.539	-1.06158	-1.82858	-1.13576	0.356204	5.72536e-05	0.0053582
Mcam	ENSMUSG00000032135	A	84004	protein_coding	9	44134469	44142727	+	596.358	-0.14818	-0.919733	-0.312755	0.190921	5.9514e-05	0.00553755
Ulk4	ENSMUSG00000040936	E	209012	protein_coding	9	120960268	121277197	-	90.8858	-0.854719	-0.170388	-0.137292	0.205026	6.02322e-05	0.00557217
Scn9a	ENSMUSG00000075316	C	20274	protein_coding	2	66480080	66634952	-	41.5975	-1.1036	-1.31708	-0.825994	0.274033	6.06494e-05	0.0055787
Tmem47	ENSMUSG00000025666	C	192216	protein_coding	X	81070698	81097872	+	270.368	-0.606641	-0.954532	-0.694129	0.190662	6.10578e-05	0.00558436
Mmp13	ENSMUSG00000050578	A	17386	protein_coding	9	7272514	7283333	+	470.368	-1.42122	-3.66378	-2.68107	0.790841	6.14095e-05	0.0055848
Ighj3	ENSMUSG00000076619	B	NA	IG_J_gene	12	113429085	113429132	-	11.1217	3.1216	2.40577	3.08375	0.77543	6.18603e-05	0.00559419
Eif4b	ENSMUSG00000058655	B	75705	protein_coding	15	102073773	102097172	+	3485.27	0.398027	0.331075	0.346811	0.0915784	6.29548e-05	0.00566136
Nfkbia	ENSMUSG00000021025	A	18035	protein_coding	12	55489411	55492647	-	646.604	0.464048	-0.740576	-0.352242	0.264438	6.58758e-05	0.00589113
Trpc3	ENSMUSG00000027716	C	22065	protein_coding	3	36620482	36690167	-	27.4044	-1.54429	-0.981305	-0.720901	0.335006	6.74003e-05	0.00599416
Msn	ENSMUSG00000031207	D	17698	protein_coding	X	96096042	96168552	+	371.078	0.132718	-0.876896	-0.552345	0.240342	6.80892e-05	0.00602215
9030619P08Rik	ENSMUSG00000053168	B	NA	protein_coding	15	75427607	75431829	-	149.411	2.59379	1.37688	0.733759	0.572474	6.87045e-05	0.00604336
Ighv1-82	ENSMUSG00000095127	B	NA	IG_LV_gene	12	115952538	115952831	-	96.3232	2.2342	2.42838	4.16543	0.879398	6.94246e-05	0.00607352
Kcnip4	ENSMUSG00000029088	C	80334	protein_coding	5	48389502	49524904	-	107.574	-0.777022	-0.858949	-0.701053	0.192614	7.16362e-05	0.00623312
Il22	ENSMUSG00000074695	C	50929	protein_coding	10	118204942	118210047	+	9.79305	-5.93861	-7.97301	-5.21035	1.71285	7.31968e-05	0.00633467
Alg5	ENSMUSG00000036632	D	66248	protein_coding	3	54735539	54751127	+	221.253	0.87231	0.234282	-0.026042	0.227993	7.54066e-05	0.0063852
Col1a1	ENSMUSG00000001506	D	12842	protein_coding	11	94936224	94953042	+	1046.17	1.2654	0.403196	0.402644	0.286493	7.6084e-05	0.0063852
Frmd3	ENSMUSG00000049122	A	242506	protein_coding	4	74013442	74202214	+	45.4791	1.57215	0.235265	-0.443466	0.468403	7.49219e-05	0.0063852
Lrp4	ENSMUSG00000027253	E	228357	protein_coding	2	91457511	91513779	+	549.465	-0.258137	0.758026	0.406195	0.223569	7.61607e-05	0.0063852
Lss	ENSMUSG00000033105	A	16987	protein_coding	10	76531588	76557138	+	640.226	-0.750856	-0.446389	0.0324291	0.200234	7.59146e-05	0.0063852
Serpine1	ENSMUSG00000037411	A	18787	protein_coding	5	137061504	137072272	-	147.577	0.948133	-2.57302	-0.359454	0.748086	7.43537e-05	0.0063852
Slc31a1	ENSMUSG00000066150	D	20529	protein_coding	4	62360727	62391769	+	746.575	0.847031	0.51088	0.170378	0.196671	7.84874e-05	0.00654618
Cxcl5	ENSMUSG00000029371	A	20311	protein_coding	5	90759299	90761625	+	537.971	1.8016	-2.4001	-1.72844	0.990047	7.90602e-05	0.00655996
Bcl11a	ENSMUSG00000000861	B	14025	protein_coding	11	24078056	24174123	+	137.283	-0.300545	0.676498	0.639796	0.254014	8.18947e-05	0.0067603
Syt5	ENSMUSG00000004961	C	53420	protein_coding	7	4539768	4546567	-	25.3238	-1.29934	-1.56762	-0.931049	0.337845	8.33404e-05	0.00684454
Ighv14-3	ENSMUSG00000095642	B	NA	IG_V_gene	12	114059844	114060321	-	42.9649	2.6304	2.69659	4.57563	0.93595	8.39144e-05	0.0068567
Trpa1	ENSMUSG00000032769	C	277328	protein_coding	1	14872648	14918862	-	81.657	-0.963843	-1.27989	-1.06834	0.281182	8.44817e-05	0.0068682
Ranbp17	ENSMUSG00000040594	A	66011	protein_coding	11	33211795	33513746	-	72.8398	-0.542384	-1.65995	-1.38727	0.375187	8.53305e-05	0.00690234
Zcchc12	ENSMUSG00000036699	C	72693	protein_coding	X	36195904	36199158	+	59.7489	-1.16839	-1.32944	-0.730693	0.289377	8.5898e-05	0.0069135
Angptl4	ENSMUSG00000002289	A	57875	protein_coding	17	33773750	33781575	-	117.99	0.998437	-1.15927	-0.731315	0.499218	8.89053e-05	0.00694713
Apoa1	ENSMUSG00000032083	E	11806	protein_coding	9	46228580	46230466	+	29.2133	-3.02402	6.28227	6.37623	2.26398	8.8715e-05	0.00694713
Gpx3	ENSMUSG00000018339	D	14778	protein_coding	11	54902453	54910377	+	196.501	0.926827	0.202095	-0.143265	0.261929	8.86792e-05	0.00694713
Ptges	ENSMUSG00000050737	A	64292	protein_coding	2	30889471	30929863	-	102.524	-0.194138	-1.39011	-1.27476	0.365012	8.81885e-05	0.00694713
Rnf125	ENSMUSG00000033107	A	67664	protein_coding	18	20944625	20983848	+	102.354	0.952945	-0.788407	-0.440637	0.40279	8.83975e-05	0.00694713
St18	ENSMUSG00000033740	E	240690	protein_coding	1	6487231	6860940	+	59.2751	-1.28819	-0.73208	-0.553164	0.282227	8.70255e-05	0.00694713
Calb2	ENSMUSG00000003657	C	12308	protein_coding	8	110142539	110168206	-	121.975	-1.17089	-0.905198	-0.659797	0.256932	8.97805e-05	0.00695687
Eif3c	ENSMUSG00000030738	D	56347	protein_coding	7	126546455	126566411	-	1985.44	0.369893	-0.0944896	-0.186096	0.134038	9.03265e-05	0.00695687
Meis1	ENSMUSG00000020160	C	17268	protein_coding	11	18880428	19018969	-	199.349	-0.924858	-0.711416	-0.473268	0.204733	9.01339e-05	0.00695687
Tmed10	ENSMUSG00000021248	D	68581	protein_coding	12	85340614	85374717	-	685.36	0.606855	0.391592	-0.00630054	0.161905	9.34261e-05	0.00716134
Thbs1	ENSMUSG00000040152	A	21825	protein_coding	2	118111876	118127133	+	1332.56	0.358465	-1.52203	-0.874435	0.438199	9.42422e-05	0.00718966
Nell2	ENSMUSG00000022454	C	54003	protein_coding	15	95219451	95528706	-	15.3435	-1.88669	-1.66963	-0.743067	0.448547	9.4764e-05	0.00719536
Igkj3	ENSMUSG00000076606	B	NA	IG_J_gene	6	70723223	70723258	+	7.56639	3.63338	2.34695	3.92831	0.980757	9.56297e-05	0.007227
Nefl	ENSMUSG00000022055	C	18039	protein_coding	14	68083863	68089095	+	73.5724	-1.49906	-1.2373	-0.700927	0.338508	9.64361e-05	0.00725389
Ighv2-6	ENSMUSG00000096670	B	NA	IG_LV_gene	12	113716670	113717103	-	8.30924	7.73498	3.01347	7.37665	1.94092	9.74937e-05	0.00729933
Serpina1b	ENSMUSG00000071178	E	20701	protein_coding	12	103728156	103830373	-	34.034	-0.568013	7.50955	9.16666	2.35901	0.000100103	0.00745996
Cd59a	ENSMUSG00000032679	C	12509	protein_coding	2	104095801	104115354	+	115.033	-0.711879	-1.02702	-1.04836	0.246585	0.000102649	0.00754496
Fam155a	ENSMUSG00000079157	C	270028	protein_coding	8	9206001	9771018	-	28.7403	-1.4783	-1.3094	-0.909127	0.344253	0.000102642	0.00754496
Map3k4	ENSMUSG00000014426 / ENSMUSG00000079716	E	NA	protein_coding	17 / 17	12227621 / 12232481	12318660 / 12271184	- / +	360.796	-0.213614	0.434686	0.0511702	0.139642	0.000101931	0.00754496
Kif5c	ENSMUSG00000026764	C	16574	protein_coding	2	49619298	49774778	+	129.265	-0.777542	-0.783713	-0.172951	0.206232	0.000103491	0.00757227
Ighv10-1	ENSMUSG00000095981	B	NA	IG_LV_gene	12	114479005	114479451	-	70.7393	3.07942	1.90771	5.12559	1.12276	0.000108242	0.00788405
Cys1	ENSMUSG00000062563	C	12879	protein_coding	12	24665838	24681813	-	27.0282	-1.33856	-0.139298	0.367538	0.412523	0.000111425	0.00806298
Psmb2	ENSMUSG00000028837	A	26445	protein_coding	4	126677630	126709714	+	624.376	0.669651	0.0794681	0.0277695	0.177497	0.000111701	0.00806298
Gsdmc4	ENSMUSG00000055748	E	74548	protein_coding	15	63891265	63902936	-	9041.16	-1.53306	-0.11874	-0.875581	0.395772	0.000112306	0.00807051
Apoh	ENSMUSG00000000049	E	11818	protein_coding	11	108343354	108414396	+	13.1777	0.24465	4.73531	5.49196	1.45012	0.000115766	0.00811913
Ephx1	ENSMUSG00000038776	C	13849	protein_coding	1	180976155	181020904	-	162.152	-0.472023	-0.0856507	0.523822	0.229276	0.000116009	0.00811913
Fat3	ENSMUSG00000074505	C	270120	protein_coding	9	15910205	16378231	-	86.506	-1.0898	-0.81584	-0.145328	0.274383	0.000114657	0.00811913
Lgals1	ENSMUSG00000068220	A	16852	protein_coding	15	78926725	78930465	+	1328.72	-0.206445	-0.994946	-0.66392	0.223648	0.000113856	0.00811913
Rdh1	ENSMUSG00000089789	E	107605	protein_coding	10	127759721	127768297	+	51.5039	-1.10664	-0.508519	-1.47231	0.350873	0.000115286	0.00811913
Stmn4	ENSMUSG00000022044	C	56471	protein_coding	14	66344296	66361680	+	8.50432	-2.40466	-2.6691	-0.692122	0.644354	0.000115243	0.00811913
Plin4	ENSMUSG00000002831	E	57435	protein_coding	17	56100591	56109802	-	209.801	-1.81232	-0.503095	-0.627839	0.422736	0.000119131	0.00830153
Mpdz	ENSMUSG00000028402	C	17475	protein_coding	4	81278500	81442815	-	336.838	-0.726643	-0.748908	-0.399914	0.176532	0.000121919	0.00845918
2010109I03Rik	ENSMUSG00000063522	A	67038	protein_coding	15	74878336	74881704	-	1702.04	-0.572	-2.40579	-0.779773	0.482296	0.000126027	0.0086776
Tmed5	ENSMUSG00000063406	D	73130	protein_coding	5	108106366	108132620	-	735.044	-0.00907814	-0.701941	-0.709642	0.213883	0.000126145	0.0086776
Strip2	ENSMUSG00000039629	E	320609	protein_coding	6	29917013	29959681	+	176.084	-0.894781	-0.411226	-0.372666	0.199869	0.000127318	0.00870929
Tmem63a	ENSMUSG00000026519	B	208795	protein_coding	1	180942344	180975112	+	679.562	0.472598	0.778544	0.489876	0.153947	0.000127902	0.00870929
Tnfsf13	ENSMUSG00000089669	B	69583	protein_coding	11	69682846	69685784	-	72.0559	0.946973	1.0857	0.744615	0.236576	0.000128229	0.00870929
Akap6	ENSMUSG00000061603	C	238161	protein_coding	12	52699383	53151015	+	221.029	-0.994127	-1.06971	-0.465512	0.248599	0.000129975	0.00875404
G530011O06Rik	ENSMUSG00000072844	A	NA	processed_transcript	X	169975043	169978917	-	24.7529	-0.349752	-2.02902	-0.507384	0.461118	0.000129826	0.00875404
Anln	ENSMUSG00000036777	D	68743	protein_coding	9	22331214	22389206	-	308.533	0.323241	-0.904418	-0.288292	0.273127	0.000130924	0.00878119
Slc16a1	ENSMUSG00000032902	D	20501	protein_coding	3	104638668	104658462	+	4598.23	0.866029	0.194013	0.130195	0.216608	0.000133631	0.00892557
Lpcat3	ENSMUSG00000004270	D	14792	protein_coding	6	124663027	124704418	+	499.605	0.670978	0.324906	0.136462	0.159384	0.000134487	0.0089456
Cyp3a11	ENSMUSG00000056035	E	13112	protein_coding	5	145854426	145879964	-	57.7727	-0.847401	5.3544	5.14462	1.69673	0.000136324	0.00903048
Ugt1a6b	ENSMUSG00000090145	E	394435	protein_coding	1	88103252	88219003	+	70.1295	-0.270305	1.07355	0.567496	0.306443	0.000138048	0.00910722
Gpx2	ENSMUSG00000042808	D	14776	protein_coding	12	76792335	76795554	-	1214.75	0.973289	0.0702289	-0.142119	0.284414	0.000139766	0.00914557
Mme	ENSMUSG00000027820	D	17380	protein_coding	3	63295872	63382231	+	22.8785	2.24805	0.507709	1.97503	0.617572	0.000139548	0.00914557
Ttc13	ENSMUSG00000037300	B	234875	protein_coding	8	124671335	124721983	-	489.38	0.545461	0.228645	0.223163	0.124106	0.000140934	0.00918469
Cd79b	ENSMUSG00000040592	B	15985	protein_coding	11	106311341	106314762	-	76.6619	2.36602	1.87688	2.69029	0.630008	0.000146135	0.00948522
H3f3b	ENSMUSG00000016559	D	15081	protein_coding	11	116021912	116027962	-	2722.85	0.801172	0.113304	0.442041	0.203403	0.000148043	0.0095705
Mt2	ENSMUSG00000031762	D	17750	protein_coding	8	94172618	94173567	+	236.199	1.9033	-0.110119	-0.324363	0.570439	0.000151057	0.00972627
Ces1c	ENSMUSG00000057400	B	13884	protein_coding	8	93099015	93131283	-	35.2245	0.411041	7.07196	9.13199	2.3257	0.00015324	0.00980251
Hist1h1e	ENSMUSG00000051627	D	50709	protein_coding	13	23621755	23622502	-	1378.25	0.893997	0.255907	0.128374	0.222454	0.000153459	0.00980251
Loxl2	ENSMUSG00000034205	D	94352	protein_coding	14	69609068	69693698	+	93.2568	0.754299	-0.276961	-0.122421	0.25565	0.000154706	0.00984311
Fcrls	ENSMUSG00000015852	C	80891	protein_coding	3	87250758	87263738	-	95.3537	-1.68461	-0.830298	-0.32281	0.407393	0.000159755	0.0100284
Fstl5	ENSMUSG00000034098	C	213262	protein_coding	3	76074270	76710019	+	56.5333	-1.0923	-1.29269	-0.740543	0.287223	0.00016011	0.0100284
Lax1	ENSMUSG00000051998	B	240754	protein_coding	1	133679029	133690108	-	63.9704	1.77784	1.48643	2.33323	0.541725	0.000160084	0.0100284
Retnlb	ENSMUSG00000022650	D	57263	protein_coding	16	48816856	48818891	+	5599.41	2.26492	1.13086	-0.434769	0.661945	0.000159896	0.0100284
Gstm7	ENSMUSG00000004035	B	68312	protein_coding	3	107926334	107931817	-	46.5474	1.19157	0.75097	1.00821	0.286705	0.000165649	0.0103351
Ahi1	ENSMUSG00000019986	C	52906	protein_coding	10	20952547	21080428	+	177.008	-0.784364	-0.95046	-0.665452	0.209702	0.000174209	0.0107032
Atp5l	ENSMUSG00000038717	A	27425	protein_coding	9	44913250	44920742	-	55.1184	1.36205	0.445148	0.299927	0.33413	0.000172735	0.0107032
Bhlhb9	ENSMUSG00000072964	C	70237	protein_coding	X	135885851	135891081	+	83.9574	-0.615599	-0.91251	-0.651592	0.193732	0.000173562	0.0107032
Nuggc	ENSMUSG00000061356	B	100503545	protein_coding	14	65598546	65648531	+	14.4175	2.05274	1.45465	2.11474	0.543939	0.000174194	0.0107032
St3gal1	ENSMUSG00000013846	A	20442	protein_coding	15	67102875	67113992	-	205.414	-0.455278	-1.05276	-1.03043	0.262406	0.000176349	0.0107935
Gm13648	ENSMUSG00000086549	B	NA	processed_transcript	4	156052715	156059802	-	231.777	0.541261	0.98858	0.700219	0.202014	0.000177506	0.0108232
Glipr2	ENSMUSG00000028480	A	384009	protein_coding	4	43957401	43979118	+	212.948	0.388137	-0.769666	-0.730042	0.315495	0.000181826	0.0110032
Klf6	ENSMUSG00000000078	A	23849	protein_coding	13	5861489	5870393	+	3531.23	0.279298	-0.635949	-0.411225	0.219937	0.000181187	0.0110032
Galnt13	ENSMUSG00000060988	C	271786	protein_coding	2	54436317	55118309	+	27.9606	-1.535	-1.44773	-0.870081	0.366374	0.000187259	0.0112613
RP23-103I12.13	ENSMUSG00000098872	D	NA	lincRNA	14	69694475	69695834	+	107.484	0.782638	-0.604418	-0.250314	0.326109	0.00018749	0.0112613
Cntn1	ENSMUSG00000055022	C	12805	protein_coding	15	92051165	92341967	+	161.946	-0.777869	-0.920744	-0.143189	0.236048	0.000188411	0.0112745
Klhl23	ENSMUSG00000042155	C	277396	protein_coding	2	69821944	69836651	+	631.536	-1.3495	-0.916373	-0.808939	0.304674	0.00019017	0.0113377
Cnn1	ENSMUSG00000001349	A	12797	protein_coding	9	22099281	22109630	+	4772.12	-0.41586	-1.30037	-0.188319	0.289806	0.000191697	0.0113699
Grid2	ENSMUSG00000071424	C	14804	protein_coding	6	63255876	64668282	+	21.3906	-1.40806	-1.46046	-1.28032	0.362414	0.00019283	0.0113699
Ssr3	ENSMUSG00000027828	B	67437	protein_coding	3	65379655	65392623	-	2424.31	0.601384	-0.0329975	-0.117979	0.188767	0.000192414	0.0113699
Fryl	ENSMUSG00000070733 / ENSMUSG00000090491	E	NA	protein_coding	2017-05-05	73020322 / 73193828	73256618 / 73256588	- / -	2766.81	0.00385372	0.810161	0.269568	0.194025	0.000201441	0.0118343
Gal3st2	ENSMUSG00000094651	E	381334	protein_coding	1	93861344	93876494	+	135.237	0.165805	0.86494	-0.381228	0.285166	0.000203659	0.0119211
Pzp	ENSMUSG00000030359	A	11287	protein_coding	6	128483567	128526720	-	43.8105	-0.728862	10.2316	8.73408	2.84359	0.000205064	0.0119599
Clca6	ENSMUSG00000068547	A	99663	protein_coding	3	144952480	144975045	-	4260.64	-0.11244	-1.70449	-0.574398	0.390456	0.000207539	0.0120605
Hist1h3i	ENSMUSG00000075032	D	NA	protein_coding	13	21782915	21783397	-	217.335	1.04651	-0.0198025	0.0352566	0.299671	0.000211971	0.0122298
Nlrp6	ENSMUSG00000038745	B	101613	protein_coding	7	140920902	140929192	+	1453.17	-0.0398469	0.851067	0.384603	0.212645	0.000211616	0.0122298
Efcab5	ENSMUSG00000050944	B	319634	protein_coding	11	77089915	77188968	-	67.8334	0.885048	0.831298	0.605708	0.209671	0.000215329	0.0123791
Ndn	ENSMUSG00000033585	C	17984	protein_coding	7	62348277	62349928	+	93.8478	-0.839778	-1.06843	-0.632177	0.229042	0.000217289	0.0124473
Pi15	ENSMUSG00000067780	A	94227	protein_coding	1	17601901	17630938	+	118.486	0.25435	-1.67022	-1.70145	0.570157	0.00021907	0.0125049
Zeb1	ENSMUSG00000024238	C	21417	protein_coding	18	5591860	5775467	+	262.428	-0.391619	-0.776918	-0.426845	0.157043	0.000222942	0.0126809
St8sia6	ENSMUSG00000003418	B	241230	protein_coding	2	13651020	13793808	-	52.5407	1.55429	0.869041	1.38957	0.394929	0.000226338	0.0128287
2410066E13Rik	ENSMUSG00000038065	C	68235	protein_coding	6	54681772	54700406	+	64.6864	-0.859604	-0.568976	0.00803562	0.237549	0.000227857	0.0128695
Cd209a	ENSMUSG00000031494	E	170786	protein_coding	8	3743395	3748984	-	17.1301	-2.1868	-0.686706	-0.180443	0.554428	0.000229431	0.0129131
Acsl4	ENSMUSG00000031278	A	50790	protein_coding	X	142317993	142390535	-	586.043	0.15293	-0.732175	-0.644667	0.244661	0.000233869	0.013117
Cpeb1	ENSMUSG00000025586	A	12877	protein_coding	7	81347026	81455465	-	23.9973	-0.930067	-1.03719	0.193364	0.330141	0.000234793	0.0131231
Txndc11	ENSMUSG00000022498	B	106200	protein_coding	16	11074911	11134650	-	435.396	0.192751	0.632689	0.478563	0.143792	0.000240202	0.013379
Adamts9	ENSMUSG00000030022	A	101401	protein_coding	6	92772699	92943492	-	159.237	0.212388	-1.03592	-1.01231	0.35785	0.000244288	0.0135072
Gars	ENSMUSG00000029777	D	353172	protein_coding	6	55038001	55079504	+	1494.4	0.316621	-0.179534	-0.249406	0.145147	0.00024551	0.0135072
Myl7	ENSMUSG00000020469	B	17898	protein_coding	11	5896637	5898782	-	164.17	1.18848	0.188927	1.4769	0.41874	0.000245859	0.0135072
Sacs	ENSMUSG00000048279	A	50720	protein_coding	14	61138457	61240695	+	364.871	-0.0742346	-0.87482	-0.188661	0.206628	0.000245001	0.0135072
Cdkn1c	ENSMUSG00000037664	E	12577	protein_coding	7	143458350	143461050	-	100.166	-1.21377	-0.502398	-0.751988	0.289064	0.000247801	0.0135321
Ighv5-12	ENSMUSG00000095429	B	NA	IG_LV_gene	12	113702124	113702578	-	15.3889	3.2273	4.34912	5.84298	1.34412	0.000247994	0.0135321
Igkv5-43	ENSMUSG00000094433	B	NA	IG_LV_gene	6	69823355	69823911	-	86.817	0.982653	1.30456	3.01154	0.714924	0.000250043	0.0135978
Adamts18	ENSMUSG00000053399	E	208936	protein_coding	8	113697126	113848615	-	12.0024	-2.3767	0.210706	-0.425906	0.696732	0.000253198	0.013723
Snap25	ENSMUSG00000027273	C	20614	protein_coding	2	136713453	136782428	+	107.186	-0.940086	-0.878575	-0.950681	0.250015	0.000257579	0.0139136
Rnf112	ENSMUSG00000010086	E	22671	protein_coding	11	61448442	61454131	-	13.0231	-2.00681	-0.845868	-0.147448	0.514114	0.000259426	0.0139665
Hist1h2ag	ENSMUSG00000069301	A	319167	protein_coding	13	22042479	22042949	-	198.636	1.18314	0.0881368	-0.187308	0.359234	0.00026125	0.0140163
Ralgps2	ENSMUSG00000026594	B	78255	protein_coding	1	156804166	156939626	-	720.512	0.559414	0.539952	0.461768	0.138112	0.000262963	0.0140163
Stmn2	ENSMUSG00000027500	A	20257	protein_coding	3	8509527	8561604	+	66.3852	-0.615149	-1.33662	-0.854923	0.272213	0.000262822	0.0140163
Fermt2	ENSMUSG00000037712	A	218952	protein_coding	14	45458792	45530118	-	385.65	-0.243689	-0.964933	-0.565681	0.211822	0.000268546	0.0141556
Ighv1-53	ENSMUSG00000093894	B	NA	IG_LV_gene	12	115158403	115158835	-	247.113	2.46007	2.85714	4.20855	0.958369	0.000267854	0.0141556
Ltbp2	ENSMUSG00000002020	B	16997	protein_coding	12	84783212	84876532	-	29.743	1.33729	0.415981	2.01602	0.526281	0.000266954	0.0141556
Mfap5	ENSMUSG00000030116	D	50530	protein_coding	6	122505845	122529290	+	125.524	1.0034	0.0133165	0.556399	0.282344	0.000269973	0.0141556
Spon2	ENSMUSG00000037379	C	100689	protein_coding	5	33213518	33218238	-	536.777	0.210406	-0.990158	-0.72375	0.312014	0.000269342	0.0141556
Carhsp1	ENSMUSG00000008393	B	52502	protein_coding	16	8658587	8672153	-	968.252	0.391059	0.115588	0.0405342	0.102025	0.00027222	0.0142002
Grm7	ENSMUSG00000056755	C	108073	protein_coding	6	110645581	111567230	+	16.76	-1.81077	-1.2113	-0.992468	0.421957	0.000272589	0.0142002
Mab21l2	ENSMUSG00000057777	E	23937	protein_coding	3	86545581	86548283	-	136.776	-0.967253	-0.566708	-0.575113	0.224403	0.000281872	0.0146364
Fcf1	ENSMUSG00000021243	D	73736	protein_coding	12	84970897	84983303	+	251.942	0.533165	-0.208892	-0.0170261	0.185117	0.000283328	0.0146647
Usp2	ENSMUSG00000032010	D	53376	protein_coding	9	44067021	44095627	+	71.4782	-0.752409	0.542721	-0.189701	0.30405	0.000285168	0.0147126
Ccdc136	ENSMUSG00000029769	C	232664	protein_coding	6	29396309	29426994	+	46.8507	-0.694567	-1.13063	-0.257618	0.245712	0.000286532	0.0147358
Slc27a2	ENSMUSG00000027359	B	26458	protein_coding	2	126552407	126588243	+	41.9111	1.28836	2.15573	2.07419	0.532071	0.000290004	0.0148669
Dgki	ENSMUSG00000038665	C	320127	protein_coding	6	36846022	37300184	-	47.1917	-1.1653	-0.673928	-0.494607	0.271173	0.000292975	0.0149715
Igf1	ENSMUSG00000020053	D	16000	protein_coding	10	87858265	87937042	+	373.798	1.01783	0.301048	0.470968	0.248407	0.000297461	0.0151285
Mgl2	ENSMUSG00000040950	E	216864	protein_coding	11	70130329	70137550	+	59.8975	-1.41855	-0.479838	-0.725698	0.340916	0.000297927	0.0151285
C330027C09Rik	ENSMUSG00000033031	D	224171	protein_coding	16	48994185	49019709	+	255.859	0.802849	-0.546137	0.0881069	0.318243	0.000309512	0.0155209
Fstl1	ENSMUSG00000022816	A	14314	protein_coding	16	37776873	37836514	+	1896.66	0.459199	-0.772397	-0.211075	0.284635	0.000308485	0.0155209
Gsta3	ENSMUSG00000025934	B	14859	protein_coding	1	21240589	21265361	+	219.053	1.9139	1.04721	1.6766	0.489623	0.000309396	0.0155209
Ighv1-66	ENSMUSG00000095519	B	NA	IG_LV_gene	12	115593110	115593543	-	39.5444	2.01439	3.25969	5.75576	1.30576	0.000308643	0.0155209
Ch25h	ENSMUSG00000050370	C	12642	protein_coding	19	34473786	34475135	-	11.8275	-1.69383	-2.52566	-2.1835	0.60104	0.00031345	0.0155575
Cyr61	ENSMUSG00000028195	A	16007	protein_coding	3	145646971	145649985	-	89.994	0.0893612	-1.74839	-0.964247	0.464005	0.000312856	0.0155575
Sntg2	ENSMUSG00000020672	C	268534	protein_coding	12	30174482	30373375	-	254.022	-0.969382	-0.904349	-0.544519	0.23967	0.00031211	0.0155575
Tubb6	ENSMUSG00000001473	A	67951	protein_coding	18	67390717	67402748	+	296.264	-0.221626	-1.06175	-0.656302	0.241431	0.000314108	0.0155575
1300017J02Rik	ENSMUSG00000033688	D	71775	protein_coding	9	103250522	103305082	-	9.65525	0.409351	6.44796	6.68463	1.91886	0.000317242	0.0155854
Bzw1	ENSMUSG00000051223	D	66882	protein_coding	1	58393136	58406548	+	3627.84	0.271952	-0.329257	-0.285995	0.159769	0.000319069	0.0155854
Cpxm2	ENSMUSG00000030862	E	55987	protein_coding	7	132042816	132154739	-	80.1703	-1.03033	-0.493186	-0.238655	0.252214	0.000318621	0.0155854
Epdr1	ENSMUSG00000002808	C	105298	protein_coding	13	19591709	19619830	-	97.6845	-0.683318	-0.833672	-0.3273	0.192333	0.000316603	0.0155854
Pik3ip1	ENSMUSG00000034614	C	216505	protein_coding	11	3330401	3342971	+	147.106	-0.964545	-0.436144	0.00681305	0.265672	0.000319512	0.0155854
Daam1	ENSMUSG00000034574	C	208846	protein_coding	12	71831078	71992367	+	1298	-0.568323	-0.341891	-0.196906	0.135178	0.000325722	0.0158403
Tnfrsf17	ENSMUSG00000022496	B	21935	protein_coding	16	11313812	11320074	+	19.5487	1.53755	2.1562	2.76982	0.652947	0.000330452	0.0160219
Ighv1-4	ENSMUSG00000095442	B	NA	IG_LV_gene	12	114487136	114487569	-	36.2716	3.84751	1.82804	5.7874	1.4172	0.000332178	0.0160573
Acy1	ENSMUSG00000023262	D	109652	protein_coding	9	106432996	106438236	-	270.58	0.854893	0.302505	0.385095	0.206701	0.000335608	0.0161488
Myrip	ENSMUSG00000041794	E	245049	protein_coding	9	120303936	120474841	+	82.0293	-1.29259	0.448253	-0.240188	0.427323	0.000336078	0.0161488
Nr1d2	ENSMUSG00000021775	D	353187	protein_coding	14	18204054	18239127	-	1781.83	-0.703067	-0.0431028	0.160365	0.225081	0.000338454	0.0162146
Fam26e	ENSMUSG00000049872	C	103511	protein_coding	10	34091352	34096519	-	75.163	-0.545194	-1.03011	-0.744152	0.226722	0.000341342	0.0163044
Eno2	ENSMUSG00000004267	C	13807	protein_coding	6	124760053	124769673	-	71.2313	-1.12856	-1.04194	-0.798841	0.278096	0.000348912	0.0166167
Fgf7	ENSMUSG00000027208	A	14178	protein_coding	2	126034658	126091185	+	94.8293	0.672907	-0.991858	-0.46175	0.3989	0.00035065	0.0166502
Ank2	ENSMUSG00000032826	C	109676	protein_coding	3	126921606	127499259	-	378.43	-0.732675	-0.815893	-0.502412	0.192804	0.000353153	0.0167197
Fgf13	ENSMUSG00000031137	C	14168	protein_coding	X	59062145	59568071	-	28.9282	-1.52488	-1.24929	-0.809197	0.364836	0.000355037	0.0167596
Gm15848	ENSMUSG00000086706	B	NA	antisense	1	130809977	130824084	-	29.2435	1.50561	0.821422	0.991498	0.359683	0.000357295	0.0168169
Ptpro	ENSMUSG00000030223	B	19277	protein_coding	6	137252299	137464629	+	173.47	1.5522	0.687884	0.499164	0.372288	0.000367798	0.0172608
F3	ENSMUSG00000028128	A	14066	protein_coding	3	121723537	121735052	+	363.381	-0.532406	-1.46823	-0.8735	0.32164	0.000377912	0.0176839
Tmc7	ENSMUSG00000042246	D	209760	protein_coding	7	118535843	118584736	-	81.0105	0.958947	0.620213	0.146894	0.250674	0.000379672	0.0177147
Cops6	ENSMUSG00000019494	D	26893	protein_coding	5	138161071	138164646	+	283.562	0.468163	0.176858	-0.0274824	0.134906	0.000388371	0.0179939
Etv4	ENSMUSG00000017724	B	18612	protein_coding	11	101769742	101785371	-	66.8812	2.11832	0.49521	1.21991	0.546398	0.000387148	0.0179939
Plcd1	ENSMUSG00000010660	E	18799	protein_coding	9	119071527	119093496	-	263.967	-0.489146	0.0378283	0.0527093	0.15553	0.000389008	0.0179939
Ect2	ENSMUSG00000027699	A	13605	protein_coding	3	27097222	27153878	-	598.437	0.487408	-0.620521	-0.158015	0.26054	0.000393564	0.018057
Neurl1b	ENSMUSG00000034413	E	240055	protein_coding	17	26414829	26446349	+	368.605	-0.718167	0.161837	0.031125	0.235248	0.000393518	0.018057
Pigv	ENSMUSG00000043257	E	230801	protein_coding	4	133660387	133672647	-	190.088	-0.553839	0.109447	0.0690469	0.18461	0.000395108	0.018057
Samd5	ENSMUSG00000060487	C	320825	protein_coding	10	9627259	9675208	-	70.6523	-0.945473	-1.3465	-0.958555	0.301566	0.000396996	0.018057
Serpina1a	ENSMUSG00000066366	E	20700	protein_coding	12	103853589	103863562	-	13.6306	-2.5032	6.58235	7.55269	2.5547	0.000397105	0.018057
Tm4sf1	ENSMUSG00000027800	A	17112	protein_coding	3	57285611	57301919	-	485.678	-0.248272	-1.23695	-0.667964	0.287687	0.000395521	0.018057
Hsd17b7	ENSMUSG00000026675	A	15490	protein_coding	1	169949535	169969241	-	506.357	-0.60041	-0.907803	-0.381619	0.19664	0.000400051	0.0180601
Slc35b1	ENSMUSG00000020873	D	110172	protein_coding	11	95384692	95391776	+	729.383	0.626642	0.153693	0.0458216	0.170367	0.000399406	0.0180601
Tfeb	ENSMUSG00000023990	E	21425	protein_coding	17	47737030	47792419	+	122.284	-0.294728	0.617479	0.311748	0.219297	0.000400538	0.0180601
Abcc2	ENSMUSG00000025194	E	12780	protein_coding	19	43782192	43837951	+	38.6039	-0.482185	1.3126	1.23643	0.504501	0.000408895	0.0183563
Nap1l3	ENSMUSG00000055733	E	54561	protein_coding	X	122394565	122397385	-	29.9664	-1.156	-0.924794	-0.068709	0.3379	0.000409387	0.0183563
Asprv1	ENSMUSG00000033508	D	67855	protein_coding	6	86628174	86629702	+	33.8889	2.05294	-0.976948	0.208794	0.745094	0.000412447	0.0184421
Rab3c	ENSMUSG00000021700	C	67295	protein_coding	13	110054187	110280206	-	134.575	-0.880121	-0.791343	-0.545567	0.215948	0.000414459	0.0184807
Gm24270	ENSMUSG00000076281	D	NA	miRNA	9	56223715	56223771	-	24.8937	1.37131	2.4511	-1.45407	0.97869	0.000419167	0.0185715
Kcnj5	ENSMUSG00000032034	E	16521	protein_coding	9	32314783	32344237	-	17.3524	-1.8624	-1.09081	-0.913712	0.449088	0.000419015	0.0185715
Nrtn	ENSMUSG00000039481	E	18188	protein_coding	17	56751325	56757530	-	34.7293	-1.51844	-1.04724	-1.42254	0.393593	0.000420348	0.0185715
Wnt5a	ENSMUSG00000021994	C	22418	protein_coding	14	28504750	28527447	+	242.584	-0.602896	-0.624558	-0.56598	0.163472	0.00042111	0.0185715
Cxcl13	ENSMUSG00000023078	D	55985	protein_coding	5	95956928	95961067	+	101.093	2.67925	1.15817	0.802525	0.646739	0.000422702	0.0185908
Tle4	ENSMUSG00000024642	B	21888	protein_coding	19	14448072	14598051	-	640.11	0.329796	0.866979	0.498243	0.186713	0.000423947	0.0185947
Cbln2	ENSMUSG00000024647	C	12405	protein_coding	18	86711110	86718283	+	23.8313	-1.47973	-1.16901	-0.866895	0.362702	0.000432596	0.0188331
Gja5	ENSMUSG00000057123	D	14613	protein_coding	3	97032416	97053634	+	18.6141	0.505283	-1.15517	-1.28334	0.527049	0.000432892	0.0188331
Itga1	ENSMUSG00000042284	A	109700	protein_coding	13	114958079	115101964	-	1216.33	-0.223401	-0.822176	-0.299107	0.180952	0.000432617	0.0188331
Igkv4-72	ENSMUSG00000076545	B	NA	IG_LV_gene	6	69226854	69227383	-	110.445	2.16938	3.76215	3.58977	0.89701	0.000437126	0.0189661
Sec61a1	ENSMUSG00000030082	D	53421	protein_coding	6	88503601	88518905	-	3067.97	0.314952	0.203727	-0.0781559	0.106222	0.000453945	0.0196429
Foxp2	ENSMUSG00000029563	C	114142	protein_coding	6	14901349	15441977	+	353.771	-0.955298	-0.87809	-0.531652	0.236191	0.000455664	0.0196644
Myt1	ENSMUSG00000010505	E	17932	protein_coding	2	181763332	181827797	+	33.4114	-1.02476	0.0676411	-0.141496	0.296883	0.00045844	0.0197313
A330021E22Rik	ENSMUSG00000040473	A	207686	protein_coding	5	5579278	5664239	-	37.2456	0.159725	-1.26327	-0.376887	0.341089	0.000466859	0.0199803
Ffar3	ENSMUSG00000019429	E	233080	protein_coding	7	30854330	30856178	-	19.2304	-1.97458	-0.715961	-0.643598	0.484846	0.000468859	0.0199803
Hebp2	ENSMUSG00000019853	D	56016	protein_coding	10	18540123	18546076	-	84.6874	0.913304	-0.274856	0.108192	0.30588	0.000466402	0.0199803
Mastl	ENSMUSG00000026779	D	67121	protein_coding	2	23115606	23156024	-	273.255	0.638908	-0.386865	0.0200356	0.249907	0.00046919	0.0199803
Krt17	ENSMUSG00000035557	A	16667	protein_coding	11	100256217	100261029	-	52.8814	-0.341702	-1.91815	0.765984	0.596791	0.000477744	0.0202909
Clvs2	ENSMUSG00000019785	C	215890	protein_coding	10	33512286	33624769	-	28.4319	-1.6053	-2.12348	-1.51273	0.484823	0.000486341	0.0206017
Spink4	ENSMUSG00000028415	B	20731	protein_coding	4	40920052	40931395	+	9504.28	1.07122	0.744988	0.561863	0.255614	0.00048855	0.0206409
Jam2	ENSMUSG00000053062	C	67374	protein_coding	16	84774123	84825928	+	211.444	-0.70019	-0.546356	-0.254457	0.175122	0.000492445	0.020751
Avpr1a	ENSMUSG00000020123	A	54140	protein_coding	10	122448499	122453453	+	21.2859	0.696901	-1.19553	-0.275302	0.431259	0.000494501	0.0207682
Col5a2	ENSMUSG00000026042	D	12832	protein_coding	1	45374321	45503282	-	2257.15	0.586425	-0.478575	0.254809	0.261662	0.000495432	0.0207682
Gm16559	ENSMUSG00000089635	B	NA	antisense	3	138281408	138307022	-	48.3328	2.36869	2.10151	1.93419	0.60111	0.000500935	0.0208477
Katnal1	ENSMUSG00000041298	E	231912	protein_coding	5	148874332	148995223	-	95.4545	-0.476448	0.267707	0.0658695	0.187816	0.000501215	0.0208477
Spcs1	ENSMUSG00000021917	D	69019	protein_coding	14	30999826	31001672	-	733.18	0.63349	0.0314993	0.0521656	0.183786	0.000499088	0.0208477
Zfhx4	ENSMUSG00000025255	C	80892	protein_coding	3	5218526	5415857	+	128.905	-0.950609	-0.73489	-0.59607	0.228497	0.000508614	0.0211009
Adamtsl5	ENSMUSG00000043822	E	66548	protein_coding	10	80339110	80348412	-	29.3686	-1.01787	0.141094	-0.614379	0.327731	0.000520154	0.0214141
Eef1a2	ENSMUSG00000016349	C	13628	protein_coding	2	181147653	181157014	-	20.6318	-2.1015	-1.56941	-0.960204	0.510069	0.00051858	0.0214141
Fibin	ENSMUSG00000074971	C	67606	protein_coding	2	110360925	110362993	-	202.76	-0.969944	-0.887559	-0.305363	0.261231	0.000519689	0.0214141
Cenpi	ENSMUSG00000031262	D	102920	protein_coding	X	134308084	134362639	+	124.886	0.980064	-0.351073	0.112307	0.338369	0.000523156	0.0214281
Siglec1	ENSMUSG00000027322	C	20612	protein_coding	2	131069220	131086765	-	63.3273	-0.952715	-1.23054	-1.32552	0.334457	0.00052232	0.0214281
Hlf	ENSMUSG00000003949	C	217082	protein_coding	11	90336536	90390895	-	44.7513	-1.53745	0.162598	0.0830987	0.488695	0.000524669	0.0214355
Serpinc1	ENSMUSG00000026715	E	11905	protein_coding	1	160978606	161003010	+	30.2187	-0.0900355	3.95301	4.16213	1.31557	0.000527834	0.0215102
Slco2b1	ENSMUSG00000030737	E	101488	protein_coding	7	99657804	99711340	-	150.084	-0.442276	0.677996	0.401212	0.278825	0.000535643	0.0217733
Gnb4	ENSMUSG00000027669	C	14696	protein_coding	3	32580332	32616585	-	343.23	-0.567106	-0.58361	-0.281079	0.151524	0.000545966	0.0220814
Thsd4	ENSMUSG00000032289	E	207596	protein_coding	9	59966931	60522046	-	361.349	-0.616108	0.142766	-0.0327465	0.201919	0.000544786	0.0220814
Ap3b2	ENSMUSG00000062444	C	11775	protein_coding	7	81460399	81493925	-	32.0084	-1.31306	-1.01787	-0.586174	0.324746	0.000552245	0.0221683
Igkv12-46	ENSMUSG00000076564	B	NA	IG_LV_gene	6	69764523	69764992	-	138.436	1.66312	2.35263	2.46999	0.64158	0.000551628	0.0221683
Serpinh1	ENSMUSG00000070436	A	12406	protein_coding	7	99345375	99353230	-	1623.12	-0.473951	-1.04643	-0.508233	0.222672	0.000551959	0.0221683
Ydjc	ENSMUSG00000041774	E	69101	protein_coding	16	17144621	17160701	+	236.025	-1.01073	-0.380398	-0.437646	0.24906	0.000561547	0.0224856
Abcc6	ENSMUSG00000030834	B	27421	protein_coding	7	45976380	46030302	-	54.7497	-0.614715	0.618535	0.824113	0.386642	0.000566486	0.0225719
Ahsg	ENSMUSG00000022868	D	11625	protein_coding	16	22892042	22899438	+	66.9435	1.06407	11.6215	9.28319	3.0125	0.000566506	0.0225719
Ankrd6	ENSMUSG00000040183	C	140577	protein_coding	4	32804035	32950841	-	37.9054	-0.929849	-0.43009	0.0755818	0.272603	0.000571479	0.0226029
Fdft1	ENSMUSG00000021273	A	14137	protein_coding	14	63145153	63177793	-	1228.45	-0.627684	-0.782537	-0.0740024	0.215796	0.0005729	0.0226029
Psd	ENSMUSG00000037126	C	73728	protein_coding	19	46312087	46327156	-	192.177	-1.06162	-0.703949	-0.233689	0.276002	0.000569776	0.0226029
Vim	ENSMUSG00000026728	D	22352	protein_coding	2	13573927	13582826	+	1006.77	0.365293	-0.440258	-0.0119689	0.192705	0.000571849	0.0226029
Tsc22d1	ENSMUSG00000022010	C	21807	protein_coding	14	76414961	76507765	+	4580.85	-0.617984	-0.514094	-0.711541	0.183906	0.000575691	0.0226575
Ryr2	ENSMUSG00000021313	C	20191	protein_coding	13	11553103	12106945	-	214.158	-1.05873	-0.842594	-0.657009	0.259053	0.000578971	0.022731
Ak3	ENSMUSG00000024782	B	56248	protein_coding	19	29020833	29047961	-	1497.38	0.56289	0.428438	0.198242	0.141029	0.000587841	0.0227613
Cmtm4	ENSMUSG00000096188	B	97487	protein_coding	8	104348191	104395807	-	3083.71	0.177999	0.479541	0.381906	0.114097	0.000586495	0.0227613
Hba-a1	ENSMUSG00000069919	E	15122	protein_coding	11	32283511	32284465	+	41.3764	-2.49357	0.295721	-0.00916945	0.759795	0.000586624	0.0227613
Hgf	ENSMUSG00000028864	A	15234	protein_coding	5	16553550	16619439	+	297.926	-0.767675	-1.36148	-1.0755	0.320014	0.000584546	0.0227613
Npas2	ENSMUSG00000026077	C	18143	protein_coding	1	39193731	39363234	+	66.6084	0.928228	0.185741	-0.212667	0.297076	0.000588228	0.0227613
Xpnpep1	ENSMUSG00000025027	D	170750	protein_coding	19	52943417	53040214	-	613.267	0.329179	0.0720106	-0.0786519	0.108411	0.000584495	0.0227613
Iglc2	ENSMUSG00000076937	B	NA	protein_coding	16	19198401	19200351	-	144.434	1.09022	0.693661	2.8917	0.740485	0.000590055	0.0227772
C3	ENSMUSG00000024164	D	12266	protein_coding	17	57203970	57228136	-	2041.41	1.23881	0.14768	0.511434	0.336072	0.000593181	0.0227886
Erlec1	ENSMUSG00000020311	B	66753	protein_coding	11	30930774	30954335	-	426.265	0.623176	0.431261	0.287876	0.15191	0.000592151	0.0227886
Dbf4	ENSMUSG00000002297	D	27214	protein_coding	5	8396973	8422716	-	301.818	0.586564	-0.301448	-0.0602849	0.226366	0.000595969	0.0228412
Pkhd1l1	ENSMUSG00000038725	C	192190	protein_coding	15	44457553	44597143	+	127.422	-1.20307	-0.971012	-0.232331	0.328637	0.000608725	0.0232747
Plcb3	ENSMUSG00000024960	E	18797	protein_coding	19	6953714	6969759	-	1308.09	-0.414806	0.616678	0.171342	0.245111	0.000612206	0.0233502
Tmprss5	ENSMUSG00000032268	C	80893	protein_coding	9	49081260	49117587	+	15.186	-1.72105	-1.16975	-0.476135	0.438925	0.000613602	0.0233502
Tax1bp1	ENSMUSG00000004535	D	52440	protein_coding	6	52713729	52766780	+	4936.88	0.616128	0.261977	0.117953	0.160516	0.0006175	0.0234432
2010012P19Rik	ENSMUSG00000085890	B	NA	antisense	11	69682138	69691141	+	24.8849	1.58178	1.12318	0.842019	0.3838	0.000623534	0.0235461
Angptl2	ENSMUSG00000004105	C	26360	protein_coding	2	33216069	33247717	+	464.301	-0.573709	-0.1019	0.557872	0.283283	0.000626702	0.0235461
Hist1h2ai	ENSMUSG00000071516	A	319191	protein_coding	13	21716412	21717452	+	282.929	0.901219	-0.148805	-0.247559	0.321302	0.000627333	0.0235461
Per3	ENSMUSG00000028957	D	18628	protein_coding	4	151003652	151044665	-	367.99	-0.686928	0.826265	0.726123	0.406028	0.000627526	0.0235461
Tmem237	ENSMUSG00000038079	C	381259	protein_coding	1	59100594	59120096	-	51.1657	-0.761394	-1.15828	-0.585924	0.252424	0.000624005	0.0235461
Pik3c2g	ENSMUSG00000096062 / ENSMUSG00000030228	B	NA	protein_coding	2017-06-06	139621888 / 139736895	139635740 / 139969284	+ / +	42.8586	1.83951	1.55536	1.53121	0.463652	0.000631246	0.0236306
Cpb2	ENSMUSG00000021999	E	56373	protein_coding	14	75242287	75283551	+	20.9116	-1.61558	1.1307	1.30192	0.804713	0.00063797	0.0237168
Il5ra	ENSMUSG00000005364	C	16192	protein_coding	6	106711975	106745109	-	11.8821	-2.04029	-3.64947	-3.40689	0.959463	0.000635501	0.0237168
Ssr2	ENSMUSG00000041355	D	66256	protein_coding	3	88579671	88588397	+	1090.62	0.4853	-0.0283867	-0.120468	0.167243	0.000637602	0.0237168
Igkv6-15	ENSMUSG00000094797	B	NA	IG_LV_gene	6	70406469	70406992	-	213.699	2.27358	1.8317	2.61283	0.691612	0.000644603	0.0239082
Cyp2d26	ENSMUSG00000022445	E	76279	protein_coding	15	82790107	82794245	-	188.366	-1.43601	0.12709	0.400284	0.501149	0.000651239	0.0240436
Pdcd5	ENSMUSG00000030417	A	56330	protein_coding	7	35641982	35647521	-	184.895	0.648959	-0.191498	-0.245135	0.250519	0.000649792	0.0240436
Ckap4	ENSMUSG00000046841	D	216197	protein_coding	10	84526305	84534036	-	287.347	0.62532	0.309291	0.128794	0.16255	0.000653847	0.0240846
Kcne4	ENSMUSG00000047330	A	57814	protein_coding	1	78816949	78820024	+	151.218	-0.3863	-1.80969	-1.60521	0.497107	0.000660351	0.0242686
Csmd3	ENSMUSG00000022311	C	239420	protein_coding	15	47580637	48792063	-	15.0442	-1.48696	-1.88421	-1.23993	0.436226	0.00066554	0.0244037
1500009L16Rik	ENSMUSG00000087651	D	69784	protein_coding	10	83722865	83762761	+	100.647	0.820194	0.16343	-0.132426	0.260631	0.000680395	0.0244471
AW551984	ENSMUSG00000038112	A	244810	protein_coding	9	39587396	39604403	-	113.98	-0.299861	-1.11324	-0.546565	0.247026	0.000679293	0.0244471
Dnah5	ENSMUSG00000022262	C	110082	protein_coding	15	28203752	28472045	+	66.0987	-1.90006	-1.3991	-0.796529	0.472361	0.000668801	0.0244471
Ifit3	ENSMUSG00000074896	C	15959	protein_coding	19	34583531	34588731	+	185.716	-2.14519	-2.13266	-1.3824	0.560803	0.000672247	0.0244471
Il12b	ENSMUSG00000004296	E	16160	protein_coding	11	44400063	44414033	+	8.44711	-3.25828	-2.40878	-1.08649	0.853224	0.000671502	0.0244471
Meis3	ENSMUSG00000041420	E	17537	protein_coding	7	16175090	16186510	+	68.9503	-0.967576	-0.328378	-0.707651	0.25945	0.000675958	0.0244471
Strbp	ENSMUSG00000026915	B	20744	protein_coding	2	37483228	37703859	-	2319.66	0.450224	0.549397	0.303245	0.12894	0.000679662	0.0244471
Ttc39b	ENSMUSG00000038172	A	69863	protein_coding	4	83220300	83324255	-	1778.58	0.178912	0.293572	-0.182419	0.122364	0.000675128	0.0244471
Zfp131	ENSMUSG00000094870	A	72465	protein_coding	13	119765187	119790805	-	513.346	0.222194	-0.257454	-0.211038	0.131395	0.000680231	0.0244471
Epm2a	ENSMUSG00000055493	E	13853	protein_coding	10	11343404	11459644	+	52.7702	-0.944435	-0.202177	-0.249567	0.252628	0.000684718	0.0245477
Fcrla	ENSMUSG00000038421	B	98752	protein_coding	1	170917576	170927583	-	21.7344	2.89373	2.01456	3.11619	0.833335	0.000691311	0.0247277
Tpm4	ENSMUSG00000031799	A	326618	protein_coding	8	72134975	72153142	+	2749.03	0.227849	-0.630519	-0.414873	0.226531	0.000692812	0.0247277
Agtpbp1	ENSMUSG00000021557	A	67269	protein_coding	13	59449537	59585227	-	382.83	-0.533003	-0.817716	-0.353647	0.181924	0.000698246	0.024845
Ctgf	ENSMUSG00000019997	A	14219	protein_coding	10	24595442	24598683	+	157.745	1.38085	-0.66045	0.150187	0.512707	0.000699186	0.024845
Msrb3	ENSMUSG00000051236	C	320183	protein_coding	10	120781096	120899101	-	442.741	-0.544973	-0.932977	-0.662469	0.208978	0.000707211	0.0250554
Schip1	ENSMUSG00000027777	C	30953	protein_coding	3	68064802	68626481	+	106.638	-0.614847	-0.837552	-0.579046	0.192782	0.000708219	0.0250554
Igkv1-133	ENSMUSG00000094491	B	NA	IG_LV_gene	6	67724914	67725661	+	10.1519	3.03021	9.77903	4.24215	1.81608	0.000712902	0.0251658
Adcy9	ENSMUSG00000005580	E	11515	protein_coding	16	4287529	4420498	-	255.567	-0.515234	0.215619	-0.070273	0.186493	0.000717907	0.025287
Acot9	ENSMUSG00000025287	A	56360	protein_coding	X	155262443	155297654	+	567.447	-0.26425	-0.860382	-0.594788	0.204756	0.000724377	0.0254592
Ambp	ENSMUSG00000028356	E	11699	protein_coding	4	63143275	63154799	-	39.6601	-0.437345	2.29499	2.54282	0.900531	0.000735044	0.025508
Hist1h2af	ENSMUSG00000061991	D	319173	protein_coding	13	23533906	23534304	+	243.435	0.760341	-0.300118	-0.375761	0.318878	0.000735274	0.025508
Nxf7	ENSMUSG00000031410	E	170722	protein_coding	X	135579555	135598777	-	22.4823	-1.43068	-0.719183	-0.899966	0.35841	0.000729863	0.025508
Pdpn	ENSMUSG00000028583	A	14726	protein_coding	4	143267431	143299564	-	146.237	0.0838916	-1.11732	-0.745822	0.331338	0.000731802	0.025508
Rasl11a	ENSMUSG00000029641	A	68895	protein_coding	5	146845071	146847726	+	30.4588	0.0815521	-1.56612	-1.35634	0.509382	0.000727358	0.025508
Sulf1	ENSMUSG00000016918	D	240725	protein_coding	1	12692430	12860371	+	265.597	0.811734	-0.288739	0.373095	0.292342	0.000734807	0.025508
Asns	ENSMUSG00000029752	D	27053	protein_coding	6	7675169	7693254	-	774.746	0.520609	-0.168444	-0.279357	0.218228	0.000743335	0.0255619
Cadm4	ENSMUSG00000054793	C	260299	protein_coding	7	24482023	24504539	+	31.9317	-1.36834	-1.04662	-0.932337	0.344021	0.000741019	0.0255619
Hpgds	ENSMUSG00000029919	E	54486	protein_coding	6	65117293	65144908	-	157.549	-0.840264	-0.337832	-0.420671	0.211366	0.000744497	0.0255619
Sec14l1	ENSMUSG00000020823	E	74136	protein_coding	11	117115168	117159268	+	447.283	-0.140937	0.528794	0.0336167	0.165689	0.000744768	0.0255619
Tmem245	ENSMUSG00000055296	E	242474	protein_coding	4	56866923	56947437	-	1252.2	-0.405538	0.204854	-0.0904694	0.154996	0.000739177	0.0255619
Ighv1-59	ENSMUSG00000095197	B	NA	IG_LV_gene	12	115335082	115335514	-	31.0418	1.62759	3.97147	2.29013	0.895425	0.000750554	0.0256511
Rrm1	ENSMUSG00000030978	D	20133	protein_coding	7	102441695	102469771	+	698.111	0.461237	-0.577277	-0.357815	0.271182	0.000749347	0.0256511
2310044G17Rik	ENSMUSG00000034157	B	217732	protein_coding	12	86947343	86965362	+	1186.89	-0.503468	0.308251	0.25039	0.224214	0.00076142	0.0258804
Igkv4-80	ENSMUSG00000076540	B	NA	IG_LV_gene	6	69016560	69017080	-	53.2858	-1.63507	0.115123	3.50737	1.26044	0.000759764	0.0258804
Il1rl1	ENSMUSG00000026069	A	17082	protein_coding	1	40429570	40465415	+	203.349	0.0999412	-1.62639	-0.652141	0.441236	0.000762911	0.0258804
Vtn	ENSMUSG00000017344	B	22370	protein_coding	11	78499091	78502324	+	29.7107	-0.399282	2.23565	3.05637	0.97469	0.000763695	0.0258804
Edn3	ENSMUSG00000027524	A	13616	protein_coding	2	174760619	174784042	+	86.164	-0.282431	-1.02671	0.0381355	0.267852	0.000772044	0.0260293
Gm21781	ENSMUSG00000095123	E	NA	lincRNA	10	4391587	4396424	+	136.263	-0.181885	0.565784	0.315093	0.190027	0.000772939	0.0260293
Gusb	ENSMUSG00000025534	D	110006	protein_coding	5	129989011	130003049	-	345.223	0.563788	0.235898	0.229885	0.141453	0.000771997	0.0260293
Gm25732	ENSMUSG00000092909	E	NA	miRNA	4	139338206	139338265	+	8.67896	-3.97719	-2.9014	-1.78841	0.999385	0.000777926	0.0261425
Gfra1	ENSMUSG00000025089	E	14585	protein_coding	19	58235604	58455909	-	45.7868	-1.45843	-1.02122	-0.298208	0.391198	0.000782582	0.0262442
Abca8b	ENSMUSG00000020620	C	27404	protein_coding	11	109932190	109995845	-	130.222	-0.861337	-0.593074	0.0647717	0.269733	0.000785682	0.0262934
4930402H24Rik	ENSMUSG00000027309	E	228602	protein_coding	2	130706200	130906406	-	518.494	-0.652474	-0.392801	-0.432597	0.160978	0.000790566	0.026402
Fhl2	ENSMUSG00000008136	C	14200	protein_coding	1	43123074	43163961	-	445.803	-0.48134	-0.750962	-0.400428	0.167994	0.000801871	0.026724
Dlg2	ENSMUSG00000052572	C	23859	protein_coding	7	91090706	92447003	+	77.9576	-0.999141	-0.820224	-0.707916	0.253885	0.000805146	0.0267778
Igkv8-27	ENSMUSG00000076580	B	NA	IG_LV_gene	6	70171809	70172108	-	91.2938	2.13908	5.67175	1.83316	1.12912	0.00081091	0.0269138
Clock	ENSMUSG00000029238	B	12753	protein_coding	5	76212177	76304548	-	1513.94	0.573432	0.204007	0.135888	0.150212	0.00081281	0.0269214
9930013L23Rik	ENSMUSG00000052353	A	80982	protein_coding	7	83932857	84086502	-	188.412	-1.01892	-2.82881	-2.20705	0.721225	0.000820037	0.0269941
Kif5a	ENSMUSG00000074657	C	16572	protein_coding	10	127225696	127263363	-	118.875	-1.18135	-1.12643	-0.542861	0.315408	0.000819772	0.0269941
Slc2a5	ENSMUSG00000028976	B	56485	protein_coding	4	150119283	150144169	+	37.7123	-0.508872	0.966684	0.480473	0.384288	0.000818269	0.0269941
Lyve1	ENSMUSG00000030787	A	114332	protein_coding	7	110850607	110862953	-	209.107	0.213846	-0.843111	-0.628254	0.293664	0.000825247	0.0270522
Mup10	ENSMUSG00000078680	E	100039008	protein_coding	4	60578260	60582199	-	16.7963	-2.69935	4.38131	6.73844	2.32703	0.000828523	0.0270522
Nuf2	ENSMUSG00000026683	D	66977	protein_coding	1	169497934	169531464	-	127.572	0.870132	-0.584574	0.141219	0.362013	0.000824154	0.0270522
Vat1l	ENSMUSG00000046844	C	270097	protein_coding	8	114205612	114374071	+	82.1407	-1.22318	-1.43111	-0.9515	0.343508	0.000828273	0.0270522
Ecm2	ENSMUSG00000043631	C	407800	protein_coding	13	49504810	49532789	+	131.229	-0.966835	-0.600337	-0.304501	0.244805	0.000834521	0.0271929
Fads2	ENSMUSG00000024665	B	56473	protein_coding	19	10064164	10101503	-	386.156	1.53044	1.32109	1.36807	0.405665	0.000837467	0.0272337
Apoc2	ENSMUSG00000002992	D	11813	protein_coding	7	19671579	19681423	-	35.878	1.26653	-0.37009	0.559708	0.441097	0.000841691	0.027261
Tspan4	ENSMUSG00000025511	A	64540	protein_coding	7	141475240	141493427	+	114.004	-1.02022	-0.892438	-0.626727	0.260344	0.00084149	0.027261
Tex261	ENSMUSG00000014748	B	21766	protein_coding	6	83768881	83775812	-	647.923	0.370827	0.389542	0.0626726	0.116687	0.00084516	0.0273184
Slc12a7	ENSMUSG00000017756	E	20499	protein_coding	13	73763697	73816743	+	690.428	-0.146383	0.675514	0.126965	0.203711	0.000856596	0.0276325
Angpt4	ENSMUSG00000027460	B	11602	protein_coding	2	151911210	151945337	+	16.5528	2.14531	0.7301	1.2922	0.567541	0.000862716	0.0277645
Ttll6	ENSMUSG00000038756	B	237930	protein_coding	11	96133786	96165451	+	102.444	1.60821	1.09612	0.996318	0.398358	0.000864138	0.0277645
Hspb1	ENSMUSG00000004951	C	15507	protein_coding	5	135887919	135889563	+	89.0217	-0.179167	-1.92183	-0.739064	0.478187	0.000870948	0.0278721
Reg3a	ENSMUSG00000079516	D	19694	protein_coding	6	78380709	78383839	+	246.525	5.08108	2.12351	1.77971	1.21704	0.000869884	0.0278721
Ighv5-17	ENSMUSG00000095571	B	NA	IG_LV_gene	12	113859149	113859616	-	83.3267	2.38144	3.56324	3.48431	0.899378	0.000876511	0.0279944
Rspo3	ENSMUSG00000019880	A	72780	protein_coding	10	29453109	29535867	-	100.301	-0.491179	-1.24784	-1.04455	0.318131	0.000879097	0.0280214
Fam53b	ENSMUSG00000030956	E	77938	protein_coding	7	132712082	132813886	-	155.664	-0.296606	0.607411	0.265385	0.224174	0.000885022	0.0281206
Tmem255b	ENSMUSG00000038457	E	272465	protein_coding	8	13435459	13461452	+	14.2084	-1.8735	-0.969264	-0.713015	0.469539	0.000885702	0.0281206
Bcam	ENSMUSG00000002980	C	57278	protein_coding	7	19756131	19771016	-	151.453	-0.952589	-0.907052	-0.552022	0.252235	0.000891811	0.0282186
Eif1ax	ENSMUSG00000067194	A	66235	protein_coding	X	159372178	159389928	+	1039	0.172494	-0.354569	-0.189139	0.134834	0.000892296	0.0282186
Clint1	ENSMUSG00000006169	D	216705	protein_coding	11	45852051	45910625	+	1950.52	0.296812	0.563159	0.0804735	0.139487	0.000894721	0.0282398
Ighv8-12	ENSMUSG00000076731	B	NA	IG_LV_gene	12	115647961	115648361	-	82.8459	0.0970366	1.0276	3.26319	0.905903	0.000901909	0.028411
2810459M11Rik	ENSMUSG00000026227	B	72792	protein_coding	1	86045863	86055456	+	325.287	-0.00597467	0.425224	0.440346	0.146719	0.000908612	0.0284669
Gm16144	ENSMUSG00000086399	E	NA	antisense	9	69477029	69479598	-	41.4145	-1.3929	-0.888918	-0.43834	0.356391	0.000908988	0.0284669
Nif3l1	ENSMUSG00000026036	D	65102	protein_coding	1	58445151	58481816	+	208.096	0.333335	-0.301456	-0.243518	0.177091	0.000908514	0.0284669
Igkv4-63	ENSMUSG00000076550	E	NA	IG_LV_gene	6	69377944	69378229	-	43.9407	2.45237	5.88454	5.86346	1.42385	0.000914771	0.0285924
Col9a2	ENSMUSG00000028626	E	12840	protein_coding	4	121039385	121055322	+	10.1118	-2.55364	-1.08763	-0.659019	0.667176	0.000917242	0.0286141
Gm15910	ENSMUSG00000087480	C	NA	processed_transcript	10	120857629	120863326	+	29.1201	-1.28174	-1.05571	-0.820089	0.324861	0.000930144	0.0289604
Fn1	ENSMUSG00000026193	D	14268	protein_coding	1	71585523	71653171	-	2289.24	0.742449	-0.297842	0.254813	0.27388	0.000938861	0.0291754
Ier3ip1	ENSMUSG00000090000	D	66191	protein_coding	18	76930017	76941605	+	482.696	0.487616	0.1064	0.0183699	0.14336	0.000951724	0.0295181
Gpm6a	ENSMUSG00000031517	C	234267	protein_coding	8	54954728	55060877	+	144.008	-1.03845	-1.36419	-0.487941	0.32984	0.000960713	0.0297396
Akr1b3	ENSMUSG00000001642	D	11677	protein_coding	6	34303934	34317497	-	322.969	0.825048	-0.0519162	0.194548	0.253738	0.0009695	0.0298966
Cd79a	ENSMUSG00000003379	B	12518	protein_coding	7	24897381	24902197	+	15.8688	2.48181	1.8746	2.57771	0.71842	0.000968857	0.0298966
BB365896	ENSMUSG00000092323	B	NA	antisense	6	58965655	59002083	+	67.7865	0.439482	1.20998	0.726797	0.277817	0.000983899	0.0301673
Gnmt	ENSMUSG00000002769	B	14711	protein_coding	17	46725664	46729168	-	23.6132	2.02174	4.78674	5.65935	1.41458	0.000980524	0.0301673
Wwc1	ENSMUSG00000018849	E	211652	protein_coding	11	35838400	35980527	-	213.606	-1.00051	-0.0746282	-0.619529	0.297989	0.000983783	0.0301673
Gm15737	ENSMUSG00000079462	A	NA	protein_coding	6	92869357	92884411	+	13.3254	0.710434	-1.34778	-0.793922	0.534118	0.00100825	0.0308551
Igkv2-109	ENSMUSG00000094749	B	NA	IG_LV_gene	6	68302439	68303160	+	71.5192	3.88616	0.470723	2.96568	1.16186	0.001014	0.0308551
Pdlim4	ENSMUSG00000020388	C	30794	protein_coding	11	54054928	54069014	-	95.8078	-0.416595	-0.987317	-0.514244	0.219997	0.00101247	0.0308551
Prkcdbp	ENSMUSG00000037060	A	109042	protein_coding	7	105480607	105482197	-	232.648	-0.0624329	-0.804608	-0.211971	0.204005	0.00101123	0.0308551
Mthfd2	ENSMUSG00000005667	D	17768	protein_coding	6	83305691	83317606	-	115.058	0.713879	-0.0722115	-0.304099	0.277491	0.00101621	0.030864
D930048N14Rik	ENSMUSG00000052563	B	NA	protein_coding	11	51650954	51657681	+	27.0168	-0.0258785	1.0442	1.07222	0.367239	0.00102054	0.0309372
Chn1	ENSMUSG00000056486	C	108699	protein_coding	2	73610660	73775346	-	42.9724	-0.882194	-1.12806	-0.8305	0.271954	0.00102824	0.031112
Cxcl1	ENSMUSG00000029380	A	14825	protein_coding	5	90891241	90893115	+	71.6198	-2.70522	-6.05813	-4.59801	1.56844	0.00103537	0.0312444
Slco1b2	ENSMUSG00000030236	A	28253	protein_coding	6	141629518	141686646	+	21.841	0.803866	7.08182	6.80163	2.17469	0.0010365	0.0312444
Apoc1	ENSMUSG00000040564	E	11812	protein_coding	7	19689484	19692658	-	40.8614	-0.0413408	3.48629	3.93545	1.27485	0.00104703	0.031503
Tmc8	ENSMUSG00000050106	E	217356	protein_coding	11	117782076	117793110	+	44.7999	-0.337586	0.891344	0.426476	0.31255	0.00105018	0.0315387
Akr1c21	ENSMUSG00000021207	B	77337	protein_coding	13	4574075	4586541	+	20.5258	2.04988	1.30495	0.5228	0.549845	0.00105945	0.0317579
Dnajc6	ENSMUSG00000028528	C	72685	protein_coding	4	101496648	101642799	+	38.8717	-0.905923	-1.15553	-0.323897	0.291277	0.00106798	0.0319542
Slc6a20a	ENSMUSG00000036814	B	102680	protein_coding	9	123636122	123678885	-	32.284	1.54493	1.25828	1.5707	0.436197	0.00107425	0.032082
Pgk1	ENSMUSG00000062070	D	18655	protein_coding	X	106187100	106203699	+	1440.8	0.672686	-0.233857	-0.05922	0.250518	0.0010806	0.0322118
Map7	ENSMUSG00000019996	B	17761	protein_coding	10	20148471	20281589	+	599.989	0.561251	0.687712	0.580865	0.171768	0.00108485	0.0322789
Pex26	ENSMUSG00000067825	B	74043	protein_coding	6	121183667	121198837	+	229.036	0.182736	0.503451	0.506259	0.142755	0.00109057	0.0323295
Srpx	ENSMUSG00000090084	C	51795	protein_coding	X	10037977	10117709	-	155.662	-0.738512	-0.696916	-0.382271	0.196847	0.00108949	0.0323295
Tmc3	ENSMUSG00000038540	C	233424	protein_coding	7	83584927	83625614	+	83.3992	-0.749998	-0.630286	-0.373354	0.193468	0.00109516	0.0324059
Plcxd2	ENSMUSG00000087141	B	433022	protein_coding	16	45959263	46010218	-	254.912	0.542165	0.643198	0.2883	0.160967	0.0010991	0.0324628
Cxcl14	ENSMUSG00000021508	D	57266	protein_coding	13	56288647	56296551	-	71.8635	1.08294	0.499331	0.69385	0.28049	0.00110287	0.032496
Gm20382	ENSMUSG00000094671	E	NA	protein_coding	5	131486204	131488482	-	17.4372	-0.555023	1.45871	0.482197	0.4995	0.00110426	0.032496
Ighv9-2	ENSMUSG00000094102	B	NA	IG_LV_gene	12	114109001	114109430	-	28.0269	5.38991	3.81735	6.23251	1.61294	0.00112292	0.0329846
Myzap	ENSMUSG00000041361	C	102371	protein_coding	9	71504347	71592360	-	148.36	-0.522544	-0.781021	-0.250834	0.184894	0.00112511	0.0329888
Smpd3	ENSMUSG00000031906	B	58994	protein_coding	8	106252548	106337988	-	675.177	0.140593	0.813893	0.610909	0.214009	0.00113771	0.0332978
Wwtr1	ENSMUSG00000027803	A	97064	protein_coding	3	57455649	57575910	-	337.99	-0.221049	-0.769765	-0.528742	0.189067	0.00114028	0.0333122
Ccdc71l	ENSMUSG00000090946	C	72123	protein_coding	12	32378789	32382943	+	1651.17	-0.510887	-0.908901	-0.486706	0.202046	0.00114638	0.0334299
Cpe	ENSMUSG00000037852	C	12876	protein_coding	8	64592558	64693040	-	420.837	-0.887274	-0.653057	-0.554013	0.223181	0.0011495	0.0334601
1500012F01Rik	ENSMUSG00000074578	D	NA	protein_coding	2	167062934	167065862	+	340.427	0.931455	0.25617	0.484468	0.251732	0.00116397	0.0337171
Adcy6	ENSMUSG00000022994	E	11512	protein_coding	15	98589994	98607633	-	1309.71	-0.0117973	0.95001	0.54012	0.260274	0.0011639	0.0337171
Mx2	ENSMUSG00000023341	C	17858	protein_coding	16	97536083	97560899	+	42.4832	-1.38645	-1.87009	-1.24798	0.459497	0.00116461	0.0337171
Ccdc8	ENSMUSG00000041117	E	434130	protein_coding	7	16992708	16997516	+	36.5834	-1.02516	-0.235745	-0.23473	0.280915	0.00117737	0.0340255
Tpx2	ENSMUSG00000027469	B	72119	protein_coding	2	152847964	152895321	+	279.926	0.798495	-0.407603	0.0802912	0.31524	0.00118411	0.0341587
Arl4a	ENSMUSG00000047446	C	11861	protein_coding	12	40005447	40038025	-	896.542	0.439987	-0.0307524	-0.28095	0.191223	0.00119032	0.034212
Cenpa	ENSMUSG00000029177	B	12615	protein_coding	5	30666777	30674827	+	176.605	0.888452	-0.0610029	0.367155	0.278393	0.00119309	0.034212
Ctps	ENSMUSG00000028633	A	51797	protein_coding	4	120539868	120570276	-	462.298	-0.284191	-1.22175	-1.01031	0.335064	0.00120138	0.034212
Gprasp1	ENSMUSG00000043384	C	67298	protein_coding	X	135742733	135803474	+	365.723	-0.506107	-0.474336	-0.235179	0.13757	0.00120045	0.034212
Hist1h2bg	ENSMUSG00000058385	D	319181	protein_coding	13	23571396	23572013	+	381.968	0.959987	-0.0186427	0.143891	0.296487	0.00119685	0.034212
Homer2	ENSMUSG00000025813	E	26557	protein_coding	7	81600481	81706925	-	450.823	-0.963996	-0.23417	-0.0472217	0.284485	0.00120384	0.034212
Plaur	ENSMUSG00000046223	A	18793	protein_coding	7	24462500	24475873	+	178.755	-0.697774	-2.04737	-0.942988	0.469404	0.00120479	0.034212
Ret	ENSMUSG00000030110	C	19713	protein_coding	6	118151748	118197744	-	128.461	-1.13201	-1.01146	-0.86531	0.301615	0.00120508	0.034212
Slc4a3	ENSMUSG00000006576	C	20536	protein_coding	1	75546266	75562172	+	63.8279	-1.15316	-0.597111	-0.219893	0.311573	0.00120403	0.034212
Igkv8-24	ENSMUSG00000076583	B	NA	IG_LV_gene	6	70216858	70217421	-	71.6817	1.74138	2.29229	4.50104	1.125	0.00120899	0.0342577
Tacr1	ENSMUSG00000030043	C	21336	protein_coding	6	82402475	82560103	+	59.8811	-1.50444	-1.5905	-1.44647	0.436616	0.00121095	0.0342577
Gjc1	ENSMUSG00000034520	C	14615	protein_coding	11	102799579	102819700	-	80.1337	-0.772988	-0.742413	-0.314367	0.213544	0.0012176	0.0343854
Ccnb1	ENSMUSG00000041431	D	268697	protein_coding	13	100778650	100786570	-	515.469	0.588958	-0.815583	0.0307019	0.352525	0.00122193	0.0344397
Ighv1-19	ENSMUSG00000096410	B	NA	IG_LV_gene	12	114708648	114709081	-	77.6926	3.20398	1.2618	2.93759	0.932566	0.0012238	0.0344397
Plec	ENSMUSG00000022565	E	18810	protein_coding	15	76170974	76232574	-	4708.79	-0.920905	-0.313018	-0.298801	0.244658	0.00123837	0.034789
Nr4a1	ENSMUSG00000023034	C	15370	protein_coding	15	101266846	101274792	+	33.4333	-0.545349	-1.99007	-1.46937	0.515586	0.00124758	0.0349865
Kif2c	ENSMUSG00000028678	B	73804	protein_coding	4	117159639	117182639	-	172.329	0.762037	-0.45884	0.224282	0.318115	0.00125038	0.0350041
Dnm3os	ENSMUSG00000078190	A	NA	antisense	1	162217623	162225550	+	113.804	0.820267	-0.0829985	-0.368777	0.325837	0.00126222	0.0351869
Grin3a	ENSMUSG00000039579	E	242443	protein_coding	4	49661611	49845744	-	260.054	-1.80224	-0.315038	-0.314945	0.513183	0.0012617	0.0351869
Tnxb	ENSMUSG00000033327	E	81877	protein_coding	17	34670535	34719815	+	858.404	-1.02023	-0.119709	0.170871	0.339861	0.00126347	0.0351869
Ankrd10	ENSMUSG00000031508	B	102334	protein_coding	8	11611583	11635754	-	613.325	0.526651	0.719091	0.503211	0.172355	0.00126676	0.0352177
Hscb	ENSMUSG00000043510	B	100900	protein_coding	5	110829070	110839777	-	113.322	0.816224	0.400055	0.348849	0.210115	0.00127219	0.0353078
Crim1	ENSMUSG00000024074	E	50766	protein_coding	17	78200248	78376592	+	418.834	-0.479378	0.381804	0.00541172	0.220086	0.00128225	0.0355255
Cml2	ENSMUSG00000033634	C	93673	protein_coding	6	85865422	85869158	-	10.3801	-1.9549	2.15046	4.61024	1.6933	0.00128617	0.035573
Sv2b	ENSMUSG00000053025	C	64176	protein_coding	7	75114897	75309262	-	56.9272	-1.06077	-0.840903	-0.581605	0.274688	0.00130224	0.0359557
Arg2	ENSMUSG00000021125	B	11847	protein_coding	12	79130777	79156301	+	152.823	1.34086	0.172346	-0.465309	0.490329	0.00130993	0.0360201
Pls3	ENSMUSG00000016382	A	102866	protein_coding	X	75785654	75875182	-	613.282	-0.0739106	-0.646921	-0.46172	0.179252	0.00131129	0.0360201
Smad1	ENSMUSG00000031681	B	17125	protein_coding	8	79338395	79399518	-	553	0.151444	0.41516	-0.0130434	0.114999	0.00130697	0.0360201
Itgb1	ENSMUSG00000025809	A	16412	protein_coding	8	128685654	128733200	+	4754.74	0.109281	-0.360023	-0.331965	0.144074	0.0013337	0.0365113
Mis18bp1	ENSMUSG00000047534	D	217653	protein_coding	12	65132734	65172604	-	202.238	0.758993	-0.35544	0.0298674	0.296557	0.00133196	0.0365113
Anxa5	ENSMUSG00000027712	A	11747	protein_coding	3	36448925	36475843	-	808.575	-0.203639	-0.635572	-0.267152	0.147804	0.00134259	0.036568
Calu	ENSMUSG00000029767	A	12321	protein_coding	6	29348069	29377110	+	3692.89	0.189707	-0.501318	-0.268852	0.183503	0.0013425	0.036568
Capn6	ENSMUSG00000067276	A	12338	protein_coding	X	143802231	143827414	-	16.4128	0.469409	-1.58053	-0.826158	0.526868	0.00133847	0.036568
Pop4	ENSMUSG00000030423	A	66161	protein_coding	7	38262820	38271348	-	240.249	0.155019	-0.645975	-0.268439	0.207674	0.00135041	0.0367189
Armcx1	ENSMUSG00000033460	C	78248	protein_coding	X	134717963	134721917	+	107.286	-0.633354	-0.680847	-0.561027	0.186219	0.00135821	0.0368688
Sgip1	ENSMUSG00000028524	C	73094	protein_coding	4	102741297	102973628	+	58.3287	-0.725514	-1.13289	-0.866195	0.272302	0.00136214	0.0369131
Fxyd1	ENSMUSG00000036570	C	56188	protein_coding	7	31051681	31055656	-	98.3778	-0.784219	-0.816315	-0.464508	0.219921	0.00136817	0.0370143
Hps4	ENSMUSG00000042328	E	192232	protein_coding	5	112343083	112378414	+	139.434	-0.42456	0.206521	0.245739	0.1952	0.00140462	0.0377466
Rgs5	ENSMUSG00000026678	C	19737	protein_coding	1	169655501	169695813	+	3747.73	-0.949316	-1.06308	-0.822536	0.28066	0.00140316	0.0377466
Sgce	ENSMUSG00000004631	C	20392	protein_coding	6	4674350	4747204	-	123.577	-0.637705	-0.863342	-0.356494	0.208862	0.00139976	0.0377466
Slc26a1	ENSMUSG00000046959	E	231583	protein_coding	5	108669878	108675569	-	28.6238	-0.353799	0.922748	1.02425	0.41501	0.00140079	0.0377466
Afm	ENSMUSG00000029369	E	280662	protein_coding	5	90518932	90553543	+	14.8914	-0.540985	1.2003	1.84017	0.721715	0.00142393	0.0382015
Zfp820	ENSMUSG00000069743	A	75424	protein_coding	17	21816876	21845759	-	187.713	0.34955	-0.286966	-0.243252	0.184619	0.00142658	0.038209
Col4a5	ENSMUSG00000031274	C	12830	protein_coding	X	141475385	141689234	+	617.127	-0.849764	-0.0823259	0.294274	0.313602	0.00144649	0.038678
Zfp772	ENSMUSG00000066838	A	232855	protein_coding	7	7202122	7209998	-	107.813	0.134211	-0.563197	-0.232897	0.178878	0.00145629	0.0388754
2610203C20Rik	ENSMUSG00000074415	C	NA	processed_transcript	9	41580741	41617772	+	113.459	-0.627433	-0.709207	-0.901904	0.235286	0.00146326	0.0389108
Areg	ENSMUSG00000029378	C	11839	protein_coding	5	91139615	91148432	+	322.396	0.226495	-1.42481	-0.629687	0.430422	0.00146728	0.0389108
Mtmr4	ENSMUSG00000018401	B	170749	protein_coding	11	87592162	87616302	+	660.714	0.157399	0.611848	0.30339	0.144878	0.00146483	0.0389108
Mup3	ENSMUSG00000066154	C	17842	protein_coding	4	62083476	62087342	-	57.441	-14.6441	8.65281	9.80569	3.42816	0.00146701	0.0389108
5830416P10Rik	ENSMUSG00000097636	A	NA	lincRNA	19	53441212	53464796	-	25.5263	0.661786	-0.93965	0.0337285	0.392517	0.0014723	0.0389797
Pdzd4	ENSMUSG00000002006	E	245469	protein_coding	X	73793359	73824969	-	53.4646	-1.09638	-0.545713	-0.274927	0.293718	0.0014795	0.0391059
Ifi30	ENSMUSG00000031838	D	65972	protein_coding	8	70762774	70766663	-	202.636	0.909624	0.393813	0.476527	0.235868	0.00148669	0.0392315
D630039A03Rik	ENSMUSG00000052117	B	242484	protein_coding	4	57908483	57916297	-	251.987	0.798294	0.837514	0.734909	0.232614	0.00149992	0.0394536
Igkv6-20	ENSMUSG00000076587	B	NA	IG_LV_gene	6	70335841	70336479	-	50.9197	3.76258	3.93258	2.59604	1.07826	0.00150001	0.0394536
Dnmt3a	ENSMUSG00000020661	E	13435	protein_coding	12	3806007	3914443	+	498.242	-0.00597644	0.68355	0.270749	0.185547	0.00151731	0.0396562
Igkv12-44	ENSMUSG00000096422	B	NA	IG_LV_gene	6	69814631	69815100	-	96.3948	2.99954	2.43965	3.72153	0.998506	0.00151756	0.0396562
Rps16	ENSMUSG00000037563	D	20055	protein_coding	7	28350652	28352696	+	63.8716	1.88258	0.926058	0.482228	0.504658	0.00151653	0.0396562
Zfp850	ENSMUSG00000074608 / ENSMUSG00000097498 / ENSMUSG00000096916	D	NA	protein_coding	2007-07-07	27984856 / 27988275 / 27988712	27985796 / 28014115 / 28008416	- / - / -	81.0952	0.588384	-0.271861	0.104945	0.230577	0.00151599	0.0396562
Abca7	ENSMUSG00000035722	E	27403	protein_coding	10	79996494	80015572	+	438.738	-0.249119	0.472145	-0.182675	0.200129	0.00153742	0.0397577
Atf6	ENSMUSG00000026663	D	226641	protein_coding	1	170704674	170867771	-	1140.23	0.299981	0.0767571	0.0122501	0.0902135	0.00153606	0.0397577
Cdk19	ENSMUSG00000038481	B	78334	protein_coding	10	40349308	40483818	+	315.377	0.62394	0.379248	0.307413	0.159818	0.00153984	0.0397577
Mta3	ENSMUSG00000055817	B	116871	protein_coding	17	83706163	83821516	+	231.876	0.550194	0.462644	0.207787	0.149585	0.00153406	0.0397577
Mum1	ENSMUSG00000020156	E	68114	protein_coding	10	80226434	80243903	+	413.903	-0.528118	-0.0362431	-0.0257807	0.164657	0.00154066	0.0397577
Per2	ENSMUSG00000055866	D	18627	protein_coding	1	91415984	91459330	-	160.061	-0.318192	1.0599	0.751236	0.379258	0.00154121	0.0397577
Rgs4	ENSMUSG00000038530	A	19736	protein_coding	1	169741477	169747642	-	196.941	-0.0853366	-1.0563	-0.570683	0.284452	0.00152835	0.0397577
Tfcp2l1	ENSMUSG00000026380	D	81879	protein_coding	1	118627945	118685167	+	4710.72	0.564853	0.793401	0.498276	0.185241	0.00153834	0.0397577
Pigr	ENSMUSG00000026417	B	18703	protein_coding	1	130826684	130852249	+	17554.2	0.548	0.792174	0.532592	0.188372	0.00154791	0.0398666
Ighg1	ENSMUSG00000076614	B	NA	IG_C_gene	12	113328976	113330523	-	137.623	2.57602	2.68275	3.22157	0.87691	0.0015528	0.0399288
Ap1s1	ENSMUSG00000004849	A	11769	protein_coding	5	137034993	137046135	-	674.528	0.0857198	-0.118805	-0.435045	0.147098	0.00155659	0.0399624
Bche	ENSMUSG00000027792	E	12038	protein_coding	3	73635808	73708415	-	1191.38	-1.17691	-0.241353	-0.0661784	0.353502	0.00156716	0.0401059
Cdk5rap3	ENSMUSG00000018669	B	80280	protein_coding	11	96907426	96916496	-	338.784	0.449011	0.280724	-0.0507071	0.150589	0.00156515	0.0401059
Ceacam10	ENSMUSG00000054169	B	26366	protein_coding	7	24777204	24784649	+	398.765	1.09954	0.805195	0.83013	0.288457	0.00157234	0.0401747
Ccnb2	ENSMUSG00000032218	B	12442	protein_coding	9	70407689	70421554	-	333.772	0.854905	-0.0740445	0.53749	0.288446	0.00157691	0.0402274
A830018L16Rik	ENSMUSG00000057715 / ENSMUSG00000095719	E	NA	protein_coding	2017-01-01	11414105 / 11414112	11975901 / 11537707	+ / +	12.7599	-1.79438	-0.627656	-0.966162	0.483712	0.00158364	0.0402407
Ccdc41	ENSMUSG00000020024	D	77048	protein_coding	10	94688790	94790336	+	237.241	0.514384	-0.0990172	-0.0211794	0.182171	0.00159207	0.0402407
Cd200	ENSMUSG00000022661	C	17470	protein_coding	16	45382135	45409053	-	279.722	-0.472066	-0.815092	-0.677609	0.20676	0.00159493	0.0402407
Cdca3	ENSMUSG00000023505	D	14793	protein_coding	6	124829547	124833701	+	358.414	0.912855	-0.256977	0.203501	0.323707	0.00158636	0.0402407
Rpl31	ENSMUSG00000073702	D	114641	protein_coding	1	39367851	39371908	+	2609.08	0.590816	-0.0337	0.0361273	0.192982	0.00158799	0.0402407
Sgol2	ENSMUSG00000026039	B	68549	protein_coding	1	57995971	58025899	+	86.0576	0.802825	-0.390362	0.0357614	0.319167	0.00159408	0.0402407
Syt1	ENSMUSG00000035864	C	20979	protein_coding	10	108497650	109010982	-	55.4848	-1.17416	-1.18484	-0.666519	0.323513	0.00158189	0.0402407
Thsd7b	ENSMUSG00000042581	C	210417	protein_coding	1	129273302	130219278	+	11.1022	-1.33313	-1.4418	0.063116	0.487596	0.00159994	0.0403041
Cfi	ENSMUSG00000058952	D	12630	protein_coding	3	129836739	129875328	+	9.18395	1.59489	5.08081	5.37053	1.54657	0.00161031	0.0403999
Lnx1	ENSMUSG00000029228	B	16924	protein_coding	5	74592446	74702911	-	254.797	0.068134	0.696517	0.488607	0.192169	0.00161105	0.0403999
Synpr	ENSMUSG00000056296	C	72003	protein_coding	14	13284780	13615459	+	18.3486	-1.33343	-1.72118	-1.40624	0.45555	0.00161128	0.0403999
Ctsw	ENSMUSG00000024910	B	13041	protein_coding	19	5465240	5468498	-	37.6467	-0.0600377	0.946157	0.71674	0.304482	0.00161883	0.0404632
Eif3l	ENSMUSG00000033047	D	223691	protein_coding	15	79075223	79094400	+	1422.39	0.461394	-0.0305964	0.121017	0.14697	0.0016168	0.0404632
Fst	ENSMUSG00000021765	D	14313	protein_coding	13	114452262	114458730	-	41.8586	0.81502	-0.809828	-0.65774	0.461661	0.00163055	0.040693
Ighv7-3	ENSMUSG00000076652	B	NA	IG_LV_gene	12	114153184	114153644	-	98.4871	3.09718	3.28753	3.88619	1.02981	0.00163762	0.0408061
Prph	ENSMUSG00000023484	C	19132	protein_coding	15	99055174	99058978	+	167.831	-1.21863	-1.37446	-0.896988	0.353769	0.00164647	0.0409633
Nr5a2	ENSMUSG00000026398	D	26424	protein_coding	1	136843584	136960427	-	467.232	0.460153	0.844474	0.308988	0.19663	0.00166417	0.0413397
Dusp6	ENSMUSG00000019960	C	67603	protein_coding	10	99263231	99267488	+	953.142	-0.107087	-0.978306	-0.707517	0.277014	0.00167887	0.0416406
Crem	ENSMUSG00000063889	A	12916	protein_coding	18	3266048	3337748	-	198.718	-0.228564	-1.07882	-0.695714	0.284059	0.00168624	0.0416963
Gpr126	ENSMUSG00000039116	C	215798	protein_coding	10	14402585	14545036	-	83.9463	-0.852384	-0.449853	-0.225424	0.229037	0.00168889	0.0416963
Serpinf2	ENSMUSG00000038224	E	18816	protein_coding	11	75431732	75439591	-	17.1012	-1.47516	0.967042	1.61465	0.854321	0.0016871	0.0416963
Akr1b8	ENSMUSG00000029762	A	14187	protein_coding	6	34354119	34368463	+	1068.12	0.621465	-0.458921	-0.515129	0.336389	0.00171076	0.0420642
Kng1	ENSMUSG00000022875	B	16644	protein_coding	16	23057865	23082068	+	27.9489	1.39853	11.5204	12.6146	3.32597	0.00170947	0.0420642
Ube2c	ENSMUSG00000001403	D	68612	protein_coding	2	164769898	164778822	+	77.4913	0.900908	-0.281988	0.188752	0.328854	0.00171163	0.0420642
Col12a1	ENSMUSG00000032332	D	12816	protein_coding	9	79598991	79718831	-	1962.86	0.714168	-0.301825	0.185129	0.275734	0.00174754	0.0428814
Ranbp1	ENSMUSG00000005732	A	19385	protein_coding	16	18239784	18248732	-	563.357	0.0899079	-0.587499	-0.467862	0.205414	0.00175447	0.0429859
Ankrd1	ENSMUSG00000024803	D	107765	protein_coding	19	36111965	36119844	-	8.09015	1.28062	-2.57182	0.654612	1.10079	0.00176141	0.0430904
Dtx1	ENSMUSG00000029603	B	14357	protein_coding	5	120680202	120711927	-	17.5089	0.594908	1.27054	1.62255	0.453378	0.0017823	0.0433378
Evpl	ENSMUSG00000034282	B	14027	protein_coding	11	116220559	116238077	-	233.227	-0.222847	0.925359	0.77418	0.34196	0.00177547	0.0433378
Mfge8	ENSMUSG00000030605	B	17304	protein_coding	7	79133769	79149060	-	415.503	0.656586	0.552142	1.14593	0.301473	0.00177831	0.0433378
Tnfrsf13b	ENSMUSG00000010142	B	57916	protein_coding	11	61126755	61149372	+	52.4712	1.15949	0.860703	1.58367	0.427701	0.00178215	0.0433378
Bves	ENSMUSG00000071317	C	23828	protein_coding	10	45335762	45369708	+	37.0141	-1.16272	-1.12007	-0.624269	0.32463	0.00179005	0.0434607
Commd3	ENSMUSG00000051154	D	12238	protein_coding	2	18672384	18676231	+	431.262	0.45166	-0.0685829	-0.0492976	0.162507	0.00179903	0.0436129
Arhgef25	ENSMUSG00000019467	C	52666	protein_coding	10	127182521	127190054	-	131.841	-0.970527	-0.694096	-0.176466	0.278612	0.00180195	0.043618
Ifrd1	ENSMUSG00000001627	A	15982	protein_coding	12	40201567	40248504	-	1014.65	0.747387	-0.363622	0.231928	0.299153	0.00181349	0.0438316
Nsmce1	ENSMUSG00000030750	A	67711	protein_coding	7	125467640	125491596	-	293.901	-0.10591	-0.671037	-0.655725	0.215395	0.00182996	0.0441473
Slc44a3	ENSMUSG00000039865	B	213603	protein_coding	3	121459529	121532344	-	575.439	0.688344	0.527659	0.571567	0.18823	0.00183204	0.0441473
Kif3b	ENSMUSG00000027475	B	16569	protein_coding	2	153291413	153333390	+	580.909	0.419379	0.32024	0.105319	0.118677	0.00184775	0.0444593
Ier3	ENSMUSG00000003541	A	15937	protein_coding	17	35821684	35822923	+	122.843	-0.605044	-1.67445	-1.22909	0.423775	0.00185392	0.0445412
Ptger2	ENSMUSG00000037759	C	19217	protein_coding	14	44988195	45003820	+	40.2224	-0.837677	-1.18734	-0.981118	0.306648	0.00186348	0.0446643
Zfand5	ENSMUSG00000024750	C	22682	protein_coding	19	21272278	21282289	+	1289.95	0.0128186	-0.427232	-0.372205	0.144179	0.0018646	0.0446643
Ifitm2	ENSMUSG00000060591	A	80876	protein_coding	7	140954839	140955961	-	849.039	0.0697714	-0.688374	-0.541874	0.233007	0.00187249	0.0447204
Mrpl52	ENSMUSG00000010406	A	68836	protein_coding	14	54426909	54429750	+	454.872	0.376139	-0.0475941	-0.195558	0.160569	0.00187093	0.0447204
Pde1a	ENSMUSG00000059173	A	18573	protein_coding	2	79834453	80129458	-	228.125	-0.498568	-0.809403	-0.411569	0.190013	0.00187954	0.0448221
5330434G04Rik	ENSMUSG00000087620	C	NA	lincRNA	X	105348282	105391776	-	22.4905	-1.3768	-1.09717	-0.64809	0.371707	0.00189905	0.0452205
Abcb11	ENSMUSG00000027048	A	27413	protein_coding	2	69238282	69342616	-	11.4013	0.0241665	2.75488	5.23468	1.45251	0.00190743	0.0453529
Fkbp11	ENSMUSG00000003355	D	66120	protein_coding	15	98724373	98728198	-	187.122	1.15956	0.406609	0.180972	0.332923	0.00191693	0.0455114
Limd1	ENSMUSG00000025239	E	29806	protein_coding	9	123478701	123521548	+	1253.9	-0.299989	-0.103635	-0.0274752	0.0885115	0.00192653	0.0455653
Ppp1r12a	ENSMUSG00000019907	C	17931	protein_coding	10	108162400	108277575	+	2314.5	-0.373732	-0.418341	-0.220077	0.110539	0.00192394	0.0455653
Sfxn4	ENSMUSG00000063698	E	94281	protein_coding	19	60837277	60861479	-	21.8476	-1.25321	-0.730933	-0.229386	0.355083	0.00192769	0.0455653
Azgp1	ENSMUSG00000037053	B	12007	protein_coding	5	137981521	137990233	+	36.7944	0.851529	2.14225	2.6163	0.745102	0.00193548	0.0456021
Gpr174	ENSMUSG00000073008	B	213439	protein_coding	X	107255878	107296769	+	34.428	1.68724	1.42568	2.40793	0.644977	0.00193693	0.0456021
Tmem62	ENSMUSG00000054484	E	96957	protein_coding	2	120977017	121007852	+	270.388	-0.488348	-0.415626	-0.191707	0.135996	0.00193774	0.0456021
Hist1h2an	ENSMUSG00000069309	A	319170	protein_coding	13	21786826	21787218	-	97.2028	1.03799	-0.331411	-0.265439	0.415242	0.00194215	0.0456392
Hdx	ENSMUSG00000034551	A	245596	protein_coding	X	111569931	111697079	-	22.5527	-0.896536	-1.4883	-0.977983	0.350864	0.0019458	0.0456581
Heg1	ENSMUSG00000075254	D	77446	protein_coding	16	33684466	33771576	+	673.725	0.463984	-0.123036	-0.0703984	0.176814	0.00194879	0.0456617
Anxa6	ENSMUSG00000018340	A	11749	protein_coding	11	54979108	55033445	-	818.684	-0.319838	-0.644101	-0.181571	0.155192	0.00196159	0.045819
Ceacam12	ENSMUSG00000030366	B	67315	protein_coding	7	18065929	18077986	+	108.589	1.9357	1.18962	1.13281	0.508065	0.00196973	0.045819
Dgkd	ENSMUSG00000070738	E	227333	protein_coding	1	87853287	87944489	+	1647.51	-0.280971	0.193058	0.170311	0.141424	0.00196759	0.045819
Pamr1	ENSMUSG00000027188	C	210622	protein_coding	2	102550012	102643041	+	305.616	-0.695502	-0.730738	0.00577294	0.254247	0.00195941	0.045819
Sod2	ENSMUSG00000006818	A	20656	protein_coding	17	13007839	13018119	+	1196.88	-0.0156278	-0.582178	-0.53825	0.195839	0.00196669	0.045819
Pros1	ENSMUSG00000022912	C	19128	protein_coding	16	62854307	62929346	+	587.171	-0.653866	-0.893015	-0.648916	0.226314	0.00198575	0.0461251
Chit1	ENSMUSG00000026450	D	71884	protein_coding	1	134111242	134151540	+	14.4469	2.84483	0.266356	-0.612882	0.99373	0.00199112	0.0461832
Hoga1	ENSMUSG00000025176	D	67432	protein_coding	19	42045610	42070953	+	44.4131	2.7819	0.813202	0.724771	0.776027	0.00200715	0.046488
Atg9b	ENSMUSG00000038295	D	213948	protein_coding	5	24384181	24392143	-	13.0002	1.75761	0.510088	1.21994	0.511847	0.0020172	0.0466534
Acadsb	ENSMUSG00000030861	A	66885	protein_coding	7	131410601	131446211	+	562.045	0.0934273	-0.385928	-0.398583	0.161319	0.0020306	0.0468887
Ebf1	ENSMUSG00000078561 / ENSMUSG00000057098	B	NA	pseudogene	2017-11-11	44617317 / 44617317	44617773 / 45008091	+ / +	78.3313	0.589971	0.126753	0.883733	0.27201	0.00203319	0.0468887
Hist1h1c	ENSMUSG00000036181	D	50708	protein_coding	13	23738807	23740366	+	4805.03	0.625143	-0.150619	0.00397105	0.227071	0.00204534	0.0471014
Fbxl22	ENSMUSG00000050503	E	74165	protein_coding	9	66508459	66514593	-	155.189	-0.924434	-0.286684	-0.0068493	0.283792	0.00204891	0.0471162
Ercc6l	ENSMUSG00000051220	D	236930	protein_coding	X	102141716	102157091	-	146.606	0.377503	-0.7174	-0.566241	0.321527	0.00205238	0.0471286
C1qtnf3	ENSMUSG00000058914	B	81799	protein_coding	15	10952332	10980150	+	318.213	-0.26594	0.271375	1.16873	0.411411	0.00205628	0.0471509
Best2	ENSMUSG00000052819	D	212989	protein_coding	8	85007202	85014408	-	83.1011	2.3759	2.00267	1.7013	0.640704	0.00206096	0.0471909
Itih1	ENSMUSG00000006529	B	16424	protein_coding	14	30929180	30943289	-	13.4508	1.91873	9.58463	9.72835	2.85114	0.0020761	0.0474701
Cwh43	ENSMUSG00000029154	C	231293	protein_coding	5	73406076	73453435	+	445.17	-0.621782	-1.16853	-0.300089	0.291749	0.0020991	0.0476839
Ighv14-2	ENSMUSG00000095583	B	NA	IG_LV_gene	12	113994469	113994898	-	69.34	3.16597	3.13792	3.47621	1.02535	0.00209235	0.0476839
Mphosph6	ENSMUSG00000031843	A	68533	protein_coding	8	117791645	117801929	-	84.5212	0.642228	-0.073091	0.10273	0.214414	0.00210026	0.0476839
Nhp2	ENSMUSG00000001056	A	52530	protein_coding	11	51619735	51623714	+	348.785	0.221277	-0.59923	-0.317009	0.223336	0.00209032	0.0476839
Pln	ENSMUSG00000038583	C	18821	protein_coding	10	53337686	53345999	+	283.609	-1.4267	-1.04889	-0.560229	0.384644	0.00209902	0.0476839
Fbxo30	ENSMUSG00000047648	C	71865	protein_coding	10	11281330	11298052	+	528.951	-0.341854	-0.573091	-0.496975	0.150004	0.00210885	0.0478116
Cenpq	ENSMUSG00000023919	A	83815	protein_coding	17	40923051	40935047	-	122.536	0.401871	-0.749209	-0.254312	0.301681	0.00211921	0.0479485
Kcnq3	ENSMUSG00000056258	C	110862	protein_coding	15	65986387	66286224	-	44.9082	-1.18812	-1.33219	-0.673172	0.351014	0.00212374	0.0479485
Ppp1r14a	ENSMUSG00000037166	E	68458	protein_coding	7	29289320	29293390	+	173.681	-1.25564	-0.734222	-0.438103	0.33703	0.00212383	0.0479485
Mycbp	ENSMUSG00000028647	D	56309	protein_coding	4	123904832	123912269	+	226.849	0.505328	-0.0197552	0.0127183	0.169136	0.00213042	0.04803
Fam102a	ENSMUSG00000039157	E	98952	protein_coding	2	32535332	32569756	+	698.848	-0.0547743	0.699599	0.310966	0.205256	0.002141	0.0482009
Dio2	ENSMUSG00000007682	A	13371	protein_coding	12	90724554	90738438	-	57.4207	1.38839	-1.07261	-1.09287	0.749768	0.00215188	0.0483783
Syt11	ENSMUSG00000068923	C	229521	protein_coding	3	88744700	88775164	-	96.2438	-0.522289	-0.798063	-0.395165	0.188957	0.00216353	0.0485723
Itih4	ENSMUSG00000021922	B	16427	protein_coding	14	30886476	30901981	+	29.2234	2.25137	5.42762	7.30017	1.86523	0.0021693	0.048634
Kcnj15	ENSMUSG00000062609	D	16516	protein_coding	16	95257558	95300260	+	8.12815	3.1437	0.920911	-0.33293	1.12148	0.00218823	0.0489902
Klhl32	ENSMUSG00000040387	C	212390	protein_coding	4	24612554	24851124	-	43.5015	-1.02647	-0.457105	-0.403724	0.274546	0.00219608	0.0490296
Wdr1	ENSMUSG00000005103	A	22388	protein_coding	5	38526814	38561666	-	4929.69	-0.170023	-0.469375	-0.335626	0.118694	0.00219323	0.0490296
Phldb1	ENSMUSG00000048537	E	102693	protein_coding	9	44686304	44735198	-	598.534	-0.379418	0.338095	0.27147	0.209473	0.002205	0.0491605
BC021614	ENSMUSG00000058216	B	225884	protein_coding	19	4057478	4059295	-	26.727	1.95343	1.16467	0.866268	0.510668	0.00221757	0.0493724
Commd4	ENSMUSG00000032299	D	66199	protein_coding	9	57155041	57158299	-	164.881	0.638572	0.302776	0.138296	0.180238	0.00223309	0.0496493
Cfl1	ENSMUSG00000056201	A	12631	protein_coding	19	5490485	5494029	+	3276.71	0.292028	-0.24071	-0.204405	0.159752	0.00224348	0.0498114
