# Supplementary material for: A temporal classifier predicts histopathology state and parses acute-chronic phasing in inflammatory bowel disease patients
Source: Commun Biol. 2023 Jan 24;6:95. doi: 10.1038/s42003-023-04469-y (PMC9873918; doi:10.1038/s42003-023-04469-y)
Supplement: Supplementary file 11 — Supplementary Data 8 [file 42003_2023_4469_MOESM11_ESM.xlsx]

## Sheet: diff_splic_evolution_results
GeneID	GeneName	GeneBiotype	Chr	Strand	NExons	P.Value	FDR	Day
ENSMUSG00000000001	Stard10	protein_coding	7	+	25	5.63833e-17	8.82342e-13	12
ENSMUSG00000000028	Slc30a9	protein_coding	5	+	23	2.51553e-14	1.96827e-10	12
ENSMUSG00000000031	Cstf2	protein_coding	X	+	29	4.95075e-14	2.58248e-10	12
ENSMUSG00000000037	Igf2r	protein_coding	17	-	54	9.3776e-13	3.66875e-09	12
ENSMUSG00000000049	Ptprj	protein_coding	2	-	27	6.07403e-12	1.90105e-08	12
ENSMUSG00000000056	Golga4	protein_coding	9	+	24	2.30436e-11	6.01015e-08	12
ENSMUSG00000000058	Tnks2	protein_coding	19	+	44	1.00732e-10	2.25194e-07	12
ENSMUSG00000000078	Pkn2	protein_coding	3	-	40	1.6671e-10	3.26106e-07	12
ENSMUSG00000000085	Slc44a4	protein_coding	17	+	25	2.68489e-10	4.66843e-07	12
ENSMUSG00000000088	Odc1	protein_coding	12	+	12	3.24189e-10	4.73507e-07	12
ENSMUSG00000000093	Gatad1	protein_coding	5	-	10	3.32837e-10	4.73507e-07	12
ENSMUSG00000000120	Actg1	protein_coding	11	-	23	6.37911e-10	8.3189e-07	12
ENSMUSG00000000127	Sphk2	protein_coding	7	-	11	3.12923e-09	3.76687e-06	12
ENSMUSG00000000131	Acbd3	protein_coding	1	+	8	4.48959e-09	5.0184e-06	12
ENSMUSG00000000134	Rpl10a	protein_coding	17	+	16	3.93255e-08	4.0746e-05	12
ENSMUSG00000000142	Smurf2	protein_coding	11	-	30	4.16599e-08	4.0746e-05	12
ENSMUSG00000000148	Itsn2	protein_coding	12	+	39	4.8204e-08	4.43732e-05	12
ENSMUSG00000000149	Larp4b	protein_coding	13	+	18	1.00822e-07	8.76535e-05	12
ENSMUSG00000000154	Afg3l2	protein_coding	18	-	17	1.06602e-07	8.78005e-05	12
ENSMUSG00000000157	Vapa	protein_coding	17	-	6	1.26739e-07	9.91666e-05	12
ENSMUSG00000000159	Aldoa	protein_coding	7	-	30	1.79279e-07	0.000133597	12
ENSMUSG00000000167	Coq2	protein_coding	5	-	13	1.92324e-07	0.000136803	12
ENSMUSG00000000168	Rps19	protein_coding	7	+	28	2.03422e-07	0.000138406	12
ENSMUSG00000000171	Rpl19	protein_coding	11	+	9	2.30943e-07	0.000150584	12
ENSMUSG00000000184	Eml4	protein_coding	17	+	24	2.70088e-07	0.000165786	12
ENSMUSG00000000194	Gsr	protein_coding	8	+	15	2.83e-07	0.000165786	12
ENSMUSG00000000204	Cmas	protein_coding	6	+	12	2.86038e-07	0.000165786	12
ENSMUSG00000000216	March8	protein_coding	6	+	21	3.28765e-07	0.000183744	12
ENSMUSG00000000244	Slc35a3	protein_coding	3	-	15	4.95259e-07	0.000267252	12
ENSMUSG00000000248	Crk	protein_coding	11	+	10	5.39619e-07	0.000281483	12
ENSMUSG00000000253	Rpl7a	protein_coding	2	+	21	5.9682e-07	0.000301279	12
ENSMUSG00000000266	Rpl21	protein_coding	5	+	16	6.81778e-07	0.000333411	12
ENSMUSG00000000275	Tprgl	protein_coding	4	-	12	8.27844e-07	0.000392574	12
ENSMUSG00000000276	Stim2	protein_coding	5	+	20	8.71464e-07	0.000401104	12
ENSMUSG00000000278	Rpl23	protein_coding	11	-	16	9.52385e-07	0.000425825	12
ENSMUSG00000000282	Rps8	protein_coding	4	-	18	1.15843e-06	0.000503565	12
ENSMUSG00000000290	Ap1ar	protein_coding	3	-	10	1.30346e-06	0.000551294	12
ENSMUSG00000000295	Ddx47	protein_coding	6	+	26	2.09841e-06	0.000864158	12
ENSMUSG00000000296	Gas5	processed_transcript	1	+	53	2.28848e-06	0.000865065	12
ENSMUSG00000000301	Tspan5	protein_coding	3	+	18	2.29099e-06	0.000865065	12
ENSMUSG00000000303	Fxyd3	protein_coding	7	-	23	2.30991e-06	0.000865065	12
ENSMUSG00000000308	Map4k5	protein_coding	12	-	43	2.32173e-06	0.000865065	12
ENSMUSG00000000318	Aes	protein_coding	10	+	7	2.89393e-06	0.00105319	12
ENSMUSG00000000325	Senp6	protein_coding	9	+	50	3.13076e-06	0.00111348	12
ENSMUSG00000000326	Birc6	protein_coding	17	+	120	3.45416e-06	0.0012012	12
ENSMUSG00000000339	Plekhg3	protein_coding	12	+	19	3.91375e-06	0.00133144	12
ENSMUSG00000000340	Ugcg	protein_coding	4	+	15	4.29027e-06	0.00142848	12
ENSMUSG00000000346	Hook1	protein_coding	4	+	45	4.38726e-06	0.00143034	12
ENSMUSG00000000355	Tmbim6	protein_coding	15	+	26	4.62469e-06	0.00147697	12
ENSMUSG00000000359	Clint1	protein_coding	11	+	16	4.7426e-06	0.00148434	12
ENSMUSG00000000374	Kazn	protein_coding	4	-	15	4.98176e-06	0.00150001	12
ENSMUSG00000000378	Slc25a16	protein_coding	10	+	12	4.98437e-06	0.00150001	12
ENSMUSG00000000384	Pard3	protein_coding	8	+	59	5.21893e-06	0.00154096	12
ENSMUSG00000000385	Rpl13	protein_coding	8	+	12	6.18397e-06	0.00179209	12
ENSMUSG00000000386	Mrs2	protein_coding	13	-	11	6.64047e-06	0.00188939	12
ENSMUSG00000000392	Rps21	protein_coding	2	+	13	6.88239e-06	0.00192326	12
ENSMUSG00000000394	Spg7	protein_coding	8	+	32	8.89001e-06	0.0024407	12
ENSMUSG00000000399	Pan3	protein_coding	5	+	48	9.056e-06	0.0024434	12
ENSMUSG00000000409	Btbd1	protein_coding	7	-	8	9.49286e-06	0.00250759	12
ENSMUSG00000000416	Rpl8	protein_coding	15	+	6	9.61436e-06	0.00250759	12
ENSMUSG00000000420	Rpl27a	protein_coding	7	+	19	1.01571e-05	0.00258732	12
ENSMUSG00000000439	Smarcd2	protein_coding	11	-	31	1.02508e-05	0.00258732	12
ENSMUSG00000000440	Rpl22	protein_coding	4	+	19	1.11868e-05	0.00277877	12
ENSMUSG00000000441	Mapk14	protein_coding	17	+	22	1.21404e-05	0.0029251	12
ENSMUSG00000000486	Ldha	protein_coding	7	+	20	1.21498e-05	0.0029251	12
ENSMUSG00000000489	Gpa33	protein_coding	1	+	14	1.38603e-05	0.00328635	12
ENSMUSG00000000530	Atrnl1	protein_coding	19	+	29	1.57848e-05	0.0036868	12
ENSMUSG00000000531	Ddx5	protein_coding	11	-	35	1.60794e-05	0.0037004	12
ENSMUSG00000000532	Ahr	protein_coding	12	-	15	1.68678e-05	0.00382557	12
ENSMUSG00000000538	Taf10	protein_coding	7	-	11	1.77918e-05	0.00397748	12
ENSMUSG00000000544	Ptbp3	protein_coding	4	-	40	1.85865e-05	0.00409661	12
ENSMUSG00000000552	Atrn	protein_coding	2	+	35	2.22365e-05	0.00481078	12
ENSMUSG00000000555	Mllt4	protein_coding	17	+	67	2.24415e-05	0.00481078	12
ENSMUSG00000000561	Mib1	protein_coding	18	+	32	2.48425e-05	0.00521015	12
ENSMUSG00000000563	Slc22a23	protein_coding	13	-	18	2.49704e-05	0.00521015	12
ENSMUSG00000000567	Dcun1d5	protein_coding	9	+	8	2.58851e-05	0.00532994	12
ENSMUSG00000000568	Rala	protein_coding	13	-	5	2.77328e-05	0.00563624	12
ENSMUSG00000000579	Rpl18	protein_coding	7	+	23	2.86158e-05	0.00574114	12
ENSMUSG00000000581	H2-K1	protein_coding	17	-	30	2.90207e-05	0.00574867	12
ENSMUSG00000000594	Mcmbp	protein_coding	7	-	27	3.09117e-05	0.00604672	12
ENSMUSG00000000600	Ptges2	protein_coding	2	+	12	3.16008e-05	0.0061052	12
ENSMUSG00000000605	1110008F13Rik	protein_coding	2	+	9	3.34015e-05	0.00637439	12
ENSMUSG00000000628	Nptn	protein_coding	9	+	36	3.94132e-05	0.00743105	12
ENSMUSG00000000631	Actb	protein_coding	5	-	24	4.03483e-05	0.00751679	12
ENSMUSG00000000673	H3f3a	protein_coding	1	-	16	4.44481e-05	0.00818316	12
ENSMUSG00000000682	Lgr4	protein_coding	2	+	23	4.65465e-05	0.00846983	12
ENSMUSG00000000686	Guf1	protein_coding	5	+	31	5.18418e-05	0.00932496	12
ENSMUSG00000000690	Hspa8	protein_coding	9	+	37	5.60952e-05	0.00988511	12
ENSMUSG00000000693	Pank2	protein_coding	2	+	24	5.66658e-05	0.00988511	12
ENSMUSG00000000706	Myl6	protein_coding	10	-	6	5.68509e-05	0.00988511	12
ENSMUSG00000000708	Ccl6	protein_coding	11	-	8	5.92594e-05	0.0101907	12
ENSMUSG00000000711	Rpl35a	protein_coding	16	+	21	6.01354e-05	0.0102289	12
ENSMUSG00000000724	Otud5	protein_coding	X	+	31	7.0881e-05	0.0118506	12
ENSMUSG00000000730	Paip1	protein_coding	13	+	26	7.11841e-05	0.0118506	12
ENSMUSG00000000732	Bmpr1a	protein_coding	14	-	20	7.19853e-05	0.0118579	12
ENSMUSG00000000738	Lgals3	protein_coding	14	+	14	8.13632e-05	0.013263	12
ENSMUSG00000000740	Pink1	protein_coding	4	-	14	8.30351e-05	0.013396	12
ENSMUSG00000000743	Wapal	protein_coding	14	+	36	9.30821e-05	0.0147198	12
ENSMUSG00000000751	Dok4	protein_coding	8	-	9	9.31215e-05	0.0147198	12
ENSMUSG00000000753	Tm9sf3	protein_coding	19	-	15	9.84303e-05	0.0154034	12
ENSMUSG00000000759	Tm7sf3	protein_coding	6	-	17	9.97466e-05	0.0154548	12
ENSMUSG00000000776	Ddx49	protein_coding	8	-	17	0.000101142	0.0155174	12
ENSMUSG00000000782	Fam92a	protein_coding	4	-	21	0.000112327	0.017066	12
ENSMUSG00000000787	Atp6v0b	protein_coding	4	-	25	0.000115083	0.0173167	12
ENSMUSG00000000791	Ubqln1	protein_coding	13	-	11	0.000119891	0.0177241	12
ENSMUSG00000000794	Rps29	protein_coding	12	-	5	0.000121583	0.0177241	12
ENSMUSG00000000804	Atp13a2	protein_coding	4	+	41	0.000121832	0.0177241	12
ENSMUSG00000000805	Calr	protein_coding	8	-	17	0.000122321	0.0177241	12
ENSMUSG00000000811	Jhdm1d	protein_coding	6	-	22	0.000127165	0.0182569	12
ENSMUSG00000000817	Hnrnpab	protein_coding	11	-	11	0.0001428	0.0203153	12
ENSMUSG00000000823	Pkd2	protein_coding	5	+	20	0.000161619	0.0227854	12
ENSMUSG00000000826	Dmxl1	protein_coding	18	+	53	0.00016728	0.0233729	12
ENSMUSG00000000827	Tug1	processed_transcript	11	-	14	0.000172864	0.0238013	12
ENSMUSG00000000838	Sqstm1	protein_coding	11	-	23	0.000173388	0.0238013	12
ENSMUSG00000000861	Macf1	protein_coding	4	-	136	0.000175513	0.0238835	12
ENSMUSG00000000876	Cds1	protein_coding	5	+	15	0.000177984	0.0238901	12
ENSMUSG00000000881	Epn1	protein_coding	7	+	22	0.000178615	0.0238901	12
ENSMUSG00000000884	Rps11	protein_coding	7	-	5	0.000181872	0.0241196	12
ENSMUSG00000000889	Rnf187	protein_coding	11	-	4	0.000185903	0.024447	12
ENSMUSG00000000901	Uhrf2	protein_coding	19	+	29	0.000218578	0.0285043	12
ENSMUSG00000000902	Klf3	protein_coding	5	+	9	0.000223632	0.0289224	12
ENSMUSG00000000915	Rplp0	protein_coding	5	+	14	0.000229831	0.0292356	12
ENSMUSG00000000916	Ccnl1	protein_coding	3	-	45	0.000231612	0.0292356	12
ENSMUSG00000000934	Rpl13a	protein_coding	7	-	31	0.000231658	0.0292356	12
ENSMUSG00000000938	Smek1	protein_coding	12	-	16	0.000241966	0.0302922	12
ENSMUSG00000000948	Mapkapk5	protein_coding	5	-	35	0.000258652	0.0321231	12
ENSMUSG00000000957	Micu2	protein_coding	14	-	12	0.000260696	0.0321231	12
ENSMUSG00000000958	Atp8a1	protein_coding	5	-	55	0.000270468	0.0330668	12
ENSMUSG00000000959	Atad2b	protein_coding	12	+	28	0.000277982	0.033722	12
ENSMUSG00000000976	Ppp1r14b	protein_coding	19	+	4	0.000293537	0.0353351	12
ENSMUSG00000000982	Rps23	protein_coding	13	+	4	0.00030485	0.0364168	12
ENSMUSG00000000983	Peli1	protein_coding	11	+	14	0.000325567	0.0385969	12
ENSMUSG00000001016	Prss32	protein_coding	17	+	9	0.000343789	0.0403249	12
ENSMUSG00000001017	Mtmr1	protein_coding	X	+	28	0.000345296	0.0403249	12
ENSMUSG00000001018	Caap1	protein_coding	4	-	8	0.000353791	0.0410079	12
ENSMUSG00000001020	Rpl9	protein_coding	5	-	30	0.000356385	0.0410079	12
ENSMUSG00000001025	Cdk17	protein_coding	10	+	17	0.000359093	0.0410179	12
ENSMUSG00000001029	Nrd1	protein_coding	4	+	55	0.000393155	0.0445832	12
ENSMUSG00000001034	6430548M08Rik	protein_coding	8	+	18	0.000411006	0.0462722	12
ENSMUSG00000001036	Kdm1a	protein_coding	4	-	38	0.000437793	0.0486387	12
ENSMUSG00000001039	Zfand5	protein_coding	19	+	17	0.000438242	0.0486387	12
ENSMUSG00000000001	Golga4	protein_coding	9	+	24	5.53846e-08	0.000866714	16
ENSMUSG00000000028	Birc6	protein_coding	17	+	120	3.24538e-07	0.00253935	16
ENSMUSG00000000031	Slc30a9	protein_coding	5	+	23	8.43049e-07	0.00439762	16
ENSMUSG00000000037	Ptprj	protein_coding	2	-	27	1.26551e-06	0.00495099	16
ENSMUSG00000000049	Cstf2	protein_coding	X	+	29	5.63804e-06	0.017646	16
ENSMUSG00000000056	Odc1	protein_coding	12	+	12	7.34399e-06	0.0191544	16
