# Supplementary material for: A temporal classifier predicts histopathology state and parses acute-chronic phasing in inflammatory bowel disease patients
Source: Commun Biol. 2023 Jan 24;6:95. doi: 10.1038/s42003-023-04469-y (PMC9873918; doi:10.1038/s42003-023-04469-y)
Supplement: Supplementary file 12 — Supplementary Data 9 [file 42003_2023_4469_MOESM12_ESM.xlsx]

## Sheet: Sheet1
Supplementary Table 1: MSCCR demographics by Omics datatype
	Biopsy Transcriptome			Blood Transcriptome
MSCCR Cohort Demographics	Biopsy.Control	Biopsy.CD	Biopsy.UC	Blood.Control	Blood.CD	Blood.UC
Number of individuals	243	498	421	209	432	389
Age at Endoscopy (years, mean (SD))	52.70 (12.00)	41.64 (14.48)	45.63 (15.55)	52.63 (12.35)	41.69 (14.51)	45.72 (15.81)
Demographics:
Gender = Female (N, %)	116 (47.7)	231 (46.4)	209 (49.6)	96 (45.9)	205 (47.5)	187 (48.1)
Continental Ancestry N(%)
AFR	48 (19.9)	23 ( 4.6)	17 ( 4.1)	40 (19.3)	20 ( 4.6)	14 ( 3.6)
AMI	47 (19.5)	41 ( 8.2)	32 ( 7.6)	43 (20.8)	36 ( 8.3)	26 ( 6.7)
EAS	8 ( 3.3)	8 ( 1.6)	14 ( 3.3)	7 ( 3.4)	7 ( 1.6)	13 ( 3.3)
EUR	133 (55.2)	418 (83.9)	345 (82.3)	113 (54.6)	362 (83.8)	325 (83.5)
Other	5 ( 2.1)	8 ( 1.6)	11 ( 2.6)	4 ( 1.9)	7 ( 1.6)	11 ( 2.8)
Ashkenazi Jewish ancestry N(%)
Not AJ	213 (87.7)	310 (62.2)	266 (63.2)	188 (90.0)	273 (63.2)	246 (63.2)
Full AJ	1 ( 0.4)	4 ( 0.8)	2 ( 0.5)	1 ( 0.5)	4 ( 0.9)	2 ( 0.5)
Partial AJ	29 (11.9)	184 (36.9)	153 (36.3)	20 ( 9.6)	155 (35.9)	141 (36.2)
Smoking, N(%)	24 ( 9.9)	22 ( 4.4)	11 ( 2.6)	19 ( 9.1)	23 ( 5.3)	10 ( 2.6)
IBD related outcomes:
Age at IBD Diagnosis (years, mean (SD))	NaN (NA)	26.71 (12.71)	30.04 (14.07)	NaN (NA)	26.23 (12.81)	30.13 (14.32)
Disease Duration (years, mean (SD))	0.00 (0.00)	15.34 (12.89)	15.60 (12.55)	0.00 (0.00)	15.75 (13.03)	15.61 (12.70)
Disease_Duration_Categoric (%)
Early	0 ( NaN)	60 (12.0)	32 ( 7.6)	0 ( NaN)	55 (12.7)	61 (15.7)
Middle	0 ( NaN)	63 (12.7)	68 (16.2)	0 ( NaN)	327 (75.7)	296 (76.1)
Late	0 ( NaN)	375 (75.3)	321 (76.2)	0 ( NaN)	50 (11.6)	32 ( 8.2)
Endoscopically defined IBD activity, SESCD and Mayo endo, N(%)
Inactive	0 ( NaN)	153 (30.7)	187 (44.7)	0 ( NaN)	133 (30.8)	173 (44.7)
Mild	0 ( NaN)	173 (34.7)	137 (32.8)	0 ( NaN)	144 (33.3)	130 (33.6)
Moderate	0 ( NaN)	125 (25.1)	59 (14.1)	0 ( NaN)	113 (26.2)	54 (14.0)
Severe	0 ( NaN)	47 ( 9.4)	35 ( 8.4)	0 ( NaN)	42 ( 9.7)	30 ( 7.8)
Total UC Mayo Endo Score (mean (SD))	NaN (NA)	NaN (NA)	0.86 (0.95)	NaN (NA)	NaN (NA)	0.85 (0.94)
Total SESCD (mean (SD))	NaN (NA)	6.24 (6.93)	NaN (NA)	NaN (NA)	6.36 (7.10)	NaN (NA)
Clinically defined IBD activity HBI and SCCAI N = Active (%)	0 ( NaN)	78 (19.0)	57 (13.5)	0 ( NaN)	71 (19.8)	49 (12.6)
Any autoimmune disease , N(%)	13 ( 5.3)	59 (11.8)	36 ( 8.6)	13 ( 6.2)	53 (12.3)	34 ( 8.7)
Psoriasis = Yes (%)	6 ( 2.5)	29 ( 5.8)	22 ( 5.2)	5 ( 2.4)	24 ( 5.6)	22 ( 5.7)
Rheumatoid arthritis = Yes (%)	7 ( 2.9)	23 ( 4.6)	9 ( 2.1)	8 ( 3.8)	22 ( 5.1)	8 ( 2.1)
Ankylosing spondylitis = Yes (%)	0 ( 0.0)	10 ( 2.0)	3 ( 0.7)	0 ( 0.0)	10 ( 2.3)	3 ( 0.8)
Medication Use**:
ASA_5_Medication_Cat = Yes (%)	0 ( NaN)	150 (30.1)	274 (65.1)	0 ( NaN)	125 (28.9)	255 (65.6)
Azulfidine, N(%)	0 ( NaN)	28 ( 5.6)	40 ( 9.5)	0 ( NaN)	23 ( 5.3)	37 ( 9.5)
5-ASA oral, N(%)	0 ( NaN)	126 (25.3)	239 (56.8)	0 ( NaN)	105 (24.3)	221 (56.8)
5-ASA rectal, N(%)	0 ( NaN)	9 ( 1.8)	74 (17.6)	0 ( NaN)	10 ( 2.3)	69 (17.7)
Steroids Meds (Combined), N(%)	0 ( NaN)	58 (11.6)	79 (18.8)	0 ( NaN)	52 (12.0)	71 (18.3)
Entocort, N(%)	0 ( NaN)	17 ( 3.4)	17 ( 4.0)	0 ( NaN)	15 ( 3.5)	13 ( 3.3)
Rectal steroids, N(%)	0 ( NaN)	12 ( 2.4)	49 (11.6)	0 ( NaN)	10 ( 2.3)	44 (11.3)
Corticosteroids, N(%)	0 ( NaN)	31 ( 6.2)	31 ( 7.4)	0 ( NaN)	28 ( 6.5)	28 ( 7.2)
Antibiotics Meds, N(%)	0 ( NaN)	51 (10.2)	8 ( 1.9)	0 ( NaN)	48 (11.1)	6 ( 1.5)
Anti-Integrin Meds, N(%)	0 ( NaN)	28 ( 5.6)	18 ( 4.3)	0 ( NaN)	25 ( 5.8)	20 ( 5.1)
Entyvio, N(%)	0 ( NaN)	26 ( 5.2)	18 ( 4.3)	0 ( NaN)	23 ( 5.3)	20 ( 5.1)
Tysabri, N(%)	0 ( NaN)	2 ( 0.4)	0 ( 0.0)	0 ( NaN)	2 ( 0.5)	0 ( 0.0)
AntiTNFa Meds (Rem/Hum), N(%)	0 ( NaN)	168 (33.7)	87 (20.7)	0 ( NaN)	156 (36.1)	78 (20.1)
Remicade, N(%)	0 ( NaN)	82 (16.5)	60 (14.3)	0 ( NaN)	72 (16.7)	54 (13.9)
Humira, N(%)	0 ( NaN)	87 (17.5)	29 ( 6.9)	0 ( NaN)	85 (19.7)	26 ( 6.7)
Cimzia, N(%)	0 ( NaN)	32 ( 6.4)	2 ( 0.5)	0 ( NaN)	24 ( 5.6)	3 ( 0.8)
Thiopurines, N(%)	0 ( NaN)	156 (31.3)	137 (32.5)	0 ( NaN)	134 (31.0)	125 (32.1)
# of biopsies by reigion:
Rectum
Non-inflamed	225 (48.8)	252 (21.8)	167 (19.2)
Inflamed	0 ( 0.0)	116 (10.0)	144 (16.5)
Colon (Anything but rectum)
Non-inflamed	115 (24.9)	285 (24.6)	224 (25.7)
Inflamed	0 ( 0.0)	141 (12.2)	149 (17.1)
Ileum
Non-inflamed	121 (26.2)	201 (17.4)	188 (21.6)
Inflamed	0 ( 0.0)	162 (14.0)	0 ( 0.0)
IBD_EndoSeverity_4levels, # of biopsies (%)
Inactive	0 ( NaN)	347 (30.0)	337 (38.9)
Mild	0 ( NaN)	398 (34.4)	315 (36.3)
Moderate	0 ( NaN)	294 (25.4)	143 (16.5)
Severe	0 ( NaN)	118 (10.2)	72 ( 8.3)
IBD_ClinicianMeasure_Inactive_Active = Active, # of biopsies (%)	0 ( NaN)	179 (18.6)	126 (14.4)
Max_Nancy, # of biopsies (%)
0	90 (90.9)	NaN (NA)	209 (46.7)
1	2 ( 2.0)	NaN (NA)	17 ( 3.8)
2	7 ( 7.1)	NaN (NA)	159 (35.5)
3	0 ( 0.0)	NaN (NA)	45 (10.0)
4	0 ( 0.0)	NaN (NA)	18 ( 4.0)
Max_GHAS, # of biopsies(%)
0	77 (77.8)	310 (36.5)	NaN (NA)
1	11 (11.1)	97 (11.4)	NaN (NA)
2	2 ( 2.0)	74 ( 8.7)	NaN (NA)
3	2 ( 2.0)	76 ( 9.0)	NaN (NA)
4	4 ( 4.0)	59 ( 6.9)	NaN (NA)
5	3 ( 3.0)	47 ( 5.5)	NaN (NA)
6	0 ( 0.0)	68 ( 8.0)	NaN (NA)
7	0 ( 0.0)	58 ( 6.8)	NaN (NA)
8	0 ( 0.0)	23 ( 2.7)	NaN (NA)
9	0 ( 0.0)	18 ( 2.1)	NaN (NA)
10	0 ( 0.0)	19 ( 2.2)	NaN (NA)
** Self-reported medication use was not collected from control patients (NA)
** note : 29 biopsies are from Pouch patients ( total unique Pouch patients is: 18 patients), these were removed for most analysis
