# Supplementary material for: A temporal classifier predicts histopathology state and parses acute-chronic phasing in inflammatory bowel disease patients
Source: Commun Biol. 2023 Jan 24;6:95. doi: 10.1038/s42003-023-04469-y (PMC9873918; doi:10.1038/s42003-023-04469-y)
Supplement: Supplementary file 13 — Supplementary Code 1 [file 42003_2023_4469_MOESM13_ESM.txt]

#perform integrated timepoint-specific and cycling expression and splicing analyses

library(DESeq2)
library(edgeR)
library(limma)
library(ggplot2)
#library(Vennerable)
library(ggrepel)
library(reshape2)
library(genefilter)
library(clusterSim)
#library(Mfuzz)
library(NMF)
library(biomaRt)
library(EGSEA)
library(EGSEAdata)
library(randomForestSRC)
library(pec)
library(ggRandomForests)
library(pROC)
library(caret)
library(rms)
library(RColorBrewer)
#!
'%!in%' <- function(x,y)!('%in%'(x,y))
#!
#!
#!
#load necessary data: gene- and exon-level count and annotations and phenotypic table

gcounts <- read.table("gcounts", header = T, row.names = 1, sep = "\t")
ecounts <- read.table("ecounts", header = T, row.names = 1, sep = "\t")

gannots <- read.table("gene_annotations", row.names = 1, header = T, sep = "\t")
#clean this up 
gannots$GeneBiotype <- factor( gsub('snRNA', 'snoRNA', gsub( ' ', '', gsub('.*\\/', ''   ,gannots$GeneBiotype ))))
gannots$Strand <- factor( gsub( ' ', '', gsub('.*\\/', ''   ,gannots$Strand )))
#

eannots <- read.table("exon_annotations", row.names = 1, header = T, sep = "\t")

phenotypes_original <- read.table("phenotypes.txt", header = T, row.names = 1, sep = "\t")
gcounts_original <-  read.table("gcounts", header = T, row.names = 1, sep = "\t")
ecounts_original <- read.table("ecounts", header = T, row.names = 1, sep = "\t")
identical(rownames(phenotypes_original), colnames(gcounts_original))
identical(rownames(phenotypes_original), colnames(ecounts_original))


#subset dataset so we include only samples of interest; in this case, DSS Janssen WC samples

phenotypes <- phenotypes_original[phenotypes_original$bio_region == "WC",]

gcounts <- gcounts[, rownames(phenotypes)]
ecounts <- ecounts[, rownames(phenotypes)]

#check if samples in the same order in the count matrices and the phenotypic table

print(paste("Samples in the same order in gcounts and phenotypes?", identical(rownames(phenotypes), colnames(gcounts)), sep = " "))

print(paste("Samples in the same order in ecounts and phenotypes?", identical(rownames(phenotypes), colnames(ecounts)), sep = " "))

#and if the genes are in the same order in the count matrices and the corresponding annotations

print(paste("Genes in the same order in gcounts and gene annotations", identical(rownames(gcounts), rownames(gannots))))

print(paste("Genes in the same order in ecounts and exon annotations", identical(rownames(ecounts), rownames(eannots))))

#begin  DESeq2 workflow for timepoint-specific differential expression and cycling expression analyses

#there are NA-s in the RIN column; impute by assigning the median RIN value of the corresponding RNA extraction batch

# na_rin_iso_batch <- phenotypes[is.na(phenotypes$RIN), "iso_batch"]
# corresp_rin_vec <- phenotypes[phenotypes$iso_batch == na_rin_iso_batch, "RIN"]
# median_rin <- median(corresp_rin_vec[!is.na(corresp_rin_vec)])

# phenotypes[is.na(phenotypes$RIN), "RIN"] <- median_rin

###############################################
####timepoint-specific differential expression
###############################################


#turn sacrifice days into timepoint from 1 to 4 for each subset

days <- unique((phenotypes$day))

#loop over days

DE_tables <- list()
DEG_lists <- list()

for(i in 1:length(days)){
	subset_pheno <- phenotypes[phenotypes$day == days[i],]
	subset_gcounts <- gcounts[, rownames(subset_pheno)]
	
	#possible sources of variation: total RNA input (in ug-s) and RNA quality (RIN)
	
	dds <- DESeqDataSetFromMatrix(countData = subset_gcounts, colData = subset_pheno, design = ~ ctrl_disease + total_RNA_ug + RIN)
	deseq <- DESeq(dds)
	DE_table <- as.data.frame(results(deseq, contrast = c("ctrl_disease", "D", "C")))
	DEGs <- DE_table[!is.na(DE_table$padj),]
	DEGs <- DEGs[DEGs$padj < 0.05,]	
		
	#store whole DE tables and thresholded signatures in lists
		
	DE_tables[[i]] <- DE_table
	DEG_lists[[i]] <- DEGs
	
}
#######BL
#create master DE table with slices

DE_tables[[1]]$day <- days[1]
DE_tables[[1]]$GeneSymbol <- factor(rownames(DE_tables[[1]]))
DE_tables[[1]] <- merge( DE_tables[[1]], gannots, by = 'GeneSymbol' )
DE_tables[[2]]$day <- days[2]
DE_tables[[2]]$GeneSymbol <- factor(rownames(DE_tables[[2]]))
DE_tables[[2]] <- merge( DE_tables[[2]], gannots, by = 'GeneSymbol' )
DE_tables[[3]]$day <- days[3]
DE_tables[[3]]$GeneSymbol <- factor(rownames(DE_tables[[3]]))
DE_tables[[3]] <- merge( DE_tables[[3]], gannots, by = 'GeneSymbol' )
DE_tables[[4]]$day <- days[4]
DE_tables[[4]]$GeneSymbol <- factor(rownames(DE_tables[[4]]))
DE_tables[[4]] <- merge( DE_tables[[4]], gannots, by = 'GeneSymbol' )

DEslices_mat <- do.call(rbind, DE_tables)
DEslices_mat$day <- factor(DEslices_mat$day)
DEslices_mat$significance <- factor(ifelse( DEslices_mat$padj < .05, 'FDR < 5%', 'FDR >= 5%' ))

#!
volcanoplot_slices <- ggplot(DEslices_mat[!is.na(DEslices_mat$padj),], aes(log2FoldChange, -log10(padj), color = day)) + 
				geom_point(aes(alpha = -log10(padj)))  + facet_grid(~day, scales = 'free_x') + 
				ggtitle( 'DEG (temporal slice)')+
				 geom_text_repel(data = DEslices_mat[-log10(DEslices_mat$padj) > 20 & !is.na(DEslices_mat$padj),], aes(label = GeneSymbol), size = 3)
volcanoplot_slices
#MA plot             								
DEslices_mat$significance <- factor(ifelse( DEslices_mat$padj < .05, 'FDR < 5%', 'FDR >= 5%' ))
#
MAplot_slices <- ggplot(DEslices_mat[!is.na(DEslices_mat$padj),], aes(log(baseMean), log2FoldChange, color = significance)) + 
				geom_point(aes(alpha = -log10(padj)/10))  + facet_grid(~day, scales = 'free_x') + 
				ggtitle( 'DEG (temporal slice)')+scale_colour_manual(values = c("red", "blue"))+
				#scale_colour_gradient(low = "black", high = "red")+
				 geom_text_repel(data = DEslices_mat[-log10(DEslices_mat$padj) > 20 & !is.na(DEslices_mat$padj),], aes(label = GeneSymbol), size = 3)
MAplot_slices


#########BL

#build table that contains DE results for all timepoints

# de_seed <- DE_tables[[1]]
# colnames(de_seed) <- paste("day", days[1], colnames(de_seed), sep = "_")

# for(i in 2:length(DE_tables)){
# 	DE_table <- DE_tables[[i]]
# 	colnames(DE_table) <- paste("day", days[i], colnames(DE_table), sep = "_")
# 	de_seed <- cbind(de_seed, DE_table)
# }

# whole_de_table <- de_seed

# #add gene annotations

# annots_de_table <- merge(gannots, whole_de_table, by.x = 0, by.y = 0)
# colnames(annots_de_table)[1] <- "GeneName"

# write.table(annots_de_table, "whole_timepoint_sp_de_table.txt", col.names = T, row.names = F, sep = "\t", quote = F)

# #filter the table to remove those genes that are not differentially expressed in any of the timepoints

# min_fdr_per_gene <- apply(annots_de_table[, seq(from = 13, to = ncol(annots_de_table), by = 6)], 1, function(z) min(z[!is.na(z)]))

# sign_de_table <- annots_de_table[min_fdr_per_gene < 0.05, ]

# write.table(sign_de_table, "significant_timepoint_sp_de_table.txt", col.names = T, row.names = T, sep = "\t", quote = F)

###########################################
###perform global ctrl vs disease contrast

phenotypes$day <- factor(phenotypes$day)
global_de_dds <- DESeqDataSetFromMatrix(countData = gcounts, colData = phenotypes, design = ~ ctrl_disease + total_RNA_ug + RIN + day)
global_de_deseq <- DESeq(global_de_dds)
global_DE_table <- as.data.frame(results(global_de_deseq, contrast = c("ctrl_disease", "D", "C")))
####join to time-slice dataBL
global_DE_table$GeneSymbol <- factor(rownames(global_DE_table))
global_DE_table <- merge( global_DE_table, gannots, by = 'GeneSymbol')
global_DE_table$significance <- factor(ifelse( global_DE_table$padj < .05, 'FDR < 5%', 'FDR >= 5%' ))
global_DE_table$day <- 'average'
#
DE_slices_global_mat <- rbind( DEslices_mat, global_DE_table )

#loop in averaged model
volcanoplot_slice_global <- ggplot(DE_slices_global_mat[!is.na(DE_slices_global_mat$padj),], aes(log2FoldChange, -log10(padj), color = day)) + 
				geom_point(aes(alpha = -log10(padj)))  + 
				facet_grid(~day, scales = 'free_x') + 
				ggtitle( 'DEG (temporal slice)')+
				 geom_text_repel(data = DE_slices_global_mat[-log10(DE_slices_global_mat$padj) > 50 & !is.na(DE_slices_global_mat$padj),], aes(label = GeneSymbol), size = 3)
volcanoplot_slice_global
#MA plot             								
#
MAplot_slice_global <- ggplot(DE_slices_global_mat[!is.na(DE_slices_global_mat$padj),], aes(log(baseMean), log2FoldChange, 
				color = significance)) + geom_point(aes(alpha = -log10(padj)/10))  + 
				facet_grid(~day, scales = 'free_x') + 
				ggtitle( 'DEG (temporal slice)')+scale_colour_manual(values = c("red", "blue"))+
				#scale_colour_gradient(low = "black", high = "red")+
				 geom_text_repel(data = DE_slices_global_mat[-log10(DE_slices_global_mat$padj) > 50 & !is.na(DE_slices_global_mat$padj),], aes(label = GeneSymbol), size = 3)
MAplot_slice_global


pdf('volcanoplot1.pdf', height = 12, width = 15)
volcanoplot_slice_global
MAplot_slice_global
dev.off()


#!
#!
#!

#DEG_lists[[length(days)+1]] <- global_DE_table[!is.na(global_DE_table$padj) & global_DE_table$padj < 0.05,]

#merge results with annotations

#global_DE_table <- merge(gannots, global_DE_table, by.x = 0, by.y = 0)
#colnames(global_DE_table)[1] <- "GeneName"

#global_DEGs <- global_DE_table[!is.na(global_DE_table$padj) & global_DE_table$padj < 0.05,]

#write.table(global_DE_table, "global_ctrl_vs_disease_comparison_results.txt", col.names = T, row.names = T, sep = "\t", quote = F)

#write.table(global_DEGs, "global_ctrl_vs_disease_signature.txt", col.names = T, row.names = T, sep = "\t", quote = F)


#generate stack-column plot that shows the number of upregulated and downregulated genes per comparison

downregulated_genes <- numeric(length = length(days))
upregulated_genes <- numeric(length = length(days))

for (i in 1:length(days)) {
	degs <- DEG_lists[[i]]
	if (nrow(degs[degs$log2FoldChange < 0, ]) > 0){
	downregulated_genes[i] <- nrow(degs[degs$log2FoldChange < 0, ])
	} else {
		downregulated_genes[i] <- 0
	}
	if (nrow(degs[degs$log2FoldChange > 0, ]) > 0){
		upregulated_genes[i] <- nrow(degs[degs$log2FoldChange > 0, ])
	} else {
		upregulated_genes[i] <- 0
	}
}

comps <- length(days)

de_genes <- c(downregulated_genes, upregulated_genes)
comparison <- rep(paste("day", days, sep = "_"), times = 2)
deregulation <- c(rep("downregulation", times = comps), rep("upregulation", times = comps))
colors <- rep(c("blue", "red"), times = comps)
de_genes_df <- data.frame(comparison, deregulation, de_genes, colors)

pdf("up_and_downregulated_genes_by_signature.pdf", width = 10, height = 8)
g1 <- ggplot(de_genes_df, aes(comparison, de_genes), ylab = "Number of DE genes") + geom_bar(stat = "identity", position = "stack", aes(fill = deregulation)) + scale_fill_manual(values = colors) + geom_text(aes(x = comparison, y = c(de_genes_df[(comps+1):nrow(de_genes_df), "de_genes"], de_genes_df[1:comps, "de_genes"]), label = c(de_genes_df[(comps+1):nrow(de_genes_df), "de_genes"], de_genes_df[1:comps, "de_genes"])), size = 5.5, hjust = 0.5, vjust = 1.5, position = "stack") + scale_x_discrete(limits = comparison[1:length(days)])
g2 <- g1 + theme(axis.text.x = element_text(angle = 60, vjust = 0.5, hjust = 1, face = "bold", family = "Helvetica", size = 16)) + theme_bw() + geom_label(data = de_genes_df[(comps+1):nrow(de_genes_df),], aes(de_genes_df[(comps+1):nrow(de_genes_df), "comparison"], de_genes_df[(comps+1):nrow(de_genes_df), "de_genes"]+30, label = comparison[1:comps]), angle = 90, inherit.aes = FALSE)
print(g2)
dev.off()

#generate Venn diagram with overlaps of signatures;
#early time

sign_list <- list()

for(i in 1:length(days)){
	sign_list[[i]] <- rownames(DEG_lists[[i]])
} 

sign_venn <- Venn(sign_list, SetNames = paste("day", days, sep = " "))

pdf("signature_overlaps.pdf")
plot(sign_venn, doWeights = FALSE, type = "ellipses")
dev.off()

##################################################
####differential temporal evolution of expression
##################################################

#include a ctrl_disease:sacrifice_day interaction term in the model and perform a negative binomial likelihood ratio test against 
#!a reduced model without such interaction term

cycl_expr_dds <- DESeqDataSetFromMatrix(countData = gcounts, colData = phenotypes, design = ~ ctrl_disease + day + total_RNA_ug + RIN + ctrl_disease:day)
cycl_expr_deseq <- DESeq(cycl_expr_dds, test = "LRT", reduced = ~ ctrl_disease + day + total_RNA_ug + RIN)

#clumsily extract list of results
cycl_expr_table <- as.data.frame(results(cycl_expr_deseq,name = "ctrl_diseaseD.day12"))
cycl_expr_table$log2FoldChange <- NULL
#cycl_expr_table$lfcSE <- NULL
#cycl_expr_table$baseMean <- NULL
#
a <- as.data.frame(results(cycl_expr_deseq,name = "ctrl_diseaseD.day12")[,2:3])
colnames(a) <- c('log2FoldChange_ctrl_diseaseD.day12','lfcSE_ctrl_diseaseD.day12') 
b <- as.data.frame(results(cycl_expr_deseq,name = "ctrl_diseaseD.day17")[,2:3])
colnames(b) <- c('log2FoldChange_ctrl_diseaseD.day17','lfcSE_ctrl_diseaseD.day17') 
c <- as.data.frame(results(cycl_expr_deseq,name = "ctrl_diseaseD.day36")[,2:3])
colnames(c) <- c('log2FoldChange_ctrl_diseaseD.day36','lfcSE_ctrl_diseaseD.day36') 
cycl_expr_table <- merge( cycl_expr_table, a, by = 0)
rownames(cycl_expr_table) <- cycl_expr_table$Row.names
cycl_expr_table$Row.names <- NULL
cycl_expr_table <- merge( cycl_expr_table, b, by = 0)
rownames(cycl_expr_table) <- cycl_expr_table$Row.names
cycl_expr_table$Row.names <- NULL
cycl_expr_table <- merge( cycl_expr_table, c, by = 0)
rownames(cycl_expr_table) <- cycl_expr_table$Row.names
cycl_expr_table$Row.names <- NULL
cycl_expr_table$GeneSymbol <- factor(rownames(cycl_expr_table))
cycl_expr_table <- merge( cycl_expr_table, gannots, by = 'GeneSymbol')
#cycl_expr_table <- cycl_expr_table[!is.na(cycl_expr_table$padj),]
cycl_expr_table$day <- 'disease_time_interaction'
cycl_expr_table$significance <- factor(ifelse( cycl_expr_table$padj < .05, 'FDR < 5%', 'FDR >= 5%' ))
#!
#!
#!
####visualize some genes
#extract specific gene normalized counts
data <- plotCounts(cycl_expr_deseq, 'Mmp7', 
                   intgroup=c("day","ctrl_disease"), returnData=TRUE)
#reset to numeric for smoothing
data$day <- as.numeric(data$day)
#plot cycle
ggplot(data, aes(x = day, y = count, color = ctrl_disease, fill = ctrl_disease)) + geom_point() + 
							stat_smooth(se = F, method = 'loess') + scale_y_log10()
####visualize some cycling genes
#!
#!
#!
#!
#colnames(cycl_expr_table)[1:3] <- c('stat_interaction', 'pvalue_interaction', 'padj_interaction')
#add interactions
#####################################################################
#####################################################################
#####################################################################
library(dplyr)
master_DEG_table <- bind_rows( DE_slices_global_mat, cycl_expr_table)
master_DEG_table$day <- factor(master_DEG_table$day)
#####################################################################
#####################################################################
#####################################################################
#####################################################################

###master table of DEG across slices, global average, and interactions

#variance partition to show relative effect of interaction with several scaling choices
dge_gene_WC <- DGEList( counts = gcounts, genes = gannots)
dge_gene_WC <- dge_gene_WC[ rowSums(cpm(dge_gene_WC) > .5) > 4,,keep.lib.sizes = F]
dge_gene_WC <- calcNormFactors(dge_gene_WC)
#create a new continuous phenotype of day to make the fixed effects interaction term non-degenerate
xmm <- model.matrix(~ctrl_disease + day + total_RNA_ug + RIN + ctrl_disease:day, data = phenotypes)
v_gene_WC <- voom(dge_gene_WC,xmm, plot = T)
library(variancePartition)
library(doParallel)
registerDoParallel(6)
#
#
#treat day disease interaction in a random effects model 
#form <- ~(1|ctrl_disease) + (1|day) + RIN + total_RNA_ug + ctrl_disease:day
form <- ~(1|ctrl_disease) + (1|day) + RIN + total_RNA_ug +(1|day:ctrl_disease)
varPart <- fitExtractVarPartModel( v_gene_WC, form, phenotypes )
varpartplot_with_RE  <- plotVarPart( sortCols( varPart ) ) + ggtitle( 'model 1: random effects DSS cycle')+ theme(axis.text.x=element_text(size=10))
#varPartConfInf
#
#make a scaled numeric day
phenotypes$day2 <- phenotypes$day
levels(phenotypes$day2) <- c('1', '2', '3', '4')
phenotypes$day2 <- as.numeric(as.character(phenotypes$day2))
form <- ~(1|ctrl_disease) + day2 + RIN + total_RNA_ug + ctrl_disease:day2
#
varPart_with_unit_days <- fitExtractVarPartModel( v_gene_WC, form, phenotypes )
varpartplot_with_unit_days <- plotVarPart( sortCols( varPart_with_unit_days ) ) + ggtitle( 'model 2: fixed effects DSS cycle (equidistant) ')+ 
theme(axis.text.x=element_text(size=10))
#retain the original scaling -- note now that day 36 receives an outside value
phenotypes$day2 <- as.numeric(as.character(phenotypes$day))
#
form <- ~(1|ctrl_disease) + day2 + RIN + total_RNA_ug + ctrl_disease:day2
#
varPart_with_unscaled_days <- fitExtractVarPartModel( v_gene_WC, form, phenotypes )
varpartplot_with_unscaled_days <- plotVarPart( sortCols( varPart_with_unscaled_days ) ) + ggtitle( 'model 3: fixed effects DSS cycle (nominal scale) ')+ 
theme(axis.text.x=element_text(size=10))
#
pdf('manuscript/PBP/varparplots2.pdf', height = 10, width = 20)
multiplot(varpartplot_with_unit_days, varpartplot_with_unscaled_days,varpartplot_with_RE , cols = 3 ) 
varpartplot_with_unit_days
varpartplot_with_unscaled_days
varpartplot_with_RE
dev.off()


multiplot <- function(..., plotlist=NULL, file, cols=1, layout=NULL) {
  library(grid)

  # Make a list from the ... arguments and plotlist
  plots <- c(list(...), plotlist)

  numPlots = length(plots)

  # If layout is NULL, then use 'cols' to determine layout
  if (is.null(layout)) {
    # Make the panel
    # ncol: Number of columns of plots
    # nrow: Number of rows needed, calculated from # of cols
    layout <- matrix(seq(1, cols * ceiling(numPlots/cols)),
                    ncol = cols, nrow = ceiling(numPlots/cols))
  }

 if (numPlots==1) {
    print(plots[[1]])

  } else {
    # Set up the page
    grid.newpage()
    pushViewport(viewport(layout = grid.layout(nrow(layout), ncol(layout))))

    # Make each plot, in the correct location
    for (i in 1:numPlots) {
      # Get the i,j matrix positions of the regions that contain this subplot
      matchidx <- as.data.frame(which(layout == i, arr.ind = TRUE))

      print(plots[[i]], vp = viewport(layout.pos.row = matchidx$row,
                                      layout.pos.col = matchidx$col))
    }
  }
}

#!#############################################################################################################################
#!#############################################################################################################################
#!#############################################################################################################################
#add gene annotations and write table out

cycl_expr_table <- merge(gannots, cycl_expr_table, by.x = 0, by.y = 0)
colnames(cycl_expr_table)[1] <- "GeneName"

write.table(cycl_expr_table, "whole_cycling_expression_results_table.txt", col.names = T, row.names = F, sep = "\t", quote = F)

#get significant results

sig_cycl_expr <- cycl_expr_table[cycl_expr_table$padj < 0.05 & !is.na(cycl_expr_table$padj), ]

#get overlap between differential expressed genes and cycling expression genes

de_cy_expr_list <- list(sign_de_table$GeneName, sig_cycl_expr$GeneName)
de_cy_expr_venn <- Venn(de_cy_expr_list, SetNames = c("Diff expressed genes", "Cycling expression genes"))

pdf("diff_expressed_vs_cycling_expr_signatures_overlap.pdf")
plot(de_cy_expr_venn, doWeights = TRUE)
dev.off()
#!
#!#############################################################################################################################
#!#############################################################################################################################
#!#############################################################################################################################
#!
#!
#obtain median trajectories across timepoints and perform clustering on them
library(reshape2)
norm_counts <- melt(log2(counts(cycl_expr_deseq, normalized = T)+1e-100))
colnames(norm_counts) <- c("GeneSymbol", "Sample", "log2_norm_counts")
#extract log2cpm-s of genes that show significant evidence of different temporal trajectories between the disease and control groups at FDR < 5% as given by the LRT test
norm_counts_cycling <- norm_counts[which(!is.na(match(norm_counts$GeneSymbol, cycl_expr_table[cycl_expr_table$padj < .05 & 
												!is.na(cycl_expr_table$padj),]$GeneSymbol))),]
phenotypes$Sample <- factor( paste( phenotypes$mouse_id, phenotypes$bio_region, sep = "_"))
norm_counts_cycling <- merge(norm_counts_cycling, phenotypes,  all.x = T, by = 'Sample')
#generate trajectories across timepoints for each gene by calculating the median of the log2-normalized count values for each timepoint and gene in each group (DSS vs control)
median_trajectories <- dcast(norm_counts_cycling[,c(2,3,8,10)], GeneSymbol + ctrl_disease ~ day, median, value.var = "log2_norm_counts")
#remove zero variance trajectories and add gene annotations
library(matrixStats)
median_trajectories <- median_trajectories[rowVars(as.matrix(median_trajectories[,-c(1,2)])) != 0,]
annot_median_trajectories <- merge(gannots, median_trajectories,  all.y = T, by = 'GeneSymbol')
#cluster disease trajectories using Mfuzz
median_dss_trajectories <- annot_median_trajectories[annot_median_trajectories$ctrl_disease == "D",]
#
clust_trajectories <- median_dss_trajectories[,-c(2:9)]
rownames(clust_trajectories) <- clust_trajectories$GeneSymbol
clust_trajectories$GeneSymbol <- NULL
#clust_trajectories <- clust_trajectories[,-1]

#first perform hclust to know how many clusters mfuzz needs to identify
hier_clust <- hclust(as.dist(1-cor(t(clust_trajectories), method = "pearson")), method = "complete")
pdf("disease_trajectories_hclust_dendrogam.pdf")
plot(hier_clust)
abline(h = 1.75, col = "red")
dev.off()
clusters <- cutree(hier_clust, h = 1.75)
cluster_count <- max(clusters)
#standardize trajectories by calculating z-scores
scaled_clust_trajectories <- data.Normalization(clust_trajectories, type = "n1", normalization = "row")
#mfuzz invocation
expr_set_trajectories <- ExpressionSet(assayData = as.matrix(scaled_clust_trajectories))
m1 <- mestimate(expr_set_trajectories)
mfuzz_clust <- mfuzz(expr_set_trajectories, centers = cluster_count, m = m1)
#!
#extract cluster memberships, assign gene names and turn cluster numbers into letter
mfuzz_clusters <- as.data.frame(mfuzz_clust$cluster)
mfuzz_clusters$Gene <- rownames(scaled_clust_trajectories)
colnames(mfuzz_clusters) <- c("Cluster", "GeneSymbol")
mfuzz_clusters$Cluster <- factor(chartr('12345', 'ABCDE', mfuzz_clusters$Cluster))
mfuzz_clusters$Cluster <- factor(chartr( 'ABCDE', 'DECBA',mfuzz_clusters$Cluster))
#merge scaled median dss trajectories, cluster memberships and gene annotations for visualizations
dss_trajectories_clusters <- merge(mfuzz_clusters, scaled_clust_trajectories, by = 0)
dss_trajectories_clusters <- dss_trajectories_clusters[, c(3,2, 4:7)]
colnames(dss_trajectories_clusters)[1] <- 'GeneSymbol'
#wide to long
dss_scaled_trajectories_long <- melt(dss_trajectories_clusters, id.vars  = c("GeneSymbol", "Cluster"), measure.vars = c("5", "12", "17", "36"))
colnames(dss_scaled_trajectories_long)[c(3,4)] <- c("day", "scaled_median_expr") 
#!plot
trajectoryplot <- ggplot(dss_scaled_trajectories_long, aes( day, scaled_median_expr, group = GeneSymbol)) + geom_line(aes(color = Cluster)) + 
									stat_smooth(aes(group = Cluster), method = "loess", se = F, color = "black") + facet_wrap(~Cluster, scales = "free") +
									ggtitle( 'Disease specific expression trajectories') + ylab( 'scaled median expression')+
									theme(text = element_text(size = 15, face = "bold"))
trajectoryplot 
#merge clusters 
clusters_annots_cycling <- merge(cycl_expr_table[cycl_expr_table$padj < .05 & !is.na(cycl_expr_table$padj),], mfuzz_clusters, by = 'GeneSymbol')
#plot
trajectory_cluster_plot<-	ggplot(clusters_annots_cycling, aes( GeneBiotype, Cluster, color = log(baseMean), size = -log10(padj))) + geom_jitter() + 
			scale_colour_gradient(limits = c(min(log(clusters_annots_cycling$baseMean)), 
														max(log(clusters_annots_cycling$baseMean))), low = "lightgreen", high = "red") + 
			geom_text_repel(data = clusters_annots_cycling[clusters_annots_cycling$GeneBiotype != "protein_coding",], 
			aes(GeneBiotype, Cluster, label = GeneSymbol), color = "black", size = 3) + 
			theme(axis.text.x = element_text(angle = 45, hjust = 1, vjust = 1), text = element_text(size = 15, face = "bold"))+
			ggtitle( 'Gene type by trajectory cluster ')
trajectory_cluster_plot
#
#!
#!
#!create interaction volcano plot
#create one volcanoplot for all slopes of interaction given same pdj spectrum of LRT
ints <- as.matrix( c('ctrl_diseaseD.day12', 'ctrl_diseaseD.day17', 'ctrl_diseaseD.day36') )
intcont <- NULL
for (i in 1:nrow(ints)){
	 intcont[[i]] <- as.data.frame(results(cycl_expr_deseq, name = ints[i]))
	 intcont[[i]]$interaction <- ints[i]
	 					}
intcont <- do.call(rbind, intcont)
intcont$interaction <- factor( intcont$interaction)
intcont$GeneSymbol <- factor(rownames(intcont))
dat <- intcont[!is.na(intcont$padj),]
#
volcano_interaction_plot <- ggplot(dat, aes( log2FoldChange, -log10(padj), color = interaction) ) + 
											geom_point(aes(alpha = -log10(padj), shape = interaction)) + 
											geom_hline(yintercept = -log10(0.05), color = 'red' ) + 
			geom_text_repel( data = dat[-log10(dat$padj) > 4 | ( abs(dat$log2FoldChange) > 8  & -log10(dat$padj) > -log10(.05)),], 
																	aes(label = GeneSymbol), size = 3)+
			 ggtitle( 'DSS specific time dependent genes') +
			 theme(text = element_text(size = 15, face = "bold"))
#volcano_interaction_plot
pdf('trajectory_volcanoplots.pdf', height = 12, width = 15)
#multiplot(volcano_interaction_plot,trajectoryplot,trajectory_cluster_plot, cols = 3 )
multiplot(trajectoryplot,trajectory_cluster_plot, cols = 2 )
trajectoryplot
trajectory_cluster_plot
dev.off()
#!
#!
#########################################################
#########################################################
####visualize some genes from first-principles
#extract specific gene normalized counts
#'Il1rl1'
gene_name <- 'Syt11'
cluster_name <- 'A'
data <- plotCounts(cycl_expr_deseq, gene_name, 
                   intgroup=c("day","ctrl_disease"), returnData=TRUE)
#reset to numeric for smoothing
data$day <- as.numeric(data$day)
#plot cycle
x_clust <- ggplot(data, aes(x = day, y = count, color = ctrl_disease, fill = ctrl_disease)) + geom_point() + 
							stat_smooth(se = F, method = 'loess') + scale_y_log10() + 
								ggtitle( paste(paste(gene_name, ':',sep = ' '), cluster_name, sep = ' ') ) #+ 
							#scale_x_discrete( labels = c("5", "12", "17", "36" ) )
x_clust

A_clust <- ggplot(data, aes(x = day, y = count, color = ctrl_disease, fill = ctrl_disease)) + geom_point() + 
							stat_smooth(se = F, method = 'loess') + scale_y_log10() + ggtitle( 'Il1rl1: cluster A') #+ 
							#scale_x_discrete( labels = c("5", "12", "17", "36" ) )
###
pdf('plots/cycling_cluster_example_genes.pdf', height = 12, width = 10)
multiplot( A_clust, B_clust, C_clust, D_clust, E_clust, cols = 2)
dev.off()
#########################################################
#########################################################
#!
#!
#########################################################
#########################################################
#########################################################
#########################################################
#vdj
#########################################################
#########################################################
#########################################################
#########################################################
#!
library(tcR)
idata_all_models <- parse.folder( 'receptor/export_clean/', 'mixcr')
#!
idata_all_models_summary <- as.data.frame( repseq.stats(idata_all_models))
idata_all_models_summary$Sample <- factor(gsub( "_[ACTG]*$", "", gsub( "^([^_]*_[^_]*[^_]*_[^_]*[^_]*_[^_]*)_.*$", "\\1", 
#!																gsub( '_lane.*', '', rownames(idata_all_models_summary)))))
#mild filter
idata_all_models_filtered <- lapply( idata_all_models, function(x) x[x$Read.count > 0,, drop=FALSE])
idata_all_models_filtered <- idata_all_models_filtered[sapply(idata_all_models_filtered, function(x) dim(x)[1]) > 0]

idata_all_models_filtered_summary <- as.data.frame(repseq.stats(idata_all_models_filtered))
idata_all_models_filtered_summary$Sample <- factor(gsub( "_[ACTG]*$", "", gsub( "^([^_]*_[^_]*[^_]*_[^_]*[^_]*_[^_]*)_.*$", "\\1", 
																gsub( '_lane.*', '', rownames(idata_all_models_filtered_summary)))))
phenotypes_original$Sample <- rownames(phenotypes_original)
idata_DSS_WC <- merge(phenotypes,idata_all_models_filtered_summary,all.x = T, by = "Sample")
#!
#!08/29/22 addition
#! vdj detection sensitivity by model/sample
vdj_detected_samples <- factor(gsub( "_[ACTG]*$", "", gsub( "^([^_]*_[^_]*[^_]*_[^_]*[^_]*_[^_]*)_.*$", "\\1", 
												gsub( '_lane.*', '', rownames(idata_all_models_summary)))))

table(phenotypes_original$Sample %in% vdj_detected_samples, phenotypes_original$model )
idata_all_models_filtered_summary_merged <- merge(idata_all_models_summary, phenotypes_original, by = 'Sample')
#!
write.csv(idata_all_models_filtered_summary_merged, 'manuscript/PBP/Supplementary_Table_B.csv')
#!
#!CDR3 level predictions by sample
idata_all_models_df <- data.frame(do.call(rbind, idata_all_models))
idata_all_models_df$Sample <- factor(gsub( "_[ACTG]*$", "", gsub( "^([^_]*_[^_]*[^_]*_[^_]*[^_]*_[^_]*)_.*$", "\\1", 
												gsub( '_lane.*', '', rownames(idata_all_models_df)))))
idata_all_models_df <- merge(idata_all_models_df, phenotypes_original, by = 'Sample' )
#!
idata_all_models_df <- apply(idata_all_models_df,2,as.character)
write.csv(idata_all_models_df, 'manuscript/PBP/Supplementary_Table_A.csv')
#
#some nice summary plots
number_ticks <- function(n) {function(limits) pretty(limits, n)}
idata_all_models_summary_full <- merge(phenotypes_original,idata_all_models_filtered_summary,all.x = T, by = "Sample")
idata_all_models_summary_full$Sample <- factor(idata_all_models_summary_full$Sample)
#!add in library size 
idata_all_models_summary_full <- merge(idata_all_models_summary_full, data.frame(libSize = colSums(gcounts_original), Sample = names(colSums(gcounts_original))), by = 'Sample')
idata_all_models_summary_full$Sum.reads.cpm <- 1e6*idata_all_models_summary_full$Sum.reads/idata_all_models_summary_full$libSize
idata_all_models_summary_full$Clones.cpm <- 1e6*idata_all_models_summary_full$Clones/idata_all_models_summary_full$libSize
idata_all_models_summary_full$UMI.per.clone2 <- idata_all_models_summary_full$Sum.reads.cpm/idata_all_models_summary_full$Clones.cpm
#############################all models

ecdf_all <- ggplot(idata_all_models_summary_full, aes(1/UMI.per.clone, color = hit_rest)) +stat_ecdf() + facet_wrap(~tissue)


lymphocyte_count_all <-  ggplot( idata_all_models_summary_full, aes( model, Lympho_aggre_count, fill = hit_rest)) + ggtitle( 'Clinical Lymphocyte aggregate count')+
geom_boxplot() + scale_y_log10(breaks = number_ticks(7)) + geom_point(position = position_jitterdodge(), alpha = 0.4) + facet_wrap(~tissue)

pathoscore_all <-  ggplot( idata_all_models_summary_full, aes( model, Pathoscore, fill = hit_rest)) + ggtitle( 'Clinical aggregate pathology score')+
geom_boxplot() + scale_y_log10(breaks = number_ticks(7)) + geom_point(position = position_jitterdodge(), alpha = 0.4) + facet_wrap(~tissue)

HistoScore_all <-  ggplot( idata_all_models_summary_full, aes( model, HistoScore, fill = hit_rest)) + ggtitle( 'Clinical aggregate HistoScore score')+
geom_boxplot() + scale_y_log10(breaks = number_ticks(7)) + geom_point(position = position_jitterdodge(), alpha = 0.4) + facet_wrap(~tissue)

vdj_burden_all <-  ggplot( idata_all_models_summary_full, aes( model, log(Sum.reads.cpm), fill = hit_rest)) + ggtitle( 'VDJ burden')+
geom_boxplot() + scale_y_log10(breaks = number_ticks(7)) + geom_point(position = position_jitterdodge(), alpha = 0.4) + facet_wrap(~tissue)

vdj_clonality_all <-  ggplot( idata_all_models_summary_full, aes( model, log(UMI.per.clone), fill = hit_rest)) + ggtitle( 'VDJ clonality')+
geom_boxplot() + scale_y_log10(breaks = number_ticks(7)) + geom_point(position = position_jitterdodge(), alpha = 0.4) + facet_wrap(~tissue)

#aggregate plots
multiplot(lymphocyte_count_all, vdj_burden_all, vdj_clonality_all, cols = 3)


#note idea to plot pathoscore 
ggplot( idata_all_models_summary_full[idata_all_models_summary_full$model == 'DSS' & idata_all_models_summary_full$tissue == 'Colon',], 
				aes( Pathoscore+.001, Sum.reads.cpm+.001)) + geom_point() + scale_x_log10() + scale_y_log10() + stat_smooth(method = 'loess') + facet_wrap(~hit_rest, scales = 'free')
#
#
########WC DSS 
idx <- idata_all_models_summary_full$tissue == 'Colon' & idata_all_models_summary_full$model == 'DSS' & idata_all_models_summary_full$bio_region == 'WC'
dat <- idata_all_models_summary_full[idx,]

lymphocyte_count_DSS <- ggplot( dat, aes( hit_rest, Lympho_aggre_count,  color = hit_rest)) + ggtitle( 'Clinical Lymphocyte count')+
					geom_boxplot() + scale_y_log10(breaks = number_ticks(7)) + geom_point(position = position_jitterdodge(), alpha = 0.4) +
					 geom_text_repel( data = dat[dat$Lympho_aggre_count > 0,], aes(label = Sample), size = 3)+theme(text = element_text(size = 10, face = "bold"))
#lymphocyte_count_DSS


pathoscore_DSS <- ggplot( dat, aes( hit_rest, Pathoscore,  color = hit_rest)) + ggtitle( 'Clinical aggregate pathology')+
					geom_boxplot() + scale_y_log10(breaks = number_ticks(7)) + geom_point(position = position_jitterdodge(), alpha = 0.4) +
					 geom_text_repel( data = dat[dat$Pathoscore > 0,], aes(label = Sample), size = 3)+theme(text = element_text(size = 10, face = "bold"))
#pathoscore_DSS

#
vdj_burden_DSS <- ggplot( dat, aes( hit_rest, log(Sum.reads.cpm),  color = hit_rest)) + ggtitle( 'VDJ burden')+
							geom_boxplot() + scale_y_log10(breaks = number_ticks(7)) + geom_point(position = position_jitterdodge(), alpha = 0.4) +
					 					geom_text_repel(  aes(label = Sample), size = 3)+theme(text = element_text(size = 10, face = "bold"))
#vdj_burden_DSS
#
vdj_clonality_DSS <- ggplot( dat, aes( hit_rest, log(UMI.per.clone),  color = hit_rest)) + ggtitle( 'VDJ clonality')+
							geom_boxplot() + scale_y_log10(breaks = number_ticks(7)) + geom_point(position = position_jitterdodge(), alpha = 0.4) +
					 					geom_text_repel(  aes(label = Sample), size = 3)+theme(text = element_text(size = 10, face = "bold"))
#vdj_clonality_DSS
vdj_ecdf_clonality_DSS <- ggplot( dat, aes( log(UMI.per.clone),  color = hit_rest)) + ggtitle( 'ECDF VDJ clonality')+ stat_ecdf() +
									ggtitle( 'ECDF DSS WC clonality density')
vdf_density_clonality_DSS <- ggplot(dat, aes(UMI.per.clone, color = hit_rest)) + geom_density() + geom_rug() + ggtitle( 'DSS WC clonality density')
#we see that we are 
hypersaturation_fit <- lm(log(Sum.reads) ~ log(Clones), data = dat)
hypersaturation_fit2 <- lm(log(Sum.reads.cpm) ~ log(Clones.cpm), data = dat)

vdj_sampling <- ggplot( dat, aes(log(Clones.cpm), log(Sum.reads.cpm))) + geom_point(aes(color = hit_rest)) + stat_smooth(method = 'lm')+#coord_fixed()+
							geom_abline(slope = 1,intercept = 0, show.legend = T) + 
							geom_text_repel(data = dat, aes(label = Sample, color = hit_rest), size = 3) + ggtitle( 'Clonality saturation: slope ~ 1.35, R2 ~ .86')+
							theme(text = element_text(size = 10, face = "bold"))
vdj_sampling
#note KS test results under alternative of clonality increase -- this seems to indicate that rest2, control records a clonality shift
ks.test( dat[dat$hit_rest == 'rest2',]$UMI.per.clone, dat[dat$hit_rest == 'control',]$UMI.per.clone, alternative = 'less')
ks.test( dat[dat$hit_rest == 'rest2',]$Sum.reads.cpm, dat[dat$hit_rest == 'control',]$Sum.reads.cpm, alternative = 'less')
ks.test( dat[dat$hit_rest == 'hit1',]$Sum.reads.cpm, dat[dat$hit_rest == 'control',]$Sum.reads.cpm, alternative = 'two.sided')

#burden shifts as well
ks.test( dat[dat$hit_rest == 'hit1',]$Sum.reads.cpm, dat[dat$hit_rest == 'control',]$Sum.reads.cpm, alternative = 'greater')
ks.test( dat[dat$hit_rest == 'hit1',]$UMI.per.clone, dat[dat$hit_rest == 'control',]$UMI.per.clone, alternative = 'greater')
#!
#!ok what is the correlation between some clinical measure and the actual VDJ measurements
corfun <- function(x,y){
cordf <- data.frame(estimate = cor.test(x,y,method = 'sp')$estimate,
							pval = cor.test(x, y, method = 'sp')$p.value)
return(cordf)	
}

ksfun <- function(x,y){
ksdf <- data.frame(estimate = ks.test(x,y,alternative = 'two.sided')$estimate,
							pval = ks.test(x, y, alternative = 'two.sided')$p.value)
return(ksdf)	
}

ddply(dat[dat$hit_rest  %!in% 'control',], .(day), function(x) corfun(x$Lympho_aggre_count, log10(x$Sum.reads.cpm)) )

#!
ggplot(dat[dat$hit_rest  %!in% 'control',], aes(Lympho_aggre_count, log10(Sum.reads.cpm), color = hit_rest)) + 
				geom_point() + facet_wrap(~day + location) + stat_smooth(method = 'rlm') + geom_text_repel(aes(label = Sample))
#!
dat$Lympho_aggre_count_binned <- factor(dat$Lympho_aggre_count)
levels(dat$Lympho_aggre_count_binned)[3:12] <- c('>=2/3','>=2/3', '>=2/3' ,'>=2/3', '>=2/3', '>=2/3', '>=2/3', '>=2/3', '>=2/3', '>=2/3' )
table(dat$Lympho_aggre_count_binned)
dat$Lympho_aggre_count_binned2 <-  dat$Lympho_aggre_count_binned 
levels(dat$Lympho_aggre_count_binned2) <- c('low', 'medium', 'high')
#!

#!
vdj_vs_aggregate_count_binned <- ggplot(dat[dat$hit_rest  %!in% 'control',], aes(Lympho_aggre_count_binned2, log10(Sum.reads.cpm), color = hit_rest)) + 
				geom_boxplot() + geom_jitter() + facet_wrap(~day + location, scales = 'free_x')  + stat_compare_means() + 
				xlab('lymphocyte aggregate counts (binned)') + ylab('log10(normalized vdj reads)') + 
				ggtitle('correlation between vdj expression and binned lymphocyte aggregate count')
#!
pdf('../../manuscript/drop_box_LP/COMMSBIOREV_BL/SuppFigX.pdf', width = 10, height = 8)
vdj_vs_aggregate_count_binned
dev.off()
#!
#!
idata_all_models_summary_full$Lympho_aggre_count_binned <- factor(idata_all_models_summary_full$Lympho_aggre_count)
levels(dat$Lympho_aggre_count_binned)[3:12] <- c('>=2/3','>=2/3', '>=2/3' ,'>=2/3', '>=2/3', '>=2/3', '>=2/3', '>=2/3', '>=2/3', '>=2/3' )

#!
ggplot(idata_all_models_summary_full[idata_all_models_summary_full$hit_rest  %!in% 'control',], 
					aes(Lympho_aggre_count, log10(Sum.reads.cpm), color = hit_rest)) + 
				geom_point() + geom_jitter() + facet_wrap(~model + day , scales = 'free')  + stat_compare_means()
#!
ddply(idata_all_models_summary_full[idata_all_models_summary_full$hit_rest  %!in% 'control' & 
										idata_all_models_summary_full$model %in% 'DSS',], .(day, model), 
																		function(x) corfun(x$Lympho_aggre_count, log10(x$Sum.reads.cpm)) )
#!
idata_all_models_summary_full$bio_region_mod <- factor(ifelse(idata_all_models_summary_full$bio_region %!in% 'B', 'colon', 'blood' ))
ggplot(idata_all_models_summary_full, aes(model, Lympho_aggre_count, color = hit_rest)) + geom_boxplot() + facet_wrap(~bio_region_mod) + 
				stat_compare_means()
#!
ggplot(idata_all_models_summary_full, aes(model, log10(Sum.reads.cpm), color = hit_rest)) + geom_boxplot() + facet_wrap(~bio_region_mod) + 
				stat_compare_means()
#!
ggplot(idata_all_models_summary_full, aes(log10(Sum.reads.cpm), Lympho_aggre_count, color = hit_rest)) + 
						geom_point() + facet_wrap(~bio_region_mod + model) 
#!
ggplot(idata_all_models_summary_full, aes(model, log10(UMI.per.clone), color = hit_rest)) + geom_boxplot() + facet_wrap(~bio_region_mod + location) + 
				stat_compare_means()

#!


ddply(idata_all_models_summary_full, .(bio_region_mod, model, hit_rest, location), function(x) corfun(x$Lympho_aggre_count, log10(x$Sum.reads.cpm)) )
ddply(idata_all_models_summary_full, .(bio_region_mod, model, hit_rest, location), function(x) ksfun(log10(x$UMI.per.clone), log10(x$Sum.reads.cpm)) )


iidx1 <- idata_all_models_summary_full$model %in% 'DSS' & idata_all_models_summary_full$hit_rest %in% 'hit1' & 
															idata_all_models_summary_full$bio_region_mod %in% 'colon' & 
														idata_all_models_summary_full$location %in% 'Janssen'
iidx2 <- idata_all_models_summary_full$model %in% 'DSS' & idata_all_models_summary_full$hit_rest %in% 'rest2' & 
															idata_all_models_summary_full$bio_region_mod %in% 'colon' & 
														idata_all_models_summary_full$location %in% 'Janssen'

ks.test( log10(idata_all_models_summary_full$UMI.per.clone[iidx1]), log10(idata_all_models_summary_full$UMI.per.clone[iidx2]), alternative = 'greater')
#!
# Two-sample Kolmogorov-Smirnov test

# data:  log10(idata_all_models_summary_full$UMI.per.clone[iidx1]) and log10(idata_all_models_summary_full$UMI.per.clone[iidx2])
# D^+ = 0.8, p-value = 0.04076
# alternative hypothesis: the CDF of x lies above that of y

idx1 <- idata_all_models_summary_full$model %in% 'DSS' & idata_all_models_summary_full$hit_rest %in% 'hit1' & 
															idata_all_models_summary_full$bio_region_mod %in% 'colon' & 
														idata_all_models_summary_full$location %!in% 'Janssen'
iidx2 <- idata_all_models_summary_full$model %in% 'DSS' & idata_all_models_summary_full$hit_rest %in% 'rest2' & 
															idata_all_models_summary_full$bio_region_mod %in% 'colon' & 
														idata_all_models_summary_full$location %!in% 'Janssen'
#!
ks.test( log10(idata_all_models_summary_full$UMI.per.clone[iidx1]), log10(idata_all_models_summary_full$UMI.per.clone[iidx2]), alternative = 'greater')
#!
#!
#!add in coverage normalization analysis 
libsizes <- as.matrix(colSums(gcounts_original))
colnames(libsizes) <- 'libsize'
rownames(idata_all_models_summary_full) <- idata_all_models_summary_full$Sample
idata_all_models_summary_full_with_cpm <- merge( idata_all_models_summary_full, libsizes, by = 0)
idata_all_models_summary_full_with_cpm$Sum.reads.cpm <- 1e6*idata_all_models_summary_full_with_cpm$Sum.reads/idata_all_models_summary_full_with_cpm$libsize
#!
sidx <- idata_all_models_summary_full_with_cpm$model %in% 'DSS' & idata_all_models_summary_full_with_cpm$tissue %in% 'Colon'
ggplot(idata_all_models_summary_full_with_cpm[ sidx,  ], aes(Lympho_aggre_count, Sum.reads.cpm)) + 
		geom_point(aes(shape = hit_rest)) + stat_smooth(method = 'lm') #+ facet_wrap(~model + tissue, scales = 'free_x')
#!
ggplot(idata_all_models_summary_full_with_cpm[ sidx,  ], aes(Pathoscore, Sum.reads.cpm, color = hit_rest)) + 
		geom_point(aes(shape = hit_rest)) + stat_smooth(method = 'lm') #+ facet_wrap(~model + tissue, scales = 'free_x')

#!
#!
#!
#!
#aggregate plots 
pdf('figures/Immune_panel1_mod.pdf', height = 12, width = 15)
multiplot( vdj_sampling,vdf_density_clonality_DSS,vdj_ecdf_clonality_DSS, cols = 3)
multiplot( vdj_sampling,vdj_burden_DSS,vdj_clonality_DSS, cols = 3)
#
multiplot( lymphocyte_count_DSS,vdj_burden_DSS,vdj_clonality_DSS, cols = 3)
#
multiplot( pathoscore_DSS,vdj_burden_DSS,vdj_clonality_DSS, cols = 3)
multiplot(lymphocyte_count_all, vdj_burden_all, vdj_clonality_all, cols = 3)
#
vdj_sampling
vdf_density_clonality_DSS
vdj_ecdf_clonality_DSS
vdj_burden_DSS
vdj_burden_all
lymphocyte_count_all
lymphocyte_count_DSS
pathoscore_DSS
vdj_clonality_all
vdj_clonality_DSS
dev.off()
#########################################################
#########################################################
#########################################################
#########################################################
#########################################################
#########################################################
#########################################################


##############feature/mouse scoring
#ok the key expression features mined here are 
#a) time slice DEG 
#b) time averaged DEG
#c) time-disease interaction DEG
###all in master_DEG_table
#d) clusters of time-disease interaction disease DEG
###all in clusters_annots_cycling

#DSS specific example

#note  e.g.
#visualize the predictive power of WC Janssen derived slice, trajectory, and averaged predictors in 
#discrete disease state and extent prediction in DC, PC, B Sinai and B Janssen
#########################result extraction ntoes
#!
#!
#!
#!
####################################
### Differential splicing analysis
####################################
##################################################
#total relative exon usage matrix jut for all DSS
identical(colnames(ecounts_original), rownames(phenotypes_original))
dge_exon_full <- DGEList(counts = ecounts_original[,phenotypes_original$model == 'DSS'], genes = eannots)
dge_exon_full <- dge_exon_full[rowSums(cpm(dge_exon_full) > 0.2) > 5, keep.lib.sizes = F]
dge_exon_full <- calcNormFactors(dge_exon_full)
xmm_full <- model.matrix(~ctrl_disease  + RIN + total_RNA_ug, data = phenotypes_original[phenotypes_original$model == 'DSS',] )
v_exon_full <- voom(dge_exon_full, xmm_full)

relative_exon_list_full <- aggregate( cpm(dge_exon_full$counts, log = T), by = list(as.matrix(dge_exon_full$genes$GeneID)), function(x) log2( (2^x)/sum(2^x)) )
tot <- NULL
for (i in 1:nrow(relative_exon_list_full)){
                                                                tmp <- as.data.frame(lapply(relative_exon_list_full[i,], unlist))
                                                                tot[[i]] <- tmp

                                          }
#print(i)
#concatenate the list of data frames by row
library(plyr)
relative_exon_full_df <- ldply( tot, rbind)                                                             
#assign row names in correct order
rownames(relative_exon_full_df) <- rownames(dge_exon_full$genes[order(dge_exon_full$genes$GeneID),])
relative_exon_full_df <- relative_exon_full_df[,-1]
relative_exon_matrix_full <- as.matrix( relative_exon_full_df )
#conclusion is that the variance of this quantity for DES targets is inferior to simply that of v_exon_full$E
#################################################
#compute signatures
#first write the comparisons you want to make

samples <- nrow(phenotypes)
eannots$ExonID <- rownames(eannots)
eannots <- merge(eannots, gannots, by.x = 1, by.y = 1, all.x = TRUE)
rownames(eannots) <- eannots$ExonID
eannots <- eannots[,c(1:2, 8, 3:6)]
colnames(eannots)[4:7] <- gsub(".x", "", colnames(eannots)[4:7])
eannots <- eannots[order(rownames(eannots)),]

identical(rownames(ecounts), rownames(eannots))

#exons for WC only
dge_exon <- DGEList(counts = ecounts, genes = eannots)
dge_exon <- dge_exon[rowSums(cpm(dge_exon) > 0.2) > 5, keep.lib.sizes = F]
dge_exon <- calcNormFactors(dge_exon)
#build model for differential splicing analysis
diffsplice_model <- model.matrix(~ctrl_disease + day + RIN + total_RNA_ug + ctrl_disease:day, data = phenotypes)
colnames(diffsplice_model) <- make.names(colnames(diffsplice_model))
exon_voom <- voom(dge_exon, design = diffsplice_model, plot = TRUE, span = 0.3)
fit_exon <- eBayes(lmFit(exon_voom, diffsplice_model))
fit_ds <- diffSplice( fit_exon, geneid = 'GeneName', exonid = 'Start', robust = T, verbose = T)

#create master slice signature matrix at exon level (t tests. yes, I know. )
master_DES_table <- rbind( topSplice(fit_ds, coef = 'ctrl_diseaseD.day12', num = Inf, test = 't'), 
										topSplice(fit_ds, coef = 'ctrl_diseaseD.day17', num = Inf, test = 't'),
																 topSplice(fit_ds, coef = 'ctrl_diseaseD.day36', num = Inf, test = 't') )
master_DES_table$day <- 'disease_time_interaction'
#
aa <- topSplice(fit_ds, coef = 'ctrl_diseaseD', num = Inf, test = 't')
aa$day <- 'average'
master_DES_table <- rbind(master_DES_table, aa)
master_DES_table$day <- factor(master_DES_table$day)
#
#now just naive slice models
dvec <- as.matrix( c('5', '12', '17', '36') )
for (i in 1:nrow(dvec)){
xmm_naive <- model.matrix(~ctrl_disease + RIN + total_RNA_ug , data = phenotypes[phenotypes$day == dvec[i],])
colnames(xmm_naive) <- make.names(colnames(xmm_naive))
fit_exon_basic <- eBayes(lmFit(exon_voom[,phenotypes$day == dvec[i]], xmm_naive))
fit_ds_basic <- diffSplice( fit_exon_basic, geneid = 'GeneName', exonid = 'Start', robust = T, verbose = T)
aa <- topSplice(fit_ds_basic, coef = 'ctrl_diseaseD', num = Inf, test = 't' )
aa$day <- dvec[i]
master_DES_table <- rbind( master_DES_table, aa)
print(dvec[i])
						}
master_DES_tableF$ename <- factor(ifelse( nchar(rownames(master_DES_tableF)) > 22, 
									substr( rownames(master_DES_tableF), 1, nchar(rownames(master_DES_tableF)) - 1), rownames(master_DES_tableF)))
#reated master_DES_table at gene wise F test level as well
#######################################################################################################################################
#######################################################################################################################################
#find the clusters 
library(reshape2)
norm_ecounts <- melt(exon_voom$E)
colnames(norm_ecounts) <- c("GeneName", "Sample", "log2_norm_counts")
#extract log2cpm-s of genes that show significant evidence of different temporal trajectories between the disease and control groups at FDR < 5% as given by the LRT test
norm_ecounts_cycling <- norm_ecounts[which(!is.na(match(norm_ecounts$GeneName, master_DES_tableF[master_DES_tableF$FDR < .05 
																			& master_DES_tableF$day == 'disease_time_interaction',]$ename))),]
norm_ecounts_cycling <- merge(norm_ecounts_cycling, phenotypes,  all.x = T, by = 'Sample')
#generate trajectories across timepoints for each gene by calculating the median of the log2-normalized count values for each timepoint and gene in each group (DSS vs control)
median_etrajectories <- dcast(norm_ecounts_cycling[,c(2,3,8,10)], GeneName + ctrl_disease ~ day, median, value.var = "log2_norm_counts")
#remove zero variance trajectories and add gene annotations
library(matrixStats)
median_etrajectories <- median_etrajectories[rowVars(as.matrix(median_etrajectories[,-c(1,2)])) != 0,]
annot_median_etrajectories <- merge(eannots, median_etrajectories,  all.y = T, by = 'GeneName')
#cluster disease trajectories using Mfuzz
median_dss_etrajectories <- annot_median_etrajectories[annot_median_etrajectories$ctrl_disease == "D",]
#
clust_etrajectories <- median_dss_etrajectories[,-c(2:8)]
rownames(clust_etrajectories) <- clust_etrajectories$GeneName
clust_etrajectories$GeneName <- NULL
#clust_trajectories <- clust_trajectories[,-1]

#first perform hclust to know how many clusters mfuzz needs to identify
hier_clust <- hclust(as.dist(1-cor(t(clust_etrajectories), method = "pearson")), method = "complete")
pdf("disease_trajectories_hclust_dendrogam.pdf")
plot(hier_clust)
abline(h = .8, col = "red")
dev.off()
clusters <- cutree(hier_clust, h = 1.75)
cluster_count <- max(clusters)
#standardize trajectories by calculating z-scores
scaled_clust_etrajectories <- data.Normalization(clust_etrajectories, type = "n1", normalization = "row")
#mfuzz
expr_set_etrajectories <- ExpressionSet(assayData = as.matrix(scaled_clust_etrajectories))
m1 <- mestimate(expr_set_etrajectories)
mfuzz_clust <- mfuzz(expr_set_etrajectories, centers = 5, m = m1)

#extract cluster memberships, assign gene names and turn cluster numbers into letter
mfuzz_clusters <- as.data.frame(mfuzz_clust$cluster)
mfuzz_clusters$Gene <- rownames(scaled_clust_etrajectories)
colnames(mfuzz_clusters) <- c("Cluster", "GeneName")
mfuzz_clusters$Cluster <- factor(chartr('12345', 'ABCDE', mfuzz_clusters$Cluster))
mfuzz_clusters$Cluster <- factor(chartr( 'ABCDE', 'DECBA',mfuzz_clusters$Cluster))
#merge scaled median dss trajectories, cluster memberships and gene annotations for visualizations
dss_etrajectories_clusters <- merge(mfuzz_clusters, scaled_clust_etrajectories, by = 0)
dss_etrajectories_clusters <- dss_etrajectories_clusters[, c(3,2, 4:7)]
colnames(dss_etrajectories_clusters)[1] <- 'GeneName'
#
dss_scaled_etrajectories_long <- melt(dss_etrajectories_clusters, id.vars  = c("GeneName", "Cluster"), measure.vars = c("5", "12", "17", "36"))
colnames(dss_scaled_etrajectories_long)[c(3,4)] <- c("day", "scaled_median_expr") 
#!
etrajectoryplot <- ggplot(dss_scaled_etrajectories_long, aes( day, scaled_median_expr, group = GeneName)) + geom_line(aes(color = Cluster)) + 
									stat_smooth(aes(group = Cluster), method = "loess", se = F, color = "black") + facet_wrap(~Cluster, scales = "free") +
									ggtitle( 'Disease specific expression trajectories') + ylab( 'scaled median expression')+
									theme(text = element_text(size = 15, face = "bold"))
etrajectoryplot
#!
#!
######################################################################################################################################################
##################################################################################################################################################################
######################################################################################################################################################
##################################################################################################################################################################
######################################################################################################################################################
##################################################################################################################################################################
######################################################################################################################################################
##################################################################################################################################################################
#!
#!
#!
#!prediction without TC models as validation
######################################################################################################################################################
##################################################################################################################################################################
##################################################################################################################################################################
#!
#!#!
daylist <- as.matrix(c('5', '12', '17', '36', 'average', 'disease_time_interaction', 'A', 'B', 'C', 'D', 'E'))
#!
for (i in 1:nrow(daylist)){ 
#disease time interaction feature elements
if (grepl("^[[:upper:]]+$", daylist[i])) {
fe <- clusters_annots_cycling[clusters_annots_cycling$Cluster == daylist[i] & clusters_annots_cycling$padj < .05 ,] 
fe2 <- dss_etrajectories_clusters
fe2$ename <- factor(fe2$GeneName)
										} else {
#slice and average feature elements
fe <- master_DEG_table[master_DEG_table$padj < .05 & 
											!is.na(master_DEG_table$padj) & master_DEG_table$day == daylist[[i]],]
fe2 <- master_DES_tableF[master_DES_tableF$FDR < .05 & master_DES_tableF$day == daylist[[i]],]
											 }
#####compute feature scores
#####
#compute PC *within* each bio-region to not bias loadings with inter-location and other differences
#
clindat <- NULL
regs <- as.matrix( levels( factor(phen$bio_region2)) ) 
#!
for (j in 1:nrow(regs)){
gmat <- norm_counts_full[intersect( as.matrix(fe$GeneSymbol) , 
								rownames(norm_counts_full)),  phen$Sample[phen$bio_region2 == regs[j]]]
emat <- v_exon_full$E[intersect( as.matrix(fe2$ename) , 
								rownames(v_exon_full$E)),  phen$Sample[phen$bio_region2 == regs[j]]]
#PC scores
pc <- prcomp( t(gmat) , scale = T,center = F)
pcmat <- data.frame(pc$x)
pcmat$Sample <- rownames(pcmat)
colnames(pcmat) <- factor( gsub('PC', 'PC_gene', colnames(pcmat)) )
#
pc2 <- prcomp( t(emat) , scale = T,center = F)
pcmat2 <- data.frame(pc2$x)
pcmat2$Sample <- rownames(pcmat2)
colnames(pcmat2) <- factor( gsub('PC', 'PC_exon', colnames(pcmat2)) )
#median score
medscore <- as.data.frame( apply( gmat, 2, median) ) 
medscore$Sample <- factor(rownames(medscore))
colnames(medscore)[1] <- 'median_score_gene'
#
medscore2 <- as.data.frame( apply( emat, 2, median) ) 
medscore2$Sample <- factor(rownames(medscore2))
colnames(medscore2)[1] <- 'median_score_exon'
#new clindat
clindat[[j]] <- merge( merge( merge( merge( phen, merge( idata_all_models_filtered_summary, 
						pcmat, by = 'Sample' ), by = 'Sample' ), medscore, by = 'Sample'), 	pcmat2, by = 'Sample'), medscore2, by = 'Sample')
#noise up the control histoscores with N(0,1)
clindat[[j]]$HistoScore[clindat[[j]]$ctrl_disease == 'C'] <- clindat[[j]]$HistoScore[clindat[[j]]$ctrl_disease == 'C'] + 
																	rnorm(nrow(clindat[[j]][clindat[[j]]$ctrl_disease == 'C',]) , 0, 1)
#
					   }
names(clindat) <- regs

#regression problem for HistoScore 
#!!!!!!!!!!!!!!!
#ok the fact that batch information is NOT put into this model is that the actual features have been selected taking these biases into account. So don't overcount them. 
#!!!!!!!!!!!!!!!
form <-  HistoScore ~ log(Sum.reads) + log(UMI.per.clone) + PC_gene1 + PC_gene2 + PC_gene3 + median_score_gene + 
																	 PC_exon1 + PC_exon2 + PC_exon3 + median_score_exon
######REGRESSION######
#
#train RF
rf1 <- rfsrc(form, data = clindat[['WC_Janssen']], forest = TRUE, ntree = 2000, importance=T, tree.err=T, nsplit = 0)
#train linear model using rms OLS function to later obtain internal validation rate (avoid variable selection)
#fit_ols <-  stepAIC( lm(formbasic, data = clindat[['WC']], x = T, y = T), scope = form, trace = 1)
fit_ols <- ols(form, clindat[['WC_Janssen']], x = T, y = T)
#compute internal robustness
validate_fit <- validate(fit_ols, method = 'boot', B = 500)
validate_fit_bw <- validate(fit_ols, method = 'boot', B = 10, bw = T)
calibrate_fit <- calibrate( fit_ols, method = 'boot', B = 500)
#rf,ols predictions on DC,WC, Blood
pred_on_DC <- predict(rf1, clindat[['DC_Sinai']], importance = T , tree.err = T)
pred_on_DC_linear <- predict( fit_ols, clindat[['DC_Sinai']], se.fit = T)
pred_on_PC <- predict(rf1,clindat[['PC_Sinai']], importance = T , tree.err = T)
pred_on_PC_linear <- predict( fit_ols, clindat[['PC_Sinai']], se.fit = T)
pred_on_B_Sinai <- predict(rf1, clindat[['B_Sinai']], importance = T , tree.err = T)
pred_on_B_Sinai_linear <- predict( fit_ols, clindat[['B_Sinai']], se.fit = T)
pred_on_B_Janssen <- predict(rf1, clindat[['B_Janssen']], importance = T , tree.err = T)
pred_on_B_Janssen_linear <- predict( fit_ols, clindat[['B_Janssen']], se.fit = T)
######classification on ctrl_disease
#!!!!!!!!!!!!!!!
#ok the fact that batch information is NOT put into this model is that the actual features have been selected taking these biases into account. So don't overcount them. 
#!!!!!!!!!!!!!!!
form <-  ctrl_disease ~ log(Sum.reads) + log(UMI.per.clone) + PC_gene1 + PC_gene2 + PC_gene3 + median_score_gene +
																	 PC_exon1 + PC_exon2 + PC_exon3 + median_score_exon
rf1_class <- rfsrc(form, data = clindat[['WC_Janssen']], forest = TRUE, ntree = 2000, importance=T, tree.err=T, nsplit = 0)
#predictions
pred_on_DC_class <- predict(rf1_class, clindat[['DC_Sinai']], importance = T, tree.err = T)
cm_pred_on_DC_class <- confusionMatrix( table(data.frame(pred = pred_on_DC_class$class, obs = clindat[['DC_Sinai']]$ctrl_disease)) )
pred_on_PC_class <- predict(rf1_class, clindat[['PC_Sinai']], importance = T, tree.err = T)
cm_pred_on_PC_class <- confusionMatrix( table(data.frame(pred = pred_on_PC_class$class, obs = clindat[['PC_Sinai']]$ctrl_disease)) )
pred_on_B_J_class <- predict(rf1_class, clindat[['B_Janssen']], importance = T, tree.err = T)
cm_pred_on_B_J_class <- confusionMatrix( table(data.frame(pred = pred_on_B_J_class$class, obs = clindat[['B_Janssen']]$ctrl_disease)) )
pred_on_B_S_class <- predict(rf1_class, clindat[['B_Sinai']], importance = T, tree.err = T)
cm_pred_on_B_S_class <- confusionMatrix( table(data.frame(pred = pred_on_B_S_class$class, obs = clindat[['B_Sinai']]$ctrl_disease)) )
roc_PC <- roc(response = clindat[['PC_Sinai']]$ctrl_disease, predictor = pred_on_PC_class$predicted[, 'C'], levels = (levels(pred_on_PC_class$class)))
roc_DC <- roc(response = clindat[['DC_Sinai']]$ctrl_disease, predictor = pred_on_DC_class$predicted[, 'D'], levels = (levels(pred_on_DC_class$class)))
roc_B_S <- roc(response = clindat[['B_Sinai']]$ctrl_disease, predictor = pred_on_B_S_class$predicted[, 'D'], levels = (levels(pred_on_B_S_class$class)))
roc_B_J <- roc(response = clindat[['B_Janssen']]$ctrl_disease, predictor = pred_on_B_J_class$predicted[, 'D'], levels = (levels(pred_on_B_J_class$class)))
######classification on ctrl_disease
#write master
#regression
fit_master$regression <- NULL
fit_master$regression$rfsrc <- rf1
fit_master$regression$rfsrc$pred_on_DC <- pred_on_DC
fit_master$regression$rfsrc$pred_on_PC <- pred_on_PC
fit_master$regression$rfsrc$pred_on_B_Janssen <- pred_on_B_Janssen
fit_master$regression$rfsrc$pred_on_B_Sinai <- pred_on_B_Sinai
fit_master$regression$ols <- fit_ols
fit_master$regression$ols$validate <- validate_fit
fit_master$regression$ols$validate_bw <- validate_fit_bw
fit_master$regression$ols$calibrate <- calibrate_fit
fit_master$regression$ols$pred_on_DC <- pred_on_DC_linear
fit_master$regression$ols$pred_on_PC <- pred_on_PC_linear
fit_master$regression$ols$pred_on_B_Janssen <- pred_on_B_Janssen_linear
fit_master$regression$ols$pred_on_B_Sinai <- pred_on_B_Sinai_linear
#classification
fit_master$classification <- NULL
fit_master$classification$rfsrc <- rf1_class
fit_master$classification$rfsrc$pred_on_DC_class <- pred_on_DC_class
fit_master$classification$rfsrc$pred_on_PC_class <- pred_on_PC_class
fit_master$classification$rfsrc$pred_on_B_J_class <- pred_on_B_J_class
fit_master$classification$rfsrc$pred_on_B_S_class <- pred_on_B_S_class
fit_master$classification$rfsrc$cm_pred_on_DC_class <- cm_pred_on_DC_class
fit_master$classification$rfsrc$cm_pred_on_PC_class <- cm_pred_on_PC_class
fit_master$classification$rfsrc$cm_pred_on_B_S_class <- cm_pred_on_B_S_class
fit_master$classification$rfsrc$cm_pred_on_B_J_class <- cm_pred_on_B_J_class
fit_master$classification$rfsrc$roc$DC <- roc_DC
fit_master$classification$rfsrc$roc$PC <- roc_PC
fit_master$classification$rfsrc$roc$B_S <- roc_B_S
fit_master$classification$rfsrc$roc$B_J <- roc_B_J
#
fit_master2[[i]] <- fit_master
#collect rocs
}
names(fit_master2) <- daylist

######################################################################################################################################################
################################################################PLOTTING#################################################################################
##################################################################################################################################################################
#plot first the classification prediction results on ctrl_disease, then the regression results on HistoScore


####CLASSIFICATION
##################################################################################################################################################################
##################################################################################################################################################################
ppmat <- NULL
ddmat <- NULL
bbsmat <- NULL
bbjmat <- NULL

#ccmat <- as.matrix( c('cm_pred_on_DC_class', 'cm_pred_on_PC_class', 'cm_pred_on_B_S_class', 'cm_pred_on_B_J_class'))
#extract the confusion matrix statistics of WC Janssen predictions on DC, PC, B_S, B_J
for (i in 1:nrow(daylist)){
	#
	dmat <- fit_master2[[daylist[i]]]$classification$rfsrc$cm_pred_on_DC_class
	pmat <- fit_master2[[daylist[i]]]$classification$rfsrc$cm_pred_on_PC_class
	bsmat <- fit_master2[[daylist[i]]]$classification$rfsrc$cm_pred_on_B_S_class
	bjmat <- fit_master2[[daylist[i]]]$classification$rfsrc$cm_pred_on_B_J_class
    #
	ppmat[[i]] <- c(pmat$overall, pmat$byClass)
	ddmat[[i]] <- c(dmat$overall, dmat$byClass)
	bbsmat[[i]] <- c(bsmat$overall, bsmat$byClass)
    bbjmat[[i]] <- c(bjmat$overall, bjmat$byClass)
    						}
names(ppmat) <- daylist
names(ddmat) <- daylist
names(bbsmat) <- daylist
names(bbjmat) <- daylist

ppmat <- data.frame( do.call(rbind, ppmat) )
ppmat$prediction_tissue <- 'Colon_PC'
ppmat$WC_signature_model <- factor(rownames(ppmat))
ddmat <- data.frame( do.call(rbind, ddmat) )
ddmat$prediction_tissue <- 'Colon_DC'
ddmat$WC_signature_model <- factor(rownames(ddmat))
bbsmat <- data.frame( do.call(rbind, bbsmat) )
bbsmat$prediction_tissue <- 'Blood_Sinai'
bbsmat$WC_signature_model <- factor(rownames(bbsmat))
bbjmat <- data.frame( do.call(rbind, bbjmat) )
bbjmat$prediction_tissue <- 'Blood_Janssen'
bbjmat$WC_signature_model <- factor(rownames(bbjmat))

predmat <- rbind( ppmat, ddmat,bbsmat, bbjmat)
rownames(predmat) <- NULL

pdf('DSS_signature_predictive_power_classification.pdf', height = 12, width = 14)
hm.palette <- colorRampPalette(rev(brewer.pal(11, 'RdGy')), space='Lab')  
accuracy_plot <- ggplot(predmat, aes(x = WC_signature_model, y = prediction_tissue)) + 
			geom_tile(aes(fill = Accuracy, alpha = -log10(AccuracyPValue)), color = 'white') + 
#scale_fill_brewer(palette = "PRGn")+
								scale_fill_gradientn(colours = hm.palette(100)) + 
									geom_text(aes(label = paste(round(Accuracy, 3), ' (', round(-log10(AccuracyPValue), 2), ')', sep = ''), size = -log10(AccuracyPValue) ))+
											ggtitle( 'Classification accuracy with WC signature models')
accuracy_plot
#
kappa_plot <- ggplot(predmat, aes(x = WC_signature_model, y = prediction_tissue)) + 
			geom_tile(aes(fill = Kappa, alpha = -log10(AccuracyPValue)), color = 'white') + 
#scale_fill_brewer(palette = "PRGn")+
								scale_fill_gradientn(colours = hm.palette(100)) + 
									geom_text(aes(label = paste(round(Kappa, 3), ' (', round(-log10(AccuracyPValue), 2), ')', sep = ''), size = -log10(AccuracyPValue) ))+
											ggtitle( 'Classification Cohen\'s Kappa with WC signature models')
kappa_plot
#
plot(fit_master2[['D']]$classification$rfsrc$pred_on_DC_class)
#
rsf_variable_importance <-plot.variable(fit_master2[['D']]$classification$rfsrc$pred_on_DC_class, xvar.names = c('PC_gene1',  
			'PC_gene2'), partial = T, smooth.lines = T, main = 'WC Temporal Cluster D on DC') 
			#'Sum.reads', 'UMI.per.clone','PC_gene2', 'PC_exon1', 'PC_exon2'), partial = T, smooth.lines = T)
#
plot(fit_master2[['B']]$classification$rfsrc$pred_on_B_J_class)
#
rsf_variable_importance <-plot.variable(fit_master2[['B']]$classification$rfsrc$pred_on_B_J_class, xvar.names = c('PC_gene2',  
			'PC_gene3'), partial = T, smooth.lines = T, main = 'WC Temporal Cluster B on Janssen Blood') 
#
plot(fit_master2[['17']]$classification$rfsrc$pred_on_PC_class)
#
rsf_variable_importance <-plot.variable(fit_master2[['17']]$classification$rfsrc$pred_on_PC_class, xvar.names = c('PC_gene1',  
			'PC_gene2', 'PC_exon2', 'median_score_gene'), partial = T, smooth.lines = T, main = 'WC 17 days on PC') 
#
trajectory_cluster_plot 
trajectoryplot + ggtitle( 'DEG time disease interaction: DSS-specific trajectories')
etrajectoryplot + ggtitle( 'DES time disease interaction: DSS-specific t-test exon trajectories')
volcano_interaction_plot + ggtitle( 'DEG time disease interaction')
dev.off()


####CLASSIFICATION
##################################################################################################################################################################
##################################################################################################################################################################


####REGRESSION
##################################################################################################################################################################
##################################################################################################################################################################


#compute spearman correlations of HistoScores

spearDC <- NULL
spearPC <- NULL
spearBJ <- NULL
spearBS <- NULL

type <- 'spearman'

for (i in 1:nrow(daylist)){
dat <- data.frame(pred = fit_master2[[daylist[i]]]$regression$rfsrc$pred_on_DC$predicted, obs = clindat[['DC_Sinai']]$HistoScore)
pval <- cor.test(dat$pred, dat$obs, method = type)$p.value
rho <- cor.test(dat$pred, dat$obs, method = type)$estimate
spearDC[[i]] <- data.frame( rho = rho, p_value = pval, day = daylist[i], prediction_tissue = 'Colon_DC')
#
dat <- data.frame(pred = fit_master2[[daylist[i]]]$regression$rfsrc$pred_on_PC$predicted, obs = clindat[['PC_Sinai']]$HistoScore)
pval <- cor.test(dat$pred, dat$obs, method = type)$p.value
rho <- cor.test(dat$pred, dat$obs, method = type)$estimate
spearPC[[i]] <- data.frame( rho = rho, p_value = pval, day = daylist[i], prediction_tissue = 'Colon_PC')
#
dat <- data.frame(pred = fit_master2[[daylist[i]]]$regression$rfsrc$pred_on_B_Janssen$predicted, obs = clindat[['B_Janssen']]$HistoScore)
pval <- cor.test(dat$pred, dat$obs, method = type)$p.value
rho <- cor.test(dat$pred, dat$obs, method = type)$estimate
spearBJ[[i]] <- data.frame( rho = rho, p_value = pval, day = daylist[i], prediction_tissue = 'Blood_Janssen')
#
dat <- data.frame(pred = fit_master2[[daylist[i]]]$regression$rfsrc$pred_on_B_Sinai$predicted, obs = clindat[['B_Sinai']]$HistoScore)
pval <- cor.test(dat$pred, dat$obs, method = type)$p.value
rho <- cor.test(dat$pred, dat$obs, method = type)$estimate
spearBS[[i]] <- data.frame( rho = rho, p_value = pval, day = daylist[i], prediction_tissue = 'Blood_Sinai')
						}

spear_predmat <- rbind( do.call(rbind, spearDC), do.call(rbind, spearPC), do.call(rbind, spearBJ), do.call(rbind, spearBS))
hm.palette <- colorRampPalette(rev(brewer.pal(11, 'RdGy')), space='Lab')  
#heatmap_spearman <-  
test <- ggplot(spear_predmat, aes(x = day, y = prediction_tissue)) + geom_tile(aes(fill = rho, alpha = -log10(p_value)), color = 'white') + 
			scale_fill_gradientn(colours = hm.palette(100)) + 
					geom_text(aes(label = paste(round(rho, 3), ' (', round(-log10(p_value), 2), ')', sep = ''), size = -log10(p_value) ))+
							 ggtitle( 'HistoScore predictions from WC: Spearman rho (alternative two sided)')
#

pdf('DSS_signature_predictive_power_regression.pdf', height = 12, width = 19)
#multiplot( heatmap_pearson, heatmap_kendall, heatmap_spearman,cols = 3)
heatmap_pearson
heatmap_kendall
heatmap_spearman
#plot(fit_master2[['D']]$regression$rfsrc$pred_on_DC)
##
#cluster D on DC
#information about WC classifier
rf_varimp_depth_plot <- plot( gg_minimal_vimp(gg_minimal_depth(fit_master2[['D']]$regression$rfsrc)) ) + 
											ggtitle('WC temporal cluster D: predictor importance on training data')
#information about prediction
dat <- data.frame(pred = fit_master2[['D']]$regression$rfsrc$pred_on_DC$predicted, obs = clindat[['DC_Sinai']]$HistoScore)
rf_prediction_plot <- ggplot(cbind(dat,clindat[['DC_Sinai']]), aes(pred, obs)) + geom_point(aes(color = ctrl_disease)) + stat_smooth(method = 'lm') + 
									ggtitle( 'Predicted vs Observed HistoScore: WC cluster D on Sinai DC') + labs(color = 'Clinical ctrl_disease status')+
									theme(plot.title = element_text(size = 10, face = "bold"))
rf_err_plot <- plot( gg_error(fit_master2[['D']]$regression$rfsrc$pred_on_DC) ) + ggtitle('OOB error')+
												theme(plot.title = element_text(size = 10, face = "bold"))
rf_vimp_plot <- plot( gg_vimp( fit_master2[['D']]$regression$rfsrc$pred_on_DC ) ) + ggtitle( 'Predictor importance on predicted HistoScore')+
												theme(plot.title = element_text(size = 10, face = "bold"))
gg_v <- gg_variable(fit_master2[['D']]$regression$rfsrc$pred_on_DC)
gg_v$yhat <- fit_master2[['D']]$regression$rfsrc$pred_on_DC$predicted
rf_impvar_plot <- ggplot(cbind( gg_v,clindat[['DC_Sinai']]), aes(PC_gene2, yhat)) + geom_point(aes(color = ctrl_disease)) + 
					stat_smooth(method = 'loess' ) + guides(color = FALSE) + ggtitle('HistoScore dependence on top predictor') + ylab( 'Predicted HistoScore')
#rf_impvar_plot <- plot(gg_v, xvar = 'PC_gene2') + ggtitle('HistoScore dependence on top predictor') + ylab( 'Predicted HistoScore')+
#												theme(plot.title = element_text(size = 10, face = "bold"))
#rf_pred_estimates_plot <- plot( gg_rfsrc(fit_master2[['D']]$regression$rfsrc$pred_on_DC), alpha = .5 ) 
rf_varimp_depth_plot
multiplot( rf_prediction_plot, rf_impvar_plot,rf_vimp_plot,rf_err_plot, cols = 4)
##cluster B on Blood Janssen
rf_varimp_depth_plot <- plot( gg_minimal_vimp(gg_minimal_depth(fit_master2[['B']]$regression$rfsrc)) ) + 
											ggtitle('WC temporal cluster B: predictor importance on training data')
#information about prediction
dat <- data.frame(pred = fit_master2[['B']]$regression$rfsrc$pred_on_B_Janssen$predicted, obs = clindat[['B_Janssen']]$HistoScore)
rf_prediction_plot <- ggplot(cbind(dat,clindat[['B_Janssen']]), aes(pred, obs)) + geom_point(aes(color = ctrl_disease)) + stat_smooth(method = 'lm') + 
									ggtitle( 'Predicted vs Observed HistoScore: WC cluster B on Janssen Blood') + labs(color = 'Clinical ctrl_disease status')+
									theme(plot.title = element_text(size = 10, face = "bold"))
rf_err_plot <- plot( gg_error(fit_master2[['B']]$regression$rfsrc$pred_on_B_Janssen) ) + ggtitle('OOB error')+
								theme(plot.title = element_text(size = 10, face = "bold"))
rf_vimp_plot <- plot( gg_vimp( fit_master2[['B']]$regression$rfsrc$pred_on_B_Janssen ) ) + ggtitle( 'Predictor importance on predicted HistoScore')+
												theme(plot.title = element_text(size = 10, face = "bold"))
gg_v <- gg_variable(fit_master2[['B']]$regression$rfsrc$pred_on_B_Janssen)
gg_v$yhat <- fit_master2[['B']]$regression$rfsrc$pred_on_B_Janssen$predicted
rf_impvar_plot <- ggplot(cbind( gg_v,clindat[['B_Janssen']]), aes(PC_gene2, yhat)) + geom_point(aes(color = ctrl_disease)) + 
					stat_smooth(method = 'loess' ) + guides(color = FALSE) + ggtitle('HistoScore dependence on top predictor') + ylab( 'Predicted HistoScore')
#rf_impvar_plot <- plot(gg_v, xvar = 'PC_gene2') + ggtitle('HistoScore dependence on top predictor') + ylab( 'Predicted HistoScore')+
#										theme(plot.title = element_text(size = 10, face = "bold"))
#rf_pred_estimates_plot <- plot( gg_rfsrc(fit_master2[['D']]$regression$rfsrc$pred_on_DC), alpha = .5 ) 
#rf_varimp_depth_plot
rf_varimp_depth_plot
multiplot( rf_prediction_plot, rf_impvar_plot,rf_vimp_plot,rf_err_plot, cols =4)
dev.off()


#
#now make minimal depth vs VIMP plots for all training rfsrc ****regression**** models in WC 
gg_minmal_vimp_plot <- NULL
gg_md_plot <- NULL

for (i in 1:nrow(daylist)){
gg_md <- gg_minimal_depth(fit_master2[[daylist[i]]]$regression$rfsrc) 
gg_md_plot[[i]] <- plot( gg_md )
gg_minmal_vimp_plot[[i]] <- plot( gg_minimal_vimp(gg_md) )
print(daylist[i])
						   }
names(gg_md_plot) <- daylist
names(gg_minmal_vimp_plot) <- daylist
##################################################################################################################################################################
##################################################################################################################################################################
##################################################################################################################################################################
##################################################################################################################################################################
##################################################################################################################################################################
##################################################################################################################################################################
##################################################################################################################################################################
##################################################################################################################################################################
##################################################################################################################################################################
##################################################################################################################################################################
##################################################################################################################################################################
##################################################################################################################################################################
###generalize to all models
#here we ask what the predictive power of WC is on the TCell models too. We enforce zeros on the VDJ reads where appropriate. 
#get TC models
identical( rownames(phenotypes_original), colnames(gcounts_original))
#genes
gcounts_tc <- gcounts_original[ , phenotypes_original$model != 'DSS']
phenotypes_tc <- phenotypes_original[phenotypes_original$model != 'DSS',]
phenotypes_tc$bio_region <- factor(phenotypes_tc$bio_region)
phenotypes_tc$model <- factor(phenotypes_tc$model)
phenotypes_tc$bio_region2 <- factor(paste( phenotypes_tc$model, phenotypes_tc$bio_region, sep = "_"   ))
phenotypes_tc$Sample <- factor(phenotypes_tc$Sample)
phenotypes_tc$day <- factor(phenotypes_tc$day )
#
#create TC DGE
dge_gene_tc <- DGEList( counts = gcounts_tc, genes = gannots)
dge_gene_tc <- dge_gene_tc[ rowSums(cpm(dge_gene_tc) > 1) > 5,, keep.lib.sizes = F]
dge_gene_tc <- calcNormFactors(dge_gene_tc)
#
xmm_tc <- model.matrix(~ctrl_disease + day + total_RNA_ug  + bio_region2, data = phenotypes_tc)
#
v_gene_tc <- voom(dge_gene_tc,xmm_tc, plot = T)
#exon usage
identical(colnames(ecounts_original), rownames(phenotypes_original))
dge_exon_tc <- DGEList(counts = ecounts_original[,rownames(phenotypes_tc)], genes = eannots)
dge_exon_tc <- dge_exon_tc[rowSums(cpm(dge_exon_tc) > 1) > 10, keep.lib.sizes = F]
dge_exon_tc <- calcNormFactors(dge_exon_tc)
v_exon_tc <- voom(dge_exon_tc, xmm_tc, plot = T)

###generalize to all models

daylist <- as.matrix(c('5', '12', '17', '36', 'average', 'disease_time_interaction', 'A', 'B', 'C', 'D', 'E'))

for (i in 1:nrow(daylist)){ 
#disease time interaction feature elements
if (grepl("^[[:upper:]]+$", daylist[i])) {
fe <- clusters_annots_cycling[clusters_annots_cycling$Cluster == daylist[i] & clusters_annots_cycling$padj < .05 ,] 
fe2 <- dss_etrajectories_clusters
fe2$ename <- factor(fe2$GeneName)
} else {
#slice and average feature elements
fe <- master_DEG_table[master_DEG_table$padj < .05 & !is.na(master_DEG_table$padj) & master_DEG_table$day == daylist[[i]],]
fe2 <- master_DES_tableF[master_DES_tableF$FDR < .05 & master_DES_tableF$day == daylist[[i]],]
}
#####compute feature scores
#####
#compute PC *within* each bio-region to not bias loadings with inter-location and other differences
#
#idx <- phenotypes_original$model == 'DSS' & phenotypes_original$tissue != 'Blood'
clindat <- NULL
#regs <- as.matrix( levels( factor(phen$bio_region2[idx])) ) 
#idx <- phenotypes_original$model == 'DSS' 
#phen <- phenotypes_original[idx,]
#phen$day <- factor(phen$day)
#phen$Sample <- rownames(phen)
#phen$bio_region2 <- factor(paste(phen$bio_region, phen$location, sep = '_'))
regs_dss <- as.matrix( levels( factor(phen$bio_region2)) ) 
regs_tc <- as.matrix(levels(factor(phenotypes_tc$bio_region2)))

regs <- rbind(regs_dss, regs_tc)

for (j in 1:nrow(regs)){
#norm_counts_full is log2(cpm)
#norm_counts_full <- v_gene_DSS$E
if (!grepl('T_cell', regs[j])){
gmat <- norm_counts_full[intersect( as.matrix(fe$GeneSymbol) , 
								rownames(norm_counts_full)),  phen$Sample[phen$bio_region2 == regs[j]]]
#gmat <- batch_corrected_expression(v_gene_DSS, intersect( as.matrix(fe$GeneSymbol) , 
#				rownames(norm_counts_full)), phen[phen$bio_region2 == regs[j],], as.formula(~RIN + iso_batch + seq_batch))
emat <- v_exon_full$E[intersect( as.matrix(fe2$ename) , 
								rownames(v_exon_full$E)),  phen$Sample[phen$bio_region2 == regs[j]]]
#emat <- batch_corrected_expression(v_exon_full, intersect( as.matrix(fe2$ename) , 
#				rownames(v_exon_full)), phen[phen$bio_region2 == regs[j],], as.formula(~RIN + iso_batch + seq_batch))
													} else {
gmat <- v_gene_tc$E[intersect( as.matrix(fe$GeneSymbol) , 
								rownames(v_gene_tc$E)),  phenotypes_tc$Sample[phenotypes_tc$bio_region2 == regs[j]]]
#gmat <- batch_corrected_expression(v_gene_tc, intersect( as.matrix(fe$GeneSymbol) , 
#				rownames(v_gene_tc)), phenotypes_tc[phenotypes_tc$bio_region2 == regs[j],], as.formula(~RIN + iso_batch + seq_batch))
#
emat <- v_exon_tc$E[intersect( as.matrix(fe2$ename) , 
								rownames(v_exon_tc$E)),  phenotypes_tc$Sample[phenotypes_tc$bio_region2 == regs[j]]]
#
#emat <- batch_corrected_expression(v_exon_tc, intersect( as.matrix(fe2$ename) , 
#				rownames(v_exon_tc)), phenotypes_tc[phenotypes_tc$bio_region2 == regs[j],], as.formula(~RIN + iso_batch + seq_batch))

															}
#PC scores
pc <- prcomp( t(gmat) , scale = T,center = F)
pcmat <- data.frame(pc$x)
pcmat$Sample <- rownames(pcmat)
colnames(pcmat) <- factor( gsub('PC', 'PC_gene', colnames(pcmat)) )
#
pc2 <- prcomp( t(emat) , scale = T,center = F)
pcmat2 <- data.frame(pc2$x)
pcmat2$Sample <- rownames(pcmat2)
colnames(pcmat2) <- factor( gsub('PC', 'PC_exon', colnames(pcmat2)) )
#median score
medscore <- as.data.frame( apply( gmat, 2, median) ) 
medscore$Sample <- factor(rownames(medscore))
colnames(medscore)[1] <- 'median_score_gene'
#
medscore2 <- as.data.frame( apply( emat, 2, median) ) 
medscore2$Sample <- factor(rownames(medscore2))
colnames(medscore2)[1] <- 'median_score_exon'
#new clindat
if (!grepl('T_cell', regs[j])){
clindat[[j]] <- merge( merge( merge( merge( phen, merge( idata_all_models_filtered_summary, 
pcmat, by = 'Sample' ), by = 'Sample' ), medscore, by = 'Sample'), pcmat2, by = 'Sample'), medscore2, by = 'Sample')
#noise up the control histoscores with N(0,0.5)
clindat[[j]]$HistoScore[clindat[[j]]$ctrl_disease == 'C'] <- clindat[[j]]$HistoScore[clindat[[j]]$ctrl_disease == 'C'] + 
																		rnorm(nrow(clindat[[j]][clindat[[j]]$ctrl_disease == 'C',]) , 0, .5)
} else {
clindat[[j]] <- merge( merge( merge( merge( phenotypes_tc, merge( idata_all_models_filtered_summary, 
pcmat, by = 'Sample', all.y = T ), by = 'Sample' ), medscore, by = 'Sample'), pcmat2, by = 'Sample'), medscore2, by = 'Sample')
clindat[[j]]$Sum.reads[is.na(clindat[[j]]$Sum.reads)] <- 0.5
clindat[[j]]$UMI.per.clone[is.na(clindat[[j]]$UMI.per.clone)] <- 0.5

#noise up the control histoscores with N(0,.25)
clindat[[j]]$HistoScore[clindat[[j]]$ctrl_disease == 'C'] <- clindat[[j]]$HistoScore[clindat[[j]]$ctrl_disease == 'C'] + 
																		rnorm(nrow(clindat[[j]][clindat[[j]]$ctrl_disease == 'C',]) , 0, .25)
}
# 
  }
names(clindat) <- regs

#regression problem for HistoScore 
#!!!!!!!!!!!!!!!
#ok the fact that batch information is NOT put into this model is that the actual features have been selected taking these biases into account. So don't overcount them. 
#!!!!!!!!!!!!!!!
form <-  HistoScore ~ log(Sum.reads) + log(UMI.per.clone) + PC_gene1 + PC_gene2 + PC_gene3 + median_score_gene + 
																							PC_exon1 + PC_exon2 + PC_exon3 + median_score_exon
######REGRESSION######
#
#train RF
rf1 <- rfsrc(form, data = clindat[['WC_Janssen']], forest = TRUE, ntree = 2000, importance=T, tree.err=T, nsplit = 0)
#train linear model using rms OLS function to later obtain internal validation rate (avoid variable selection)
#fit_ols <-  stepAIC( lm(formbasic, data = clindat[['WC']], x = T, y = T), scope = form, trace = 1)
fit_ols <- ols(form, clindat[['WC_Janssen']], x = T, y = T)
#compute internal robustness
validate_fit <- validate(fit_ols, method = 'boot', B = 500)
validate_fit_bw <- validate(fit_ols, method = 'boot', B = 10, bw = T)
calibrate_fit <- calibrate( fit_ols, method = 'boot', B = 500)
#rf,ols predictions on DC,WC, Blood
pred_on_DC <- predict(rf1, clindat[['DC_Sinai']], importance = T , tree.err = T)
pred_on_DC_linear <- predict( fit_ols, clindat[['DC_Sinai']], se.fit = T)
pred_on_PC <- predict(rf1,clindat[['PC_Sinai']], importance = T , tree.err = T)
pred_on_PC_linear <- predict( fit_ols, clindat[['PC_Sinai']], se.fit = T)
pred_on_B_Sinai <- predict(rf1, clindat[['B_Sinai']], importance = T , tree.err = T)
pred_on_B_Sinai_linear <- predict( fit_ols, clindat[['B_Sinai']], se.fit = T)
pred_on_B_Janssen <- predict(rf1, clindat[['B_Janssen']], importance = T , tree.err = T)
pred_on_B_Janssen_linear <- predict( fit_ols, clindat[['B_Janssen']], se.fit = T)
#TC models
#TC1
pred_on_TC1_DMC <- predict(rf1, clindat[['T_cell_1_DMC']], importance = T , tree.err = T)
pred_on_TC1_DMC_linear <- predict( fit_ols, clindat[['T_cell_1_DMC']], se.fit = T)
pred_on_TC1_PMC <- predict(rf1, clindat[['T_cell_1_PMC']], importance = T , tree.err = T)
pred_on_TC1_PMC_linear <- predict( fit_ols, clindat[['T_cell_1_PMC']], se.fit = T)
pred_on_TC1_B <- predict(rf1, clindat[['T_cell_1_B']], importance = T , tree.err = T)
pred_on_TC1_B_linear <- predict( fit_ols, clindat[['T_cell_1_B']], se.fit = T)
#TC2
pred_on_TC2_DMC <- predict(rf1, clindat[['T_cell_2_DMC']], importance = T , tree.err = T)
pred_on_TC2_DMC_linear <- predict( fit_ols, clindat[['T_cell_2_DMC']], se.fit = T)
pred_on_TC2_PMC <- predict(rf1, clindat[['T_cell_2_PMC']], importance = T , tree.err = T)
pred_on_TC2_PMC_linear <- predict( fit_ols, clindat[['T_cell_2_PMC']], se.fit = T)
pred_on_TC2_B <- predict(rf1, clindat[['T_cell_1_B']], importance = T , tree.err = T)
pred_on_TC2_B_linear <- predict( fit_ols, clindat[['T_cell_2_B']], se.fit = T)
#
#
######classification on ctrl_disease
#!!!!!!!!!!!!!!!
#ok the fact that batch information is NOT put into this model is that the actual features have been selected taking these biases into account. So don't overcount them. 
#!!!!!!!!!!!!!!!
form <-  ctrl_disease ~ log(Sum.reads) + log(UMI.per.clone) + PC_gene1 + PC_gene2 + PC_gene3 + median_score_gene +
PC_exon1 + PC_exon2 + PC_exon3 + median_score_exon
rf1_class <- rfsrc(form, data = clindat[['WC_Janssen']], forest = TRUE, ntree = 2000, importance=T, tree.err=T, nsplit = 0)
#predictions
pred_on_DC_class <- predict(rf1_class, clindat[['DC_Sinai']], importance = T, tree.err = T)
cm_pred_on_DC_class <- confusionMatrix( table(data.frame(pred = pred_on_DC_class$class, obs = clindat[['DC_Sinai']]$ctrl_disease)) )
pred_on_PC_class <- predict(rf1_class, clindat[['PC_Sinai']], importance = T, tree.err = T)
cm_pred_on_PC_class <- confusionMatrix( table(data.frame(pred = pred_on_PC_class$class, obs = clindat[['PC_Sinai']]$ctrl_disease)) )
pred_on_B_J_class <- predict(rf1_class, clindat[['B_Janssen']], importance = T, tree.err = T)
cm_pred_on_B_J_class <- confusionMatrix( table(data.frame(pred = pred_on_B_J_class$class, obs = clindat[['B_Janssen']]$ctrl_disease)) )
pred_on_B_S_class <- predict(rf1_class, clindat[['B_Sinai']], importance = T, tree.err = T)
cm_pred_on_B_S_class <- confusionMatrix( table(data.frame(pred = pred_on_B_S_class$class, obs = clindat[['B_Sinai']]$ctrl_disease)) )
#TC
pred_on_TC1_DMC_class <- predict(rf1_class, clindat[['T_cell_1_DMC']], importance = T, tree.err = T)
cm_pred_on_TC1_DMC_class <- confusionMatrix( table(data.frame(pred = pred_on_TC1_DMC_class$class, obs = clindat[['T_cell_1_DMC']]$ctrl_disease)) )
pred_on_TC1_PMC_class <- predict(rf1_class, clindat[['T_cell_1_PMC']], importance = T, tree.err = T)
cm_pred_on_TC1_PMC_class <- confusionMatrix( table(data.frame(pred = pred_on_TC1_PMC_class$class, obs = clindat[['T_cell_1_PMC']]$ctrl_disease)) )
pred_on_TC1_B_class <- predict(rf1_class, clindat[['T_cell_1_B']], importance = T, tree.err = T)
cm_pred_on_TC1_B_class <- confusionMatrix( table(data.frame(pred = pred_on_TC1_B_class$class, obs = clindat[['T_cell_1_B']]$ctrl_disease)) )
#
pred_on_TC2_DMC_class <- predict(rf1_class, clindat[['T_cell_2_DMC']], importance = T, tree.err = T)
cm_pred_on_TC2_DMC_class <- confusionMatrix( table(data.frame(pred = pred_on_TC2_DMC_class$class, obs = clindat[['T_cell_2_DMC']]$ctrl_disease)) )
pred_on_TC2_PMC_class <- predict(rf1_class, clindat[['T_cell_2_PMC']], importance = T, tree.err = T)
cm_pred_on_TC2_PMC_class <- confusionMatrix( table(data.frame(pred = pred_on_TC2_PMC_class$class, obs = clindat[['T_cell_2_PMC']]$ctrl_disease)) )
pred_on_TC2_B_class <- predict(rf1_class, clindat[['T_cell_2_B']], importance = T, tree.err = T)
cm_pred_on_TC2_B_class <- confusionMatrix( table(data.frame(pred = pred_on_TC2_B_class$class, obs = clindat[['T_cell_2_B']]$ctrl_disease)) )
#
roc_PC <- roc(response = clindat[['PC_Sinai']]$ctrl_disease, predictor = pred_on_PC_class$predicted[, 'C'], levels = (levels(pred_on_PC_class$class)))
roc_DC <- roc(response = clindat[['DC_Sinai']]$ctrl_disease, predictor = pred_on_DC_class$predicted[, 'D'], levels = (levels(pred_on_DC_class$class)))
roc_B_S <- roc(response = clindat[['B_Sinai']]$ctrl_disease, predictor = pred_on_B_S_class$predicted[, 'D'], levels = (levels(pred_on_B_S_class$class)))
roc_B_J <- roc(response = clindat[['B_Janssen']]$ctrl_disease, predictor = pred_on_B_J_class$predicted[, 'D'], levels = (levels(pred_on_B_J_class$class)))
roc_TC1_DMC <- roc(response = clindat[['T_cell_1_DMC']]$ctrl_disease, predictor = pred_on_TC1_DMC_class$predicted[, 'D'], levels = (levels(pred_on_TC1_DMC_class$class)))
######classification on ctrl_disease
#write master
#regression
fit_master$regression <- NULL
fit_master$regression$rfsrc <- rf1
fit_master$regression$rfsrc$pred_on_DC <- pred_on_DC
fit_master$regression$rfsrc$pred_on_PC <- pred_on_PC
fit_master$regression$rfsrc$pred_on_B_Janssen <- pred_on_B_Janssen
fit_master$regression$rfsrc$pred_on_B_Sinai <- pred_on_B_Sinai
fit_master$regression$rfsrc$pred_on_TC1_DMC <- pred_on_TC1_DMC
fit_master$regression$rfsrc$pred_on_TC1_PMC <- pred_on_TC1_PMC
fit_master$regression$rfsrc$pred_on_TC1_B <- pred_on_TC1_B
fit_master$regression$rfsrc$pred_on_TC2_DMC <- pred_on_TC2_DMC
fit_master$regression$rfsrc$pred_on_TC2_PMC <- pred_on_TC2_PMC
fit_master$regression$rfsrc$pred_on_TC2_B <- pred_on_TC2_B
fit_master$regression$ols <- fit_ols
fit_master$regression$ols$validate <- validate_fit
fit_master$regression$ols$validate_bw <- validate_fit_bw
fit_master$regression$ols$calibrate <- calibrate_fit
fit_master$regression$ols$pred_on_DC <- pred_on_DC_linear
fit_master$regression$ols$pred_on_PC <- pred_on_PC_linear
fit_master$regression$ols$pred_on_B_Janssen <- pred_on_B_Janssen_linear
fit_master$regression$ols$pred_on_B_Sinai <- pred_on_B_Sinai_linear
#classification
fit_master$classification <- NULL
fit_master$classification$rfsrc <- rf1_class
fit_master$classification$rfsrc$pred_on_DC_class <- pred_on_DC_class
fit_master$classification$rfsrc$pred_on_PC_class <- pred_on_PC_class
fit_master$classification$rfsrc$pred_on_B_J_class <- pred_on_B_J_class
fit_master$classification$rfsrc$pred_on_B_S_class <- pred_on_B_S_class
#
fit_master$classification$rfsrc$cm_pred_on_DC_class <- cm_pred_on_DC_class
fit_master$classification$rfsrc$cm_pred_on_PC_class <- cm_pred_on_PC_class
fit_master$classification$rfsrc$cm_pred_on_B_S_class <- cm_pred_on_B_S_class
fit_master$classification$rfsrc$cm_pred_on_B_J_class <- cm_pred_on_B_J_class
#
fit_master$classification$rfsrc$pred_on_TC1_DMC_class <- pred_on_TC1_DMC_class
fit_master$classification$rfsrc$pred_on_TC1_PMC_class <- pred_on_TC1_PMC_class
fit_master$classification$rfsrc$pred_on_TC1_B_class <- pred_on_TC1_B_class
fit_master$classification$rfsrc$pred_on_TC2_DMC_class <- pred_on_TC2_DMC_class
fit_master$classification$rfsrc$pred_on_TC2_PMC_class <- pred_on_TC2_PMC_class
fit_master$classification$rfsrc$pred_on_TC2_B_class <- pred_on_TC2_B_class
#
fit_master$classification$rfsrc$cm_pred_on_TC1_DMC_class <- cm_pred_on_TC1_DMC_class
fit_master$classification$rfsrc$cm_pred_on_TC1_PMC_class <- cm_pred_on_TC1_PMC_class
fit_master$classification$rfsrc$cm_pred_on_TC1_B_class <- cm_pred_on_TC1_B_class
fit_master$classification$rfsrc$cm_pred_on_TC2_DMC_class <- cm_pred_on_TC2_DMC_class
fit_master$classification$rfsrc$cm_pred_on_TC2_PMC_class <- cm_pred_on_TC2_PMC_class
fit_master$classification$rfsrc$cm_pred_on_TC2_B_class <- cm_pred_on_TC2_B_class
#
fit_master$classification$rfsrc$roc$DC <- roc_DC
fit_master$classification$rfsrc$roc$PC <- roc_PC
fit_master$classification$rfsrc$roc$B_S <- roc_B_S
fit_master$classification$rfsrc$roc$B_J <- roc_B_J
#
fit_master2[[i]] <- fit_master
#collect rocs
}
names(fit_master2) <- daylist


#note
plotMDS(v_gene_tc[, rownames(phenotypes_tc[phenotypes_tc$bio_region2 == 'T_cell_2_PMC',])], col = as.numeric(factor(phenotypes_tc[phenotypes_tc$bio_region2 == 'T_cell_2_PMC',]$RIN)))
#i = 10 (for cluster D)
plotMDS(v_gene_DSS[intersect( as.matrix(fe$GeneSymbol) , 
				rownames(norm_counts_full)), rownames(phen[phen$bio_region2 == 'DC_Sinai',])], col = as.numeric(factor(phen[phen$bio_region2 == 'DC_Sinai',]$iso_batch)))
bcorrect <- batch_corrected_expression(v_gene_DSS, intersect( as.matrix(fe$GeneSymbol) , 
				rownames(norm_counts_full)), phen[phen$bio_region2 == 'DC_Sinai',], as.formula(~RIN + iso_batch + seq_batch))
plotMDS(bcorrect, col = as.numeric(factor(phen[phen$bio_region2 == 'DC_Sinai',]$iso_batch)))

#plot classification accuracies


spearDC <- NULL
spearPC <- NULL
spearBJ <- NULL
spearBS <- NULL
spearDMC_TC1 <- NULL
spearPMC_TC1 <- NULL
spearB_TC1 <- NULL
spearDMC_TC2 <- NULL
spearPMC_TC2 <- NULL
spearB_TC2 <- NULL

type <- 'kendall'

for (i in 1:nrow(daylist)){
dat <- data.frame(pred = fit_master2[[daylist[i]]]$regression$rfsrc$pred_on_DC$predicted, obs = clindat[['DC_Sinai']]$HistoScore)
pval <- cor.test(dat$pred, dat$obs, method = type)$p.value
rho <- cor.test(dat$pred, dat$obs, method = type)$estimate
spearDC[[i]] <- data.frame( rho = rho, p_value = pval, day = daylist[i], prediction_tissue = 'Colon_DC')
#
dat <- data.frame(pred = fit_master2[[daylist[i]]]$regression$rfsrc$pred_on_PC$predicted, obs = clindat[['PC_Sinai']]$HistoScore)
pval <- cor.test(dat$pred, dat$obs, method = type)$p.value
rho <- cor.test(dat$pred, dat$obs, method = type)$estimate
spearPC[[i]] <- data.frame( rho = rho, p_value = pval, day = daylist[i], prediction_tissue = 'Colon_PC')
#
dat <- data.frame(pred = fit_master2[[daylist[i]]]$regression$rfsrc$pred_on_B_Janssen$predicted, obs = clindat[['B_Janssen']]$HistoScore)
pval <- cor.test(dat$pred, dat$obs, method = type)$p.value
rho <- cor.test(dat$pred, dat$obs, method = type)$estimate
spearBJ[[i]] <- data.frame( rho = rho, p_value = pval, day = daylist[i], prediction_tissue = 'Blood_Janssen')
#
dat <- data.frame(pred = fit_master2[[daylist[i]]]$regression$rfsrc$pred_on_B_Sinai$predicted, obs = clindat[['B_Sinai']]$HistoScore)
pval <- cor.test(dat$pred, dat$obs, method = type)$p.value
rho <- cor.test(dat$pred, dat$obs, method = type)$estimate
spearBS[[i]] <- data.frame( rho = rho, p_value = pval, day = daylist[i], prediction_tissue = 'Blood_Sinai')

dat <- data.frame(pred = fit_master2[[daylist[i]]]$regression$rfsrc$pred_on_TC1_DMC$predicted, obs = clindat[['T_cell_1_DMC']]$HistoScore)
pval <- cor.test(dat$pred, dat$obs, method = type)$p.value
rho <- cor.test(dat$pred, dat$obs, method = type)$estimate
spearDMC_TC1[[i]] <- data.frame( rho = rho, p_value = pval, day = daylist[i], prediction_tissue = 'DMC_TC1')

dat <- data.frame(pred = fit_master2[[daylist[i]]]$regression$rfsrc$pred_on_TC1_PMC$predicted, obs = clindat[['T_cell_1_PMC']]$HistoScore)
pval <- cor.test(dat$pred, dat$obs, method = type)$p.value
rho <- cor.test(dat$pred, dat$obs, method = type)$estimate
spearPMC_TC1[[i]] <- data.frame( rho = rho, p_value = pval, day = daylist[i], prediction_tissue = 'PMC_TC1')

dat <- data.frame(pred = fit_master2[[daylist[i]]]$regression$rfsrc$pred_on_TC1_B$predicted, obs = clindat[['T_cell_1_B']]$HistoScore)
pval <- cor.test(dat$pred, dat$obs, method = type)$p.value
rho <- cor.test(dat$pred, dat$obs, method = type)$estimate
spearB_TC1[[i]] <- data.frame( rho = rho, p_value = pval, day = daylist[i], prediction_tissue = 'B_TC1')

dat <- data.frame(pred = fit_master2[[daylist[i]]]$regression$rfsrc$pred_on_TC2_DMC$predicted, obs = clindat[['T_cell_2_DMC']]$HistoScore)
pval <- cor.test(dat$pred, dat$obs, method = type)$p.value
rho <- cor.test(dat$pred, dat$obs, method = type)$estimate
spearDMC_TC2[[i]] <- data.frame( rho = rho, p_value = pval, day = daylist[i], prediction_tissue = 'DMC_TC2')

dat <- data.frame(pred = fit_master2[[daylist[i]]]$regression$rfsrc$pred_on_TC2_PMC$predicted, obs = clindat[['T_cell_2_PMC']]$HistoScore)
pval <- cor.test(dat$pred, dat$obs, method = type)$p.value
rho <- cor.test(dat$pred, dat$obs, method = type)$estimate
spearPMC_TC2[[i]] <- data.frame( rho = rho, p_value = pval, day = daylist[i], prediction_tissue = 'PMC_TC2')

dat <- data.frame(pred = fit_master2[[daylist[i]]]$regression$rfsrc$pred_on_TC2_B$predicted, obs = clindat[['T_cell_2_B']]$HistoScore)
pval <- cor.test(dat$pred, dat$obs, method = type)$p.value
rho <- cor.test(dat$pred, dat$obs, method = type)$estimate
spearB_TC2[[i]] <- data.frame( rho = rho, p_value = pval, day = daylist[i], prediction_tissue = 'B_TC2')


}

spear_predmat <- rbind( do.call(rbind, spearDC), do.call(rbind, spearPC), do.call(rbind, spearBJ), do.call(rbind, spearBS),
do.call(rbind, spearDMC_TC1), do.call(rbind, spearPMC_TC1),do.call(rbind, spearB_TC1), 
do.call(rbind, spearDMC_TC2), do.call(rbind, spearPMC_TC2),do.call(rbind, spearB_TC2)
)
hm.palette <- colorRampPalette(rev(brewer.pal(11, 'RdGy')), space='Lab')  
#heatmap_spearman <-  
heatmap_pearsonF <- ggplot(spear_predmat, aes(x = day, y = prediction_tissue)) + geom_tile(aes(fill = rho, alpha = -log10(p_value)), color = 'white') + 
scale_fill_gradientn(colours = hm.palette(100)) + 
geom_text(aes(label = paste(round(rho, 3), ' (', round(-log10(p_value), 2), ')', sep = ''), size = -log10(p_value) ))+
ggtitle( 'HistoScore predictions from WC: Kendall tau (alternative two sided)')

heatmap_pearsonF

pdf('plots/RFplots_FULL.pdf', height = 12, width = 19)
#multiplot( heatmap_pearson, heatmap_kendall, heatmap_spearman,cols = 3)
#heatmap_pearsonF
#heatmap_kendallF
#heatmap_spearmanF
#plot(fit_master2[['D']]$regression$rfsrc$pred_on_DC)
##
#cluster D on DC
#information about WC classifier
rf_varimp_depth_plot <- plot( gg_minimal_vimp(gg_minimal_depth(fit_master2[['D']]$regression$rfsrc)) ) + 
											ggtitle('WC temporal cluster D: predictor importance on training data')
#information about prediction
dat <- data.frame(pred = fit_master2[['D']]$regression$rfsrc$pred_on_DC$predicted, obs = clindat[['DC_Sinai']]$HistoScore)
rf_prediction_plot <- ggplot(cbind(dat,clindat[['DC_Sinai']]), aes(pred, obs)) + geom_point(aes(color = ctrl_disease)) + stat_smooth(method = 'lm') + 
									ggtitle( 'Predicted vs Observed HistoScore: WC cluster D on Sinai DC') + labs(color = 'Clinical ctrl_disease status')+
									theme(plot.title = element_text(size = 10, face = "bold"))
rf_err_plot <- plot( gg_error(fit_master2[['D']]$regression$rfsrc$pred_on_DC) ) + ggtitle('OOB error')+
												theme(plot.title = element_text(size = 10, face = "bold"))
rf_vimp_plot <- plot( gg_vimp( fit_master2[['D']]$regression$rfsrc$pred_on_DC ) ) + ggtitle( 'Predictor importance on predicted HistoScore')+
												theme(plot.title = element_text(size = 10, face = "bold"))
gg_v <- gg_variable(fit_master2[['D']]$regression$rfsrc$pred_on_DC)
gg_v$yhat <- fit_master2[['D']]$regression$rfsrc$pred_on_DC$predicted
rf_impvar_plot <- ggplot(cbind( gg_v,clindat[['DC_Sinai']]), aes(PC_gene2, yhat)) + geom_point(aes(color = ctrl_disease)) + 
					stat_smooth(method = 'loess' ) + guides(color = FALSE) + ggtitle('HistoScore dependence on top predictor') + ylab( 'Predicted HistoScore')
#rf_impvar_plot <- plot(gg_v, xvar = 'PC_gene2') + ggtitle('HistoScore dependence on top predictor') + ylab( 'Predicted HistoScore')+
#												theme(plot.title = element_text(size = 10, face = "bold"))
#rf_pred_estimates_plot <- plot( gg_rfsrc(fit_master2[['D']]$regression$rfsrc$pred_on_DC), alpha = .5 ) 
rf_varimp_depth_plot
#pdf('plots/RF_plots_clusterD.pdf', height = 12, width = 15)
multiplot( rf_prediction_plot, rf_impvar_plot,rf_vimp_plot,rf_err_plot, cols = 4)
#dev.off()
##cluster B on Blood Janssen
rf_varimp_depth_plot <- plot( gg_minimal_vimp(gg_minimal_depth(fit_master2[['B']]$regression$rfsrc)) ) + 
											ggtitle('WC temporal cluster B: predictor importance on training data')
#information about prediction
dat <- data.frame(pred = fit_master2[['B']]$regression$rfsrc$pred_on_B_Janssen$predicted, obs = clindat[['B_Janssen']]$HistoScore)
rf_prediction_plot <- ggplot(cbind(dat,clindat[['B_Janssen']]), aes(pred, obs)) + geom_point(aes(color = ctrl_disease)) + stat_smooth(method = 'lm') + 
									ggtitle( 'Predicted vs Observed HistoScore: WC cluster B on Janssen Blood') + labs(color = 'Clinical ctrl_disease status')+
									theme(plot.title = element_text(size = 10, face = "bold"))
rf_err_plot <- plot( gg_error(fit_master2[['B']]$regression$rfsrc$pred_on_B_Janssen) ) + ggtitle('OOB error')+
								theme(plot.title = element_text(size = 10, face = "bold"))
rf_vimp_plot <- plot( gg_vimp( fit_master2[['B']]$regression$rfsrc$pred_on_B_Janssen ) ) + ggtitle( 'Predictor importance on predicted HistoScore')+
												theme(plot.title = element_text(size = 10, face = "bold"))
gg_v <- gg_variable(fit_master2[['B']]$regression$rfsrc$pred_on_B_Janssen)
gg_v$yhat <- fit_master2[['B']]$regression$rfsrc$pred_on_B_Janssen$predicted
rf_impvar_plot <- ggplot(cbind( gg_v,clindat[['B_Janssen']]), aes(PC_gene2, yhat)) + geom_point(aes(color = ctrl_disease)) + 
					stat_smooth(method = 'loess' ) + guides(color = FALSE) + ggtitle('HistoScore dependence on top predictor') + ylab( 'Predicted HistoScore')
#
rf_varimp_depth_plot
#pdf('plots/RF_plots_clusterB_blood.pdf', height = 12, width = 15)
multiplot( rf_prediction_plot, rf_impvar_plot,rf_vimp_plot,rf_err_plot, cols =4)
#dev.off()
#rf_impvar_plot <- plot(gg_v, xvar = 'PC_gene2') + ggtitle('HistoScore dependence on top predictor') + ylab( 'Predicted HistoScore')+
#										theme(plot.title = element_text(size = 10, face = "bold"))
#rf_pred_estimates_plot <- plot( gg_rfsrc(fit_master2[['D']]$regression$rfsrc$pred_on_DC), alpha = .5 ) 
#rf_varimp_depth_plot
rf_varimp_depth_plot <- plot( gg_minimal_vimp(gg_minimal_depth(fit_master2[['E']]$regression$rfsrc)) ) + 
											ggtitle('WC temporal cluster D: predictor importance on training data')

#
dat <- data.frame(pred = fit_master2[['E']]$regression$rfsrc$pred_on_TC2_PMC$predicted, obs = clindat[['T_cell_2_PMC']]$HistoScore)
rf_prediction_plot <- ggplot(cbind(dat,clindat[['T_cell_2_PMC']]), aes(pred, obs)) + geom_point(aes(color = ctrl_disease)) + stat_smooth(method = 'lm') + 
									ggtitle( 'Predicted vs Observed HistoScore: WC cluster E on TC2 PMC') + labs(color = 'Clinical ctrl_disease status')+
									theme(plot.title = element_text(size = 10, face = "bold"))
rf_err_plot <- plot( gg_error(fit_master2[['E']]$regression$rfsrc$pred_on_TC2_PMC) ) + ggtitle('OOB error')+
								theme(plot.title = element_text(size = 10, face = "bold"))
rf_vimp_plot <- plot( gg_vimp( fit_master2[['E']]$regression$rfsrc$pred_on_TC2_PMC ) ) + ggtitle( 'Predictor importance on predicted HistoScore')+
												theme(plot.title = element_text(size = 10, face = "bold"))
gg_v <- gg_variable(fit_master2[['E']]$regression$rfsrc$pred_on_TC2_PMC)
gg_v$yhat <- fit_master2[['E']]$regression$rfsrc$pred_on_TC2_PMC$predicted
rf_impvar_plot <- ggplot(cbind( gg_v,clindat[['T_cell_2_PMC']]), aes(PC_gene2, yhat)) + geom_point(aes(color = ctrl_disease)) + 
					stat_smooth(method = 'loess' ) + guides(color = FALSE) + ggtitle('HistoScore dependence on top predictor') + ylab( 'Predicted HistoScore')
#rf_impvar_plot <- plot(gg_v, xvar = 'PC_gene2') + ggtitle('HistoScore dependence on top predictor') + ylab( 'Predicted HistoScore')+
#										theme(plot.title = element_text(size = 10, face = "bold"))
#rf_pred_estimates_plot <- plot( gg_rfsrc(fit_master2[['D']]$regression$rfsrc$pred_on_DC), alpha = .5 ) 
#rf_varimp_depth_plot
rf_varimp_depth_plot
#
multiplot( rf_prediction_plot, rf_impvar_plot,rf_vimp_plot,rf_err_plot, cols =4)
dev.off()


#test plots


dat <- data.frame(pred = fit_master2[['E']]$regression$rfsrc$pred_on_TC2_PMC$predicted, obs = clindat[['T_cell_2_PMC']]$HistoScore)
rf_prediction_plot <- ggplot(cbind(dat,clindat[['T_cell_2_PMC']]), aes(pred, obs)) + geom_point(aes(color = ctrl_disease)) + stat_smooth(method = 'lm') + 
									ggtitle( 'Predicted vs Observed HistoScore: WC cluster E on TC2 PMC') + labs(color = 'Clinical ctrl_disease status')+
									theme(plot.title = element_text(size = 10, face = "bold"))

dat <- data.frame(pred = fit_master2[['D']]$regression$rfsrc$pred_on_DC$predicted, obs = clindat[['DC_Sinai']]$HistoScore)
rf_prediction_plot <- ggplot(cbind(dat,clindat[['DC_Sinai']]), aes(pred, obs)) + geom_point(aes(color = ctrl_disease)) + stat_smooth(method = 'lm') + 
									ggtitle( 'Predicted vs Observed HistoScore: WC cluster D on DC ') + labs(color = 'Clinical ctrl_disease status')+
									theme(plot.title = element_text(size = 10, face = "bold"))

dat <- data.frame(pred = fit_master2[['average']]$regression$rfsrc$pred_on_PC$predicted, obs = clindat[['PC_Sinai']]$HistoScore)
rf_prediction_plot <- ggplot(cbind(dat,clindat[['PC_Sinai']]), aes(pred, obs)) + geom_point(aes(color = ctrl_disease)) + stat_smooth(method = 'lm') + 
									ggtitle( 'Predicted vs Observed HistoScore: WC cluster D on PC ') + labs(color = 'Clinical ctrl_disease status')+
									theme(plot.title = element_text(size = 10, face = "bold"))

dat <- data.frame(pred = fit_master2[['E']]$regression$rfsrc$pred_on_TC2_B$predicted, obs = clindat[['T_cell_2_B']]$HistoScore)
rf_prediction_plot <- ggplot(cbind(dat,clindat[['T_cell_2_B']]), aes(pred, obs)) + geom_point(aes(color = ctrl_disease)) + stat_smooth(method = 'lm') + 
									ggtitle( 'Predicted vs Observed HistoScore: WC cluster E on TC2 B ') + labs(color = 'Clinical ctrl_disease status')+
									theme(plot.title = element_text(size = 10, face = "bold"))

dat <- data.frame(pred = fit_master2[['B']]$regression$rfsrc$pred_on_B_Janssen$predicted, obs = clindat[['B_Janssen']]$HistoScore)
rf_prediction_plot <- ggplot(cbind(dat,clindat[['B_Janssen']]), aes(pred, obs)) + geom_point(aes(color = ctrl_disease)) + stat_smooth(method = 'lm') + 
									ggtitle( 'Predicted vs Observed HistoScore: WC cluster B on PC ') + labs(color = 'Clinical ctrl_disease status')+
									theme(plot.title = element_text(size = 10, face = "bold"))


#classificaiton


ppmat <- NULL
ddmat <- NULL
bbsmat <- NULL
bbjmat <- NULL
ddmctc1mat <- NULL
ppmctc1mat <- NULL
bbtc1mat <- NULL
ddmctc2mat <- NULL
ppmctc2mat <- NULL
bbtc2mat <- NULL


#ccmat <- as.matrix( c('cm_pred_on_DC_class', 'cm_pred_on_PC_class', 'cm_pred_on_B_S_class', 'cm_pred_on_B_J_class'))
#extract the confusion matrix statistics of WC Janssen predictions on DC, PC, B_S, B_J
for (i in 1:nrow(daylist)){
#
dmat <- fit_master2[[daylist[i]]]$classification$rfsrc$cm_pred_on_DC_class
pmat <- fit_master2[[daylist[i]]]$classification$rfsrc$cm_pred_on_PC_class
bsmat <- fit_master2[[daylist[i]]]$classification$rfsrc$cm_pred_on_B_S_class
bjmat <- fit_master2[[daylist[i]]]$classification$rfsrc$cm_pred_on_B_J_class
dmctc1mat <- fit_master2[[daylist[i]]]$classification$rfsrc$cm_pred_on_TC1_DMC_class
pmctc1mat <- fit_master2[[daylist[i]]]$classification$rfsrc$cm_pred_on_TC1_PMC_class
btc1mat <- fit_master2[[daylist[i]]]$classification$rfsrc$cm_pred_on_TC1_B_class
dmctc2mat <- fit_master2[[daylist[i]]]$classification$rfsrc$cm_pred_on_TC2_DMC_class
pmctc2mat <- fit_master2[[daylist[i]]]$classification$rfsrc$cm_pred_on_TC2_PMC_class
btc2mat <- fit_master2[[daylist[i]]]$classification$rfsrc$cm_pred_on_TC2_B_class
    #
ppmat[[i]] <- c(pmat$overall, pmat$byClass)
ddmat[[i]] <- c(dmat$overall, dmat$byClass)
bbsmat[[i]] <- c(bsmat$overall, bsmat$byClass)
    bbjmat[[i]] <- c(bjmat$overall, bjmat$byClass)
    ddmctc1mat[[i]] <- c(dmctc1mat$overall, dmctc1mat$byClass)
    ppmctc1mat[[i]] <- c(pmctc1mat$overall, pmctc1mat$byClass)
    bbtc1mat[[i]] <- c(btc1mat$overall, btc1mat$byClass)
    ddmctc2mat[[i]] <- c(dmctc2mat$overall, dmctc2mat$byClass)
    ppmctc2mat[[i]] <- c(pmctc2mat$overall, pmctc2mat$byClass)
    bbtc2mat[[i]] <- c(btc2mat$overall, btc2mat$byClass)

    }
names(ppmat) <- daylist
names(ddmat) <- daylist
names(bbsmat) <- daylist
names(bbjmat) <- daylist
names(ddmctc1mat) <- daylist
names(ppmctc1mat) <- daylist
names(bbtc1mat) <- daylist
names(ddmctc2mat) <- daylist
names(ppmctc2mat) <- daylist
names(bbtc2mat) <- daylist


ppmat <- data.frame( do.call(rbind, ppmat) )
ppmat$prediction_tissue <- 'Colon_PC'
ppmat$WC_signature_model <- factor(rownames(ppmat))
ddmat <- data.frame( do.call(rbind, ddmat) )
ddmat$prediction_tissue <- 'Colon_DC'
ddmat$WC_signature_model <- factor(rownames(ddmat))
bbsmat <- data.frame( do.call(rbind, bbsmat) )
bbsmat$prediction_tissue <- 'Blood_Sinai'
bbsmat$WC_signature_model <- factor(rownames(bbsmat))
bbjmat <- data.frame( do.call(rbind, bbjmat) )
bbjmat$prediction_tissue <- 'Blood_Janssen'
bbjmat$WC_signature_model <- factor(rownames(bbjmat))
#
ddmctc1mat <- data.frame( do.call(rbind, ddmctc1mat) )
ddmctc1mat$prediction_tissue <- 'DMC_TC1'
ddmctc1mat$WC_signature_model <- factor(rownames(ddmctc1mat))
ppmctc1mat <- data.frame( do.call(rbind, ppmctc1mat) )
ppmctc1mat$prediction_tissue <- 'PMC_TC1'
ppmctc1mat$WC_signature_model <- factor(rownames(ppmctc1mat))
bbtc1mat <- data.frame( do.call(rbind, bbtc1mat) )
bbtc1mat$prediction_tissue <- 'B_TC1'
bbtc1mat$WC_signature_model <- factor(rownames(bbtc1mat))
#
ddmctc2mat <- data.frame( do.call(rbind, ddmctc2mat) )
ddmctc2mat$prediction_tissue <- 'DMC_TC2'
ddmctc2mat$WC_signature_model <- factor(rownames(ddmctc2mat))
ppmctc2mat <- data.frame( do.call(rbind, ppmctc2mat) )
ppmctc2mat$prediction_tissue <- 'PMC_TC2'
ppmctc2mat$WC_signature_model <- factor(rownames(ppmctc2mat))
bbtc2mat <- data.frame( do.call(rbind, bbtc2mat) )
bbtc2mat$prediction_tissue <- 'B_TC2'
bbtc2mat$WC_signature_model <- factor(rownames(bbtc2mat))
###
predmat <- rbind( ppmat, ddmat,bbsmat, bbjmat,ddmctc1mat,ddmctc2mat,ppmctc1mat, ppmctc2mat, bbtc1mat, bbtc2mat )
rownames(predmat) <- NULL
predmat$prediction_tissue <- factor(predmat$prediction_tissue)

pdf('DSS_signature_predictive_power_classification_FULL.pdf', height = 12, width = 14)
hm.palette <- colorRampPalette(rev(brewer.pal(11, 'RdGy')), space='Lab')  
accuracy_plot <- ggplot(predmat, aes(x = WC_signature_model, y = prediction_tissue)) + 
geom_tile(aes(fill = Accuracy, alpha = -log10(AccuracyPValue)), color = 'white') + 
#scale_fill_brewer(palette = "PRGn")+
scale_fill_gradientn(colours = hm.palette(100)) + 
geom_text(aes(label = paste(round(Accuracy, 3), ' (', round(-log10(AccuracyPValue), 2), ')', sep = ''), size = -log10(AccuracyPValue) ))+
ggtitle( 'Classification accuracy with WC signature models')
accuracy_plot
#
kappa_plot <- ggplot(predmat, aes(x = WC_signature_model, y = prediction_tissue)) + 
geom_tile(aes(fill = Kappa, alpha = -log10(AccuracyPValue)), color = 'white') + 
#scale_fill_brewer(palette = "PRGn")+
scale_fill_gradientn(colours = hm.palette(100)) + 
geom_text(aes(label = paste(round(Kappa, 3), ' (', round(-log10(AccuracyPValue), 2), ')', sep = ''), size = -log10(AccuracyPValue) ))+
ggtitle( 'Classification Cohen\'s Kappa with WC signature models')
kappa_plot
#
plot(fit_master2[['D']]$classification$rfsrc$pred_on_DC_class)
#
rsf_variable_importance <-plot.variable(fit_master2[['D']]$classification$rfsrc$pred_on_DC_class, xvar.names = c('PC_gene1',  
'PC_gene2'), partial = T, smooth.lines = T, main = 'WC Temporal Cluster D on DC') 
#'Sum.reads', 'UMI.per.clone','PC_gene2', 'PC_exon1', 'PC_exon2'), partial = T, smooth.lines = T)
#
plot(fit_master2[['B']]$classification$rfsrc$pred_on_B_J_class)
#
rsf_variable_importance <-plot.variable(fit_master2[['B']]$classification$rfsrc$pred_on_B_J_class, xvar.names = c('PC_gene2',  
'PC_gene3'), partial = T, smooth.lines = T, main = 'WC Temporal Cluster B on Janssen Blood') 
#
plot(fit_master2[['17']]$classification$rfsrc$pred_on_PC_class)
#
rsf_variable_importance <-plot.variable(fit_master2[['17']]$classification$rfsrc$pred_on_PC_class, xvar.names = c('PC_gene1',  
'PC_gene2', 'PC_exon2', 'median_score_gene'), partial = T, smooth.lines = T, main = 'WC 17 days on PC') 
#
plot(fit_master2[['E']]$classification$rfsrc$pred_on_TC2_PMC_class)
#
rsf_variable_importance <-plot.variable(fit_master2[['E']]$classification$rfsrc$pred_on_TC2_PMC_class, xvar.names = c('PC_gene2',  
'PC_gene1', 'PC_exon1'), partial = T, smooth.lines = T, main = 'WC Temporal Cluster E on PMC T cell model 2') 
#
#
plot(fit_master2[['36']]$classification$rfsrc$pred_on_TC1_DMC_class)
#
rsf_variable_importance <-plot.variable(fit_master2[['36']]$classification$rfsrc$pred_on_TC1_DMC_class, xvar.names = c('median_score_gene',  
'PC_exon2', 'PC_exon1'), partial = T, smooth.lines = T, main = '36 days on DMC T cell model 1') 
#
trajectory_cluster_plot 
trajectoryplot + ggtitle( 'DEG time disease interaction: DSS-specific trajectories')
etrajectoryplot + ggtitle( 'DES time disease interaction: DSS-specific t-test exon trajectories')
volcano_interaction_plot + ggtitle( 'DEG time disease interaction')
dev.off()

#TC models are sudden onset colitis mediated by T cells with sporadic stong events compared to DSS induced (largely innate driven initially)
pdf('Histoscore_distribution.pdf', height = 10, width = 10)
ggplot(phenotypes_original, aes(HistoScore, fill = model )) + geom_density(aes(alpha = .01)) + geom_rug(aes(color = model)) + 
							ggtitle( 'Histology scoring: T cell models vs DSS')
dev.off()

#!

########################################
#relation of temporal clusters to key drivers of conserved immune.  

kdg_mac <- read.csv( 'nature_genetic_paper/ng.3947-S3_Mac_KDG.csv', header=T, skip = 1)
#
daylist <- as.matrix(c('5', '12', '17', '36', 'average', 'disease_time_interaction', 'A', 'B', 'C', 'D', 'E'))
#pick dynamic cluster genes
cluster_genes <- clusters_annots_cycling[clusters_annots_cycling$Cluster == 'E' & clusters_annots_cycling$padj < .05 ,]
#pick average genes
average_genes <-  master_DEG_table[master_DEG_table$padj < .05 & !is.na(master_DEG_table$padj) & master_DEG_table$day == '5',]
#convert to human
getHumanSymbols <- function(x){
 
require("biomaRt")
human = useMart(biomart = "ENSEMBL_MART_ENSEMBL", host = "www.ensembl.org", dataset = "hsapiens_gene_ensembl")
mouse = useMart(biomart = "ENSEMBL_MART_ENSEMBL", host = "www.ensembl.org", dataset = "mmusculus_gene_ensembl")
 
genesV2 = getLDS(attributes = c("mgi_symbol"), filters = "mgi_symbol", values = x , mart = mouse, attributesL = c("hgnc_symbol"), martL = human, uniqueRows=T)
human_mouse <- genesV2
}

cluster_genes_human <- as.matrix(unique(getHumanSymbols(cluster_genes$GeneSymbol)$HGNC.symbol))
average_genes_human <- as.matrix(unique(getHumanSymbols(average_genes$GeneSymbol)$HGNC.symbol))


# Lauren's DSS count data

flist_DSSL <- list.files( path = '~/analysis/projects/DSS_IBD/', pattern = "*txt.gz.txt$", full.names = T, recursive = T)
count_list_DSSL <- lapply( flist_DSSL, read.table )
gcounts_DSSL <- as.data.frame( sapply( count_list_DSSL, function(x) x[,2] ) )
colnames(gcounts_DSSL) <- as.character(t(as.matrix(gcounts_DSSL[1,])))
gcounts_DSSL2 <- gcounts_DSSL
gcounts_DSSL2 <- gcounts_DSSL2[-1,]
gcounts_DSSL <- gcounts_DSSL2
gcounts_DSSL2  <- NULL
rownames(gcounts_DSSL) <- count_list_DSSL[[1]]$V1[-1]
colnames(gcounts_DSSL) <- gsub('X', '', colnames(gcounts_DSSL))
write.table( gcounts_DSSL, './nature_genetic_paper/gcounts_DSSL', row.names = T, col.names = T, sep = '\t', quote = F)
#
#imoprt phenotype
phenotype_DSSL <- read.table('./nature_genetic_paper/phenotype_DSSL4', header=T)
rownames(phenotype_DSSL) <- phenotype_DSSL$Index_Barcode
levels(phenotype_DSSL$Mouse_line.experiment) <- gsub('_', '', levels(phenotype_DSSL$Mouse_line.experiment))
summary(phenotype_DSSL[setdiff( rownames(phenotype_DSSL), colnames(gcounts_DSSL)),])
#reorder DSSL counts
gcounts_DSSL2 <- gcounts_DSSL[, intersect( rownames(phenotype_DSSL), colnames(gcounts_DSSL))]
phenotype_DSSL2 <- phenotype_DSSL[intersect( rownames(phenotype_DSSL), colnames(gcounts_DSSL)),]
identical(rownames(phenotype_DSSL2), colnames(gcounts_DSSL2))
#obtain signatures for KO vs WT inwater and DSS
phenotype_DSSL2$combo_condition2 <- factor(paste( phenotype_DSSL2$Genotype, phenotype_DSSL2$Condition, phenotype_DSSL2$Mouse_line.experiment, sep = '_'))
phenotype_DSSL2$combo_condition <- factor(paste( phenotype_DSSL2$Genotype, phenotype_DSSL2$Condition, sep = '_'))
facna <- addNA(phenotype_DSSL2$Plate_)
levels(facna) <- c(levels(phenotype_DSSL2$Plate_), 'U')
phenotype_DSSL2$Plate_ <- facna
#try to repdouce their phenotype figures
phenotype_DSSL2$Condition_bare <- factor(gsub('.*%', '', phenotype_DSSL2$Condition))
cw1 <- ggplot(phenotype_DSSL2, aes(Genotype, B260_230, color = Condition_bare)) + geom_point() + geom_boxplot() + facet_wrap(~Mouse_line.experiment) + ggtitle('B260_230')
cw2 <- ggplot(phenotype_DSSL2, aes(Genotype, A260_280, color = Condition_bare)) + geom_point() + geom_boxplot() + facet_wrap(~Mouse_line.experiment) + ggtitle('A260_280')

##Dok3 
#HO DSS vs Water
ks.test(phenotype_DSSL2[phenotype_DSSL2$Genotype == 'HO' & phenotype_DSSL2$Mouse_line.experiment == 'Dok3' & phenotype_DSSL2$Condition_bare == 'DSS',]$B260_230, 
									phenotype_DSSL2[phenotype_DSSL2$Genotype == 'HO' & phenotype_DSSL2$Mouse_line.experiment == 'Dok3' & phenotype_DSSL2$Condition_bare == 'Water',]$B260_230)
#WT DSS vs water
ks.test(phenotype_DSSL2[phenotype_DSSL2$Genotype == 'WT' & phenotype_DSSL2$Mouse_line.experiment == 'Dok3' & phenotype_DSSL2$Condition_bare == 'DSS',]$B260_230, 
									phenotype_DSSL2[phenotype_DSSL2$Genotype == 'WT' & phenotype_DSSL2$Mouse_line.experiment == 'Dok3' & phenotype_DSSL2$Condition_bare == 'Water',]$B260_230)
#DSS HO vs WT
ks.test(phenotype_DSSL2[phenotype_DSSL2$Genotype == 'WT' & phenotype_DSSL2$Mouse_line.experiment == 'Dok3' & phenotype_DSSL2$Condition_bare == 'DSS',]$B260_230, 
									phenotype_DSSL2[phenotype_DSSL2$Genotype == 'HO' & phenotype_DSSL2$Mouse_line.experiment == 'Dok3' & phenotype_DSSL2$Condition_bare == 'DSS',]$B260_230)


multiplot(cw1,cw2, cols = 2)
#
dc <- gcounts_DSSL2
colnames(dc) <- paste('S', colnames(gcounts_DSSL2), sep = '_' )
dc <- sapply(dc, function(x) as.numeric(as.character(x)))
rownames(dc) <- rownames(gcounts_DSSL2)

dge_DSSL2 <- DGEList(counts = dc)
dge_DSSL2 <- dge_DSSL2[ rowSums(cpm( dge_DSSL2) > 0.5 ) > 25,, keep.lib.sizes = F]
dge_DSSL2 <- calcNormFactors( dge_DSSL2, method = "RLE")

xmm_basic <- model.matrix(~0  + Sex + RIN + Concentration_.ng.µl. + combo_condition2, data = phenotype_DSSL2)
colnames(xmm_basic) <- make.names(colnames(xmm_basic))
#iterate to correct voom weights for slight correlation 
v_DSSL2 <- voom(dge_DSSL2, xmm_basic, plot = T )
fit_DSSL2 <- eBayes(lmFit(v_DSSL2, xmm_basic))
corfit <- duplicateCorrelation(v_DSSL2, xmm_basic, block = phenotype_DSSL2$Animal)
v_DSSL2 <- voom(dge_DSSL2, xmm_basic, block = phenotype_DSSL2$Animal, correlation = corfit$consensus.correlation, plot = T )
fit_DSSL2 <- eBayes(lmFit(v_DSSL2, xmm_basic, block = phenotype_DSSL2$Animal, correlation =corfit$consensus.correlation))
summary(decideTests(fit_DSSL2))
con <- makeContrasts(Water_DOCK2 = combo_condition2HO_Water_DOCK2 - combo_condition2WT_Water_DOCK2, 
					 Water_HEM1 = combo_condition2HO_Water_HEM1 - combo_condition2WT_Water_HEM1,
					 Water_DOK3 =  combo_condition2HO_Water_Dok3 - combo_condition2WT_Water_Dok3,
					 Water_AIF1 = combo_condition2HO_Water_AIF1 - combo_condition2WT_Water_AIF1, 
					 DSS_AIF1 = combo_condition2HO_3.DSS_AIF1 - combo_condition2WT_3.DSS_AIF1,
					 DSS_DOK3 = combo_condition2HO_3.5.DSS_Dok3 - combo_condition2WT_3.5.DSS_Dok3,
					 DSS_DOCK2 = combo_condition2HO_3.DSS_DOCK2 - combo_condition2WT_3.DSS_DOCK2, 
					 DOCK2_DSS_KO_gradient = (combo_condition2HO_3.DSS_DOCK2 - combo_condition2HO_Water_DOCK2) - (combo_condition2WT_3.DSS_DOCK2 - combo_condition2WT_Water_DOCK2),
					 DOCK2_DSS_KO = (combo_condition2HO_3.DSS_DOCK2 - combo_condition2HO_Water_DOCK2),
					 DOCK2_DSS_WT = (combo_condition2WT_3.DSS_DOCK2 - combo_condition2WT_Water_DOCK2),
					 DOK3_DSS_KO = (combo_condition2HO_3.5.DSS_Dok3 - combo_condition2HO_Water_Dok3),
					 DOK3_DSS_WT = (combo_condition2WT_3.5.DSS_Dok3 - combo_condition2WT_Water_Dok3),
					 DOK3_DSS_KO_gradient = (combo_condition2HO_3.5.DSS_Dok3 - combo_condition2HO_Water_Dok3) - (combo_condition2WT_3.5.DSS_Dok3 - combo_condition2WT_Water_Dok3),
					 AIF1_DSS_KO = (combo_condition2HO_3.DSS_AIF1 - combo_condition2HO_Water_AIF1),
					 AIF1_DSS_WT = (combo_condition2HO_Water_AIF1 - combo_condition2WT_Water_AIF1),
					 AIF1_DSS_KO_gradient = (combo_condition2HO_3.DSS_AIF1 - combo_condition2HO_Water_AIF1) - (combo_condition2HO_Water_AIF1 - combo_condition2WT_Water_AIF1),

levels = xmm_basic)
fit.con_DSSL2 <- eBayes(contrasts.fit(fit_DSSL2,con))
summary(decideTests(fit.con_DSSL2))
###
dds_DSSL <- DESeqDataSetFromMatrix(countData = gcounts_DSSL2, colData = phenotype_DSSL2, design = ~ Plate_  + Sex + Genotype + Condition + Mouse_line.experiment + Genotype:Condition  )
cycl_expr_deseq <- DESeq(cycl_expr_dds, test = "LRT", reduced = ~ ctrl_disease + day + total_RNA_ug + RIN)

#extract list of results
cycl_expr_table <- as.data.frame(results(cycl_expr_deseq,name = "ctrl_diseaseD.day12"))


###########################################################################################################################
###########################################################################################################################
###########################################################################################################################
###########################################################################################################################
###########################################################################################################################
###########################################################################################################################
###########################################################################################################################
###########################################################################################################################

#fit model, generate contrasts and fit contrasts to estimate disease vs control coefficients for each timepoint

exon_fit <- lmFit(exon_voom, design = diffsplice_model)

contrasts <- makeContrasts(
day5 = ctrl_diseaseD,
day12 = ctrl_diseaseD + ctrl_diseaseD.day12,
day17 = ctrl_diseaseD + ctrl_diseaseD.day17,
day36 = ctrl_diseaseD + ctrl_diseaseD.day36,
levels = exon_fit
)

exon_con_fit <- contrasts.fit(exon_fit, contrasts = contrasts)

#generate whole-gene statistics for differential exon-usage

ds_results <- diffSplice(exon_con_fit, geneid = "GeneName", exonid = "Start", robust = TRUE, verbose = TRUE)

#extract table of genes with significant evidence for differential splicing as given either by the F-test or the "simes" test

DS_tables <- list()
DS_signatures <- list()

for(i in 1:length(comparisons)){
	#build F-test and simes result table for all genes at each timepoint
	f_table <- topSplice(ds_results, coef = i, test = "F", number = Inf, FDR = 1)
	f_table <- f_table[, c(1:5,8)]
	colnames(f_table)[6] <- "F_test_FDR"
	s_table <- topSplice(ds_results, coef = i, test = "simes", number = Inf, FDR = 1)
	s_table <- s_table[,c(6,7)]
	colnames(s_table)[2] <- "simes_FDR"
	f_s_table <- merge(f_table, s_table, by.x = 0, by.y = 0)
	f_s_table <- f_s_table[,-8]
	colnames(f_s_table)[1] <- "Exonid" 
	DS_tables[[i]] <- f_s_table
	
	#select only those with significant results
	min_fdr <- apply(f_s_table[c(7,8)], 1, min)
	sig_ds_table <- f_s_table[min_fdr < 0.05,]
	print(paste("Number of differentially spliced genes at", comparisons[i], "is", nrow(sig_ds_table), sep = " "))
	DS_signatures[[i]] <- sig_ds_table
}

#build table with ds results for all timepoints

ds_table_seed <- DS_tables[[1]]
colnames(ds_table_seed)[c(7,8)] <- paste(comparisons[1], colnames(ds_table_seed)[c(7,8)], sep = "_")

for(i in 2:length(comparisons)){
	DS_table <- DS_tables[[i]]
	DS_table <- DS_table[,c(1,7,8)]
	colnames(DS_table)[c(2,3)] <- paste(comparisons[i], colnames(DS_table)[c(2,3)], sep = "_")
	ds_table_seed <- merge(ds_table_seed, DS_table, by.x = 1, by.y = 1)	
}

whole_ds_results <- ds_table_seed

whole_ds_results$GeneID <- eannots[which(!is.na(match(rownames(eannots), whole_ds_results$Exonid))),"GeneID"]
whole_ds_results <- whole_ds_results[,c(ncol(whole_ds_results), 2:ncol(whole_ds_results)-1)]

write.table(whole_ds_results, "whole_diff_splicing_results_table.txt", col.names = T, row.names = F, sep = "\t", quote = F)

#now extract table for genes that show evidence for significant disease vs control differential splicing at FDR < 5% for any timepoint as given by either F-test or simes test

min_fdr_vec <- apply(whole_ds_results[,8:15], 1, min)
sig_ds_results <- whole_ds_results[min_fdr_vec < 0.05, ] 

write.table(sig_ds_results, "significant_diff_splicing_results.txt", col.names = T, row.names = F, sep = "\t", quote = F)

#generate column plot with the number of differential spliced genes per timepoint

ds_gene_count <- numeric(length = length(comparisons))

for(i in 1:length(comparisons)) {
	ds_signature <- DS_signatures[[i]]
	ds_gene_count[i] <- nrow(ds_signature)
}

#prepare data for ggplot

days <- c(5,12,17,36)

ds_per_day <- as.data.frame(cbind(as.factor(days), ds_gene_count))
colnames(ds_per_day) <- c("day", "DS_genes")
ds_per_day$DS_genes <- as.numeric(ds_per_day$DS_genes)

pdf("ds_genes_per_day.pdf", width = 18, height = 16)
print(qplot(day, DS_genes, data = ds_per_day, ylab = "Number of DS genes") + geom_bar(stat = "identity", fill = "black", width = 0.8) + geom_text(aes(label = DS_genes), color = "white", size = 5.5, hjust = 0.5, vjust = 1.5, position = "stack") + theme(axis.text=element_text(size=16), axis.title=element_text(size=18, face="bold", family = "Helvetica")) + theme_bw() + scale_x_discrete(limits = comparisons))
dev.off()

#generate venn diagram showing overlap between differential spliced gene signatures

ds_gene_lists <- list()

for(i in 1:length(comparisons)){
	ds_signature <- DS_signatures[[i]]
	ds_gene_lists[[i]] <- ds_signature$GeneName
}

ds_venn <- Venn(ds_gene_lists, SetNames = comparisons)

pdf("differentially_splicing_signature_overlaps.pdf")
plot(ds_venn, doWeights = FALSE, type = "ellipses")
dev.off()

#differential expression vs differential splicing

#venn diagram
diff_exp_sp_lists <- list(sign_de_table$GeneName, sig_ds_results$GeneName)
diff_exp_sp_venn <- Venn(diff_exp_sp_lists, SetNames = c("Diff. Expr. Genes", "Diff. Spliced Genes"))

pdf("differential_expression_vs_splicing_overlap.pdf")
plot(diff_exp_sp_venn, doWeights = TRUE)
dev.off()

#calculate significance of overlap

cont_table <- matrix(nrow = 2, ncol = 2)

common_genes <- length(intersect(rownames(whole_de_table), unique(dge_exon@.Data[[3]]$GeneName)))

cont_table[1,1] <- length(intersect(sign_de_table$GeneName, sig_ds_results$GeneName))
cont_table[1,2] <- length(setdiff(sig_ds_results$GeneName, sign_de_table$GeneName))
cont_table[2,1] <- length(sig_ds_results$GeneName) * length(sign_de_table$GeneName) / common_genes
cont_table[2,2] <- length(sig_ds_results$GeneName) - (length(sig_ds_results$GeneName) * length(sign_de_table$GeneName) / common_genes)

fisher <- fisher.test(cont_table, alternative = "greater")

print(paste("The p value of the overlap betwen DE and DS genes is:", round(fisher$p.value, digits = 4), sep = " "))

#differential expression logFC vs differential splicing logFDR plots

#build logFC-DS_FDR tables and plot them

vplayout <- function(x,y) viewport(layout.pos.row = x, layout.pos.col = y)

pdf("DE_logFC_vs_DS_significance.pdf", height = 12, width = 16)
grid.newpage()
pushViewport(viewport(layout = grid.layout(1,4)))
for(i in 1:length(comparisons)) {
	#extract ds results
	DS_table <- DS_tables[[i]]
	DS_table$min_FDR <- apply(DS_table[,c(7,8)], 1, min)
	DS_table$log_min_FDR <- -log(DS_table$min_FDR, 10)
	#extract de results
	DE_table <- DE_tables[[i]]
	#merge them
	de_ds_table <- merge(DE_table, DS_table, by.x = 0, by.y = 2)
	color_vec <- character()
	color_vec[de_ds_table[,16] >= -log(0.05,10)] <- "blue"
	color_vec[de_ds_table[,16] <  -log(0.05,10)] <- "black"
	text_data <- de_ds_table[de_ds_table[,16] >= 5,]
	print(ggplot(data = de_ds_table, aes(log2FoldChange, log_min_FDR)) + geom_point(color = color_vec) + geom_text_repel(data = text_data, aes(log2FoldChange, log_min_FDR, label = text_data[,1])) + theme_bw() + labs(title = comparisons[i], x = "logFC (DE)", y = "-log10FDR (DS)"), vp = vplayout(1,i))
}
dev.off()

#visualize temporal DS evidence

ds_fdr_data <- sig_ds_results[, c(8:15)]
min_fdr_lists <- list()

for(i in 1:length(comparisons)){
	k <- i*2
	j <- k-1
	min_fdr <- apply(ds_fdr_data[,j:k], 1, min)
	min_fdr_lists[[i]] <- min_fdr	
}

ggplot_ds_data <- data.frame(GeneName = rep(sig_ds_results$GeneName, times = length(comparisons)), Day = c(rep(days[1], times = nrow(sig_ds_results)), rep(days[2], times = nrow(sig_ds_results)), rep(days[3], times = nrow(sig_ds_results)), rep(days[4], times = nrow(sig_ds_results))), FDR = c(min_fdr_lists[[1]], min_fdr_lists[[2]], min_fdr_lists[[3]], min_fdr_lists[[4]]))

ggplot_ds_data$logFDR <- -log(ggplot_ds_data$FDR, 10)

#get maximum logFDR per gene

max_log_fdrs <- aggregate(logFDR ~ GeneName, data = ggplot_ds_data, max)

#select those genes that reach an FDR of 10e-10 at, at least, one of the timepoint

top_ds_genes <- max_log_fdrs[max_log_fdrs$logFDR > 10, 1]
low_ds_genes <- max_log_fdrs[max_log_fdrs$logFDR < 10, 1]

ggplot_top_ds_data <- ggplot_ds_data[which(!is.na(match(ggplot_ds_data$GeneName, top_ds_genes))),]

ggplot_low_ds_data <- ggplot_ds_data[which(!is.na(match(ggplot_ds_data$GeneName, low_ds_genes))),]

pdf("temporal_DS_evolution.pdf", height = 8, width = 9)
g <- ggplot(ggplot_low_ds_data, aes(as.numeric(Day), as.numeric(logFDR))) + geom_point(alpha = 0.1) + geom_line(aes(as.numeric(Day), as.numeric(logFDR), group = GeneName), colour = "black", alpha = 0.1) + geom_point(data = ggplot_top_ds_data , inherit.aes = FALSE, aes(as.numeric(Day), as.numeric(logFDR), color = GeneName), alpha = 0.1) + geom_line(data = ggplot_top_ds_data, inherit.aes = FALSE, aes(as.numeric(Day), as.numeric(logFDR), group = GeneName, colour = GeneName), size = 1) + theme_bw() + theme(axis.line.x = element_line(color = "black", size = 0.25), axis.line.y = element_line(color = "black", size = 0.25), panel.grid.major = element_blank(), panel.grid.minor = element_blank(), panel.border = element_blank(), panel.background = element_blank(), legend.position = "none") + geom_text(data = ggplot_top_ds_data, aes(as.numeric(Day), as.numeric(logFDR), label = GeneName, color = GeneName)) + xlab("Sacrifice day") + ylab("-log10FDR")
print(g)
dev.off()

#output plotSplice plots for significantly differentially spliced genes at each timepoint

for(i in 1:length(comparisons)){
	DS_signature <- DS_signatures[[i]]
	#order it by minimum FDR
	min_fdr_list <- apply(DS_signature[,c(7,8)], 1, min)
	DS_signature <- DS_signature[order(min_fdr_list),]
	genes_to_plot <- DS_signature$GeneName
	pdf(paste(comparisons[i], "splice_plots.pdf", sep = "_"))
	for(j in 1:length(genes_to_plot)){
	plotSplice(ds_results, coef = i, geneid = genes_to_plot[j], genecolname = "GeneName", FDR = 0.1)
	}
	dev.off()	
}

#!
####################################
### Cycling splicing analysis
####################################

#use diffSplice results for interaction term to identify genes that show cycling splicing

exon_ebayes <- eBayes(exon_fit)

cycl_splice_res <- diffSplice(exon_ebayes, geneid = "GeneName", exonid = "Start", robust = T, verbose = T)

ds_gene_calls <- length(unique(cycl_splice_res$genes$GeneName))

cycling_splice_table <- rbind(topSplice(cycl_splice_res, coef = 8, test = "simes", number = Inf, FDR = 1), topSplice(cycl_splice_res, coef = 9, test = "simes", number = Inf, FDR = 1), topSplice(cycl_splice_res, coef = 10, test = "simes", number = Inf, FDR = 1))

cycling_splice_table$Day <- c(rep("12", times = ds_gene_calls), rep("17", times = ds_gene_calls), rep("36", times = ds_gene_calls))
cycling_splice_table$GeneID <- eannots[which(!is.na(match(rownames(eannots), rownames(cycling_splice_table)))), "GeneID"]
cycling_splice_table <- cycling_splice_table[,c(9, 1:8)]

sign_cycl_splice <- cycling_splice_table[cycling_splice_table$FDR < 0.05,]

write.table(cycling_splice_table, "cycling_splicing_results_all_genes.txt", col.names =T, row.names = F, sep = "\t", quote = F)

write.table(sign_cycl_splice, "significant_cycling_splicing_results.txt", col.names = T, row.names = F, sep = "\t", quote = F)

#compute overlaps between differentially spliced and cycling splicing genes, on one hand, and between cycling expression and cycling splicing genes, on the other hand


#diff. spliced vs cycling splicing

diff_cycl_splice_list <- list(sig_ds_results$GeneName, unique(sign_cycl_splice$GeneName))
diff_cycl_splice_venn <- Venn(diff_cycl_splice_list, SetNames = c("Diff. Spliced Genes", "Cycling Splic. Genes"))

pdf("differentially_spliced_vs_cycling_splicing_genes.pdf")
plot(diff_cycl_splice_venn, doWeights = TRUE)
dev.off()

#cycling expression vs cycling splicing

cycling_expr_splice_list <- list(sig_cycl_expr$GeneName, sign_cycl_splice$GeneName)
cycling_expr_splice_venn <- Venn(cycling_expr_splice_list, SetNames = c("Cycling Expr. Genes", "Cycling Splic. Genes"))

pdf("cycling_expression_vs_cycling_splicing_genes.pdf")
plot(cycling_expr_splice_venn, doWeights = TRUE)
dev.off()

#plot cycling expression logFC for day 12 vs 
 
day12_expr_int <- as.data.frame(results(cycl_expr_deseq, name = "ctrl_diseaseD.day12")) 
day12_splice_int <- topSplice(cycl_splice_res, coef = 8, test = "simes", number = Inf, FDR = 1)

day12_expr_splice_int <- merge(day12_expr_int, day12_splice_int, by.x = 0, by.y = 1)

postscript("cycling_expr_logFC_vs_cycling_splice_FDR.ps", heigh = 10, width = 8)
g <- ggplot(day12_expr_splice_int, aes(log2FoldChange, -log10(FDR))) + geom_point(aes(color = -log(padj, 10))) + geom_text_repel( data = day12_expr_splice_int[-log10(day12_expr_splice_int$FDR) > 3,], aes(label = Row.names, size = -log10(FDR)), color = 'black') + ggtitle( 'Cycling splicing genes (D:12)') + geom_hline(yintercept = -log(0.05,10), color = 'black') + xlab('logFC_cycling_expression') + ylab('-log10(FDR)_cycling_splicing') + theme_bw() + scale_x_continuous(limits = c(-2.5,2.5)) + scale_colour_gradient(limits = c(0, 4), high = 'blue', low = 'red') 
print(g)
dev.off()

#####################################
### export DE lists with Human Symbols
#####################################

# Basic function to convert mouse to human gene names
getHumanSymbols <- function(x){
 
require("biomaRt")
human = useMart(biomart = "ENSEMBL_MART_ENSEMBL", host = "www.ensembl.org", dataset = "hsapiens_gene_ensembl")
mouse = useMart(biomart = "ENSEMBL_MART_ENSEMBL", host = "www.ensembl.org", dataset = "mmusculus_gene_ensembl")
 
genesV2 = getLDS(attributes = c("mgi_symbol"), filters = "mgi_symbol", values = x , mart = mouse, attributesL = c("hgnc_symbol"), martL = human, uniqueRows=T)
human_mouse <- genesV2
}

#turn timepoint-specific DE-list to Human Symbols and write them out (including differential expression stats)

all_comparisons <- c(comparisons, "global")

for(i in 1:length(all_comparisons)){
	DEGs <- DEG_lists[[i]]
	de_genes <- rownames(DEGs)
	human_de_genes <- getHumanSymbols(de_genes)
	human_de_table <- merge(human_de_genes, DEGs, by.x = 1, by.y = 0)
	colnames(human_de_table) <- c("MouseSymbol", "HumanSymbol", paste(all_comparisons[i], colnames(human_de_table)[3:8], sep = "_"))
	#there are duplicated Human Symbols; get median values
	unique_human_symbols <- unique(human_de_table$HumanSymbol)
	collapsed_human_table <- matrix(nrow = length(unique_human_symbols), ncol = ncol(human_de_table))
	for(j in 1:length(unique_human_symbols)){
		human_gene <- human_de_table[human_de_table$HumanSymbol == unique_human_symbols[j],]
		if(nrow(human_gene) == 1){
			collapsed_human_table[j,1] <- human_gene[,1]
			collapsed_human_table[j,2] <- human_gene[,2]
			collapsed_human_table[j,3] <- as.numeric(round(human_gene[,3], digits = 2))
			collapsed_human_table[j,4] <- as.numeric(round(human_gene[,4], digits = 2))
			collapsed_human_table[j,5] <- as.numeric(round(human_gene[,5], digits = 2))
			collapsed_human_table[j,6] <- as.numeric(round(human_gene[,6], digits = 2))
			options(scipen = -100)
			collapsed_human_table[j,7] <- as.numeric(format(human_gene[,7], scientific = TRUE))
			collapsed_human_table[j,8] <- as.numeric(format(human_gene[,8], scientific = TRUE))
			options(scipen = 0)
		} else if(nrow(human_gene) > 1){
			mouse_symb <- paste(human_gene[,1], collapse = " / ")
			human_symb <- human_gene[1,2]
			baseMean <- median(human_gene[,3])
			logFC <- median(human_gene[,4])
			lfc_se <- median(human_gene[,5])
			stat <- median(human_gene[,6])
			p_value <- 10^-median(-log(human_gene[,7], 10))
			padj <-  10^-median(-log(human_gene[,8], 10))
			collapsed_human_table[j,1] <- mouse_symb
			collapsed_human_table[j,2] <- human_symb
			collapsed_human_table[j,3] <- as.numeric(round(baseMean, digits = 2))
			collapsed_human_table[j,4] <- as.numeric(round(logFC, digits = 2))
			collapsed_human_table[j,5] <- as.numeric(round(lfc_se, digits = 2))
			collapsed_human_table[j,6] <- as.numeric(round(stat, digits = 2))
			options(scipen = -100)
			collapsed_human_table[j,7] <- as.numeric(format(p_value, scientific = TRUE))
			collapsed_human_table[j,8] <- as.numeric(format(padj, scientific = TRUE))
			options(scipen = 0)
		}
		
	}
	colnames(collapsed_human_table) <- colnames(human_de_table)
	collapsed_human_table <- as.data.frame(collapsed_human_table)	
	write.table(collapsed_human_table, paste(all_comparisons[i], "de_signature_human_symbols.txt", sep = "_"), col.names = T, row.names = F, sep = "\t", quote = F)
	human_de_genes <- collapsed_human_table$HumanSymbol
	write.table(human_de_genes, paste(all_comparisons[i], "de_signature_human_gene_list.txt", sep = "_"), col.names = F, row.names = F, sep = "\t", quote = F)
}

#generate gene-set enrichment results using the Ensemble Gene Set Enrichment Analysis (EGSEA) package

#voom - design - contrast approach: for timepoint-specific differential expression enrichment only

#write function that takes the list of genes with any given identifier, the organism, the name of the identifier of the original list and the name of the identifier to translate the list into

# gannots$GeneSymbol <- rownames(gannots)

IDtranslation <- function(list, dataset, from, to){
 
organism = useMart(biomart = "ENSEMBL_MART_ENSEMBL", host = "useast.ensembl.org", dataset = dataset)
newIDlist = getLDS(attributes = from, filters = from, values = list, mart = organism, attributesL = to, martL = organism, uniqueRows=T)

}

# murine_entrez <- IDtranslation(list = gannots$GeneID, dataset = "mmusculus_gene_ensembl", from = "ensembl_gene_id", to = "entrezgene")

# gannots_entrez <- merge(murine_entrez, gannots, by.x = 1, by.y = 1, all.y = TRUE)
# colnames(gannots_entrez)[1:2] <- c("EnsemblID", "EntrezID" )

# entrez_vec <- character(length = nrow(gannots))
# unique_symbols <- unique(gannots_entrez$GeneSymbol)

# gene_annots_list <- list()

# for(i in 1:length(unique_symbols)){
	# gene_annots <- gannots_entrez[which(!is.na(match(gannots_entrez$GeneSymbol, unique_symbols[i]))),]
	# if(nrow(gene_annots) == 1){
		# gene_annots_list[[i]] <- gene_annots
	# } else if (nrow(gene_annots) > 1) {
		# collapsed_annots <- c(unique(gene_annots[,1]), gene_annots[order(gene_annots$EntrezID),"EntrezID"][1], unique(gene_annots[,3:ncol(gannots_entrez)]))
		# names(collapsed_annots) <- colnames(gene_annots)
		# gene_annots_list[[i]] <- collapsed_annots
	# }
# }


# collapsed_entrez_annots <- do.call(rbind, gene_annots_list)
# rownames(collapsed_entrez_annots) <- collapsed_entrez_annots$GeneSymbol
# collapsed_entrez_annots <- collapsed_entrez_annots[order(rownames(collapsed_entrez_annots)),]

# print(paste("Are genes in the same order in gcounts and gannotations?", identical(rownames(gcounts), rownames(collapsed_entrez_annots)), sep = " "))

# write.table(collapsed_entrez_annots, "gene_annotations", col.names = T, row.names = T, sep = "\t", quote = F)

#generate gene-level voom object

dge_gene <- DGEList(counts = gcounts, genes = gannots)
dge_gene <- dge_gene[rowSums(cpm(dge_gene) > 0.2) > 5, keep.lib.sizes = F]
dge_gene <- calcNormFactors(dge_gene)

#build model for differential expression analysis

diffexpr_model <- model.matrix(~ ctrl_disease + day + RIN + total_RNA_ug + ctrl_disease:day, data = phenotypes)

colnames(diffexpr_model) <- make.names(colnames(diffexpr_model))

#perform voom transformation

pdf("diffexpr_voom_plot.pdf")
gene_voom <- voom(dge_gene, design = diffexpr_model, plot = TRUE, span = 0.5)
dev.off()


#subset voom object to contain only genes with an Entrez Gene ID

entrez_voom <- gene_voom[which(!is.na(gene_voom$genes$EntrezID)),]
entrez_voom <- entrez_voom[-c(which(duplicated(entrez_voom$genes$EntrezID))),]
rownames(entrez_voom) <- entrez_voom$genes$EntrezID
rownames(entrez_voom$genes) <- entrez_voom$genes$EntrezID

#build gene-set collections to compute enrichment for

murine_gs_annots <- buildIdx(entrezIDs = entrez_voom$genes$EntrezID, species = "mouse", msigdb.gsets = c("c2", "c5", "c7"), gsdb.gsets = "none", kegg.exclude = c("Metabolism"), min.size = 10)

#generate a symbolsMap

symbols_map <- entrez_voom$genes[, c(2,8)]
colnames(symbols_map) <- c("FeatureID", "Symbols")

#establish the list of independent gene-set enrichment methods for EGSEA to use

#in first trial, use all

egsea_methods <- egsea.base()

#build contrasts for EGSEA

gsea_contrasts <- makeContrasts(
day5 = ctrl_diseaseD,
day12 = ctrl_diseaseD + ctrl_diseaseD.day12,
day17 = ctrl_diseaseD + ctrl_diseaseD.day17,
day36 = ctrl_diseaseD + ctrl_diseaseD.day36,
levels = diffexpr_model
)


#run EGSEA

#first pass to see which base GSA methods work in the dataset

egsea_dir_1 <- "./single_gsa_results"

unlink(egsea_dir_1, recursive = TRUE, force = TRUE)
dir.create(egsea_dir_1)

gsa_results_list <- list()

for(i in 1:length(egsea_methods)){
	tryCatch({
		print(i)
gsa_results <- egsea(voom.results = entrez_voom, contrasts = gsea_contrasts, gs.annots = murine_gs_annots, symbolsMap = symbols_map, baseGSEAs = egsea_methods[i], report = FALSE, print.base = FALSE, verbose = TRUE, keep.limma = FALSE, keep.set.score = TRUE, egsea.dir = egsea_dir_1, num.threads = 7)
gsa_results_list[[i]] <- gsa_results
}, error = function(e){cat("ERROR:", conditionMessage(e), "\n")})
}

#second pass including the methods that have worked

egsea_dir_2 <- "./egsea_results"

unlink(egsea_dir_2, recursive = TRUE, force = TRUE)
dir.create(egsea_dir_2)

egsea_methods_2 <- egsea.base()[-which(unlist(lapply(gsa_results_list, is.null)))]

egsea_results <- egsea(voom.results = entrez_voom, contrasts = gsea_contrasts, gs.annots = murine_gs_annots, symbolsMap = symbols_map, baseGSEAs = egsea_methods_2, minSize = 10, combineMethod = "wilkinson", sort.by = "med.rank", egsea.dir = egsea_dir_2, num.threads = 7, sum.plot.axis = "med.rank", report = FALSE, print.base = FALSE, verbose = TRUE, keep.limma = FALSE, keep.set.score = TRUE)

#generate summary heatmaps that show the top enriched gene-sets across timepoints for each of the different geneset collections 

collections <- names(egsea_results@gs.annots)

for(i in 1:length(collections)){
	plotSummaryHeatmap(egsea_results, gs.label = collections[i], sort.by = "med.rank", file.name = paste("summary_heatmap_for", collections[i], "enrichment", sep = "_"), format = "pdf")
}

#plot top ranked KEGG pathway

kegg_summary <- read.csv("summary_heatmap_for_kegg_enrichment.csv", header = T, sep = ",")
top_kegg <- kegg_summary[1,1]

for(i in 1:ncol(gsea_contrasts)){
plotPathway(egsea_results, gene.set = as.character(top_kegg), gs.label = "kegg", contrast = i, file.name = paste(colnames(gsea_contrasts)[i], top_kegg, "diagram", paste = "_"))
}

#also for IBD pathway

for(i in 1:ncol(gsea_contrasts)){
plotPathway(egsea_results, gene.set = "Inflammatory bowel disease (IBD)", gs.label = "kegg", contrast = i, file.name = paste(colnames(gsea_contrasts)[i], "Inflammatory bowel disease (IBD)", "diagram", paste = "_"))
}

#and primery immunodeficiency

for(i in 1:ncol(gsea_contrasts)){
plotPathway(egsea_results, gene.set = "Primary immunodeficiency", gs.label = "kegg", contrast = i, file.name = paste(colnames(gsea_contrasts)[i], "Primary immunodeficiency", "diagram", paste = "_"))
}

for(i in 1:ncol(gsea_contrasts)){
plotPathway(egsea_results, gene.set = "NOD-like receptor signaling pathway", gs.label = "kegg", contrast = i, file.name = paste(colnames(gsea_contrasts)[i], "NOD-like receptor signaling pathway", "diagram", paste = "_"))
}

for(i in 1:ncol(gsea_contrasts)){
plotPathway(egsea_results, gene.set = "TNF signaling pathway", gs.label = "kegg", contrast = i, file.name = paste(colnames(gsea_contrasts)[i], "TNF signaling pathway", "diagram", paste = "_"))
}

#now, perform Overrepresentation (OR) analysis on gene-lists (timepoint-specific DE genes (4 lists), timepoint-specific DS list (4 lists), cycling expression genes and cycling splicing genes)

signature_list <- list()
signature_list[1:4] <- sign_list
signature_list[[5]] <- sig_cycl_expr$GeneName
signature_list[6:9] <- ds_gene_lists
signature_list[[10]] <- unique(sign_cycl_splice$GeneName)

#obtain entrez gene IDs

signatures_entrez_list <- list()

for(i in 1:length(signature_list)){
	new_id_table <- IDtranslation(list = signature_list[[i]], dataset = "mmusculus_gene_ensembl", from = "external_gene_name", to = "entrezgene")
	signatures_entrez_list[[i]] <- unique(new_id_table[which(!is.na(new_id_table$NCBI.gene.ID)), "NCBI.gene.ID"])	
}

signature_names <- c(paste("day", days,  "DE_Genes", sep = "_"), "cycling_expression_genes", paste("day", days, "DS_Genes", sep = "_"), "cycling_splicing_genes")

#generate list of gene-universes for each OR analysis

universe_list_entrez <- list()

for(i in 1:length(DE_tables)){
	DE_table <- DE_tables[[i]]
	universe_list <- rownames(DE_table[which(!is.na(DE_table$padj)),])
	universe_list_ids <- IDtranslation(list = universe_list, dataset = "mmusculus_gene_ensembl", from = "external_gene_name", to = "entrezgene")
	universe_list_entrez[[i]] <- unique(universe_list_ids[which(!is.na(universe_list_ids$NCBI.gene.ID)), "NCBI.gene.ID"])
}

cycl_expr_universe <- cycl_expr_table[which(!is.na(cycl_expr_table$padj)), "GeneName"]
cycl_expr_ids <- IDtranslation(list = cycl_expr_universe, dataset = "mmusculus_gene_ensembl", from = "external_gene_name", to = "entrezgene")
universe_list_entrez[[5]] <- unique(cycl_expr_ids[which(!is.na(cycl_expr_ids$NCBI.gene.ID)), "NCBI.gene.ID"])

ds_universe_list <- DS_tables[[1]]$GeneName
ds_universe_ids <- IDtranslation(list = ds_universe_list, dataset = "mmusculus_gene_ensembl", from = "external_gene_name", to = "entrezgene")
ds_universe_list_entrez <- unique(ds_universe_ids[which(!is.na(ds_universe_ids$NCBI.gene.ID)), "NCBI.gene.ID"])

for(i in 6:10){
	universe_list_entrez[[i]] <- ds_universe_list_entrez  
}

#for each signature, generate gene-set annotations and perform OR analysis (egsea.ora)  using the corresponding gene-universe vector

egsea_ora_results <- list()

for(i in 1:length(signatures_entrez_list)){
	egsea_ora_dir <- paste("./", signature_names[i], "_egsea_results", sep = "")
	unlink(egsea_ora_dir, recursive = TRUE, force = TRUE)
	dir.create(egsea_ora_dir)
	murine_gs_annot_for_ora <- buildIdx(entrezIDs = signatures_entrez_list[[i]], species = "mouse", msigdb.gsets = c("c2", "c5", "c7"), gsdb.gsets = "none", kegg.exclude = c("Metabolism"), min.size = 10)
	sign_egsea_ora <- egsea.ora(entrezIDs = signatures_entrez_list[[i]], universe = universe_list_entrez[[i]], logFC = NULL, title = signature_names[[i]], gs.annots = murine_gs_annot_for_ora, symbolsMap = NULL, minSize = 10, display.top = 25, sort.by = "p.adj", egsea.dir = egsea_ora_dir, sum.plot.axis = "p.adj", num.threads = 6, report = FALSE, print.base = FALSE, verbose = TRUE)
	egsea_ora_results[[i]] <- sign_egsea_ora
}


#put all the enrichment restuls together; for the timepoint-specific DEs: use the ensemble-GSEA call results; for the rest of the genes, extract result obtained with the overrepresentation analysis only version of egsea. 

c2_results <- list()
c5_results <- list()
c7_results <- list()
kegg_results <- list()

for(i in 1:length(signature_names)){
	if(i < 5){
		c2_results[[i]] <- egsea_results@results$c2$test.results[[i]][,1:2]
		c5_results[[i]] <- egsea_results@results$c5$test.results[[i]][,1:2]
		c7_results[[i]] <- egsea_results@results$c7$test.results[[i]][,1:2]
		kegg_results[[i]] <- egsea_results@results$kegg$test.results[[i]][,1:2]
	} else {
		c2_results[[i]] <- egsea_ora_results[[i]]@results$c2$test.results[[1]][,1:2]
		c5_results[[i]] <- egsea_ora_results[[i]]@results$c5$test.results[[1]][,1:2]
		c7_results[[i]] <- egsea_ora_results[[i]]@results$c7$test.results[[1]][,1:2]
		kegg_results[[i]] <- egsea_ora_results[[i]]@results$kegg$test.results[[1]][,1:2]
	}
}

#create table for C2 gene-set enrichment results

c2_seed <- c2_results[[1]]
colnames(c2_seed) <- paste(colnames(c2_seed), signature_names[1], sep = "_")

for(i in 2:length(signature_names)){
	c2_table <- c2_results[[i]]
	if(is.null(c2_table)){
		c2_table <- data.frame(p.value = rep(NA, times = nrow(c2_seed)), p.adj = rep(NA, times = nrow(c2_seed)))
		rownames(c2_table) <- rownames(c2_seed)
		colnames(c2_table) <- paste(colnames(c2_table), signature_names[i], sep = "_")
		c2_seed <- merge(c2_seed, c2_table, by.x = 0, by.y = 0, all.x = TRUE, all.y = TRUE)
		rownames(c2_seed) <- c2_seed$Row.names
		c2_seed <- c2_seed[,-1]
	} else {
	colnames(c2_table) <- paste(colnames(c2_table), signature_names[i], sep = "_")
	c2_seed <- merge(c2_seed, c2_table, by.x = 0, by.y = 0, all.x = TRUE, all.y = TRUE)
	rownames(c2_seed) <- c2_seed$Row.names
	c2_seed <- c2_seed[,-1]
	}
}

#c5 results table

c5_seed <- c5_results[[1]]
colnames(c5_seed) <- paste(colnames(c5_seed), signature_names[1], sep = "_")

for(i in 2:length(signature_names)){
	c5_table <- c5_results[[i]]
	if(is.null(c5_table)){
		c5_table <- data.frame(p.value = rep(NA, times = nrow(c5_seed)), p.adj = rep(NA, times = nrow(c5_seed)))
		rownames(c5_table) <- rownames(c5_seed)
		colnames(c5_table) <- paste(colnames(c5_table), signature_names[i], sep = "_")
		c5_seed <- merge(c5_seed, c5_table, by.x = 0, by.y = 0, all.x = TRUE, all.y = TRUE)
		rownames(c5_seed) <- c5_seed$Row.names
		c5_seed <- c5_seed[,-1]
	} else {
	colnames(c5_table) <- paste(colnames(c5_table), signature_names[i], sep = "_")
	c5_seed <- merge(c5_seed, c5_table, by.x = 0, by.y = 0, all.x = TRUE, all.y = TRUE)
	rownames(c5_seed) <- c5_seed$Row.names
	c5_seed <- c5_seed[,-1]
	}
}

#c7 results table 

c7_seed <- c7_results[[1]]
colnames(c7_seed) <- paste(colnames(c7_seed), signature_names[1], sep = "_")

for(i in 2:length(signature_names)){
	c7_table <- c7_results[[i]]
	if(is.null(c7_table)){
		c7_table <- data.frame(p.value = rep(NA, times = nrow(c7_seed)), p.adj = rep(NA, times = nrow(c7_seed)))
		rownames(c7_table) <- rownames(c7_seed)
		colnames(c7_table) <- paste(colnames(c7_table), signature_names[i], sep = "_")
		c7_seed <- merge(c7_seed, c7_table, by.x = 0, by.y = 0, all.x = TRUE, all.y = TRUE)
		rownames(c7_seed) <- c7_seed$Row.names
		c7_seed <- c7_seed[,-1]
	} else {
	colnames(c7_table) <- paste(colnames(c7_table), signature_names[i], sep = "_")
	c7_seed <- merge(c7_seed, c7_table, by.x = 0, by.y = 0, all.x = TRUE, all.y = TRUE)
	rownames(c7_seed) <- c7_seed$Row.names
	c7_seed <- c7_seed[,-1]
	}
}

#kegg results table

kegg_seed <- kegg_results[[1]]
colnames(kegg_seed) <- paste(colnames(kegg_seed), signature_names[1], sep = "_")

for(i in 2:length(signature_names)){
	kegg_table <- kegg_results[[i]]
	if(is.null(kegg_table)){
		kegg_table <- data.frame(p.value = rep(NA, times = nrow(kegg_seed)), p.adj = rep(NA, times = nrow(kegg_seed)))
		rownames(kegg_table) <- rownames(kegg_seed)
		colnames(kegg_table) <- paste(colnames(kegg_table), signature_names[i], sep = "_")
		kegg_seed <- merge(kegg_seed, kegg_table, by.x = 0, by.y = 0, all.x = TRUE, all.y = TRUE)
		rownames(kegg_seed) <- kegg_seed$Row.names
		kegg_seed <- kegg_seed[,-1]
	} else {
	colnames(kegg_table) <- paste(colnames(kegg_table), signature_names[i], sep = "_")
	kegg_seed <- merge(kegg_seed, kegg_table, by.x = 0, by.y = 0, all.x = TRUE, all.y = TRUE)
	rownames(kegg_seed) <- kegg_seed$Row.names
	kegg_seed <- kegg_seed[,-1]
	}
}


c2_results_table <- c2_seed
c2_results_table$GeneCollection <- "MSigDB_C2"
c5_results_table <- c5_seed
c5_results_table$GeneCollection <- "MSigDB_C5"
c7_results_table <- c7_seed
c7_results_table$GeneCollection <- "MSigDB_C7"
kegg_results_table <- kegg_seed
kegg_results_table$GeneCollection <- "MSigDB_KEGG"

#merge all tables

enrich_table <- rbind(c2_results_table, c5_results_table, c7_results_table, kegg_results_table)
enrich_table <- enrich_table[, c(ncol(enrich_table), 1:(ncol(enrich_table)-1))]

#output whole table

write.table(enrich_table, "egsea_enrichment_results_whole_table.txt", col.names = T, row.names = T, sep = "\t", quote = F)

#select top enriched term and output heatmap

enrich_table[is.na(enrich_table)] <- 1

logfdr_enrich <- cbind(enrich_table[,1], -log(enrich_table[,grep("p.adj", colnames(enrich_table))], 10))
colnames(logfdr_enrich)[1] <- "GeneCollection"

min_fdr <- apply(enrich_table[,2:ncol(enrich_table)], 1, function(x) min(x[!is.na(x)]))

enrich_threshold <- 1e-08

logfdr_enrich_thr <- logfdr_enrich[which(min_fdr < enrich_threshold),]

min_fdr_ord <- min_fdr[order(min_fdr)]

#function to plot enrichment results
